# Supplementary material for: Profiling of Human Molecular Pathways Affected by Retrotransposons at the Level of Regulation by Transcription Factor Proteins
Source: Front Immunol. 2018 Jan 30;9:30. doi: 10.3389/fimmu.2018.00030 (PMC5797644; doi:10.3389/fimmu.2018.00030)
Supplement: Table S1 — GRE score for REs of different classes and evolutionary ages. [file Table_1.xlsx]

## Sheet: Sheet1
Gene_name	hgnc_ID	GRE young REs	GRE all REs	GRE young LR/ERVs	GRE young LINEs	GRE young SINEs	GRE all LR/ERVs	GRE all LINEs	GRE all SINEs
MIR663A	HGNC:32919	0.297085	16.4536	0	3.296	0	0.37514	52.732	0.200214
MIR3687-2	HGNC:50835	0	12.9387	0	0	0	3.88541	40.2356	0
MIR3648-1	HGNC:38941	0	12.9387	0	0	0	3.88541	40.2356	0
MIR3687-1	HGNC:38946	0	12.9387	0	0	0	3.88541	40.2356	0
MIR3648-2	HGNC:50843	0	12.9387	0	0	0	3.88541	40.2356	0
RNU11	HGNC:10108	11.734	5.25705	0	0	14.5275	0.695474	2.8888	7.625
LINC01970	HGNC:52796	5.27871	5.2259	41.0631	0	1.34196	22.0362	3.44516	2.29211
SNORA73B	HGNC:10116	5.48433	5.1982	0	0	6.78997	0	3.32275	7.44278
POLR3E	HGNC:30347	0	5.18715	0	0	0	1.69384	2.3485	7.56559
SNORD52	HGNC:10202	10.8417	4.89202	0	0	13.4228	1.84262	1.81439	7.2988
PPIL2	HGNC:9261	14.0908	4.83447	0	0	17.4454	1.49014	8.41537	3.63947
MTMR14	HGNC:26190	11.2357	4.76212	0	19.6288	11.7201	13.1632	1.78727	4.44525
VTRNA1-3	HGNC:12656	7.01866	4.51652	0	0	8.68958	0	9.73992	2.68911
ZNF445	HGNC:21018	7.3115	4.45082	36.6184	10.1414	3.28913	23.0528	1.41053	1.79404
UBE2L3	HGNC:12488	5.47798	4.44067	0	0	6.78211	0	6.65753	4.25295
RNF213	HGNC:14539	6.46034	4.40569	17.4667	0	5.78925	16.0997	1.32677	3.3792
DGCR8	HGNC:2847	3.68747	4.32837	0	0	4.56534	9.24125	3.05958	3.8835
MIR649	HGNC:32905	6.7417	4.25384	0	25.0317	5.55332	14.3058	1.70755	3.31621
VTRNA1-2	HGNC:12655	6.38716	4.22527	0	0	7.90773	0	8.52698	2.83811
RAB36	HGNC:9775	5.49657	4.22312	0	0	6.80512	2.65836	2.59591	5.48457
BCR	HGNC:1014	1.29297	4.20289	0	0	1.60078	1.90427	5.50403	4.02104
CTPS1	HGNC:2519	3.95429	4.19546	0	25.4345	2.05736	2.73501	7.6503	2.63117
AIF1L	HGNC:28904	0	4.15696	0	0	0	0	1.30228	6.69881
SNORD3J	HGNC:52243	7.35928	4.15458	0	0	9.11129	8.77457	0.585179	5.04613
ATG4D	HGNC:20789	2.26919	4.13659	0	0	2.80941	1.78917	2.1357	5.78633
TRIB3	HGNC:16228	2.62204	4.08178	0	0	3.24627	1.73702	1.78838	5.89213
GPR32	HGNC:4487	1.51452	4.0518	0	0	1.87507	9.40616	3.63899	3.03224
MAST3	HGNC:19036	0	4.05031	0	0	0	3.22782	4.63483	3.91967
SNORD48	HGNC:10188	10.8417	4.04768	0	0	13.4228	1.84262	1.25459	6.10096
UTS2R	HGNC:4468	27.1899	4.02437	258.505	0	0.968637	22.5523	1.68194	1.00013
ATPIF1	HGNC:871	5.77721	4.02319	0	0	7.15258	5.58189	3.32478	4.04514
TFRC	HGNC:11763	0	4.01496	0	0	0	0	1.17963	6.51308
PTCH2	HGNC:9586	0	4.00557	0	0	0	0	3.75173	5.07846
TRUB2	HGNC:17170	3.39198	3.99457	0	0	4.1995	0.99468	0.395708	6.67715
CCDC94	HGNC:25518	1.12919	3.98183	0	0	1.39801	17.8908	0.523902	2.64837
AGO1	HGNC:3262	5.77603	3.95461	0	0	7.15112	4.91502	6.21183	2.48662
THEMIS2	HGNC:16839	2.1895	3.93593	0	0	2.71075	4.2381	2.09636	4.8796
DSCR8	HGNC:16707	1.86466	3.93587	0	0	2.30857	19.1813	1.55568	1.69702
CIB3	HGNC:24580	1.22061	3.90949	0	0	1.51119	0	4.31961	4.594
ZC3H18-AS1	HGNC:33799	3.39003	3.90137	0	0	4.19709	5.28825	3.21197	3.95837
C6orf48	HGNC:19078	10.8417	3.88307	0	0	13.4228	1.84262	1.25459	5.80726
PSMD9	HGNC:9567	0.69506	3.87307	0	0	0.860531	0	5.10588	4.0956
CITED4	HGNC:18696	2.52879	3.86378	0	0	3.13081	0.706347	1.75536	5.76146
NAGLU	HGNC:7632	6.13698	3.8516	0	0	7.598	10.0192	1.40112	3.76588
MAN2A2	HGNC:6825	2.51404	3.84475	0	27.8919	0	9.73807	5.51572	1.55098
MDM4	HGNC:6974	6.93268	3.82448	0	0	8.58312	1.28337	4.8328	3.86051
SEPHS2	HGNC:19686	3.64067	3.81291	0	14.2408	2.91821	12.639	2.45848	2.50378
BCRP2	HGNC:1015	0.729117	3.75578	0	8.08915	0	7.48043	3.93301	2.79054
LINC00885	HGNC:48571	0	3.74024	0	0	0	1.25249	3.33066	4.54545
HIST1H2BG	HGNC:4746	7.43809	3.73184	0	0	9.20887	8.84296	0.523919	4.30972
TADA3	HGNC:19422	5.30728	3.71766	0	14.8579	4.91274	8.08858	2.49763	3.37213
TULP2	HGNC:12424	4.96165	3.71157	14.9255	0	4.25517	10.0842	0	4.27326
HIST1H2AE	HGNC:4724	9.5348	3.69678	0	0	11.8047	6.86903	1.46997	4.18542
GPR37L1	HGNC:14923	2.7004	3.69577	0	0	3.34328	0	1.76789	5.61931
MUC20	HGNC:23282	0	3.69335	0	0	0	14.3723	1.8416	2.2268
FCHO1	HGNC:29002	0.0806601	3.67494	0	0	0.0998627	3.50275	3.72053	3.68991
CCM2	HGNC:21708	3.35295	3.66828	0	17.272	2.22374	10.6942	2.60847	2.61604
MTHFD2	HGNC:7434	4.93727	3.66047	0	25.0135	3.32134	6.53132	4.62102	2.4623
BCL2L1	HGNC:992	1.04756	3.6478	0	0	1.29695	4.26061	4.49563	3.03771
BLVRB	HGNC:1063	6.73899	3.64645	0	0	8.34332	0.882974	4.64445	3.73998
LINC00963	HGNC:48716	2.86746	3.62574	0	0	3.5501	0	1.55502	5.61171
ARPC4	HGNC:707	5.36024	3.62429	0	0	6.63634	5.50908	3.20489	3.41648
ARPC4-TTLL3	HGNC:38830	5.36024	3.62429	0	0	6.63634	5.50908	3.20489	3.41648
MIIP	HGNC:25715	10.2777	3.60364	0	0	12.7245	3.1628	2.78931	4.15522
SLC1A5	HGNC:10943	2.41632	3.59501	0	0	2.99157	2.76412	2.00653	4.66419
HIRA	HGNC:4916	6.3342	3.5816	19.0544	0	5.43228	3.19021	5.95872	2.36238
POLA2	HGNC:30073	9.78205	3.58015	34.42	0	7.75759	3.0883	4.09482	3.41101
KCNK6	HGNC:6281	4.55062	3.56988	0	0	5.63397	0.907374	3.7408	4.09581
DAND5	HGNC:26780	4.85661	3.54103	0	0	6.01281	0.504323	2.93816	4.58066
BAX	HGNC:959	4.11505	3.53543	32.6925	0	0.95995	8.17331	3.47758	2.48708
TTPAL	HGNC:16114	0	3.53063	0	0	0	1.7046	2.89442	4.30666
JUND	HGNC:6206	6.04803	3.52921	0	0	7.48787	0	1.4618	5.49087
ZNF213	HGNC:13005	1.53382	3.52689	0	0	1.89898	10.1178	2.04669	2.80772
GDF15	HGNC:30142	3.75072	3.52432	0	0	4.64365	3.66724	2.00714	4.32738
MIR130B	HGNC:31515	0.662284	3.5129	0	0	0.819952	6.56683	0.946931	4.21607
C1orf100	HGNC:30435	9.7564	3.50301	54.8481	0	5.1422	7.69165	3.70879	2.41397
MARCH2	HGNC:28038	7.08273	3.50075	0	0	8.7689	0	1.85793	5.22173
GADD45GIP1	HGNC:29996	7.28686	3.4865	0	9.48175	7.96353	0.892829	3.40084	4.13783
WDR60	HGNC:21862	4.08248	3.48091	0	16.1482	3.25235	12.2779	1.83603	2.33867
CTTN	HGNC:3338	3.43843	3.47825	0	0	4.25701	8.34377	1.77443	3.28421
FDPS	HGNC:3631	3.8067	3.4753	13.4411	0	3.013	7.31523	1.68858	3.56584
SLC25A25-AS1	HGNC:27844	1.40175	3.46979	0	0	1.73546	2.31891	1.85775	4.62648
MED18	HGNC:25944	5.01532	3.46443	0	0	6.20931	1.56951	2.13503	4.63862
MIR3188	HGNC:38226	6.04803	3.4604	0	0	7.48787	0	1.04734	5.59658
MIR301B	HGNC:33667	1.93477	3.45374	0	0	2.39537	6.56683	0.946931	4.11052
PLD3	HGNC:17158	0.815564	3.43171	0	0	1.00972	1.9404	3.34995	3.82413
LAMC3	HGNC:6494	5.31486	3.4315	23.5894	0	3.59671	4.95474	2.07035	3.82704
BSG	HGNC:1116	11.0757	3.42964	0	0	13.7125	16.3676	0	2.30674
MIR6886	HGNC:50121	1.30926	3.42961	0	0	1.62095	0	0.82952	5.66172
SDSL	HGNC:30404	0	3.42478	0	0	0	3.57816	1.31078	4.55439
SERPIND1	HGNC:4838	2.77225	3.40831	0	0	3.43223	0	3.7887	3.99248
RNF207	HGNC:32947	4.78066	3.407	0	0	5.91878	0.960783	4.15461	3.56466
MIR3189	HGNC:38307	3.75072	3.40364	0	0	4.64365	3.66724	2.00714	4.11205
EML2-AS1	HGNC:48331	4.74942	3.40274	0	0	5.88011	0.606791	1.32695	5.19823
DHX34	HGNC:16719	6.85545	3.39583	28.7942	0	4.84578	7.39925	2.71459	2.83889
MIR4420	HGNC:41772	0	3.38889	0	0	0	3.31884	3.97871	3.08007
VPS37D	HGNC:18287	2.27088	3.38659	0	0	2.8115	2.32252	2.66632	4.03147
C22orf39	HGNC:27012	0	3.38563	0	0	0	2.1273	5.51422	2.50534
HPD	HGNC:5147	1.79706	3.36357	0	0	2.22488	0	4.25217	3.65717
ADAMTS14	HGNC:14899	3.22605	3.36284	31.58	0	0	8.18031	2.06244	2.9576
LINC01775	HGNC:52565	0	3.35266	0	0	0	4.34147	2.35661	3.67141
LRRC61	HGNC:21704	0	3.34829	0	0	0	10.3671	1.80379	2.56488
TEX45	HGNC:24745	1.82599	3.33615	0	0	2.2607	3.94646	2.30984	3.75974
ZNF688	HGNC:30489	6.23623	3.33257	0	0	7.72088	0	4.50585	3.46201
PCNT	HGNC:16068	0.587257	3.33227	0	0	0.727064	11.5636	0.745448	2.84103
C5AR2	HGNC:4527	9.05877	3.33013	0	0	11.2154	0	1.35235	5.19601
RCC1	HGNC:1913	0.684459	3.32531	0	0	0.847407	0	1.55194	5.07739
SNHG3	HGNC:10118	0.684459	3.32531	0	0	0.847407	0	1.55194	5.07739
UBXN8	HGNC:30307	4.82885	3.3198	0	14.0198	4.41393	3.97992	3.46723	3.08477
SLC30A6	HGNC:19305	6.81514	3.31356	0	0	8.43761	2.29631	3.76041	3.30418
PITHD1	HGNC:25022	4.40394	3.30388	0	0	5.45238	6.25559	0.757326	4.02015
PTPN11	HGNC:9644	6.0849	3.29746	0	0	7.53352	0	2.44504	4.53538
MIR144	HGNC:31531	0	3.2783	0	0	0	0	0.833751	5.38941
MIR4732	HGNC:41639	0	3.2783	0	0	0	0	0.833751	5.38941
MIR451A	HGNC:32053	0	3.2783	0	0	0	0	0.833751	5.38941
CAND2	HGNC:30689	2.67981	3.27012	0	0	3.31779	0	3.89331	3.68826
SNRPC	HGNC:11157	8.78171	3.26199	0	0	10.8724	1.90195	2.69883	3.88922
ZNF213-AS1	HGNC:50505	2.77666	3.25852	0	0	3.43769	12.8421	0.315481	2.64866
SLC29A2	HGNC:11004	1.90875	3.25251	0	0	2.36316	2.01777	2.2654	4.08424
RSAD1	HGNC:25634	0	3.24995	0	0	0	2.79853	5.01046	2.38462
UQCR11	HGNC:30862	4.74384	3.23417	0	0	5.8732	6.83942	1.59845	3.29612
HCG14	HGNC:18323	11.5521	3.23388	0	0	14.3022	0.809913	3.26809	3.7796
LBHD1	HGNC:28351	11.9085	3.23257	0	0	14.7435	0	2.33666	4.47936
C11orf98	HGNC:51238	11.9085	3.23257	0	0	14.7435	0	2.33666	4.47936
MIR330	HGNC:31771	4.01754	3.22271	0	0	4.97399	0.606791	1.32695	4.87704
DOT1L	HGNC:24948	24.4824	3.22138	94.4398	0	18.3667	6.27692	0.787851	3.85116
MIR6088	HGNC:50164	3.34163	3.21916	0	0	4.13717	0.658824	1.04994	5.01127
KPNA6	HGNC:6399	9.73181	3.20734	0	0	12.0486	0	1.86575	4.69393
HIST1H2BO	HGNC:4758	0.68282	3.20711	0	0	0.845378	7.98872	0.315346	3.68747
MIR1238	HGNC:33933	1.06338	3.20278	0	0	1.31654	2.55651	2.1084	3.95658
SSBP4	HGNC:15676	4.69713	3.1869	0	0	5.81537	0.836029	3.72156	3.43972
LINC00339	HGNC:25011	7.08667	3.17928	0	0	8.77378	0.907553	2.20421	4.24591
RPN2	HGNC:10382	1.0006	3.17084	0	0	1.23881	0	2.66277	4.18946
MIR663B	HGNC:35270	1.04915	3.16283	0	11.6397	0	7.02081	0.172695	3.91253
CNN1	HGNC:2155	3.32202	3.15472	0	0	4.11289	0	1.21488	4.95883
MAD2L1BP	HGNC:21059	1.22593	3.13271	0	0	1.51779	0	3.58446	3.61336
C6orf203	HGNC:17971	8.31358	3.13217	0	0	10.2928	3.22114	2.60968	3.39946
CRKL	HGNC:2363	7.27114	3.13216	26.4956	0	5.65115	1.05443	1.73557	4.38597
CEACAM16	HGNC:31948	0.693165	3.12966	0	0	0.858185	0	3.51154	3.64811
FARSA	HGNC:3592	4.6853	3.12812	0	0	5.80072	2.82605	1.76937	3.94749
LINC01273	HGNC:50329	2.41463	3.12387	0	0	2.98948	4.25807	3.21688	2.80842
NUDT19	HGNC:32036	17.5155	3.11989	141.155	0	3.83283	11.5778	0.309276	2.69924
COPS6	HGNC:21749	3.84572	3.11931	0	0	4.76126	6.14784	1.78115	3.15158
LINC01842	HGNC:52656	8.627	3.1104	0	0	10.6808	2.32968	2.2559	3.76328
LSM2	HGNC:13940	5.20291	3.10891	0	0	6.44156	0	0	5.54681
MIEF1	HGNC:25979	1.07316	3.10891	0	0	1.32865	0	2.93383	3.92955
NUP214	HGNC:8064	2.85327	3.10522	0	0	3.53254	0	0.571025	5.22544
AP2S1	HGNC:565	4.21568	3.10506	0	0	5.2193	2.10416	3.31123	3.22454
NR1H2	HGNC:7965	3.83282	3.09394	0	0	4.74529	7.8166	0.821317	3.24672
TICAM1	HGNC:18348	0.936119	3.09244	0	0	1.15898	4.61623	1.39238	3.67468
KRI1	HGNC:25769	0	3.08523	0	0	0	2.55651	1.76268	3.93742
CCT6A	HGNC:1620	0	3.08401	0	0	0	2.11954	2.9842	3.36368
CCM2L	HGNC:16153	1.56639	3.08384	15.3336	0	0	7.91855	2.53261	2.26161
OASL	HGNC:8090	2.38052	3.08047	0	0	2.94725	13.4176	0.27629	2.21856
MDS2	HGNC:29633	6.01827	3.07437	0	0	7.45103	0	4.72085	2.88282
RPUSD3	HGNC:28437	1.32866	3.05674	0	0	1.64498	4.92821	0.739126	3.89842
EPB41	HGNC:3377	2.63572	3.0464	0	0	3.2632	0	1.76213	4.46391
HIST1H4K	HGNC:4784	0	3.0426	0	0	0	10.2715	0.53551	2.74088
CHCHD2	HGNC:21645	0	3.04087	0	0	0	0	3.01041	3.76592
SNORD38B	HGNC:30356	1.83393	3.03768	0	15.7522	0.512692	0	3.21928	3.6451
C20orf203	HGNC:26592	0	3.03709	0	0	0	2.2648	3.31433	3.06414
LINC01816	HGNC:52621	7.26095	3.03377	0	0	8.98955	0	3.24502	3.62394
CCDC61	HGNC:33629	1.16683	3.03309	0	0	1.44462	0	4.44557	2.96093
CALCOCO2	HGNC:29912	0.657572	3.02574	0	0	0.814119	4.7365	0	4.2952
MAP1S	HGNC:15715	3.47361	3.02359	0	0	4.30056	0.948553	3.55006	3.21668
TMEM189	HGNC:16735	0	3.01787	0	0	0	5.23731	2.89163	2.57052
VAPB	HGNC:12649	0.814744	3.01518	0	0	1.00871	4.93882	4.94441	1.50365
SNX29	HGNC:30542	4.71296	3.01401	0	0	5.83496	4.22206	2.10345	3.23458
CMTR1	HGNC:21077	4.52788	3.01385	0	41.0957	1.0198	5.04039	4.23859	1.86669
ORAI1	HGNC:25896	9.80761	3.00992	0	12.6289	10.7332	0	3.72282	3.31799
HIST1H3J	HGNC:4774	0.68282	3.0091	0	0	0.845378	7.40781	0.315346	3.46948
VHL	HGNC:12687	5.1093	3.00718	0	0	6.32565	2.0395	3.03629	3.21653
RBCK1	HGNC:15864	2.78823	3.00686	0	0	3.45202	2.76795	4.11973	2.44903
WSCD2	HGNC:29117	0	3.00676	0	0	0	2.787	3.23271	2.9334
MAPKAPK5-AS1	HGNC:24091	6.43366	3.00276	9.86459	0	6.71769	6.01295	2.53245	2.56088
MRPL48	HGNC:16653	5.86315	2.99721	0	0	7.25897	0	1.21323	4.67872
LINC01569	HGNC:51380	3.90385	2.99511	38.2151	0	0	5.37178	2.80916	2.54405
HIST1H2BN	HGNC:4749	0	2.99172	0	0	0	10.2715	1.83627	1.93307
DNM1	HGNC:2972	0	2.98944	0	0	0	0	3.29869	3.51525
TMED2	HGNC:16996	5.97228	2.98656	0	0	7.39409	4.10545	1.55673	3.51414
KXD1	HGNC:28420	3.33062	2.98538	0	0	4.12354	0	0.979909	4.78623
CCDC137	HGNC:33451	4.99601	2.98327	0	0	6.1854	3.88485	1.78712	3.43264
NME1-NME2	HGNC:33531	0.434694	2.98038	0	0	0.538181	1.23962	4.15829	2.73652
NME1	HGNC:7849	0.434694	2.98038	0	0	0.538181	1.23962	4.15829	2.73652
RABGEF1	HGNC:17676	1.81882	2.9797	0	0	2.25183	1.5476	2.54787	3.55131
HIST1H2AM	HGNC:4735	1.45618	2.97853	14.2547	0	0	7.90044	0.287713	3.31543
NUBP1	HGNC:8041	1.60926	2.97843	0	0	1.99237	4.47281	2.51085	2.88812
GPATCH1	HGNC:24658	7.28169	2.97752	19.3276	0	6.57078	2.67877	2.34511	3.39572
TBC1D13	HGNC:25571	1.12171	2.97607	0	0	1.38876	4.10124	2.79439	2.81415
ATG7	HGNC:16935	2.39189	2.97445	17.6492	0	0.729156	8.22793	2.59135	1.96201
SLC26A1	HGNC:10993	3.45394	2.9727	0	0	4.27622	9.00732	2.75341	1.68801
PLOD1	HGNC:9081	1.21011	2.96623	0	0	1.49819	0	0.74914	4.87928
TOMM5	HGNC:31369	2.5926	2.96401	0	0	3.20981	0	3.04359	3.61052
MORN3	HGNC:29807	4.83843	2.95669	0	0	5.99031	3.06476	0.990758	4.01524
THRSP	HGNC:11800	6.14912	2.95346	0	0	7.61303	0	0	5.26945
SNORD22	HGNC:10145	2.77957	2.95153	7.94702	0	2.43621	1.23236	0.472572	4.71847
LDLRAD2	HGNC:32071	4.19986	2.95113	0	0	5.19971	2.57482	1.38749	3.90073
TRNAU1AP	HGNC:30813	5.28291	2.94771	0	0	6.5406	2.87451	0.976765	4.05123
CLN8	HGNC:2079	1.46581	2.94691	0	0	1.81478	7.63724	0.799872	3.038
ERMAP	HGNC:15743	1.71163	2.94634	0	0	2.11912	1.41858	5.09756	2.11634
MIR1205	HGNC:35271	2.72334	2.94528	0	0	3.37168	0.707005	1.72834	4.13745
CCDC130	HGNC:28118	3.13955	2.94505	0	0	3.88697	5.5432	1.38257	3.20121
RPS6KC1	HGNC:10439	1.61049	2.94414	0	0	1.99389	3.38356	4.81306	1.81156
ZNF627	HGNC:30570	2.8632	2.94247	0	0	3.54484	5.15344	1.30949	3.32766
MIR378F	HGNC:41686	2.50108	2.9402	0	0	3.09651	3.40967	2.69601	2.96545
PRR5	HGNC:31682	1.74492	2.93838	0	0	2.16033	0	2.69753	3.75555
FOSL1	HGNC:13718	3.31086	2.93011	0	0	4.09906	0	2.02179	4.1133
SPDYC	HGNC:32681	2.50221	2.92828	0	0	3.0979	1.97585	3.11307	3.04825
LSM10	HGNC:17562	2.26171	2.92352	0	0	2.80015	2.36749	2.59604	3.23355
PAK4	HGNC:16059	2.35482	2.91593	0	0	2.91542	0	2.9804	3.55956
LINC01531	HGNC:51270	0	2.91489	0	0	0	6.99847	2.40215	2.2464
EDEM2	HGNC:15877	0	2.9127	0	0	0	1.2817	3.83079	2.7865
SNORD31	HGNC:10158	4.79444	2.91214	7.94702	0	4.93075	1.23236	0.472572	4.64819
IL13	HGNC:5973	0.702896	2.91151	0	0	0.870232	1.33117	3.12065	3.16432
RMND5B	HGNC:26181	4.93732	2.91123	0	0	6.11274	1.27563	4.42618	2.45708
C9orf16	HGNC:17823	0	2.90943	0	0	0	2.57973	1.61622	3.6991
SNORD30	HGNC:10157	4.79444	2.90928	7.94702	0	4.93075	2.50146	0.472572	4.34749
SNORD29	HGNC:10151	4.79444	2.90928	7.94702	0	4.93075	2.50146	0.472572	4.34749
NME4	HGNC:7852	3.67682	2.90648	0	0	4.55216	2.66372	2.13937	3.3859
ZNF717	HGNC:29448	0	2.90632	0	0	0	6.88674	4.19288	1.27
MORN5	HGNC:17841	1.53213	2.90385	0	0	1.89688	0	4.6528	2.61611
MIGA2	HGNC:23621	1.42269	2.90355	0	0	1.76139	4.96159	1.27762	3.32049
MBLAC1	HGNC:22180	3.0467	2.90312	0	0	3.77202	0	0.832951	4.72048
HNF4A-AS1	HGNC:49505	0.942776	2.90213	0	0	1.16722	3.23121	3.51088	2.48992
LINC01270	HGNC:27658	1.02349	2.90054	0	0	1.26715	1.06485	2.94706	3.30246
COPZ1	HGNC:2243	8.60989	2.89956	0	0	10.6596	0	1.78534	4.18913
TXNDC12-AS1	HGNC:30008	1.38377	2.89946	0	0	1.7132	3.36345	3.66274	2.37064
RUNDC3A-AS1	HGNC:51344	1.42623	2.89894	0	0	1.76576	8.16541	1.7356	2.31357
MAPRE1	HGNC:6890	2.57104	2.89687	0	0	3.18312	0	2.52552	3.7763
SYS1	HGNC:16162	2.677	2.89545	0	0	3.3143	0.870903	1.4388	4.16998
BICRA	HGNC:4332	1.39196	2.89544	0	0	1.72335	0	2.94758	3.54109
SNRPD2	HGNC:11159	1.63727	2.89523	0	0	2.02705	0	1.388	4.40044
GRK6	HGNC:4545	0	2.89332	0	0	0	2.3384	3.96572	2.43141
MIR4999	HGNC:43494	5.09122	2.89186	12.5833	0	4.71181	4.34059	1.76796	3.17398
THUMPD3	HGNC:24493	0.688198	2.88995	0	0	0.852035	6.17459	2.10144	2.55957
TMEM221	HGNC:21943	1.85144	2.88617	0	0	2.29221	3.02161	1.98051	3.35386
C10orf95	HGNC:25880	3.04609	2.88355	19.7873	0	1.26867	5.44416	0.593035	3.54977
ICAM1	HGNC:5344	4.77206	2.88123	0	0	5.90813	0	2.25626	3.89682
OGFOD2	HGNC:25823	1.40548	2.87884	0	0	1.74008	0.67271	2.43687	3.63633
IL12RB1	HGNC:5971	1.76239	2.8773	0	0	2.18195	5.65381	1.60764	2.9305
QTRT1	HGNC:23797	10.2556	2.87004	0	0	12.6971	1.33375	1.46222	4.00393
MRPL4	HGNC:14276	4.54467	2.86919	0	0	5.62661	0	1.50008	4.29219
RDH13	HGNC:19978	1.34137	2.86874	0	0	1.6607	6.26641	0.904832	3.15995
PGPEP1	HGNC:13568	1.9867	2.86835	0	0	2.45967	1.40579	1.5113	3.95708
ARMC6	HGNC:25049	2.69958	2.86459	0	0	3.34226	2.0199	3.09265	2.93562
PVR	HGNC:9705	2.59413	2.86262	15.876	0	1.20381	1.32832	1.55012	3.94349
SNAP29	HGNC:11133	4.72587	2.86226	0	17.3198	3.91817	2.93233	0.687231	4.04492
SMARCA4	HGNC:11100	9.07798	2.86091	0	0	11.2392	0	1.6829	4.17664
TMPRSS9	HGNC:30079	4.1426	2.85934	0	0	5.12882	3.77408	0.590498	3.89697
TUBB4A	HGNC:20774	7.21793	2.859	45.6683	0	3.16042	3.15041	1.52707	3.52534
LINC01635	HGNC:52422	5.53544	2.85871	0	0	6.85325	0.907553	1.82468	3.88317
CYP2S1	HGNC:15654	3.46542	2.85734	9.0715	0	3.14311	5.12985	3.24417	2.1148
NSD2	HGNC:12766	2.01794	2.85579	0	0	2.49834	1.68333	3.79488	2.6112
TMEM222	HGNC:25363	0	2.85456	0	0	0	0.637296	3.78018	2.86076
CENPS	HGNC:23163	6.11358	2.85002	33.5422	0	3.32679	3.68751	3.25728	2.43046
CENPS-CORT	HGNC:38843	6.11358	2.85002	33.5422	0	3.32679	3.68751	3.25728	2.43046
CENPA	HGNC:1851	2.75771	2.84909	0	0	3.41423	0.722328	2.07302	3.77226
KLC3	HGNC:20717	0.664076	2.84877	0	0	0.822171	1.0992	1.597	3.9463
HCG20	HGNC:31334	2.86387	2.84423	10.4837	0	2.21974	8.76521	1.6994	2.09621
FOXR1	HGNC:29980	2.3373	2.84191	0	0	2.89374	0	4.90009	2.36928
RNASE1	HGNC:10044	5.08174	2.84101	49.7456	0	0	16.2496	0	1.28401
C7orf61	HGNC:22135	5.30001	2.84017	0	0	6.56177	0	3.40819	3.18858
NQO2	HGNC:7856	4.12304	2.83959	0	0	5.1046	5.1119	3.34312	2.03275
MIR659	HGNC:32915	10.647	2.83873	0	0	13.1817	3.77298	1.96098	3.10498
MIR658	HGNC:32914	10.647	2.83714	0	0	13.1817	0.548514	1.60943	4.04698
CEBPB-AS1	HGNC:51226	1.66938	2.8358	0	11.1812	0.819065	0	2.69464	3.57413
TMEM39B	HGNC:25510	3.01193	2.83569	0	0	3.72897	2.46308	2.22247	3.26051
IDUA	HGNC:5391	3.45394	2.83564	0	0	4.27622	7.87223	2.88568	1.63495
DHDH	HGNC:17887	5.58342	2.83037	20.6967	0	4.29505	3.366	0.242512	4.13216
LAPTM5	HGNC:29612	0	2.82987	0	0	0	5.14538	3.93381	1.682
AKR1A1	HGNC:380	3.91343	2.82857	0	0	4.84509	0.565293	2.07376	3.77181
DDX19B	HGNC:2742	11.6544	2.82765	0	0	14.429	0	1.9723	3.95776
NANOS3	HGNC:22048	4.65366	2.82761	0	0	5.76154	0	2.97593	3.40445
QPCTL	HGNC:25952	0.208641	2.82578	0	0	0.258312	0	1.68519	4.1127
HDAC1	HGNC:4852	6.13883	2.8245	0	0	7.60028	0.614792	2.27385	3.64272
SNORD55	HGNC:10205	2.93572	2.82384	0	15.7522	1.87679	0	3.01468	3.37637
RPS8	HGNC:10441	2.93572	2.82384	0	15.7522	1.87679	0	3.01468	3.37637
EIF3L	HGNC:18138	10.647	2.82322	0	0	13.1817	0.548514	1.60943	4.02214
IRAK2	HGNC:6113	4.34966	2.82147	0	0	5.38517	0.957331	2.00988	3.70304
COX8A	HGNC:2294	6.49983	2.82059	15.697	0	6.06195	4.52953	0.655754	3.61591
HMOX1	HGNC:5013	0	2.81437	0	0	0	4.14838	2.29995	2.78723
CRCP	HGNC:17888	7.0161	2.81335	12.3903	0	7.11936	4.28026	1.68913	3.0914
RYR1	HGNC:10483	2.39573	2.80849	0	0	2.96608	0.440459	2.36567	3.60414
SNRNP35	HGNC:30852	7.67378	2.80803	0	0	9.50065	0	1.3542	4.2635
ZNF789	HGNC:27801	12.0258	2.80706	0	33.9288	11.1026	3.7435	0.503392	3.85883
BHMG1	HGNC:44318	3.20674	2.80456	0	0	3.97016	0	0.678717	4.62966
LINC01267	HGNC:50320	0	2.80422	0	0	0	4.30195	3.09087	2.29735
ZFAND6	HGNC:30164	5.19846	2.80232	0	0	6.43604	3.40698	4.51853	1.71543
C19orf38	HGNC:34073	4.49141	2.80203	0	0	5.56067	1.91363	2.48969	3.18112
RSG1	HGNC:28127	1.21333	2.7997	0	0	1.50219	2.76573	1.68807	3.4204
SERTAD3	HGNC:17931	3.14093	2.79882	0	0	3.88869	1.74699	2.9328	2.96995
LINC01169	HGNC:49541	3.67529	2.7967	23.8701	0	1.53129	6.2587	2.03978	2.40759
PKIG	HGNC:9019	2.33085	2.7959	0	0	2.88575	5.91628	2.71872	2.11165
HEIH	HGNC:45049	3.00086	2.79392	21.6839	0	0.972821	15.403	0	1.39717
GPX4	HGNC:4556	2.00775	2.78932	0	0	2.48573	0	3.82185	2.86982
FAM129C	HGNC:24130	2.38201	2.78887	0	0	2.94909	5.48061	2.41686	2.36698
RITA1	HGNC:25925	1.14286	2.7883	0	0	1.41494	1.34464	1.1351	4.03587
MIR4766	HGNC:41680	2.74521	2.78756	0	0	3.39876	4.69269	1.7991	2.88871
URM1	HGNC:28378	4.24554	2.7858	0	0	5.25627	0	4.34268	2.57644
SH2B3	HGNC:29605	3.87025	2.78372	0	0	4.79164	2.81725	1.70978	3.36792
FDFT1	HGNC:3629	5.34313	2.78318	52.3044	0	0	8.11264	2.55255	1.669
BORCS7-ASMT	HGNC:49183	4.31125	2.78167	0	0	5.33762	2.14588	3.13562	2.73464
BORCS7	HGNC:23516	4.31125	2.78167	0	0	5.33762	2.14588	3.13562	2.73464
VPS11	HGNC:14583	0	2.77785	0	0	0	0	2.81793	3.40276
BRI3BP	HGNC:14251	3.69526	2.77655	0	0	4.57498	0	3.93983	2.78201
P2RX6P	HGNC:34076	3.18846	2.77558	0	0	3.94753	2.97255	1.76533	3.2866
DDA1	HGNC:28360	14.9434	2.7753	0	0	18.5009	0	1.23528	4.27064
MMP25	HGNC:14246	2.68432	2.77484	0	0	3.32337	3.88226	1.70573	3.10624
TRERNA1	HGNC:44307	0.923008	2.77483	0	0	1.14275	0	2.84884	3.38034
TRIM14	HGNC:16283	1.18153	2.77407	0	0	1.46281	1.97553	5.03703	1.71261
SNORD28	HGNC:10150	4.79444	2.77306	7.94702	0	4.93075	2.50146	0.884491	3.87739
CDHR2	HGNC:18231	0	2.77288	0	0	0	0	0.617204	4.60704
MAPKAPK5	HGNC:6889	6.85355	2.77281	9.86459	4.65849	6.71769	6.01295	2.60157	2.11253
TTC39A-AS1	HGNC:40851	0	2.77203	0	0	0	0	4.39313	2.52407
ARPC1B	HGNC:704	3.90866	2.77146	0	0	4.83919	0	0.341765	4.75634
TGM2	HGNC:11778	0	2.77127	0	0	0	5.11814	2.10458	2.59216
ABCC1	HGNC:51	1.70421	2.77038	0	18.9073	0	0	2.60341	3.50769
RPLP0	HGNC:10371	5.5381	2.76701	0	0	6.85654	0	1.77963	3.95579
PLBD2	HGNC:27283	0	2.76327	0	0	0	1.71403	2.50182	3.15178
ZNF428	HGNC:20804	2.92481	2.76327	0	23.7925	0.966037	0.848857	4.41752	2.29727
UPK1A-AS1	HGNC:40603	5.58429	2.76301	0	3.10282	6.56748	0	1.93147	3.86495
LINC01841	HGNC:52655	0.971199	2.76088	0	0	1.20241	8.46878	0.299245	2.78838
SNORA70H	HGNC:52214	1.66472	2.76015	0	0	2.06104	0	3.2967	3.10727
SELENOT	HGNC:18136	5.43762	2.75921	15.315	0	4.79519	11.8936	1.20732	1.48712
LRRC74B	HGNC:34301	3.18846	2.75659	0	0	3.94753	2.97255	1.44455	3.42954
SLC4A1	HGNC:11027	1.08458	2.75405	0	0	1.34279	0	2.29271	3.64983
EXTL1	HGNC:3515	0.968331	2.7539	0	0	1.19886	3.18782	3.18856	2.41323
COPS7A	HGNC:16758	3.44329	2.75194	0	0	4.26303	0.647851	1.02825	4.19219
DRG2	HGNC:3030	6.82779	2.7512	0	0	8.45327	1.13599	2.74215	3.1324
METTL12	HGNC:33113	3.98743	2.75002	0	0	4.93671	0	1.70357	3.9674
SNORA57	HGNC:32651	3.98743	2.75002	0	0	4.93671	0	1.70357	3.9674
ECH1	HGNC:3149	2.39466	2.74903	0	0	2.96475	0.558849	4.29512	2.40688
EEF1A1	HGNC:3189	6.58832	2.7478	0	0	8.15679	0	2.25476	3.6596
E4F1	HGNC:3121	6.89012	2.74624	0	0	8.53043	0.532454	1.12688	4.15453
MRPS12	HGNC:10380	2.79668	2.7459	0	18.7254	1.37284	2.65291	1.52783	3.43901
LINC01754	HGNC:52542	4.06394	2.74438	0	0	5.03143	1.03807	1.86974	3.62395
TET1	HGNC:29484	5.87011	2.74397	0	25.4322	4.42953	1.01353	2.12023	3.49086
MIR4309	HGNC:38336	4.61417	2.74344	0	0	5.71266	3.79864	0	4.00997
UBXN2A	HGNC:27265	2.11698	2.74342	0	0	2.62097	4.96677	3.05244	2.05522
SRXN1	HGNC:16132	1.24212	2.74208	0	0	1.53782	2.28549	3.69393	2.32372
LINC01715	HGNC:52502	4.70261	2.73873	0	0	5.82216	0	1.02452	4.32158
GIPC3	HGNC:18183	4.12555	2.73602	0	0	5.10771	1.07969	3.15082	2.89315
SMPDL3B	HGNC:21416	2.24937	2.7356	0	0	2.78487	4.0665	2.88326	2.34422
NEIL1	HGNC:18448	0	2.73525	0	0	0	2.15844	4.11948	2.10654
C19orf44	HGNC:26141	4.15259	2.73293	0	0	5.14119	1.17801	2.26157	3.35494
GRPEL2	HGNC:21060	6.56333	2.73063	0	0	8.12585	0.716941	3.11617	2.98713
TMEM120B	HGNC:32008	1.96806	2.729	19.2655	0	0	3.61306	2.44978	2.67701
PIAS4	HGNC:17002	2.25126	2.72268	0	0	2.78722	4.19874	0.984689	3.33694
SIN3B	HGNC:19354	11.2503	2.71839	92.2781	0	2.25779	8.24645	1.41081	2.1516
MIR326	HGNC:31769	3.3486	2.71806	23.8737	0	1.12639	1.51341	3.97652	2.30492
PLIN3	HGNC:16893	6.8808	2.71779	0	0	8.51889	1.55217	2.36291	3.1849
SPNS1	HGNC:30621	3.69418	2.71633	29.2333	0	0.876383	2.85671	3.64231	2.17318
GMEB1	HGNC:4370	3.49491	2.71406	0	0	4.32694	2.86898	0.667623	3.80607
TCN2	HGNC:11653	0.910563	2.71314	0	0	1.12734	3.89758	2.25244	2.69123
SRRM5	HGNC:37248	2.92481	2.71236	0	23.7925	0.966037	0.848857	4.09265	2.38552
NANS	HGNC:19237	6.75507	2.70861	42.1304	0	3.03481	7.62791	1.17586	2.40773
ZNF775	HGNC:28501	0	2.70832	0	0	0	5.11323	1.67569	2.71741
QPRT	HGNC:9755	2.21096	2.70309	0	0	2.73732	4.32656	0.617592	3.47457
BLOC1S3	HGNC:20914	1.36943	2.70042	0	0	1.69545	0	2.01454	3.70749
CROCCP2	HGNC:28170	1.57024	2.69852	0	0	1.94406	0	1.36147	4.0641
ZNF280A	HGNC:18597	2.56755	2.69749	0	0	3.17881	1.34029	4.8526	1.82562
TMEM134	HGNC:26142	0	2.6971	0	0	0	0	2.24241	3.57595
ZNF844	HGNC:25932	4.98111	2.69613	29.3742	0	2.45187	9.38892	0	2.62349
MIR3908	HGNC:38991	0	2.69607	0	0	0	1.55736	1.24756	3.75978
NSUN4	HGNC:31802	5.34615	2.69503	0	0	6.6189	6.84722	2.96666	1.57817
SNHG1	HGNC:32688	2.77957	2.69432	7.94702	0	2.43621	0.316264	0.472572	4.47295
CCT6P1	HGNC:33094	5.56586	2.69384	0	0	6.89091	1.9789	2.12365	3.17467
SLC25A42	HGNC:28380	4.26485	2.693	0	0	5.28017	0	0.874569	4.32265
TMC7	HGNC:23000	2.49483	2.69066	0	0	3.08877	3.09559	3.05549	2.39523
UQCRHL	HGNC:51714	6.33743	2.6883	0	0	7.84617	0	1.0834	4.19914
METTL22	HGNC:28368	0	2.68602	0	0	0	4.27198	1.53776	2.9496
KEAP1	HGNC:23177	5.94186	2.68593	0	0	7.35643	0	0	4.79213
DDX21	HGNC:2744	4.07838	2.68497	0	0	5.04931	0	3.07342	3.09621
NRAV	HGNC:48588	2.29879	2.68463	0	0	2.84606	8.97211	1.92077	1.64123
TMEM91	HGNC:32393	4.89835	2.68279	28.7511	0	2.42822	1.79033	1.87287	3.33712
SLC5A5	HGNC:11040	4.74113	2.68253	0	0	5.86984	2.08441	0.882965	3.81384
MTFR2	HGNC:21115	0	2.6816	0	0	0	1.66398	5.15842	1.55328
CTNNA1	HGNC:2509	0	2.68091	0	0	0	1.42895	2.48337	3.08141
MANBAL	HGNC:15799	1.77862	2.67987	0	0	2.20205	3.43445	3.63394	1.97819
CBFA2T2	HGNC:1536	2.64985	2.67757	0	0	3.2807	0.544444	0.527232	4.35978
PHACTR4	HGNC:25793	4.70676	2.67591	0	0	5.82729	2.77878	1.25052	3.4377
HSPB1	HGNC:5246	5.31292	2.67196	0	0	6.57775	0	0	4.76721
YDJC	HGNC:27158	5.02684	2.67065	0	0	6.22357	0	1.65101	3.85477
CCDC116	HGNC:26688	5.02684	2.67065	0	0	6.22357	0	1.65101	3.85477
DCAF15	HGNC:25095	0.780124	2.66877	0	0	0.965847	1.31196	3.72256	2.4039
CEACAM18	HGNC:31949	0	2.66766	0	0	0	5.25928	3.98697	1.33675
JAGN1	HGNC:26926	2.35272	2.66688	0	0	2.91282	0	3.09052	3.0545
AP1M2	HGNC:558	9.4316	2.66661	0	0	11.677	0	0.370882	4.55322
EP400	HGNC:11958	1.27269	2.66479	0	0	1.57568	0	2.0938	3.60023
STK4	HGNC:11408	1.35862	2.664	0	0	1.68207	5.78738	2.69805	1.91774
ZNF595	HGNC:27196	5.31092	2.66385	0	0	6.57528	17.1814	0	0.750891
ZSWIM4	HGNC:25704	2.94904	2.66335	0	0	3.65111	0	0.906586	4.25211
SNORA9	HGNC:32597	1.65894	2.66185	0	0	2.05388	8.8872	0	2.67919
SNORD38A	HGNC:30355	1.83393	2.66171	0	15.7522	0.512692	0	2.33867	3.45975
RLN3	HGNC:17135	0.958703	2.66167	0	0	1.18694	1.90233	0.0464572	4.28015
TMX2-CTNND1	HGNC:41992	0	2.66038	0	0	0	5.87036	1.95958	2.29904
TMX2	HGNC:30739	0	2.66038	0	0	0	5.87036	1.95958	2.29904
CBLC	HGNC:15961	4.78112	2.66031	0	25.7993	3.04033	1.56259	2.59356	2.95279
ZNF526	HGNC:29415	1.76602	2.65756	0	0	2.18645	0	2.90197	3.14182
DPM3	HGNC:3007	4.53786	2.65738	12.5081	0	4.03623	2.854	3.3621	2.2231
RPARP-AS1	HGNC:45238	4.45879	2.65547	0	0	5.52028	0.939056	2.5177	3.1312
NACC1	HGNC:20967	2.63823	2.65491	0	0	3.2663	0	0.278465	4.58328
RHBDD2	HGNC:23082	0	2.6547	0	0	0	1.31308	1.06126	3.84556
MIR4497	HGNC:41737	0	2.65433	0	0	0	0	1.67866	3.81041
CTRB1	HGNC:2521	1.64301	2.65244	0	0	2.03416	2.14607	3.01255	2.57186
PADI4	HGNC:18368	3.77904	2.65094	24.4452	0	1.58702	2.31261	1.7505	3.22611
AFF1-AS1	HGNC:53447	2.19626	2.6502	0	0	2.71912	9.1879	1.47481	1.77538
NUCB1-AS1	HGNC:40419	0	2.64924	0	0	0	2.67603	2.29648	2.83746
KIF3B	HGNC:6320	6.60199	2.6489	0	0	8.17372	1.91448	2.86006	2.70355
MINOS1-NBL1	HGNC:48338	0.815205	2.64772	0	0	1.00928	0	2.35946	3.42331
MINOS1	HGNC:32068	0.815205	2.64772	0	0	1.00928	0	2.35946	3.42331
PTAFR	HGNC:9582	1.159	2.64574	0	0	1.43492	3.01129	0.554789	3.71322
CDC42	HGNC:1736	5.55142	2.64399	0	0	6.87303	3.43685	1.0931	3.31425
RAB3D	HGNC:9779	3.23516	2.64299	0	0	4.00535	3.19275	1.78459	2.98814
MIR7974	HGNC:49992	0	2.64238	0	0	0	0.816517	2.59799	3.09212
PSMD5	HGNC:9563	1.64649	2.64225	0	0	2.03847	1.94648	4.00872	2.05106
PXK	HGNC:23326	1.15987	2.6402	0	0	1.43599	0	2.97557	3.07028
ZNF440	HGNC:20874	4.37716	2.63933	0	0	5.41922	12.8066	0	1.72612
CIZ1	HGNC:16744	2.10551	2.63929	0	0	2.60677	0	2.1347	3.53218
AGFG2	HGNC:5177	2.91816	2.63879	0	0	3.61288	2.82016	1.28539	3.3426
ACTG1P20	HGNC:51500	0	2.63768	0	0	0	0.637296	3.54696	2.60237
CHST12	HGNC:17423	1.23131	2.63748	0	0	1.52444	0	2.37981	3.39383
MIR4518	HGNC:41809	2.56351	2.63702	0	0	3.1738	0	0.586797	4.3814
CLPSL1	HGNC:21251	0.788677	2.63501	0	0	0.976436	3.01871	2.67945	2.52115
OGDH	HGNC:8124	4.65422	2.63421	0	0	5.76224	1.1236	3.09668	2.73113
UBIAD1	HGNC:30791	2.43153	2.6333	0	6.99995	2.22925	3.75459	2.13581	2.64637
GALNT12	HGNC:19877	0	2.6332	0	0	0	5.23113	1.84102	2.46478
SNAR-E	HGNC:34325	4.12442	2.63261	0	0	5.10631	0.861427	2.95846	2.86554
RPS14	HGNC:10387	1.98455	2.63225	0	22.0175	0	0	2.83086	3.13586
HDGFL2	HGNC:14680	6.76536	2.63145	0	21.5697	5.96894	0.769771	2.11878	3.34768
ACTB	HGNC:132	0	2.63043	0	0	0	0	3.84836	2.57173
MIR6855	HGNC:50061	0	2.62631	0	0	0	2.52387	1.83793	3.08477
MIR6794	HGNC:50117	1.01473	2.62516	0	0	1.2563	0	2.73996	3.17333
PDCD5	HGNC:8764	0	2.62446	0	0	0	1.82614	3.86814	2.12483
MIR4646	HGNC:41543	0.826062	2.62347	0	0	1.02272	0	4.30352	2.30841
MIR4755	HGNC:41815	0.740639	2.6233	0	0	0.916962	0.517251	2.5754	3.14024
PPP4C	HGNC:9319	9.51201	2.6227	0	0	11.7765	0	0.873271	4.19795
MECR	HGNC:19691	2.17112	2.62175	0	0	2.68799	3.18728	2.44822	2.58569
MIR1293	HGNC:35286	0.834359	2.62007	0	0	1.03299	0.567647	3.69512	2.50549
DDX27	HGNC:15837	0.639904	2.61948	0	0	0.792244	3.37795	2.82276	2.33076
LBP	HGNC:6517	1.04505	2.61722	0	0	1.29384	3.54367	1.79793	2.85307
SLC2A10	HGNC:13444	1.62657	2.61676	0	0	2.0138	5.22392	3.22133	1.67623
PXN-AS1	HGNC:44123	5.5381	2.61513	0	0	6.85654	0	1.77963	3.68481
NEU3	HGNC:7760	0.846496	2.61448	0	0	1.04802	6.43916	2.82197	1.60928
TALDO1	HGNC:11559	6.61664	2.61354	0	0	8.19185	4.7457	2.35887	2.2573
UQCC3	HGNC:34399	11.9325	2.61324	0	0	14.7733	0	0.633086	4.31346
CASP8	HGNC:1509	2.48525	2.61213	0	0	3.07691	4.45092	3.90713	1.46998
CATSPERD	HGNC:28598	5.40321	2.61192	0	0	6.68953	1.28994	2.02178	3.24514
ADCK5	HGNC:21738	4.02737	2.61056	0	0	4.98616	6.24452	1.14512	2.57196
FANCD2	HGNC:3585	4.43242	2.61038	0	0	5.48763	0.869427	2.90981	2.85082
MAP3K10	HGNC:6849	3.37431	2.6099	0	0	4.17762	1.97063	3.6818	2.16792
MAP4K1	HGNC:6863	1.80033	2.6097	0	0	2.22894	0	2.4137	3.32559
GABBR2	HGNC:4507	0	2.60862	0	0	0	10.716	2.45424	0.805376
IARS2	HGNC:29685	5.17541	2.60813	0	0	6.40751	2.63757	1.94751	2.96543
MYPOP	HGNC:20178	4.10896	2.6076	0	17.3976	3.14571	0	2.67162	3.17966
MCM5	HGNC:6948	2.72606	2.60618	0	0	3.37504	2.90178	1.21051	3.30669
L3MBTL2	HGNC:18594	2.6581	2.60499	0	0	3.2909	0	2.31774	3.37008
LINC02001	HGNC:52836	3.54408	2.60474	0	0	4.38781	3.07364	2.07909	2.78529
LINC00895	HGNC:48580	1.17216	2.60456	0	0	1.45121	3.61651	3.6508	1.79212
LINC01620	HGNC:16195	0	2.6045	0	0	0	1.69791	2.04362	3.12484
FABP6	HGNC:3561	0.825806	2.60094	0	0	1.0224	0.541252	2.11097	3.35077
LINC02175	HGNC:27550	0	2.5996	0	0	0	6.3901	2.70469	1.6588
CES4A	HGNC:26741	1.05601	2.5993	0	0	1.30741	1.34757	2.98894	2.67606
TAF1B	HGNC:11533	0.741254	2.59841	0	0	0.917723	0.756225	3.13058	2.73413
CTRC	HGNC:2523	0	2.59802	0	0	0	0	1.44871	3.8367
KSR1	HGNC:6465	2.06823	2.59674	0	0	2.56061	5.4281	1.94615	2.29589
RELB	HGNC:9956	3.04173	2.59549	0	0	3.76587	0	2.35103	3.33479
ERGIC1	HGNC:29205	3.02611	2.59534	0	9.10278	2.73072	7.0103	1.23055	2.31936
ZDHHC18	HGNC:20712	3.1545	2.59426	0	0	3.90549	6.63458	1.49193	2.26085
MIR1207	HGNC:35273	0	2.5939	0	0	0	1.41886	3.01836	2.6336
XKR3	HGNC:28778	1.15398	2.59325	0	0	1.4287	0	4.29473	2.25932
FZR1	HGNC:24824	2.62778	2.59309	0	0	3.25337	0.940173	3.95266	2.22862
C19orf33	HGNC:16668	1.93907	2.59015	0	0	2.4007	4.14467	1.52235	2.8167
SYS1-DBNDD2	HGNC:33535	2.677	2.59	0	0	3.3143	0	0.813098	4.17276
IL27RA	HGNC:17290	7.39928	2.58976	0	0	9.1608	0	0.605857	4.28658
ABHD8	HGNC:23759	5.04118	2.58957	0	0	6.24133	0	0.892744	4.12809
TARDBP	HGNC:11571	2.96276	2.58516	0	0	3.6681	0	1.64535	3.70536
FUT2	HGNC:4013	2.69456	2.58482	0	0	3.33605	3.61936	0.452366	3.51937
PDCD2L	HGNC:28194	5.0906	2.58394	0	0	6.30251	2.10521	1.23078	3.44136
LIM2	HGNC:6610	3.40714	2.58361	13.425	0	2.52035	5.37637	1.54393	2.50625
CCDC124	HGNC:25171	4.02205	2.58327	19.9573	0	2.45548	4.0016	2.16828	2.48168
SELENOW	HGNC:10752	4.63179	2.58299	0	0	5.73447	1.20285	2.15078	3.1427
RPS10P7	HGNC:36423	3.37303	2.58241	20.3042	0	1.60808	7.38771	3.52199	0.945226
SIRT4	HGNC:14932	5.63254	2.57927	0	0	6.97346	2.49336	1.44231	3.22603
PLA2G2C	HGNC:9032	0	2.57889	0	0	0	5.86537	3.41396	1.35308
KCTD13	HGNC:22234	1.5287	2.57863	0	0	1.89264	0	3.04891	2.92
ZNF398	HGNC:18373	6.04101	2.57855	0	0	7.47918	3.5605	3.16542	2.02633
KAT5	HGNC:5275	6.24371	2.57812	33.4259	0	3.50261	6.90231	0.421251	2.7599
CNTD2	HGNC:25805	1.61074	2.57671	0	0	1.99421	0.816477	3.66248	2.38817
MRRF	HGNC:7234	0	2.57513	0	0	0	0	1.11827	3.97801
SLC35F6	HGNC:26055	7.03935	2.57503	36.0549	0	4.15518	5.71759	2.28416	2.00342
PSMG4	HGNC:21108	0	2.57493	0	0	0	9.88223	2.80895	0.743925
LRP10	HGNC:14553	5.87441	2.57384	0	0	7.27292	1.30215	1.63463	3.38778
LRG1	HGNC:29480	0	2.57251	0	0	0	0	1.884	3.55123
EIF3B	HGNC:3280	3.97734	2.57164	0	0	4.92422	0.704112	1.07684	3.83062
ZNF79	HGNC:13153	3.01879	2.56959	24.3895	0	0.652817	3.59157	1.58148	2.87624
ZSCAN9	HGNC:12984	0.356953	2.56927	0	0	0.441932	8.91419	1.25461	1.81612
DHTKD1	HGNC:23537	3.30317	2.5679	0	0	4.08955	4.89711	1.36707	2.68735
MLXIP	HGNC:17055	7.53064	2.56721	0	69.07	1.61568	0.740164	2.75997	2.88651
PDP2	HGNC:30263	1.22076	2.56687	0	0	1.51138	1.31551	1.93816	3.20491
LRTOMT	HGNC:25033	3.98323	2.56566	0	0	4.93151	1.91971	2.92669	2.5171
DNAAF1	HGNC:30539	2.31134	2.56487	0	0	2.86159	3.49656	3.49386	1.83576
TMIGD2	HGNC:28324	5.79329	2.56401	0	0	7.17249	0	0.471906	4.31448
ARIH2	HGNC:690	4.33317	2.56372	0	0	5.36475	3.01313	0.473145	3.61146
ISCU	HGNC:29882	1.44717	2.56252	0	0	1.7917	2.14468	1.49982	3.24566
LYPD4	HGNC:28659	0.72041	2.55857	0	0	0.891917	0	3.70452	2.5228
SGK2	HGNC:13900	4.01524	2.55834	0	0	4.97113	0	5.42012	1.57668
HM13-AS1	HGNC:41940	1.59052	2.55825	0	0	1.96917	0	0.94839	4.04153
PARD6B	HGNC:16245	0	2.55745	0	0	0	0	2.6838	3.08347
LRRC43	HGNC:28562	3.87911	2.55476	0	17.022	2.90306	5.02541	2.68795	1.90588
OCEL1	HGNC:26221	2.7723	2.55152	0	0	3.4323	0.888121	1.16142	3.70524
PSMD5-AS1	HGNC:27367	2.84026	2.55052	0	0	3.51644	1.41457	3.57193	2.25205
SLC5A11	HGNC:23091	0	2.55035	0	0	0	1.45828	1.32297	3.48129
ETFB	HGNC:3482	1.2202	2.54977	0	0	1.51069	4.41363	2.50971	2.13774
APOC1	HGNC:607	11.6831	2.54906	52.0888	0	7.87654	2.07295	0.323236	3.88693
BABAM1	HGNC:25008	5.56171	2.54828	0	0	6.88577	2.71685	1.49365	3.09037
CD79A	HGNC:1698	0	2.54592	0	0	0	0	0.455704	4.29113
SAE1	HGNC:30660	2.69067	2.54579	0	0	3.33123	1.29518	2.2219	3.01563
TPX2	HGNC:1249	1.81094	2.54538	0	0	2.24206	0	2.44777	3.19204
MIR6879	HGNC:49957	1.56097	2.54454	0	0	1.93258	0	3.3123	2.71399
MAST2	HGNC:19035	1.48153	2.5423	0	5.90848	1.17489	5.72194	2.68602	1.72249
PRMT1	HGNC:5187	4.02886	2.54229	0	0	4.988	0	3.10231	2.82573
SDF2L1	HGNC:10676	3.37697	2.54191	0	0	4.18092	2.91824	2.81997	2.30098
STMN1	HGNC:6510	1.79588	2.54085	0	0	2.22342	4.51115	2.49354	2.10802
ZNF207	HGNC:12998	2.98361	2.53986	0	0	3.69391	2.47237	0.686456	3.57725
MIR632	HGNC:32888	2.98361	2.53986	0	0	3.69391	2.47237	0.686456	3.57725
RAC1	HGNC:9801	15.1753	2.53897	0	0	18.788	0	1.36913	3.77522
IFT46	HGNC:26146	2.68591	2.53782	0	0	3.32533	2.7888	2.36498	2.57465
NOP53-AS1	HGNC:51587	1.0935	2.5368	0	0	1.35382	0	2.64493	3.06806
BEST1	HGNC:12703	2.9391	2.5368	0	32.6077	0	0	2.66936	3.05459
MKRN2	HGNC:7113	2.31359	2.53622	0	0	2.86438	2.78457	2.87672	2.29067
XPO1	HGNC:12825	3.00839	2.53602	0	0	3.72459	0	1.52242	3.68545
SNORD46	HGNC:10186	2.93572	2.53495	0	15.7522	1.87679	0	2.60868	3.08474
BAD	HGNC:936	0.771521	2.53418	0	0	0.955195	0	1.53433	3.6756
ZNF487	HGNC:23488	7.12626	2.53407	0	0	8.82279	1.92322	0.530309	3.78091
CLEC17A	HGNC:34520	3.00768	2.53323	0	0	3.72371	4.19273	1.59657	2.66303
TM4SF19-AS1	HGNC:41085	6.48933	2.53281	0	0	8.03423	0	2.34482	3.22637
SSC4D	HGNC:14461	2.59336	2.53229	0	0	3.21076	2.04909	0.29938	3.87572
POLR2D	HGNC:9191	2.07944	2.53204	0	0	2.57449	1.64277	1.35867	3.38598
LDLRAP1	HGNC:18640	0	2.53128	0	0	0	0.625565	1.01262	3.81231
SNHG20	HGNC:33099	4.19146	2.53105	26.2048	0	1.87507	2.79865	2.15644	2.67523
NUP43	HGNC:21182	1.29276	2.53049	0	0	1.60053	1.96342	4.17896	1.75387
DRC7	HGNC:25289	0	2.53002	0	0	0	1.80774	1.63804	3.18995
AQP8	HGNC:642	0.388347	2.52814	0	0	0.480799	1.88899	1.54331	3.21989
KLF1	HGNC:6345	4.51579	2.52803	44.2054	0	0	6.01744	0.495569	2.83567
SLC12A9	HGNC:17435	3.3591	2.52789	25.8383	0	0.890902	3.37695	1.31905	2.99649
KDM4A	HGNC:22978	6.06764	2.5277	0	0	7.51215	1.60259	2.177	2.93649
ASH2L	HGNC:744	6.33215	2.52712	0	0	7.83964	0	2.3334	3.22251
GPR108	HGNC:17829	0	2.5271	0	0	0	1.941	0.853275	3.5863
SIRT2	HGNC:10886	0	2.52561	0	0	0	6.39012	1.01945	2.45577
CERS4	HGNC:23747	3.03676	2.52468	15.4063	0	1.81122	1.47358	1.93849	3.09264
RRM2	HGNC:10452	2.79591	2.52427	0	0	3.46153	0	1.25951	3.80941
MIB2	HGNC:30577	0.966488	2.52325	0	0	1.19658	10.465	0.758987	1.64602
UTP11	HGNC:24329	4.39954	2.52305	0	0	5.44693	0.965112	0.378941	4.06785
MIR3200	HGNC:38227	2.93255	2.52285	0	10.1437	2.49872	4.00234	3.9588	1.38668
EHD2	HGNC:3243	3.41057	2.52194	0	0	4.22251	1.3549	2.85704	2.60905
PLCXD1	HGNC:23148	8.8508	2.51973	27.5644	0	7.4717	11.0318	0	1.92612
RAN	HGNC:9846	4.14153	2.51889	0	0	5.12749	0	2.4227	3.1586
SPTBN4	HGNC:14896	0.82176	2.51874	0	0	1.0174	0	0.647265	4.13703
XRCC2	HGNC:12829	1.71957	2.51816	0	0	2.12895	4.55113	2.68482	1.95278
YIPF4	HGNC:28145	5.92455	2.51774	9.71019	14.7919	4.45622	2.6163	2.32131	2.60307
FKBP8	HGNC:3724	2.76401	2.51756	0	0	3.42203	1.7365	1.49261	3.26449
MIR6799	HGNC:50162	0.792313	2.51751	0	0	0.980937	1.33317	3.32974	2.34563
FUK	HGNC:29500	1.84351	2.51669	0	0	2.28239	2.92698	1.61323	2.91915
TMEM219	HGNC:25201	1.77524	2.51653	0	0	2.19787	0	2.15622	3.30129
EMC3-AS1	HGNC:49223	7.90874	2.51293	0	0	9.79156	0	0.885317	3.99545
RNF216P1	HGNC:33610	5.6753	2.51166	0	0	7.02641	2.58029	1.89702	2.83449
OXLD1	HGNC:27901	4.99601	2.51165	0	0	6.1854	2.65463	2.12848	2.68957
C7orf73	HGNC:41909	0.808599	2.51142	0	0	1.0011	5.59034	2.59467	1.74839
RPL29	HGNC:10331	11.8655	2.51101	32.7135	0	10.5529	1.30189	2.2584	2.93188
PSKH1	HGNC:9529	4.91837	2.51097	0	0	6.08928	2.79043	1.03317	3.26051
SUMO2	HGNC:11125	3.82841	2.51044	0	0	4.73983	0.735495	0	4.30773
PRELID3A	HGNC:24639	3.63939	2.50932	0	0	4.50581	2.57444	2.31838	2.59941
ZNF778	HGNC:26479	2.00268	2.50877	0	0	2.47945	6.40283	2.80283	1.43967
PKD1L2	HGNC:21715	2.03499	2.50738	0	0	2.51946	5.82664	0.949688	2.59293
C17orf53	HGNC:28460	2.7511	2.50701	0	0	3.40605	0	1.20804	3.80699
ITGAL	HGNC:6148	0.977038	2.50546	0	0	1.20964	0	3.49079	2.54587
ATP6AP1	HGNC:868	7.45648	2.50534	0	0	9.23163	1.83442	2.75773	2.52247
PTPRF	HGNC:9670	1.55359	2.50524	0	0	1.92345	2.07258	5.28634	1.07295
PRKRIP1	HGNC:21894	2.22653	2.50497	0	0	2.75659	4.99221	1.38452	2.54329
MRPL42	HGNC:14493	0	2.50491	0	0	0	0	2.46279	3.11157
KMT5A	HGNC:29489	11.4283	2.50327	0	0	14.149	1.54595	0.310246	3.93514
ZFP1	HGNC:23328	2.28849	2.50274	0	0	2.83331	2.2498	3.43982	2.04509
SLC9A8	HGNC:20728	0	2.50215	0	0	0	1.6146	4.83351	1.42373
C20orf196	HGNC:26318	0.575017	2.50046	0	0	0.71191	4.85261	1.6125	2.44209
COMMD5	HGNC:17902	0	2.49984	0	0	0	6.50821	3.23359	1.16175
DNAJA3	HGNC:11808	7.38463	2.49775	0	0	9.14267	0	1.28656	3.74718
APOC4	HGNC:611	5.62393	2.49637	0	0	6.96281	0	0.798472	4.01378
APOC4-APOC2	HGNC:44426	5.62393	2.49637	0	0	6.96281	0	0.798472	4.01378
SLC30A5	HGNC:19089	22.8352	2.49622	199.359	0	3.0577	10.2714	0.908769	1.56033
C5AR1	HGNC:1338	1.46412	2.49585	0	0	1.81268	1.37066	1.51558	3.2983
FAM71F1	HGNC:30704	0	2.49486	0	0	0	0.88034	5.48676	1.22165
TRMT10C	HGNC:26022	5.50696	2.49432	0	0	6.81799	7.23064	2.7319	1.26018
LY6G6F	HGNC:13933	0.941547	2.49348	0	0	1.1657	0	2.84244	2.8819
MINCR	HGNC:51653	1.79608	2.49288	4.54252	0	1.64916	6.89442	1.26556	2.14424
ALDOA	HGNC:414	1.72771	2.49231	0	0	2.13903	0	1.41977	3.66405
PAQR7	HGNC:23146	7.5522	2.49214	0	0	9.35013	0	2.23468	3.21454
LRRC25	HGNC:29806	0.816793	2.49207	0	0	1.01124	0	3.09512	2.74009
TATDN3	HGNC:27010	7.16713	2.49164	0	29.7293	5.55579	0	4.48855	1.9712
MYBL2	HGNC:7548	2.50098	2.4916	0	0	3.09638	0	0.815754	3.99574
TMEM107	HGNC:28128	2.71607	2.49132	0	0	3.36268	0.980235	1.91117	3.16308
SNORA40C	HGNC:52205	2.32076	2.4891	14.3324	0	1.06057	7.89327	0.903281	2.10456
ST6GAL1	HGNC:10860	5.5636	2.48881	14.2442	14.0965	3.51352	10.3649	1.80293	1.03244
MYH16	HGNC:31038	2.02198	2.48854	0	0	2.50335	1.93411	2.57846	2.56811
GATA1	HGNC:4170	0	2.48783	0	0	0	0	3.46757	2.52721
ELANE	HGNC:3309	3.36868	2.48783	0	0	4.17065	0	0.908002	3.93815
VASP	HGNC:12652	1.20826	2.48715	0	0	1.49591	1.60175	1.44165	3.26969
MCM2	HGNC:6944	3.05628	2.48633	0	0	3.78388	5.97247	3.67328	1.02005
MIR6781	HGNC:50185	3.95388	2.4861	0	0	4.89518	0.657926	3.44528	2.38317
TADA2A	HGNC:11531	4.07982	2.4858	0	0	5.05109	0	3.71405	2.38772
CYC1	HGNC:2579	4.34177	2.48577	0	11.7891	4.05982	2.18618	3.06473	2.2364
NUDC	HGNC:8045	1.0809	2.48395	0	11.992	0	0	1.94001	3.36235
GSN	HGNC:4620	0	2.48383	0	0	0	0	2.70162	2.9423
HEATR3	HGNC:26087	0	2.48377	0	0	0	0	3.54374	2.47798
EXOSC2	HGNC:17097	0.660696	2.48375	0	0	0.817987	3.84964	3.51801	1.59548
TBL2	HGNC:11586	3.43904	2.48148	0	19.1095	2.12527	0	2.01463	3.31681
UVRAG	HGNC:12640	0	2.48065	0	0	0	0.613255	4.41612	1.84869
GNA15	HGNC:4383	1.97098	2.47948	0	0	2.4402	0	2.43847	3.07961
MIR320B2	HGNC:35256	0	2.47791	0	0	0	0.890276	3.78763	2.12572
POLD1	HGNC:9175	1.92698	2.47723	0	0	2.38574	0.815978	3.22277	2.45319
ARID3A	HGNC:3031	8.37729	2.47671	0	0	10.3716	0	1.23041	3.74059
MAVS	HGNC:29233	2.38544	2.47669	0	0	2.95334	2.28745	2.69671	2.39947
ASTN2	HGNC:17021	0	2.47584	0	0	0	0	2.74153	2.90605
TNNT1	HGNC:11948	5.4429	2.47503	0	0	6.73867	3.31499	0.610401	3.30726
MIR4519	HGNC:41544	3.83865	2.47409	0	0	4.75251	1.7438	2.72109	2.50802
TM4SF19-TCTEX1D2	HGNC:49190	7.56551	2.47309	0	0	9.36662	2.92652	1.45999	2.92594
MRPL22	HGNC:14480	3.52344	2.47291	15.2759	0	2.43025	0.607928	1.17214	3.62433
ZNF346	HGNC:16403	5.57405	2.47288	0	0	6.90105	0	4.07341	2.16657
PCED1B-AS1	HGNC:44166	9.59088	2.47191	23.3377	0	8.92253	3.82905	0.633356	3.1693
CCL24	HGNC:10623	1.12888	2.47136	0	0	1.39763	2.25914	0.535973	3.58766
JPT1	HGNC:14569	1.14942	2.47009	0	0	1.42306	3.11033	0.334735	3.49807
ACTR2	HGNC:169	3.97462	2.46819	0	0	4.92085	0	3.11972	2.68391
UBAP1	HGNC:12461	1.80254	2.46775	0	0	2.23166	0	1.76882	3.42781
SMIM25	HGNC:50328	0	2.46726	0	0	0	1.17897	1.9215	3.06818
TJP3	HGNC:11829	2.16471	2.46701	0	0	2.68006	0	2.16649	3.20728
HIST1H2AK	HGNC:4726	0	2.46681	0	0	0	8.69148	2.15063	1.19127
CBY3	HGNC:33278	4.68659	2.465	0	0	5.80231	0.72947	2.36193	2.92606
STK4-AS1	HGNC:43811	3.1184	2.46339	0	19.5237	1.68207	5.78738	2.04875	1.91774
CRYM-AS1	HGNC:34405	0.910973	2.46237	0	0	1.12785	9.38334	2.40837	0.880123
SLC43A3	HGNC:17466	1.45296	2.46199	14.2231	0	0	0.566031	4.0853	2.00875
EP300-AS1	HGNC:50504	4.4105	2.46031	0	0	5.46049	0	3.61019	2.39948
ADAP2	HGNC:16487	0.809111	2.46022	0	0	1.00173	0	3.21317	2.61818
NUCB2	HGNC:8044	0.536556	2.4602	0	0	0.664293	1.90912	0.771227	3.5196
CD52	HGNC:1804	1.43094	2.45923	0	0	1.7716	0	2.79122	2.84903
SCARNA16	HGNC:32573	4.19146	2.45912	26.2048	0	1.87507	2.79865	2.15644	2.54689
MIR6516	HGNC:50233	4.19146	2.45912	26.2048	0	1.87507	2.79865	2.15644	2.54689
SEC14L1	HGNC:10698	4.19146	2.45912	26.2048	0	1.87507	2.79865	2.15644	2.54689
ID1	HGNC:5360	3.59099	2.45853	0	0	4.44589	0	1.19589	3.72719
EMC3	HGNC:23999	2.58358	2.45849	0	0	3.19865	1.65332	3.80626	1.90307
CNR2	HGNC:2160	1.09344	2.45705	0	0	1.35376	2.86671	3.11783	1.99737
GTF3C6	HGNC:20872	5.28552	2.45605	29.8429	0	2.76946	6.45682	1.12082	2.26023
SPN	HGNC:11249	0.653731	2.45392	0	0	0.809364	1.12991	1.30937	3.39324
MIR4472-2	HGNC:41752	6.16187	2.4536	26.8119	12.1488	2.88207	1.92466	1.8101	2.93153
LINC02213	HGNC:53080	0.907952	2.45315	0	0	1.12411	8.49516	1.76042	1.42772
PAAF1	HGNC:25687	0	2.45303	0	0	0	0	2.21086	3.15788
ADSL	HGNC:291	2.13066	2.45275	0	0	2.6379	0	1.39832	3.6053
SELENOI	HGNC:29361	2.66844	2.4527	0	0	3.30371	1.2312	2.62488	2.64229
NDUFC2-KCTD14	HGNC:42956	0	2.45214	0	0	0	2.61975	2.0429	2.63868
KCTD14	HGNC:23295	0	2.45214	0	0	0	2.61975	2.0429	2.63868
CADM4	HGNC:30825	1.8032	2.45156	0	0	2.23249	6.07962	2.85439	1.38446
NIT1	HGNC:7828	3.28008	2.45096	0	0	4.06096	0	3.16997	2.62548
ANKRD33	HGNC:13788	1.90732	2.44954	0	0	2.36139	7.97755	2.2453	1.27456
COA4	HGNC:24604	0	2.44836	0	0	0	0	2.21086	3.14955
SNX21	HGNC:16154	1.97789	2.44824	0	0	2.44876	0	0.783408	3.93621
SNORA7A	HGNC:32592	1.19659	2.44743	11.7135	0	0	5.19639	0.696226	2.77249
EXOSC9	HGNC:9137	0.754262	2.44722	0	0	0.933827	1.22286	3.06456	2.39209
TRAFD1	HGNC:24808	0	2.44673	0	0	0	0	2.92873	2.75092
SGF29	HGNC:25156	3.62192	2.44662	0	0	4.48419	1.53268	1.8967	2.96263
MVK	HGNC:7530	0	2.44583	0	0	0	2.52955	2.56286	2.36182
EIF4B	HGNC:3285	1.39714	2.44521	0	0	1.72975	2.12144	2.24547	2.63073
RAD51	HGNC:9817	6.6277	2.44473	24.1028	0	5.15716	1.61723	2.18903	2.77841
KIF11	HGNC:6388	4.84734	2.44428	26.2118	0	2.68621	1.04314	3.12885	2.39327
GPX3	HGNC:4555	0	2.44224	0	0	0	4.34753	1.02778	2.77817
DEGS1	HGNC:13709	2.52848	2.44212	0	6.86643	2.36418	0.9132	0.842738	3.67989
LMAN1L	HGNC:6632	0.53671	2.44176	0	0	0.664483	0	3.2516	2.56407
MSH2	HGNC:7325	3.18815	2.44125	0	0	3.94715	2.05328	0.695054	3.49419
EMC4	HGNC:28032	6.35074	2.44084	0	0	7.86265	0	1.34025	3.61604
KIAA0355	HGNC:29016	3.2388	2.44054	0	0	4.00985	0	3.64247	2.34643
SLC2A1-AS1	HGNC:44187	3.35951	2.43711	0	0	4.1593	0	1.63706	3.44577
PLA2G10	HGNC:9029	0	2.43706	0	0	0	0	3.5508	2.39074
DNMT3B	HGNC:2979	4.72136	2.43499	0	29.8793	2.51102	0	2.35106	3.0484
HSD17B14	HGNC:23238	6.17181	2.43442	0	0	7.64112	0.9536	3.08483	2.42079
MIR5697	HGNC:43509	4.0473	2.43441	0	15.9334	3.23276	0	2.80394	2.79772
CFLAR	HGNC:1876	6.17442	2.43378	0	0	7.64435	1.76387	1.97381	2.84337
TROAP	HGNC:12327	0.989943	2.43338	0	0	1.22562	0	2.19501	3.13156
PDK1	HGNC:8809	1.33215	2.43257	13.0405	0	0	13.3336	0	1.23447
SPINT2	HGNC:11247	3.59586	2.43251	0	0	4.45191	0	3.99766	2.1363
R3HDM4	HGNC:28270	0.625411	2.43236	0	0	0.774301	1.49587	0	3.99131
ZNF444	HGNC:16052	0.903189	2.4321	0	0	1.11821	0.686416	2.89888	2.58138
PRPF3	HGNC:17348	9.63651	2.43208	0	0	11.9306	0	2.46766	2.97894
ZNRF4	HGNC:17726	1.42044	2.43135	0	0	1.7586	2.76224	3.25365	1.90098
KCTD21-AS1	HGNC:48674	2.60176	2.43123	0	0	3.22116	0.662515	2.81129	2.63369
ABCF1	HGNC:70	3.32197	2.43089	0	0	4.11282	1.04579	4.39202	1.67245
ZNF317	HGNC:13507	5.97238	2.43088	0	21.6584	4.97729	3.60597	3.87325	1.36209
KPNA2	HGNC:6395	1.43155	2.43002	0	0	1.77236	7.61009	0.321297	2.38592
CD37	HGNC:1666	0.785963	2.42931	0	0	0.973075	6.6745	1.34729	2.03699
MAP1LC3B2	HGNC:34390	2.14884	2.4293	21.0351	0	0	4.72852	1.26354	2.53639
DRAXIN	HGNC:25054	2.13737	2.42825	0	0	2.6462	1.66685	2.81496	2.39243
SNAI3-AS1	HGNC:28327	0.706071	2.42744	0	0	0.874163	0.695075	3.4455	2.26973
NOCT	HGNC:14254	8.31988	2.42742	0	0	10.3006	6.0252	0.731033	2.52457
IQCE	HGNC:29171	4.16037	2.42737	0	0	5.15082	0	1.81241	3.33174
LINC01969	HGNC:52795	0	2.42665	0	0	0	1.33977	3.01222	2.35701
TP53RK	HGNC:16197	0	2.42557	0	0	0	5.72114	2.16989	1.79892
TST	HGNC:12388	4.74133	2.42549	0	0	5.87009	0.564335	1.53776	3.34834
SNRNP70	HGNC:11150	0.224261	2.42497	0	0	0.27765	1.74462	1.90792	2.86846
PCNP	HGNC:30023	1.39796	2.42398	0	0	1.73076	3.1859	1.87806	2.54745
FAM96A	HGNC:26235	1.28201	2.42382	0	0	1.58722	5.18085	3.0223	1.45175
CCAR1	HGNC:24236	10.1856	2.42355	0	44.1236	7.68658	4.60748	1.30146	2.53342
C6orf89	HGNC:21114	3.44739	2.42329	0	0	4.2681	7.24353	2.46731	1.27632
SMCR2	HGNC:17914	0	2.42302	0	0	0	3.99256	2.18694	2.18758
TSGA10IP	HGNC:26555	3.39315	2.42031	0	0	4.20096	0.610921	3.36578	2.32056
CCDC117	HGNC:26599	1.02907	2.42026	0	0	1.27406	2.94966	0.79306	3.19394
ZNF561	HGNC:28684	0	2.41995	0	0	0	4.27034	1.3639	2.5711
GTF2H5	HGNC:21157	4.89446	2.41958	0	0	6.05967	2.26796	2.55834	2.37841
VDAC2	HGNC:12672	2.56023	2.41954	0	0	3.16974	7.92877	1.13794	1.84282
PRAMENP	HGNC:34302	1.22301	2.41803	0	0	1.51417	6.17697	2.1773	1.6752
HTATSF1P2	HGNC:38586	5.13331	2.41761	0	0	6.35539	1.14982	1.92049	2.98693
TNFAIP8L1	HGNC:28279	0	2.41691	0	0	0	0	1.6353	3.4107
LINC01234	HGNC:49757	1.4442	2.41627	14.1374	0	0	5.47894	2.08527	1.88537
SNORD26	HGNC:10148	4.79444	2.41582	7.94702	0	4.93075	2.50146	1.22084	3.0546
KCTD7	HGNC:21957	2.16236	2.41571	0	0	2.67715	2.67049	1.89638	2.64265
NOL12	HGNC:28585	1.28017	2.41526	0	0	1.58493	0	2.0742	3.16582
ZCCHC7	HGNC:26209	2.11483	2.41523	0	0	2.61831	2.15793	1.50871	2.97488
SLC25A23	HGNC:19375	2.58205	2.41438	0	0	3.19675	4.78041	0.598549	2.86426
LINC01011	HGNC:33812	0	2.41346	0	0	0	9.80385	2.00542	0.917038
UPF1	HGNC:9962	1.45926	2.41239	0	0	1.80666	0	2.11929	3.13585
TLE6	HGNC:30788	0.988714	2.41239	0	0	1.2241	0.819589	1.5615	3.25243
PPP2R1A	HGNC:9302	2.80047	2.41084	0	0	3.46717	3.1466	0.967079	3.03533
CYP3A43	HGNC:17450	0	2.41059	0	0	0	16.2071	0	0.525974
ALKBH7	HGNC:21306	5.13378	2.41054	0	0	6.35596	0.641985	3.04789	2.47114
CCNL2	HGNC:20570	10.5835	2.40925	0	0	13.1031	5.59332	0	2.99572
HCK	HGNC:4840	0.751599	2.40863	0	0	0.93053	1.54631	3.70419	1.89531
ST8SIA6-AS1	HGNC:44880	0.812696	2.40765	7.95554	0	0	15.6221	0	0.656981
LINC01766	HGNC:52556	6.13335	2.40698	0	0	7.5935	2.4798	2.07341	2.57389
ZNF707	HGNC:27815	11.6736	2.40687	83.8463	0	3.8483	9.92375	0.550481	1.67937
TIPRL	HGNC:30231	0.571893	2.40588	0	0	0.708043	3.46612	3.32851	1.65034
MRPS36	HGNC:16631	1.2984	2.40573	0	0	1.6075	6.04637	0.939252	2.36616
CIDEC	HGNC:24229	2.46564	2.40528	0	0	3.05263	1.38957	2.08994	2.81569
SWSAP1	HGNC:26638	0.458764	2.40438	0	0	0.567981	1.87638	3.04836	2.17237
RRP1	HGNC:18785	10.5176	2.40434	38.2988	0	8.17765	3.32329	1.4313	2.72668
BTN3A1	HGNC:1138	0	2.40395	0	0	0	4.58102	3.22586	1.44379
PRODH2	HGNC:17325	0.619828	2.40205	0	0	0.76739	0	3.44701	2.38549
MRPL37	HGNC:14034	1.21769	2.40157	0	0	1.50758	0	2.11246	3.1203
KANK3	HGNC:24796	0.912663	2.40122	0	0	1.12994	1.65207	2.60895	2.4612
XPOT	HGNC:12826	0	2.40082	0	0	0	5.4195	0.672538	2.65043
FAM118A	HGNC:1313	1.25994	2.40057	0	0	1.55989	0.609604	3.57817	2.16857
GPR4	HGNC:4497	2.2759	2.39873	0	0	2.81771	0	1.9048	3.22972
PLA2G4C	HGNC:9037	5.41867	2.39843	37.6095	0	1.95205	9.57864	2.3462	0.754827
DDX19A	HGNC:25628	4.95617	2.39814	0	0	6.13607	2.03187	2.52239	2.41496
ATP6V0A2	HGNC:18481	1.93482	2.39688	0	0	2.39544	2.02435	3.41285	1.9236
LINC00853	HGNC:43716	1.89026	2.3964	0	20.9715	0	1.87829	3.93173	1.67073
C11orf86	HGNC:34442	1.04305	2.39593	0	0	1.29137	5.35039	1.57593	2.15981
CYMP	HGNC:2588	0	2.39536	0	0	0	5.371	1.55888	2.16339
CDR2L	HGNC:29999	1.01888	2.39502	0	0	1.26144	1.32387	4.1545	1.6746
TM4SF19	HGNC:25167	3.55033	2.39455	0	0	4.39555	2.92652	2.01941	2.47745
ZNF771	HGNC:29653	2.8271	2.39251	0	0	3.50014	0	2.09427	3.11417
ZNF700	HGNC:25292	3.70755	2.39218	0	0	4.5902	10.4499	0.227371	1.70873
FTL	HGNC:3999	0.834717	2.39075	0	0	1.03344	0	1.79909	3.27374
ACP7	HGNC:33781	1.31207	2.39066	0	0	1.62443	0	1.20264	3.60238
RTF1	HGNC:28996	8.09644	2.39054	0	0	10.0239	0.650564	1.09666	3.50906
NAA40	HGNC:25845	2.93526	2.3902	0	0	3.63405	0	2.81461	2.71296
ACAD9	HGNC:21497	1.7863	2.38984	0	0	2.21156	5.28156	2.44487	1.68598
IFT52	HGNC:15901	0.716006	2.38962	0	0	0.886464	4.61857	2.14185	2.00704
MAN2B2	HGNC:29623	0	2.38956	0	0	0	7.51418	1.03365	1.94338
LINC00868	HGNC:27562	2.40659	2.3892	0	0	2.97952	4.2714	1.78436	2.28421
MIR5585	HGNC:43452	5.29376	2.38907	0	0	6.55404	0	1.53211	3.41792
NFKBIB	HGNC:7798	1.98634	2.38905	0	0	2.45922	1.05848	2.71436	2.51964
GALP	HGNC:24840	2.17747	2.38897	0	0	2.69585	0	3.7116	2.21631
MYH7B	HGNC:15906	1.09073	2.38893	0	0	1.3504	0	3.42533	2.37403
NMRAL2P	HGNC:52332	1.90614	2.3888	0	0	2.35993	4.67625	3.10855	1.45926
MTFP1	HGNC:26945	0	2.38819	0	0	0	0.543646	1.05332	3.55366
RAB11B	HGNC:9761	7.40557	2.38802	35.2387	0	4.71181	5.7133	1.39811	2.1592
SERTAD1	HGNC:17932	0.480837	2.38709	0	0	0.595309	0	1.5849	3.38529
LINC00467	HGNC:28227	2.42344	2.38651	0	0	3.00038	3.25992	3.65275	1.48507
MGAT4EP	HGNC:49418	2.29485	2.38645	0	0	2.84117	0	2.78868	2.72057
PCF11-AS1	HGNC:52263	4.90255	2.38632	36.9949	0	1.39079	1.47227	1.31034	3.19235
GYS1	HGNC:4706	0	2.38502	0	0	0	0.544604	1.10473	3.51944
RBBP6	HGNC:9889	0	2.38368	0	0	0	1.23383	2.78017	2.43294
HPRT1	HGNC:5157	1.27264	2.38339	0	0	1.57561	0.502228	1.38412	3.37238
DPF2	HGNC:9964	3.56938	2.3829	0	0	4.41913	3.11548	1.68191	2.59869
NDUFAF1	HGNC:18828	4.74558	2.38281	0	0	5.87535	0.674764	2.45589	2.74035
FAM159A	HGNC:28757	1.00326	2.3813	0	0	1.2421	1.57113	3.02896	2.21299
CNPY3	HGNC:11968	0.798868	2.38034	0	0	0.989053	0	3.24313	2.45915
BBC3	HGNC:17868	2.67433	2.37958	0	0	3.311	1.57294	1.6013	2.99648
PYCARD-AS1	HGNC:45036	0	2.37943	0	0	0	0	1.42286	3.46094
UPK1A	HGNC:12577	3.16316	2.37844	0	0	3.9162	0	1.61346	3.35412
SLC44A2	HGNC:17292	0.878863	2.37797	0	0	1.08809	0	1.22524	3.56728
BRWD1-AS1	HGNC:40614	1.89999	2.37737	0	0	2.35232	0	0.263468	4.09639
CTNNBL1	HGNC:15879	0	2.37646	0	0	0	0.669098	2.16555	2.8904
MIR6761	HGNC:49949	0.89607	2.37636	0	0	1.1094	0.640608	2.40404	2.76539
SUPT5H	HGNC:11469	2.1958	2.37571	0	0	2.71855	0	1.25893	3.54468
SEMA4B	HGNC:10730	2.93163	2.37562	0	0	3.62955	1.16432	2.6402	2.51191
RNPEP	HGNC:10078	0.753289	2.37526	0	0	0.932623	0.719176	2.94601	2.44638
SULT2B1	HGNC:11459	1.28478	2.37514	0	0	1.59064	0	1.44537	3.44089
IRF2BP1	HGNC:21728	1.66949	2.37502	0	0	2.06694	0	1.62295	3.34278
USP10	HGNC:12608	1.22096	2.37439	0	0	1.51164	2.74951	1.89588	2.55079
PSMG3	HGNC:22420	5.89316	2.37428	32.0167	0	3.24684	3.99051	1.19242	2.64933
P2RX7	HGNC:8537	0	2.37417	0	0	0	5.79498	2.07637	1.74156
LINC01977	HGNC:52804	1.65453	2.37343	0	0	2.04842	0	4.037	2.00921
RPS9	HGNC:10442	1.03936	2.37251	0	0	1.2868	1.28796	1.76109	2.96216
PRR13	HGNC:24528	14.4096	2.37222	0	48.7741	12.3972	0	3.37318	2.37298
TUBG2	HGNC:12419	1.28918	2.37146	0	0	1.59609	5.52447	1.77825	1.96408
F2RL3	HGNC:3540	0	2.37067	0	0	0	5.47788	1.0973	2.34889
IL31	HGNC:19372	1.65095	2.36945	0	0	2.04398	2.52542	2.60221	2.20481
C16orf45	HGNC:19213	1.26286	2.36904	0	0	1.5635	0	2.94782	2.60178
UBE2D2	HGNC:12475	4.34069	2.36892	0	0	5.37407	0	2.64943	2.76606
MFSD13A	HGNC:26196	4.45818	2.36873	19.7873	0	3.01693	5.34888	0.32767	2.79972
SNORD25	HGNC:10147	4.79444	2.36855	7.94702	0	4.93075	2.50146	1.22084	2.97027
PDCD6IP	HGNC:8766	1.51866	2.36788	0	0	1.88021	5.60341	4.17209	0.619703
PYCR2	HGNC:30262	5.15047	2.36673	0	0	6.37663	0	1.91759	3.16558
PRPF38A	HGNC:25930	0.604874	2.36652	0	0	0.748875	0.752933	1.94781	2.97316
WFDC1	HGNC:15466	0	2.36627	0	0	0	1.36733	3.50458	1.97144
SNHG12	HGNC:30062	4.32902	2.3661	0	0	5.35962	0	1.27711	3.5175
TTC25	HGNC:25280	1.35903	2.3657	0	0	1.68258	0	1.96283	3.1388
OTUD3	HGNC:29038	3.7772	2.36556	0	20.7396	2.36202	6.5295	2.06318	1.5624
ENO1	HGNC:3350	0	2.36526	0	0	0	3.31826	0	3.44713
SNAI1	HGNC:11128	0	2.36516	0	0	0	0	4.15202	1.93104
MIR3193	HGNC:38204	2.69779	2.36485	0	0	3.34004	0	0	4.21928
CEBPB	HGNC:1834	0.661567	2.36434	0	0	0.819065	0	2.22297	2.99297
ADGRE5	HGNC:1711	3.48769	2.36119	0	0	4.318	0	0.399333	3.99262
ELP3	HGNC:20696	1.17139	2.35954	0	0	1.45026	6.54069	1.80737	1.69005
PLAUR	HGNC:9053	4.18905	2.35944	0	0	5.18633	3.45267	1.3004	2.6886
ANKRD24	HGNC:29424	2.82577	2.35924	0	0	3.49849	3.28358	2.56817	2.02878
SRC	HGNC:11283	0	2.3583	0	0	0	0.604078	2.98128	2.42348
TMEM135	HGNC:26167	0.753084	2.35788	0	0	0.932369	7.8024	1.82447	1.38379
TSN	HGNC:12379	0.683537	2.3563	0	0	0.846265	2.95978	3.07132	1.82158
CCL26	HGNC:10625	2.43629	2.35368	0	0	3.0163	1.31631	1.46177	3.08696
FSD1	HGNC:13745	2.7829	2.35345	0	0	3.44542	0	1.20613	3.53407
ZNF280B	HGNC:23022	1.08469	2.35163	0	0	1.34292	1.09374	2.91502	2.33406
KIF2C	HGNC:6393	0.900475	2.351	0	0	1.11485	1.38624	1.39567	3.10233
ARIH2OS	HGNC:34425	3.82995	2.35066	0	0	4.74174	2.28625	0	3.66145
SNORA26	HGNC:32616	0	2.35057	0	0	0	5.33459	2.33735	1.66282
C16orf96	HGNC:40031	2.1305	2.35054	0	13.1618	1.16893	0.667702	2.39196	2.71967
RNF139-AS1	HGNC:48940	0	2.34997	0	0	0	7.78861	2.91557	0.77144
VTRNA1-1	HGNC:12654	4.37388	2.34977	0	0	5.41516	0	3.02311	2.52589
RSPH9	HGNC:21057	4.08576	2.34887	19.9658	0	2.53328	0.794571	2.83029	2.44551
CTDSP1	HGNC:21614	0.829852	2.34846	0	0	1.02741	0	1.3592	3.44079
SH2B1	HGNC:30417	2.37725	2.34807	0	0	2.94319	4.51093	0.757469	2.72112
DGCR11	HGNC:17226	0	2.34718	0	0	0	2.1458	3.87968	1.54931
NUDT13	HGNC:18827	9.57905	2.34592	0	0	11.8595	1.54429	1.70077	2.88828
TYMS	HGNC:12441	2.15631	2.34569	0	0	2.66966	2.70225	2.74965	2.03996
YEATS2	HGNC:25489	3.45763	2.34555	0	0	4.28078	1.39244	2.94511	2.23705
BLOC1S6	HGNC:8549	1.09775	2.3448	0	0	1.35908	10.1648	0.624327	1.47179
CASP8AP2	HGNC:1510	2.63659	2.3447	0	0	3.26427	2.36404	1.26497	2.93538
MIR378H	HGNC:41744	1.88704	2.34338	0	0	2.33628	0	2.94332	2.55847
ARHGAP33	HGNC:23085	4.42535	2.34324	0	24.8709	2.70346	1.6779	4.31992	1.40857
PTCRA	HGNC:21290	8.50342	2.34295	0	0	10.5278	0	0.769457	3.75605
EPHA2	HGNC:3386	0	2.34063	0	0	0	0	2.59366	2.74633
TUBA3FP	HGNC:24067	0.488672	2.34063	0	0	0.60501	0	2.42643	2.83851
STX4	HGNC:11439	0.674063	2.33772	0	0	0.834535	0	2.0299	3.0519
GPI	HGNC:4458	1.50448	2.33594	0	0	1.86265	0	2.46173	2.81068
KPNA7	HGNC:21839	0.754621	2.33456	0	0	0.934271	0.832198	2.55696	2.56188
ZKSCAN3	HGNC:13853	1.21871	2.33292	0	0	1.50885	6.67989	2.92236	0.995506
SNORA14B	HGNC:32603	5.27917	2.33282	0	0	6.53597	3.00848	0.758692	3.04317
BFAR	HGNC:17613	1.0601	2.33249	0	0	1.31248	0.603739	1.98233	2.92817
CCDC126	HGNC:22398	0.909027	2.33234	0	0	1.12544	4.46253	2.09702	1.9659
TPCN2	HGNC:20820	4.61622	2.33224	17.4181	0	3.51225	6.50029	1.10498	2.03795
CMPK1	HGNC:18170	7.01093	2.33212	0	0	8.68001	1.96157	2.21525	2.48285
CRTAP	HGNC:2379	0.93745	2.33102	0	0	1.16063	1.27946	2.30565	2.58993
ALDH2	HGNC:404	1.31018	2.33084	0	0	1.62209	2.1528	1.52194	2.8182
RAB42	HGNC:28702	4.20452	2.33066	19.648	0	2.72051	2.29798	1.84612	2.60537
RFXANK	HGNC:9987	2.50041	2.3288	0	0	3.09568	1.79851	1.66529	2.81807
ZKSCAN1	HGNC:13101	1.1909	2.32865	0	0	1.47442	4.54992	1.39421	2.32638
SUN5	HGNC:16252	0.869952	2.32839	0	0	1.07706	0.672869	1.54084	3.14812
GP6	HGNC:14388	5.19247	2.32798	12.3667	16.1488	3.06246	0.904162	3.77749	1.86058
ZNF619	HGNC:26910	2.22258	2.32757	0	0	2.75171	2.66408	1.93575	2.46519
TRIM56	HGNC:19028	1.77119	2.32641	0	0	2.19286	1.72369	2.08692	2.59881
FAM32A	HGNC:24563	4.9595	2.3262	0	0	6.14019	0	2.13985	2.97074
ING5	HGNC:19421	3.07692	2.32616	0	0	3.80943	3.66156	1.63258	2.39745
MPI	HGNC:7216	1.37978	2.32573	0	0	1.70826	5.81996	1.14181	2.16449
RAD9A	HGNC:9827	4.50258	2.32572	0	0	5.5745	0	3.24061	2.36309
ZBTB40	HGNC:29045	0.785041	2.32548	0	0	0.971934	2.57897	3.09415	1.84272
TCHP	HGNC:28135	0.93786	2.32418	0	0	1.16113	2.26173	1.06815	3.03111
SRRD	HGNC:33910	0	2.32413	0	0	0	0	3.30006	2.32748
TEX46	HGNC:44651	3.92141	2.32379	0	0	4.85498	0.65623	2.015	2.88241
PDPK1	HGNC:8816	3.8045	2.32367	0	0	4.71022	1.44675	0.759476	3.39017
ZNF253	HGNC:13497	3.00424	2.32304	24.6136	0	0.606468	9.70583	0.799045	1.44356
TMEM57	HGNC:25572	2.54461	2.3204	0	0	3.1504	0	2.34933	2.84492
TOE1	HGNC:15954	3.29903	2.32022	10.4316	0	2.76509	2.14965	3.1947	1.87789
CAP1	HGNC:20040	1.76213	2.31959	0	0	2.18164	4.65925	1.46045	2.24824
MIR1273F	HGNC:41733	1.47237	2.31899	0	0	1.82289	2.25042	2.2545	2.3705
LINC00847	HGNC:45050	3.00086	2.31896	21.6839	0	0.972821	10.5071	0.973831	1.15331
FCGBP	HGNC:13572	0.89228	2.31896	0	0	1.1047	3.22894	2.78916	1.84782
COQ4	HGNC:19693	3.51663	2.31881	0	0	4.35382	0	1.15765	3.49899
FAM102B	HGNC:27637	0	2.31878	0	0	0	8.61528	2.27419	0.8768
FAF2	HGNC:24666	3.95358	2.31874	0	14.4289	3.28463	2.70756	0.7696	3.08214
NUCB1	HGNC:8043	5.42221	2.3182	0	0	6.71306	0	1.67772	3.2112
NDUFB9	HGNC:7704	2.76083	2.31812	0	0	3.4181	4.02925	2.74093	1.68648
KCND1	HGNC:6237	1.558	2.3177	0	0	1.9289	0	1.16252	3.49432
TYSND1	HGNC:28531	0	2.31754	0	0	0	3.37392	2.34126	2.05842
ATAD3B	HGNC:24007	7.67982	2.31716	14.7124	0	7.64739	4.11093	1.3088	2.45521
NDST1-AS1	HGNC:52899	1.75578	2.31686	0	0	2.17377	0	2.75719	2.61377
C1orf167	HGNC:25262	1.20816	2.31672	0	0	1.49579	0	2.59094	2.70517
GEMIN7	HGNC:20045	2.15898	2.31628	0	0	2.67296	0	2.41254	2.80272
ARPC3	HGNC:706	10.0973	2.31595	0	0	12.5012	0	0.779362	3.70242
LINC00243	HGNC:30956	5.37038	2.31592	23.1598	0	3.71978	6.00012	0.783593	2.3025
RTP3	HGNC:15572	4.5857	2.31577	0	0	5.6774	11.3087	0.912723	0.994582
GGCX	HGNC:4247	3.64804	2.31532	0	0	4.51652	0.398343	2.20835	2.82078
SNHG15	HGNC:27797	1.65894	2.31456	0	0	2.05388	7.3132	0	2.42619
SNORD99	HGNC:32762	4.32902	2.31417	0	0	5.35962	0	1.27711	3.42487
MIR5189	HGNC:43515	0	2.31346	0	0	0	0	1.17993	3.47715
ACTL8	HGNC:24018	0.893305	2.31336	0	0	1.10597	8.06162	1.20565	1.5851
LSM14A	HGNC:24489	4.59783	2.31152	0	0	5.69243	2.10525	3.97776	1.44105
DDX55	HGNC:20085	3.32392	2.31117	0	0	4.11523	1.66589	2.38959	2.41823
PRKRA	HGNC:9438	0	2.31029	0	0	0	4.32359	2.33983	1.82507
CATSPERG	HGNC:25243	5.53057	2.31016	0	0	6.84722	0	1.05356	3.54092
SNORA61	HGNC:32655	4.49024	2.30861	9.04894	0	4.41476	0.360116	1.27711	3.33107
HDAC11	HGNC:19086	1.79147	2.30837	0	0	2.21797	2.85547	1.25918	2.75931
DAO	HGNC:2671	0	2.30837	0	0	0	1.97324	1.123	3.03986
CD19	HGNC:1633	3.13668	2.30644	0	19.2891	1.73089	0	4.03067	1.89318
MRI1	HGNC:28469	1.79265	2.30609	0	0	2.21943	2.05075	2.63625	2.18357
EEF2K	HGNC:24615	0	2.30539	0	0	0	1.9068	1.84826	2.65021
RPRD1B	HGNC:16209	0.850593	2.30485	0	0	1.05309	0.717619	2.66188	2.47773
LINC00239	HGNC:20119	1.80028	2.30356	17.6231	0	0	3.79128	3.34416	1.38342
SNORD27	HGNC:10149	4.79444	2.30316	7.94702	0	4.93075	2.50146	1.22084	2.8536
IQCD	HGNC:25168	0.729629	2.3031	0	0	0.90333	0	2.21767	2.88662
ZNF236	HGNC:13028	2.19933	2.30282	0	0	2.72292	0.890136	3.42698	2.01217
PPARGC1B	HGNC:30022	3.9673	2.30245	0	0	4.91179	0	1.62936	3.20976
MLLT6	HGNC:7138	0.54767	2.30141	0	0	0.678052	0	2.02096	2.99204
RPS29	HGNC:10419	0	2.30047	0	0	0	1.22591	1.55847	2.95978
LIMK1	HGNC:6613	0.902523	2.30034	0	0	1.11738	1.33608	1.61242	2.90414
BLVRA	HGNC:1062	0.743046	2.29916	0	0	0.919942	6.02817	1.75915	1.72829
L3MBTL1	HGNC:15905	0.613017	2.29904	0	0	0.758957	3.06079	2.8991	1.79084
MED28	HGNC:24628	4.95561	2.29807	0	0	6.13538	0	2.36267	2.79773
P2RX6	HGNC:8538	0	2.29777	0	0	0	0	3.26906	2.29753
CEACAM22P	HGNC:38029	1.6025	2.29745	0	17.7789	0	5.6401	1.85489	1.76284
MIR5689	HGNC:43479	3.14247	2.29737	0	2.2051	3.64451	3.25857	2.68509	1.85976
DPM2	HGNC:3006	0.798612	2.2961	0	0	0.988736	0	3.50333	2.16541
RAB7A	HGNC:9788	1.97948	2.29558	0	0	2.45073	5.55647	2.21559	1.58015
PRPF31	HGNC:15446	2.54666	2.29546	0	0	3.15294	2.09291	2.88501	2.01766
IDH3A	HGNC:5384	3.56702	2.29529	0	0	4.41622	0	3.2661	2.29475
CSK	HGNC:2444	0.96193	2.29528	0	0	1.19093	0.889338	2.62974	2.43837
LLGL1	HGNC:6628	2.53642	2.29504	0	0	3.14025	1.1565	1.26991	3.12531
DCTPP1	HGNC:28777	1.91495	2.29491	0	0	2.37084	0	3.34369	2.2513
FGR	HGNC:3697	0	2.2949	0	0	0	0.649626	2.73139	2.43751
DHX9	HGNC:2750	5.54332	2.29445	0	0	6.86301	1.22869	3.43166	1.9158
C22orf24	HGNC:23051	1.8283	2.29417	9.04844	0	1.11916	0.698486	1.61172	3.04202
SUPV3L1	HGNC:11471	2.19565	2.29398	16.2009	0	0.669366	4.54016	1.61642	2.1443
MPV17L2	HGNC:28177	6.9991	2.29363	0	28.7328	5.45897	4.46195	1.11328	2.43926
PGLS	HGNC:8903	3.06929	2.29328	0	0	3.79998	0.698466	1.11792	3.31265
LDHA	HGNC:6535	2.34657	2.29315	0	0	2.90521	1.2881	2.44673	2.44258
HIST1H2AG	HGNC:4737	3.84854	2.29303	0	0	4.76475	6.85993	1.70588	1.55298
MIR644A	HGNC:32900	0.790777	2.29272	0	0	0.979035	2.58875	2.89783	1.89021
TBC1D31	HGNC:30888	0	2.29241	0	0	0	6.13036	2.21274	1.44241
KIF9	HGNC:16666	0.878351	2.29241	0	0	1.08746	1.22519	3.29761	1.98686
OPA3	HGNC:8142	2.58748	2.292	0	0	3.20347	2.27071	1.62454	2.66489
PSMG3-AS1	HGNC:22230	5.89316	2.29145	32.0167	0	3.24684	3.99051	0.876761	2.67555
RAPSN	HGNC:9863	0	2.29141	0	0	0	1.98347	2.26163	2.37955
MIR3618	HGNC:38937	0	2.29099	0	0	0	0	2.82849	2.5283
ADAMTSL5	HGNC:27912	0	2.29038	0	0	0	0	1.59681	3.20617
NCCRP1	HGNC:33739	0	2.29014	0	0	0	0	2.10174	2.92741
DAZAP1	HGNC:2683	6.18896	2.29001	26.279	0	4.33873	1.04581	0.784715	3.4096
GTF2IP23	HGNC:51735	1.83337	2.28909	0	0	2.26983	2.31185	0	3.54564
ACSM3	HGNC:10522	6.97052	2.28846	33.6625	2.53351	4.08981	7.14693	2.23038	1.18886
PLEKHM2	HGNC:29131	2.08846	2.28752	0	0	2.58565	4.92468	0.791214	2.49811
TMEM268	HGNC:24513	1.46264	2.2867	0	0	1.81084	0	2.48877	2.70792
WDR76	HGNC:25773	5.99482	2.28646	0	0	7.42199	0	1.68726	3.14932
AIMP2	HGNC:20609	3.23327	2.28615	0	0	4.00301	0	2.33332	2.79263
PGLYRP2	HGNC:30013	2.17531	2.28572	0	0	2.69319	2.1446	2.19451	2.36888
NDUFA1	HGNC:7683	2.92312	2.28544	0	0	3.61903	0	2.94696	2.4531
BLM	HGNC:1058	2.93915	2.28534	0	0	3.63887	3.55659	2.4666	1.88932
ARL2-SNX15	HGNC:49197	1.51713	2.28502	0	0	1.87831	0.730727	2.27032	2.65515
ARL2	HGNC:693	1.51713	2.28502	0	0	1.87831	0.730727	2.27032	2.65515
IGSF23	HGNC:40040	2.93203	2.28056	0	0	3.63006	5.32326	0.618831	2.48788
MIR624	HGNC:32880	1.0323	2.28029	0	0	1.27805	0	2.24152	2.83277
DOK3	HGNC:24583	1.75844	2.27954	0	0	2.17707	0	3.48328	2.14692
NMRAL1	HGNC:24987	2.20999	2.27948	0	0	2.73611	2.32855	0.821368	3.07184
PTX4	HGNC:14171	1.12724	2.27933	0	0	1.39561	1.12412	3.20121	2.04021
KCNK15	HGNC:13814	0	2.27857	0	0	0	3.92503	1.68616	2.22165
CDA	HGNC:1712	1.46279	2.27787	0	0	1.81103	1.02235	1.99406	2.72675
CEACAM19	HGNC:31951	0	2.27631	0	0	0	1.91333	2.29799	2.3489
PEAR1	HGNC:33631	1.21164	2.27592	0	0	1.5001	0	2.10242	2.90167
LINC00888	HGNC:48575	1.0284	2.27503	0	0	1.27323	6.84026	3.39993	0.591603
SEH1L	HGNC:30379	5.15815	2.27432	0	0	6.38614	3.90584	3.06709	1.4573
SLC25A33	HGNC:29681	4.09134	2.27386	0	0	5.06535	0.561762	1.89976	2.87885
CELA3B	HGNC:15945	5.51198	2.27384	13.3062	0	5.14131	2.42954	1.44675	2.69351
MED15	HGNC:14248	4.06921	2.27369	21.2828	0	2.34624	6.91723	0.931007	1.93228
HMBS	HGNC:4982	2.11268	2.27356	0	0	2.61564	0	0.84863	3.5886
HFE2	HGNC:4887	0.775362	2.27338	0	0	0.95995	3.57204	3.17411	1.47437
ZDHHC24	HGNC:27387	3.40248	2.27181	0	0	4.2125	0	3.4283	2.16345
POP7	HGNC:19949	1.66759	2.2718	0	0	2.06459	0	2.68751	2.57177
RINL	HGNC:24795	1.47073	2.27153	0	0	1.82086	6.55003	1.60532	1.64224
WDR38	HGNC:23745	3.15578	2.27134	0	0	3.90707	0.626224	2.92147	2.29613
PRSS41	HGNC:30715	0.865547	2.27133	0	0	1.07161	4.57081	3.06393	1.29884
FADD	HGNC:3573	1.05888	2.26961	0	0	1.31096	3.39617	2.34222	1.9672
ZNF839	HGNC:20345	0.870976	2.26939	0	0	1.07833	2.06591	2.98797	1.92068
FXYD4	HGNC:4028	1.07096	2.26896	0	0	1.32592	2.94394	0	3.3625
PKN1	HGNC:9405	1.70933	2.26774	0	0	2.11627	0	0.690721	3.66526
MIR6806	HGNC:49937	1.18931	2.26764	0	0	1.47245	0.556594	3.07472	2.22127
RPL13A	HGNC:10304	2.61339	2.26756	0	0	3.23555	0	0.657743	3.68312
RPL13AP5	HGNC:23736	2.61339	2.26756	0	0	3.23555	0	0.657743	3.68312
GRPEL2-AS1	HGNC:48999	6.56333	2.26698	0	0	8.12585	0	2.56991	2.62802
H6PD	HGNC:4795	1.63164	2.26654	0	0	2.02008	2.04195	0.778451	3.13915
PHLDB3	HGNC:30499	0	2.26443	0	0	0	0	1.51689	3.20393
ZNF138	HGNC:12922	1.18394	2.26401	0	0	1.46579	4.78342	1.0929	2.32276
SEMA4A	HGNC:10729	1.383	2.26236	0	0	1.71225	0	2.97797	2.39483
ATAD5	HGNC:25752	0	2.26142	0	0	0	0	0.579	3.71556
RBP7	HGNC:30316	2.45299	2.26095	0	0	3.03697	5.42772	1.23879	2.0868
CSE1L-AS1	HGNC:51232	0.686251	2.26006	0	0	0.849626	0	0.664184	3.66619
IFI6	HGNC:4054	2.2865	2.25977	0	0	2.83084	2.23819	0.352851	3.31598
BIK	HGNC:1051	0	2.25956	0	0	0	2.96742	0.571312	3.02533
TOMM20L	HGNC:33752	0.67734	2.25907	0	0	0.838593	1.2452	3.19515	1.97921
ATP23	HGNC:29452	2.00068	2.25897	0	0	2.47698	0.962	3.48867	1.88319
NUP85	HGNC:8734	5.70761	2.25889	0	0	7.06641	1.93411	0.275236	3.42802
MIR1306	HGNC:35371	0	2.25818	0	0	0	0	2.82849	2.46976
KNCN	HGNC:26488	0.756976	2.25712	0	0	0.937188	0	3.49407	2.10097
ERGIC3	HGNC:15927	1.58596	2.25692	0	0	1.96352	2.50232	1.12001	2.82648
POLR2G	HGNC:9194	7.71756	2.25588	0	0	9.55487	1.83157	0.405453	3.37476
PPIL4	HGNC:15702	1.02979	2.25499	0	0	1.27495	0	3.8804	1.88421
PROCR	HGNC:9452	1.23366	2.25466	0	13.6868	0	0	1.70274	3.08405
ACAT1	HGNC:93	0	2.25453	0	0	0	7.54483	0.626452	1.9198
TMED1	HGNC:17291	1.02779	2.25372	0	0	1.27247	2.09721	0.700289	3.1465
HLTF-AS1	HGNC:40554	2.34293	2.25319	0	0	2.90071	2.99665	3.92609	1.15784
IMP3	HGNC:14497	1.77457	2.25309	0	0	2.19704	1.10048	1.13244	3.1393
ZNF473	HGNC:23239	2.0606	2.25284	0	0	2.55116	1.22102	1.85729	2.71122
DLL3	HGNC:2909	0.897197	2.25273	0	0	1.11079	0.405485	0.956718	3.3974
MSLN	HGNC:7371	3.88997	2.25233	0	0	4.81605	3.00531	3.12438	1.59623
KDM1A	HGNC:29079	3.22241	2.25193	0	0	3.98956	0	3.67374	1.99269
SELENOV	HGNC:30399	1.52542	2.25171	0	0	1.88858	3.76462	1.34806	2.39746
TACO1	HGNC:24316	3.58274	2.25145	0	0	4.43568	2.76276	1.70814	2.43185
KDELR3	HGNC:6306	1.11014	2.25138	0	0	1.37443	0	1.87577	2.98282
FAM45A	HGNC:31793	1.52609	2.25133	0	0	1.8894	1.30855	1.45713	2.90873
CEP164	HGNC:29182	4.3599	2.25024	0	0	5.39785	0	3.81888	1.90965
TANGO6	HGNC:25749	3.99782	2.24968	0	0	4.94958	0	0.939521	3.49589
FAM216A	HGNC:30180	3.39705	2.24965	0	0	4.20577	0.581793	2.56069	2.46667
MIR4449	HGNC:41864	0	2.24902	0	0	0	5.33459	2.00869	1.66282
DANCR	HGNC:28964	0	2.24902	0	0	0	5.33459	2.00869	1.66282
LRRC23	HGNC:19138	2.69507	2.248	0	0	3.33668	3.37404	0.771724	2.79952
CORO2A	HGNC:2255	1.05529	2.24793	0	0	1.30652	2.42984	1.29818	2.72911
IL21R	HGNC:6006	0.815	2.24759	0	0	1.00903	0	2.36802	2.7047
FOXK2	HGNC:6036	11.4002	2.24728	0	0	14.1142	0	1.58492	3.13584
TMEM56	HGNC:26477	0	2.24686	0	0	0	8.37984	0.315877	1.88282
BCL7B	HGNC:1005	1.66974	2.24679	0	0	2.06725	0	1.2995	3.29231
PRTN3	HGNC:9495	4.70026	2.24676	0	0	5.81924	0	1.35642	3.26087
PPP2CB	HGNC:9300	0.955528	2.24534	0	0	1.18301	0.650305	3.72684	1.80017
CARD8-AS1	HGNC:51408	1.1906	2.24518	0	0	1.47404	3.83068	2.77299	1.58494
SEC24C	HGNC:10705	0.820941	2.24498	0	0	1.01638	2.7328	1.16677	2.72572
SNORD73A	HGNC:10235	1.35104	2.24463	0	0	1.67268	0	1.43034	3.21631
ARL5C	HGNC:31111	5.3861	2.24448	0	0	6.66836	0	1.97604	2.91524
NOM1	HGNC:13244	5.13301	2.24417	0	0	6.35501	2.75765	3.00941	1.70274
PPP1R26-AS1	HGNC:48717	2.05205	2.24367	0	0	2.54057	3.49864	4.04783	0.95683
BORCS8	HGNC:37247	1.91377	2.24356	0	0	2.36938	2.79001	0.843252	2.88819
TSEN2	HGNC:28422	0	2.2435	0	0	0	0	2.28804	2.74149
C11orf84	HGNC:25115	3.30538	2.24236	0	0	4.09228	2.08891	1.66936	2.59397
CDC45	HGNC:1739	0.780432	2.24235	0	0	0.966227	0	4.21859	1.67524
OPRD1	HGNC:8153	2.71274	2.24223	0	0	3.35856	1.65145	2.14883	2.43132
SNORD95	HGNC:32757	5.88235	2.24174	0	0	7.28275	0	2.26872	2.749
POLR3B	HGNC:30348	2.58112	2.24114	0	0	3.19561	2.83878	3.3268	1.50347
COLGALT1	HGNC:26182	1.54832	2.24085	0	0	1.91692	0	1.2341	3.31775
MIR1290	HGNC:35283	0	2.24055	0	0	0	0	2.06657	2.85832
GDF5OS	HGNC:33435	0.818278	2.23918	0	0	1.01308	0.743077	1.31526	3.09696
ADARB1	HGNC:226	0.937604	2.2387	0	0	1.16082	0.760953	2.84893	2.24651
PLA2G16	HGNC:17825	0.386554	2.23854	0	4.28861	0	8.49454	2.3672	0.710477
ZP1	HGNC:13187	1.78205	2.23845	0	0	2.2063	3.14923	2.10941	2.09744
DEFB123	HGNC:18103	0.975501	2.23829	0	0	1.20774	6.89267	1.71223	1.4442
POLR3C	HGNC:30076	0.91507	2.23784	0	0	1.13292	0	4.16688	1.6957
CEP295	HGNC:29366	0	2.2377	0	0	0	3.60356	2.00548	2.04757
FGFR4	HGNC:3691	0.861706	2.23708	0	0	1.06685	0	2.07683	2.84648
ADCK1	HGNC:19038	4.50012	2.23624	4.69191	0	4.97805	0.186722	1.75903	2.97667
POLD3	HGNC:20932	0	2.2361	0	0	0	1.80862	1.53066	2.72454
CD70	HGNC:11937	1.72966	2.23524	0	0	2.14144	3.7488	1.24058	2.431
ZC3H18	HGNC:25091	2.59818	2.23521	0	0	3.21672	2.63661	2.84768	1.8041
POLR1B	HGNC:20454	0.529591	2.23495	0	0	0.65567	0	4.66385	1.41659
IPO7	HGNC:9852	6.61644	2.23452	0	0	8.1916	1.49992	2.15523	2.44932
CEP250	HGNC:1859	3.21493	2.23392	0	0	3.98031	0.674605	3.077	2.13237
CCR8	HGNC:1609	0	2.23282	0	0	0	4.71517	1.5134	2.0512
UBL5	HGNC:13736	3.9377	2.23266	0	16.8391	2.99601	6.48389	0.249837	2.3355
ATP6V1G1	HGNC:864	2.82705	2.2319	0	0	3.50008	4.18236	1.65098	2.09783
TUBA1C	HGNC:20768	4.35555	2.23185	0	0	5.39246	0	0.475421	3.71991
SNORD87	HGNC:32746	5.14709	2.23162	0	0	6.37245	1.48184	2.11139	2.47253
ID3	HGNC:5362	1.39837	2.23152	0	0	1.73127	0	0.321997	3.8039
WIPI2	HGNC:32225	3.55488	2.23127	10.1193	0	3.12136	2.07539	1.69697	2.56212
INTS8	HGNC:26048	4.82681	2.23125	0	0	5.97591	1.88827	1.86346	2.51389
FAM210B	HGNC:16102	0.623413	2.23108	0	0	0.771828	2.67751	1.79179	2.36925
GSN-AS1	HGNC:23372	0	2.23106	0	0	0	0	2.70162	2.49131
P3H4	HGNC:16946	1.29896	2.23087	0	0	1.6082	0	2.07715	2.83521
NDUFA6-AS1	HGNC:45273	6.77509	2.23066	0	0	8.38803	1.51245	1.35291	2.8818
KLRG2	HGNC:24778	4.02164	2.23048	0	15.4209	3.25819	2.29178	1.85616	2.42254
FAM71F2	HGNC:27998	1.4127	2.23018	0	0	1.74902	2.33525	3.78318	1.34962
VPS51	HGNC:1172	1.92883	2.23008	0	0	2.38802	2.13927	0.244535	3.34575
CMTM3	HGNC:19174	0	2.22978	0	0	0	3.37891	3.34167	1.34921
LINC01693	HGNC:52478	0	2.22931	0	0	0	2.93155	1.84612	2.27699
SIGLEC11	HGNC:15622	6.18907	2.22912	0	33.2714	3.94962	6.08503	1.62121	1.66611
LDLR	HGNC:6547	11.9997	2.22733	0	13.1687	13.3869	0	0.473187	3.71308
FAM222A	HGNC:25915	1.83905	2.22718	0	0	2.27687	0	1.4537	3.1723
NOP58	HGNC:29926	6.78749	2.22687	0	0	8.40337	0	2.32431	2.69184
BCAR4	HGNC:22170	3.65326	2.22678	0	0	4.52299	4.22292	0	2.98935
TEKT5	HGNC:26554	0	2.22663	0	0	0	1.60337	2.15838	2.40942
ANKRD42	HGNC:26752	4.90255	2.22649	36.9949	0	1.39079	1.47227	2.06535	2.49098
NDUFB10	HGNC:7696	5.76574	2.22623	15.9246	0	5.12432	0.633745	2.46412	2.46601
NDUFB5	HGNC:7700	4.65801	2.22577	26.2299	0	2.44952	1.04386	2.12096	2.55883
HDAC11-AS1	HGNC:40868	1.79147	2.22522	0	0	2.21797	2.85547	0.735931	2.89938
C1orf43	HGNC:29876	2.60668	2.2249	0	0	3.22725	0	1.76427	2.99704
PTGR2	HGNC:20149	2.81655	2.22471	0	0	3.48708	1.79976	1.72471	2.5993
HIST1H4I	HGNC:4793	7.79326	2.22448	38.6151	0	4.76475	8.35793	1.80884	1.02502
YIF1B	HGNC:30511	1.93907	2.22432	0	0	2.4007	1.32722	2.45488	2.30617
STRIP1	HGNC:25916	1.23479	2.22381	0	0	1.52876	4.27272	1.86137	1.94639
SRSF4	HGNC:10786	2.39461	2.2236	0	0	2.96469	0	3.11732	2.24886
LINC02080	HGNC:52928	3.01167	2.22291	10.0531	0	2.45719	7.44218	0.28644	2.07472
HMGB3P1	HGNC:16240	0	2.22264	0	0	0	0	3.07532	2.2703
MIR378A	HGNC:31871	4.96457	2.2222	0	0	6.14647	0	1.60399	3.08057
SRSF3	HGNC:10785	5.79585	2.22054	0	0	7.17566	0.752494	0.777161	3.35814
SCN1B	HGNC:10586	2.02168	2.22035	0	0	2.50297	0.685059	1.01909	3.24014
ZBTB8A	HGNC:24172	2.47312	2.21871	0	0	3.06189	6.16378	1.54282	1.67241
ZSCAN25	HGNC:21961	0	2.21819	0	0	0	2.07758	3.54979	1.51689
HBZ	HGNC:4835	7.40988	2.21808	0	0	9.17393	1.29279	3.61407	1.66406
HMMR	HGNC:5012	5.50164	2.21788	0	0	6.8114	0	2.07867	2.8112
ASPSCR1	HGNC:13825	3.80383	2.21776	0	0	4.7094	2.64689	2.37496	2.03115
RPF2	HGNC:20870	5.40336	2.21773	0	0	6.68972	2.64543	1.50808	2.5093
CFAP157	HGNC:27843	3.63181	2.21751	0	0	4.49642	2.16521	1.312	2.72886
LINC01567	HGNC:51367	1.40518	2.21716	0	0	1.7397	2.61546	2.33944	2.05698
MIR639	HGNC:32895	0	2.21693	0	0	0	2.31189	0.965081	2.88489
TECR	HGNC:4551	0	2.21693	0	0	0	2.31189	0.965081	2.88489
TXNDC15	HGNC:20652	1.86322	2.2169	0	0	2.3068	0.753252	1.9806	2.68808
PTGES3	HGNC:16049	4.10814	2.21662	0	0	5.08615	0	1.21922	3.28272
SNAPC1	HGNC:11134	0.742022	2.21658	0	0	0.918674	4.33097	2.83852	1.38127
RCAN3AS	HGNC:39009	1.80607	2.21503	0	0	2.23604	4.62012	2.62229	1.43034
MIR613	HGNC:32869	0	2.21412	0	0	0	3.99618	3.09345	1.31432
GNA11	HGNC:4379	7.37126	2.21383	0	0	9.12612	0	1.59671	3.06966
TMEM75	HGNC:32295	0.921318	2.21344	0	0	1.14065	1.09447	0.769878	3.26982
MBOAT7	HGNC:15505	2.24993	2.21331	0	0	2.78557	1.21987	1.41928	2.8824
MEIG1	HGNC:23429	4.04448	2.2128	0	0	5.00734	2.18921	1.68773	2.50774
ZNF589	HGNC:16747	2.55301	2.21235	0	0	3.1608	6.448	0	2.44534
GLE1	HGNC:4315	0	2.21234	0	0	0	2.4388	3.13282	1.65218
SART1	HGNC:10538	2.55439	2.21219	0	0	3.16251	3.6689	1.13314	2.46772
DPEP1	HGNC:3002	5.14264	2.21176	0	0	6.36693	4.94387	1.3607	2.04455
NFATC2IP	HGNC:25906	0.781917	2.21038	0	0	0.968066	3.16665	0	3.20611
MRPS15	HGNC:14504	1.04746	2.21022	0	0	1.29682	1.04982	2.93971	2.07836
AKR1D1	HGNC:388	0	2.20966	0	0	0	6.87467	2.64235	0.884574
PSMB4	HGNC:9541	2.56448	2.20902	0	0	3.175	1.28896	2.51282	2.25586
GMFG	HGNC:4374	1.84694	2.20895	0	0	2.28663	0	1.11415	3.32696
MB21D1	HGNC:21367	1.59021	2.20888	0	0	1.96879	2.61913	2.07897	2.18493
PTPMT1	HGNC:26965	2.75141	2.20827	0	0	3.40643	0	1.60128	3.05722
LINC02178	HGNC:53040	1.47877	2.20791	0	0	1.83082	4.50311	1.42415	2.10536
PARK7	HGNC:16369	6.07998	2.20785	48.4221	0	1.40328	3.54347	2.74512	1.60059
PLIN5	HGNC:33196	2.48172	2.20648	0	0	3.07254	0	2.25975	2.69104
TPM4	HGNC:12013	0	2.20565	0	0	0	0.715365	1.52748	2.9266
SYT12	HGNC:18381	3.30353	2.2055	0	0	4.09	1.46175	1.17445	2.9471
CCDC155	HGNC:26520	4.99827	2.20549	0	0	6.18819	0	3.57578	1.96382
NDUFS8	HGNC:7715	0	2.20487	0	0	0	0.800277	1.31265	3.02385
FTH1P3	HGNC:3990	1.17364	2.20471	0	0	1.45305	0	2.94257	2.31148
TRIM63	HGNC:16007	1.08433	2.2043	0	0	1.34247	4.36339	1.65852	2.00227
SPACA4	HGNC:16441	0.838097	2.20375	0	0	1.03762	0	0.306427	3.76293
PPIL3	HGNC:9262	2.76457	2.20341	0	0	3.42272	5.73918	0.292164	2.43343
HSPB11	HGNC:25019	1.2437	2.2034	0	0	1.53979	2.52985	3.17151	1.5937
HPN-AS1	HGNC:47041	2.14955	2.20339	0	0	2.66129	0.789284	2.1999	2.53469
LINC01992	HGNC:52824	1.51236	2.20319	14.8047	0	0	6.22535	1.72919	1.52765
LINC00996	HGNC:27800	0	2.2031	0	0	0	7.78005	0.609676	1.78249
MIR3143	HGNC:38284	8.11892	2.20289	38.6151	0	5.16794	2.9355	0.814034	2.79785
POM121L4P	HGNC:19326	7.48547	2.20276	0	0	9.26751	0	1.1355	3.30415
CHST6	HGNC:6938	1.34336	2.20266	0	0	1.66317	8.8691	1.65719	0.950612
PLTP	HGNC:9093	2.31349	2.20208	0	0	2.86425	0	0.750498	3.51516
CDT1	HGNC:24576	6.07445	2.20124	0	0	7.52058	1.84094	2.7752	1.96877
C19orf43	HGNC:28424	5.101	2.20114	0	0	6.31538	0	1.47881	3.11201
RAB11FIP3	HGNC:17224	4.60915	2.20096	0	28.2992	2.54843	1.7834	1.54422	2.66024
TSTD3	HGNC:40910	3.02657	2.20054	0	0	3.7471	1.78159	2.30875	2.23846
MRPS11	HGNC:14050	0	2.2003	0	0	0	0	4.52042	1.43383
MIR5096	HGNC:41611	0	2.20004	0	0	0	1.12428	3.98284	1.46785
RHOT1	HGNC:21168	2.74982	2.19997	16.3563	0	1.33581	0.650923	0.840875	3.30997
MIR516A2	HGNC:32131	0.67985	2.19981	0	0	0.8417	0	0.961245	3.39494
AVPR2	HGNC:897	0	2.19944	0	0	0	6.29879	2.5471	1.05299
LINC02243	HGNC:53129	4.39785	2.19926	8.6178	9.39482	3.3065	6.94013	2.23693	1.07425
CPAMD8	HGNC:23228	0	2.19901	0	0	0	4.52777	1.93723	1.80091
LINC01514	HGNC:51207	1.15613	2.19889	0	0	1.43137	3.54259	2.67091	1.62571
PILRA	HGNC:20396	0	2.19789	0	0	0	5.91235	0.367283	2.34184
ASB16	HGNC:19768	3.94108	2.19682	0	0	4.87932	0	0.551038	3.61573
HRH1	HGNC:5182	1.77637	2.19662	0	0	2.19926	0	3.81673	1.81518
MFSD5	HGNC:28156	2.69338	2.19645	0	0	3.33459	0	2.39398	2.59916
LINC00489	HGNC:43426	0	2.19616	0	0	0	2.08758	3.45502	1.52751
SIGLEC5	HGNC:10874	1.26193	2.19577	0	0	1.56236	1.19315	3.35455	1.79053
IFT74	HGNC:21424	4.51441	2.19564	0	0	5.58914	6.68675	1.86631	1.33112
IL21R-AS1	HGNC:27551	0	2.19543	0	0	0	3.86759	1.29987	2.29962
CABP5	HGNC:13714	1.6194	2.19491	15.8524	0	0	2.1375	2.22612	2.19107
TMUB2	HGNC:28459	4.74297	2.1948	0	24.0669	3.18641	0	2.05438	2.78342
ZYG11A	HGNC:32058	5.37816	2.19474	0	0	6.65853	1.18814	0.984234	3.09648
CLDN3	HGNC:2045	0.152717	2.19424	0	0	0.189073	0	3.26693	2.114
CENPH	HGNC:17268	5.74054	2.19358	0	0	7.10718	1.27603	0.7238	3.2175
ENDOG	HGNC:3346	2.4261	2.19357	0	0	3.00368	0	1.97215	2.82654
PDIA5	HGNC:24811	0	2.19348	0	0	0	1.60343	4.12186	1.26791
PRKAB1	HGNC:9378	3.06969	2.19331	0	0	3.80049	4.81862	2.52538	1.39878
WWP2	HGNC:16804	1.07209	2.19311	0	0	1.32732	0	1.8359	2.90084
LRRC37A5P	HGNC:23369	1.47411	2.19305	14.4302	0	0	6.018	1.34417	1.7701
TOR1B	HGNC:11995	6.23495	2.19283	0	0	7.71929	1.37211	0.795176	3.15444
CC2D1A	HGNC:30237	2.19662	2.19271	0	0	2.71956	0	0.316594	3.73763
CLASRP	HGNC:17731	3.2789	2.19261	0	0	4.0595	3.60753	0.965865	2.53929
COQ6	HGNC:20233	1.35586	2.19238	0	0	1.67864	0.568146	1.90002	2.73185
LAMTOR4	HGNC:33772	3.77843	2.19128	9.85056	0	3.43211	0.392018	2.0599	2.68279
SLC25A6	HGNC:10992	6.12157	2.19111	0	0	7.57892	4.52342	0	2.85571
ACTR10	HGNC:17372	1.1696	2.19091	0	0	1.44804	6.05654	1.70161	1.56025
NFE2	HGNC:7780	2.47491	2.19029	0	0	3.06411	0	0	3.90783
MIR4751	HGNC:41819	1.38812	2.19027	0	0	1.71859	0.77847	1.11088	3.11411
DMRTC2	HGNC:13911	0.727478	2.18969	0	0	0.900667	0	2.94606	2.28277
LINC00921	HGNC:26830	6.84449	2.1895	0	0	8.47394	0	2.86104	2.3293
MIR6790	HGNC:50161	3.2535	2.18893	0	0	4.02805	1.13529	2.21411	2.42045
MED17	HGNC:2375	0.535635	2.18889	0	5.94257	0	4.63666	1.42796	2.03823
PIK3CD-AS2	HGNC:51334	1.44128	2.18748	0	0	1.7844	0.625525	0.340315	3.56952
MBOAT4	HGNC:32311	0	2.18711	0	0	0	6.75555	0.661638	1.96394
SNORA7B	HGNC:32593	2.54231	2.18553	0	16.7232	1.28135	0.728732	1.27799	3.02512
USP42	HGNC:20068	4.76417	2.18545	0	0	5.89837	2.8674	0.355742	3.03523
YTHDF2	HGNC:31675	3.54695	2.18451	0	0	4.39136	0	2.19189	2.68925
SMIM3	HGNC:30248	7.8604	2.18447	0	72.1149	1.68416	3.08703	2.35721	1.87902
FXN	HGNC:3951	3.16889	2.18438	0	0	3.92331	4.15756	2.50642	1.54726
SNORD96A	HGNC:32758	5.88235	2.18427	0	0	7.28275	0	2.26872	2.64647
NAALADL1	HGNC:23536	1.74876	2.18362	0	0	2.16509	0	1.39481	3.12705
CCNB1	HGNC:1579	6.34603	2.18329	0	39.7264	3.42361	0	2.38059	2.58305
MFSD14A	HGNC:23363	0.891359	2.18317	0	0	1.10356	2.18284	3.78881	1.29814
MYCBPAP	HGNC:19677	0.845318	2.18271	0	0	1.04656	2.1378	1.63866	2.49307
DLGAP4	HGNC:24476	3.5786	2.18221	0	0	4.43054	0	0.832251	3.43465
SIGLEC6	HGNC:10875	2.41863	2.18207	0	17.1789	1.07738	2.37005	3.77075	1.26254
ZNF701	HGNC:25597	2.71044	2.18182	0	0	3.3557	4.5894	0.502953	2.54652
LRFN1	HGNC:29290	0	2.18179	0	0	0	0.686256	2.21889	2.50967
NDUFA13	HGNC:17194	3.76685	2.18136	0	0	4.66362	0	0.671948	3.52149
UBE2L6	HGNC:12490	0	2.18044	0	0	0	2.23673	0.737895	2.96253
PRPF4B	HGNC:17346	3.67718	2.18006	0	0	4.5526	0	2.39721	2.56813
NCBP1	HGNC:7658	0	2.17973	0	0	0	0.591429	4.88966	1.05584
MED7	HGNC:2378	0.714777	2.17937	0	0	0.884942	2.42054	2.49966	1.94664
VCL	HGNC:12665	3.20561	2.17818	0	0	3.96877	4.95716	1.38475	1.96828
CDKAL1	HGNC:21050	2.22064	2.17817	0	0	2.7493	1.32299	1.85861	2.55351
ACCS	HGNC:23989	0	2.17804	0	0	0	2.50655	2.87626	1.71663
RPS13	HGNC:10386	5.30052	2.17796	0	0	6.56241	0	2.26548	2.63699
BPI	HGNC:1095	0	2.17748	0	0	0	1.99848	1.67396	2.49674
FLVCR1-AS1	HGNC:39077	4.08463	2.17747	0	0	5.05705	2.17971	3.1094	1.66323
SLC16A1-AS1	HGNC:49445	0	2.1766	0	0	0	0	2.24173	2.64766
NDUFS5	HGNC:7712	5.44213	2.17657	0	29.4742	3.44859	0.40746	1.41059	3.01087
MIR4779	HGNC:41747	7.00089	2.17604	14.1038	0	6.88381	4.18348	0.291885	2.7471
TBCE	HGNC:11582	3.52037	2.17592	0	0	4.35845	2.37771	2.04923	2.19875
CUL5	HGNC:2556	1.40666	2.17312	0	0	1.74154	1.13759	2.2208	2.38803
ABHD11-AS1	HGNC:18289	2.32117	2.173	0	0	2.87376	0	2.06138	2.74065
LINC01271	HGNC:50327	0	2.17283	0	0	0	2.8033	2.52627	1.83115
SFT2D2	HGNC:25140	0	2.1727	0	0	0	8.11222	1.31217	1.26364
HIST1H4B	HGNC:4789	0	2.17235	0	0	0	5.04512	3.39573	0.828844
MYEOV	HGNC:7563	0	2.17219	0	0	0	0.563158	3.65973	1.72695
ZNF341	HGNC:15992	2.60018	2.17157	0	0	3.21919	2.62195	1.38132	2.50229
ZNF34	HGNC:13098	1.15403	2.17132	0	0	1.42877	2.01288	2.87348	1.82117
MYL9	HGNC:15754	4.15914	2.17114	0	0	5.1493	0	4.18762	1.56526
C1orf158	HGNC:28567	1.08827	2.17104	0	0	1.34735	2.99024	3.71953	1.12664
SCMH1	HGNC:19003	1.27243	2.17097	0	0	1.57536	1.50289	2.49674	2.147
RAB4B	HGNC:9782	1.19894	2.17094	0	0	1.48437	1.79294	1.64745	2.54756
RAB4B-EGLN2	HGNC:44465	1.19894	2.17094	0	0	1.48437	1.79294	1.64745	2.54756
RNF135	HGNC:21158	4.70512	2.17069	0	0	5.82526	2.19398	2.13465	2.18513
LINC01944	HGNC:52768	1.96575	2.17025	10.1769	0	1.14661	1.52777	2.62517	2.06913
NENF	HGNC:30384	2.27641	2.17024	22.2839	0	0	9.2758	1.19632	1.0521
WDR62	HGNC:24502	0	2.17007	0	0	0	3.87539	1.76683	1.99515
MPST	HGNC:7223	4.74133	2.16999	0	0	5.87009	0	0.561769	3.56194
SERINC2	HGNC:23231	0.818124	2.16974	0	0	1.01289	0	1.33809	3.13356
PRRG2	HGNC:9470	4.13431	2.16946	0	0	5.11855	2.80248	1.64388	2.31175
IKBKG	HGNC:5961	0.876456	2.16942	0	0	1.08511	0	2.71107	2.37612
ZNF321P	HGNC:13827	2.21582	2.16899	9.66858	0	1.52051	6.60424	0.297871	2.16738
ZNF816-ZNF321P	HGNC:38879	2.21582	2.16899	9.66858	0	1.52051	6.60424	0.297871	2.16738
C16orf70	HGNC:29564	3.10816	2.16889	0	0	3.84811	3.65058	1.89513	1.97468
LRRC8E	HGNC:26272	3.45978	2.16888	0	0	4.28345	0.708781	1.1795	3.05436
GAS5-AS1	HGNC:44119	0	2.16862	0	0	0	0	0.404669	3.64609
HIST1H2BJ	HGNC:4761	3.84854	2.16852	0	0	4.76475	8.45117	1.01977	1.33842
TIMM10	HGNC:11814	2.70849	2.16815	0	0	3.3533	0	2.03737	2.74524
MLST8	HGNC:24825	1.35586	2.16782	0	15.0425	0	2.1606	1.68033	2.43823
UBXN11	HGNC:30600	0	2.16764	0	0	0	0	0.856495	3.39528
SNORA10B	HGNC:52188	1.73012	2.16746	0	0	2.14201	4.39005	1.88783	1.80393
EPS8L1	HGNC:21295	4.00028	2.16698	0	0	4.95262	0	1.84745	2.84784
CHRAC1	HGNC:13544	5.1199	2.16613	0	0	6.33878	1.5818	1.66942	2.57604
NR4A1	HGNC:7980	2.53222	2.16602	0	0	3.13506	0	3.66292	1.84536
RFC5	HGNC:9973	2.96491	2.16585	0	0	3.67076	3.45732	1.38802	2.29382
MIR762HG	HGNC:51386	2.68273	2.16494	0	0	3.3214	2.32777	1.14189	2.69097
SNORD35A	HGNC:10162	1.94701	2.16483	0	0	2.41053	0	1.01542	3.30267
SNORD34	HGNC:10161	1.94701	2.16483	0	0	2.41053	0	1.01542	3.30267
SMIM9	HGNC:41915	0.849723	2.16455	0	1.98976	0.82997	7.14916	3.01407	0.535249
NRSN2	HGNC:16229	0.76727	2.16446	0	0	0.949932	5.47571	1.63702	1.68397
APOE	HGNC:613	5.33627	2.16441	0	0	6.60666	0	0.447603	3.61493
RAD50	HGNC:9816	5.32546	2.16388	0	0	6.59329	0	2.52827	2.46702
RPRD2	HGNC:29039	5.32306	2.16331	0	0	6.59031	0	2.58969	2.43213
CYTH4	HGNC:9505	0	2.16316	0	0	0	4.20676	1.83764	1.8666
SPATA45	HGNC:33709	2.66629	2.16296	0	0	3.30105	1.42417	2.31247	2.25263
ITGAM	HGNC:6149	0.837841	2.16295	0	0	1.0373	1.6072	2.09043	2.33237
VMP1	HGNC:29559	4.18449	2.16257	0	0	5.18069	0	1.59245	2.98054
BBS1	HGNC:966	1.45854	2.16206	14.2778	0	0	1.60897	1.38046	2.72174
RPL7L1	HGNC:21370	10.6268	2.16152	0	0	13.1567	0	0.283405	3.70027
CREM	HGNC:2352	4.76986	2.16137	0	0	5.90541	1.60315	0.491219	3.21205
NLRP12	HGNC:22938	2.47598	2.16106	0	0	3.06544	0.481299	0.259388	3.60059
ZNF628	HGNC:28054	11.0759	2.16079	14.0602	0	11.9345	4.70338	2.17951	1.55826
SUN1	HGNC:18587	5.10254	2.16077	0	0	6.31728	4.3948	0.941907	2.31232
MIR4484	HGNC:41799	0	2.16056	0	0	0	2.05763	1.55957	2.51583
EVL	HGNC:20234	0.30784	2.16051	0	0	0.381127	1.50978	2.42085	2.16857
UBE2S	HGNC:17895	0.93407	2.16046	0	0	1.15644	5.67047	1.71111	1.59062
LINC01993	HGNC:52826	1.9655	2.16026	0	0	2.43342	0	2.65866	2.38868
SNRPA	HGNC:11151	2.55844	2.16011	0	0	3.16752	0	1.23707	3.17205
PRDX2	HGNC:9353	1.59021	2.16004	0	0	1.96879	0	0.673878	3.4824
NR2C2AP	HGNC:30763	1.87116	2.16001	0	0	2.31663	0	1.20034	3.19213
MZT2B	HGNC:25886	5.94432	2.15985	0	0	7.35947	1.13284	2.78997	2.05171
BEST4	HGNC:17106	0	2.15975	0	0	0	0	1.93133	2.78871
UBA2	HGNC:30661	1.66657	2.1596	0	0	2.06332	0.585942	2.57483	2.29725
IKBKB	HGNC:5960	6.729	2.15913	45.0126	0	2.63802	2.97331	0.540306	2.86186
MIR589	HGNC:32845	4.29732	2.15895	0	0	5.32037	1.25554	0.65266	3.19971
LINC00910	HGNC:44361	8.93889	2.15812	62.7209	0	3.13436	6.93716	0.552471	1.93011
IRGQ	HGNC:24868	0	2.15811	0	0	0	3.74691	0.582093	2.65682
CERCAM	HGNC:23723	5.02034	2.15791	0	0	6.21552	3.82657	2.13134	1.7839
HIST1H2AH	HGNC:13671	8.11892	2.15691	38.6151	0	5.16794	2.9355	1.36006	2.41481
LINC01703	HGNC:52491	3.14011	2.15678	0	0	3.88767	0.709838	1.28049	2.97685
GPR107	HGNC:17830	6.64558	2.15658	0	0	8.22767	1.21396	0	3.56494
B3GNT3	HGNC:13528	0	2.1564	0	0	0	0	1.7302	2.8936
BIRC6	HGNC:13516	3.14523	2.15549	0	0	3.89401	4.26312	0.992916	2.30544
DOHH	HGNC:28662	2.12825	2.15501	0	0	2.63492	2.22396	1.50433	2.49764
SH2D6	HGNC:30439	3.87153	2.15492	0	21.6288	2.37959	0	2.6774	2.36882
LINC01430	HGNC:50742	0.571227	2.15476	0	0	0.707218	1.30224	2.97264	1.90247
TGS1	HGNC:17843	0.848237	2.15469	0	0	1.05018	0.635261	2.65394	2.23338
SH2D3C	HGNC:16884	6.70509	2.15412	0	0	8.30135	1.32573	0.370503	3.33028
ZNF556	HGNC:25669	2.98448	2.15375	0	0	3.69498	9.31936	0.630329	1.32454
JAK3	HGNC:6193	0.973145	2.15315	0	0	1.20482	0	1.57608	2.97277
AIP	HGNC:358	4.58698	2.15242	18.9065	0	3.2878	2.2573	2.27929	2.05805
TAB1	HGNC:18157	4.46811	2.15215	0	0	5.53182	0	2.38802	2.52341
NCLN	HGNC:26923	0.891717	2.15213	0	0	1.10401	1.42626	3.14572	1.77349
ZSCAN21	HGNC:13104	5.09414	2.15186	0	0	6.30689	3.22894	1.42042	2.30419
SCRT2	HGNC:15952	0	2.15172	0	0	0	2.70967	1.23544	2.52686
CYB5RL	HGNC:32220	0.862577	2.1514	0	0	1.06793	2.31809	3.21445	1.52658
LINC02422	HGNC:53352	2.56412	2.15064	0	0	3.17456	8.99721	0.291818	1.58062
COX6A1	HGNC:2277	3.4457	2.14967	0	0	4.26601	0	1.20089	3.17338
MIR320E	HGNC:38230	0	2.14953	0	0	0	4.70334	1.23023	2.06147
CATSPER1	HGNC:17116	0.742585	2.14945	0	0	0.919371	3.76955	1.27229	2.25564
MSI1	HGNC:7330	1.15464	2.14902	0	0	1.42953	3.28322	2.9534	1.44143
IZUMO2	HGNC:28518	1.26526	2.14831	0	0	1.56648	3.44758	2.43422	1.68807
HIST1H2BC	HGNC:4757	3.4712	2.14748	0	0	4.29758	7.64806	0	2.05009
RPS10	HGNC:10383	2.443	2.14748	0	0	3.0246	0	0	3.83145
TNNC2	HGNC:11944	0.800866	2.14728	0	0	0.991526	0	1.82987	2.82239
CYFIP1	HGNC:13759	2.53068	2.1468	0	0	3.13315	1.16598	3.89444	1.41188
MFSD6	HGNC:24711	2.30918	2.14661	0	14.3488	1.2577	3.05957	2.89154	1.52332
TICRR	HGNC:28704	1.80023	2.14657	0	0	2.22881	2.55371	3.8157	1.13163
GHET1	HGNC:49425	2.04759	2.14624	0	11.1937	1.28591	1.63315	2.81814	1.89536
C5orf47	HGNC:27026	0	2.14619	0	0	0	3.14814	3.25543	1.30136
NEK6	HGNC:7749	0.808343	2.14538	0	0	1.00078	0	1.59859	2.94649
MIR21	HGNC:31586	4.48752	2.14534	0	0	5.55586	0	0	3.82764
MIR3178	HGNC:38381	1.97825	2.14495	0	0	2.4492	1.44675	0.759476	3.07131
RAD54L	HGNC:9826	0.909078	2.14452	0	0	1.1255	2.20415	1.3875	2.54794
GSTT1	HGNC:4641	9.15193	2.14443	0	38.9304	6.98633	0	2.23886	2.59186
ZNF579	HGNC:26646	2.88533	2.14375	0	0	3.57223	0	3.97261	1.63492
MIR7113	HGNC:49947	0	2.14371	0	0	0	0.800277	0	3.63833
TXNL4A	HGNC:30551	0.889822	2.14359	0	0	1.10166	3.56601	2.69623	1.50764
CLPS	HGNC:2085	1.2836	2.14289	12.5652	0	0	5.65552	0.320092	2.32955
UHRF1BP1	HGNC:21216	5.56176	2.14271	0	35.5998	2.91314	0	2.59556	2.39216
POMK	HGNC:26267	4.04893	2.14266	0	0	5.01286	0.640269	2.25357	2.43146
NUP93	HGNC:28958	0	2.14261	0	0	0	4.22088	3.7062	0.796622
PLA2G1B	HGNC:9030	3.03912	2.14254	0	0	3.76264	0	1.51506	2.98747
GSTK1	HGNC:16906	1.86988	2.14236	0	0	2.31504	5.08915	2.47135	1.27464
ARL8B	HGNC:25564	3.0087	2.14178	0	0	3.72497	4.10429	0.751088	2.45129
RHOBTB3	HGNC:18757	0	2.14125	0	0	0	5.28619	3.20934	0.819949
CISD2	HGNC:24212	2.44848	2.14023	0	0	3.03139	1.67519	2.51972	2.03935
CALR	HGNC:1455	2.59505	2.13927	0	0	3.21285	0	0.931471	3.30333
MT2A	HGNC:7406	0	2.13841	0	0	0	2.95515	2.49599	1.75106
SNORA105C	HGNC:51399	1.54161	2.13839	0	0	1.90861	0	2.2788	2.55905
ZNF649-AS1	HGNC:51285	1.73576	2.13834	16.9914	0	0	3.41937	3.40878	1.13964
GPX7	HGNC:4559	0	2.13816	0	0	0	1.71944	3.2597	1.61744
SQLE	HGNC:11279	2.22443	2.13769	0	0	2.75399	3.29474	2.94514	1.4231
ZNF124	HGNC:12907	8.03698	2.13723	24.5369	25.4851	4.00307	3.3082	2.00735	1.93609
YWHAEP7	HGNC:49437	3.14329	2.1369	0	0	3.8916	1.18641	2.07659	2.39153
CFAP73	HGNC:37100	2.73538	2.13676	0	0	3.38658	0	2.52773	2.41893
TSPAN10	HGNC:29942	2.13696	2.13642	0	0	2.6457	4.73387	0.242815	2.57528
GDAP1L1	HGNC:4213	0	2.13629	0	0	0	2.54591	2.48466	1.84885
MIR6796	HGNC:50186	2.21844	2.13629	0	0	2.74657	0	2.46732	2.4514
PSMD8	HGNC:9566	1.0196	2.13592	0	0	1.26233	0	1.93355	2.74497
MIR3141	HGNC:38326	0.915736	2.13543	0	0	1.13374	1.57091	2.50187	2.06492
MROH7-TTC4	HGNC:49180	8.36387	2.13528	81.8746	0	0	3.25833	2.28284	1.79236
MROH7	HGNC:24802	8.36387	2.13528	81.8746	0	0	3.25833	2.28284	1.79236
LRRC41	HGNC:16917	0	2.134	0	0	0	0	3.95723	1.626
MTO1	HGNC:19261	11.5012	2.13381	12.9783	0	12.5978	0.516493	0.75569	3.27019
SSB	HGNC:11316	2.1261	2.13321	0	0	2.63225	6.57796	1.73961	1.31492
MIR5689HG	HGNC:52007	2.94371	2.13312	0	0	3.64451	1.49511	2.93331	1.84062
ZSWIM3	HGNC:16157	0.771726	2.13278	0	0	0.955449	1.63984	1.39697	2.65321
GTF2H4	HGNC:4658	4.92278	2.13264	0	0	6.09473	0.718517	1.37041	2.88219
C9orf78	HGNC:24932	0	2.1325	0	0	0	0	2.37611	2.49491
NR1D2	HGNC:7963	0.83907	2.13232	0	0	1.03883	2.21263	3.68936	1.2553
ERICH5	HGNC:26823	0.747656	2.13228	0	0	0.925648	5.85617	1.48828	1.61992
ABHD5	HGNC:21396	3.3255	2.13224	0	8.71244	3.14495	5.50184	0.761195	2.10319
TSSK6	HGNC:30410	3.76685	2.13222	0	0	4.66362	0	1.21858	3.13248
SPC24	HGNC:26913	4.66277	2.13184	0	0	5.77283	1.08913	1.06344	2.96366
RIF1	HGNC:23207	5.6479	2.13178	0	0	6.99248	0	1.23928	3.12029
LINC01311	HGNC:50503	1.00321	2.13173	0	0	1.24204	6.27594	1.9727	1.25413
ITPRIPL2	HGNC:27257	3.36202	2.13164	0	0	4.16241	5.8135	0.453993	2.19888
PIK3CD	HGNC:8977	1.17984	2.13163	0	0	1.46072	4.70605	0.598034	2.37739
TMPO	HGNC:11875	8.48668	2.1303	0	0	10.5071	5.52403	1.22737	1.83757
LHFPL5	HGNC:21253	1.2836	2.13025	12.5652	0	0	3.89772	0.354722	2.69733
CCDC8	HGNC:25367	1.77171	2.13016	0	0	2.19349	3.25312	0.904782	2.54408
MIR4711	HGNC:41847	0	2.12995	0	0	0	1.87853	3.1504	1.62599
LINC01999	HGNC:52834	0	2.12934	0	0	0	9.6208	0.725419	1.15835
S100Z	HGNC:30367	1.01663	2.12831	9.95183	0	0	1.6532	2.57908	1.99049
PDXP	HGNC:30259	1.97062	2.12827	0	0	2.43976	0	2.51716	2.4096
PRM1	HGNC:9447	1.57187	2.12797	0	0	1.94609	2.11667	2.79473	1.76305
CLN3	HGNC:2074	1.50729	2.12788	0	0	1.86613	0	1.53288	2.95149
PLA2G2D	HGNC:9033	2.33315	2.12782	0	0	2.8886	1.5817	1.85445	2.40572
LEXM	HGNC:26854	1.08658	2.12778	0	0	1.34526	0	3.19864	2.03308
LINC00337	HGNC:28620	3.6989	2.12745	0	0	4.57948	0	0.77862	3.3665
LY96	HGNC:17156	0	2.1271	0	0	0	4.87813	1.77598	1.67989
TTC4	HGNC:12394	0.918553	2.12639	0	0	1.13723	0.527226	2.86924	2.08937
ATXN2L	HGNC:31326	2.05117	2.1262	0	13.4971	1.03331	1.40234	3.1152	1.74962
ATF1	HGNC:783	7.94433	2.12618	0	14.1397	8.25773	3.4401	0.381849	2.7817
NOSIP	HGNC:17946	4.57448	2.12573	0	0	5.66352	0.675902	1.56796	2.77089
TLDC2	HGNC:16112	0.914353	2.1254	0	0	1.13203	0	1.37238	3.03554
GTF3C5	HGNC:4668	1.86199	2.12496	18.2272	0	0	6.42749	1.84923	1.27482
LINC00690	HGNC:44503	3.18887	2.12482	31.2161	0	0	8.25203	1.63797	0.966059
TPI1P2	HGNC:38069	0.691526	2.12459	0	0	0.856156	1.57719	3.10722	1.71042
FAM187B	HGNC:26366	1.83106	2.12455	0	0	2.26698	3.1376	2.13488	1.8829
LINC02130	HGNC:52989	2.07658	2.12437	0	0	2.57094	0	0.989123	3.24497
HSPB8	HGNC:30171	0	2.12381	0	0	0	2.75311	1.1095	2.53636
MATN1	HGNC:6907	3.23091	2.1237	0	0	4.00009	0	1.98847	2.69289
AK1	HGNC:361	0	2.12363	0	0	0	0	2.38565	2.47382
BOLA1	HGNC:24263	1.45337	2.12336	0	0	1.79937	1.98162	3.96297	1.14229
EIF2S2	HGNC:3266	1.43206	2.12332	0	0	1.77299	0.389704	3.98708	1.49972
TYMSOS	HGNC:29553	2.15631	2.12309	0	0	2.66966	2.70225	2.29379	1.89409
MIR4692	HGNC:41856	0	2.12217	0	0	0	0	1.44875	2.98768
MRPS21	HGNC:14046	2.35809	2.12174	0	0	2.91948	0	1.06272	3.19971
WDYHV1	HGNC:25490	4.512	2.12164	26.8265	0	2.1933	5.57516	1.12106	1.86882
ARHGEF37	HGNC:34430	0	2.12094	0	0	0	2.60898	2.21994	1.95269
DACT3	HGNC:30745	1.62416	2.12093	0	0	2.01082	0	2.25817	2.53929
HILPDA	HGNC:28859	2.76564	2.12082	0	0	3.42406	0	3.18349	2.029
COASY	HGNC:29932	0.811415	2.1205	0	0	1.00459	1.96516	0.79859	2.88538
NIP7	HGNC:24328	2.46062	2.12035	0	0	3.04642	0.66838	1.26664	2.92914
DYNLL1	HGNC:15476	0.760664	2.1196	0	0	0.941753	7.0752	1.43988	1.34004
WDR43	HGNC:28945	1.91341	2.11932	0	0	2.36893	0	1.56463	2.91872
COPS4	HGNC:16702	5.25546	2.11893	0	0	6.50661	5.27618	1.69236	1.61869
RPA1	HGNC:10289	2.47911	2.1188	0	0	3.0693	1.80296	2.85491	1.78658
DLD	HGNC:2898	1.41096	2.11863	13.812	0	0	4.90876	1.88308	1.59861
TRMT10B	HGNC:26454	0.910973	2.11851	0	0	1.12785	3.13826	3.66359	1.02927
FLVCR1	HGNC:24682	2.24614	2.11794	0	1.86931	2.57227	2.17971	2.55876	1.86056
EFCAB12	HGNC:28061	0	2.11744	0	0	0	1.87037	0.661512	2.97756
CCDC65	HGNC:29937	2.77983	2.11735	0	0	3.44162	3.95554	1.27657	2.15268
RDH12	HGNC:19977	1.727	2.11676	0	0	2.13814	7.75316	0.460315	1.71705
LTV1	HGNC:21173	0.980008	2.1167	0	0	1.21332	2.80993	1.80086	2.12933
NDUFA7	HGNC:7691	2.79504	2.11642	0	0	3.46045	0.577543	1.43691	2.84942
TCF23	HGNC:18602	0.881219	2.11632	0	0	1.09101	2.70995	2.19004	1.93742
CMAS	HGNC:18290	0	2.116	0	0	0	7.09026	2.92844	0.509552
PGLYRP1	HGNC:8904	2.20973	2.11556	21.6312	0	0	0.860848	2.39684	2.25276
ZNF572	HGNC:26758	2.33361	2.11554	9.90771	0	1.6361	7.3447	1.12817	1.44186
ARPC1A	HGNC:703	0	2.1148	0	0	0	4.47801	0.81121	2.28297
C21orf58	HGNC:1300	3.6464	2.1146	0	0	4.51449	1.64883	2.30483	2.11823
MIR451B	HGNC:41655	0	2.11447	0	0	0	0	0.833751	3.31296
RPL22L1	HGNC:27610	0	2.11444	0	0	0	2.89175	3.15236	1.36124
PINK1	HGNC:14581	0.687941	2.11394	0	0	0.851718	6.2102	0.525487	2.03548
LINC01353	HGNC:50580	0	2.11394	0	0	0	0	2.49189	2.39797
SNORD45B	HGNC:10185	7.7865	2.11387	0	34.6469	5.77384	3.3361	1.20378	2.33088
HNF4A	HGNC:5024	0	2.11368	0	0	0	0	1.04028	3.1977
ACAD10	HGNC:21597	2.09517	2.11348	0	0	2.59396	0	2.23987	2.53607
TMCO6	HGNC:28814	8.04824	2.11306	63.1696	0	1.97494	3.37893	2.60439	1.54737
EPHX2	HGNC:3402	1.2373	2.11278	12.112	0	0	5.24232	3.05924	0.86213
SMC3	HGNC:2468	1.30879	2.11277	0	14.5204	0	5.12636	1.4111	1.79765
ARHGEF15	HGNC:15590	4.23176	2.11264	12.7918	0	3.62137	6.70469	0.741326	1.799
FAM76A	HGNC:28530	0.952968	2.11187	0	0	1.17984	0	1.54191	2.91795
SRP72	HGNC:11303	0	2.11136	0	0	0	2.4784	1.7935	2.20108
GSC2	HGNC:4613	0.895968	2.11134	0	0	1.10927	3.40824	1.55614	2.11533
RNASEH2A	HGNC:18518	3.66643	2.11123	0	0	4.53928	0	1.02333	3.20267
ADD1	HGNC:243	3.17837	2.11054	0	0	3.93504	0	3.56991	1.79765
TXNRD1	HGNC:12437	3.22292	2.11019	0	0	3.9902	0	3.70178	1.72432
ZNF764	HGNC:28200	7.77523	2.10998	43.7578	0	4.09203	3.12805	0	3.03598
SLC30A2	HGNC:11013	0	2.10969	0	0	0	0	2.36501	2.46034
NT5M	HGNC:15769	2.70798	2.10932	0	0	3.35266	0.549532	2.46549	2.27629
SELPLG	HGNC:10722	1.18486	2.10877	0	0	1.46694	2.90483	0.328977	2.90446
SLC51B	HGNC:29956	0	2.10803	0	0	0	3.59965	2.3317	1.63731
LMLN	HGNC:15991	4.00213	2.10797	0	0	4.9549	2.03708	2.25765	2.04198
SERPINF1	HGNC:8824	2.41438	2.10788	0	0	2.98916	0	2.83101	2.20022
MUM1	HGNC:29641	2.067	2.10741	0	0	2.55909	3.31004	0.872478	2.50806
BATF2	HGNC:25163	4.30505	2.10693	0	0	5.32994	3.75072	0.81223	2.43777
MRPL34	HGNC:14488	7.22187	2.10681	0	0	8.94117	0	0.378216	3.5504
DMBX1	HGNC:19026	0.330886	2.10665	0	3.671	0	0	2.43113	2.41846
PHYHD1	HGNC:23396	3.22052	2.10662	0	0	3.98722	0	0.779884	3.32865
PML	HGNC:9113	0	2.10657	0	0	0	2.77866	2.63855	1.65678
PXT1	HGNC:18312	1.9847	2.10642	0	0	2.45719	1.32738	3.11638	1.73114
ARHGEF18	HGNC:17090	2.12794	2.10553	0	0	2.63454	0	1.706	2.81618
CELA3A	HGNC:15944	3.04573	2.10535	18.5867	0	1.42008	3.70834	1.29994	2.17596
MTG1	HGNC:32159	2.11862	2.10506	11.6598	0	1.14833	0.464022	2.66415	2.17909
LINC02363	HGNC:53286	0	2.10489	0	0	0	7.1483	1.61755	1.19883
CCL22	HGNC:10621	0	2.10467	0	0	0	1.27344	3.25407	1.66468
MSMB	HGNC:7372	3.02002	2.10458	0	0	3.73899	2.96888	1.97469	1.97487
KDELR1	HGNC:6304	1.20232	2.10445	0	0	1.48856	0	0.962375	3.22417
LINC01686	HGNC:27643	1.48532	2.10424	0	0	1.83893	2.7394	2.05655	1.98258
SCAMP4	HGNC:30385	4.24785	2.10402	0	0	5.25912	3.11149	0	3.0292
ADAT3	HGNC:25151	4.24785	2.10402	0	0	5.25912	3.11149	0	3.0292
SLC12A9-AS1	HGNC:40807	7.92308	2.10385	37.603	0	5.0535	3.47483	1.69622	2.00923
TERB2	HGNC:28520	0	2.10367	0	0	0	1.6943	3.80292	1.26231
MOB3A	HGNC:29802	2.27646	2.10366	0	0	2.81841	0	0	3.75327
TMEM40	HGNC:25620	2.28302	2.10343	0	0	2.82653	1.39095	1.30757	2.7081
CALR3	HGNC:20407	6.4437	2.10315	37.4265	0	3.24424	3.5885	0	2.91654
MIR6515	HGNC:50227	1.254	2.10314	0	0	1.55253	0	0.660424	3.38828
AARSD1	HGNC:28417	1.89195	2.10299	0	0	2.34237	1.27581	1.87526	2.42119
PTGES3L-AARSD1	HGNC:43946	1.89195	2.10299	0	0	2.34237	1.27581	1.87526	2.42119
MIR7976	HGNC:50092	1.6532	2.10294	0	0	2.04677	5.61038	1.31631	1.71963
PXMP2	HGNC:9716	5.67832	2.1029	0	0	7.03015	1.71587	2.41062	2.02343
VPS4A	HGNC:13488	0	2.10253	0	0	0	0	2.38848	2.43462
FAM83F	HGNC:25148	0	2.10169	0	0	0	0	2.90849	2.14647
ZNF669	HGNC:25736	2.39205	2.1009	13.6897	0	1.23012	10.0409	0.368842	1.20632
CNOT10	HGNC:23817	2.65753	2.10088	0	0	3.29021	0.628079	2.46839	2.24134
C1orf64	HGNC:28339	1.69094	2.10086	0	0	2.0935	1.54102	1.91763	2.33227
LINC00173	HGNC:33791	0	2.10052	0	0	0	0	2.91827	2.13898
SLC16A5	HGNC:10926	1.90947	2.10041	0	0	2.36405	0.803708	3.09045	1.85667
C19orf66	HGNC:25649	3.16106	2.10031	0	0	3.9136	0.735994	1.16758	2.93224
ANKLE1	HGNC:26812	2.15027	2.09984	0	0	2.66218	0	1.41473	2.96659
DHX30	HGNC:16716	1.69791	2.09962	0	0	2.10213	1.83879	0.729828	2.91546
NOTO	HGNC:31839	1.51682	2.09909	0	0	1.87793	3.48712	1.95596	1.85469
RNF113A	HGNC:12974	1.98444	2.09906	0	0	2.45688	0	1.99323	2.64631
MPRIP	HGNC:30321	1.45618	2.09869	0	0	1.80286	0.515156	2.87432	2.03995
ANAPC16	HGNC:26976	3.58833	2.09863	0	0	4.44259	1.06716	0.45578	3.2445
FRGCA	HGNC:51844	2.00682	2.09842	4.07478	0	1.96923	3.90697	2.38694	1.51814
PYCARD	HGNC:16608	0	2.0981	0	0	0	0	1.39045	2.97688
ATG16L2	HGNC:25464	2.2487	2.09797	0	0	2.78405	2.34122	2.37201	1.89025
DMC1	HGNC:2927	0.911127	2.09738	0	0	1.12804	4.18503	1.84137	1.75225
TTYH3	HGNC:22222	1.34387	2.09733	0	0	1.66381	1.21243	1.04034	2.8861
SHD	HGNC:30633	1.20714	2.09729	0	0	1.49452	2.18913	0.627725	2.88599
APOC2	HGNC:609	3.76178	2.09691	0	0	4.65734	0	0.25428	3.60105
SNRPD1	HGNC:11158	7.66015	2.0967	0	0	9.48379	1.2048	2.07666	2.31548
EIF4H	HGNC:12741	0.79134	2.09558	0	0	0.979733	1.19493	0.612938	3.12266
FCGRT	HGNC:3621	4.46857	2.09502	0	0	5.5324	3.21876	1.06632	2.40035
CENPM	HGNC:18352	0.530104	2.09496	0	0	0.656304	0	2.11358	2.57266
KCMF1	HGNC:20589	3.39331	2.09441	0	0	4.20115	0	2.12013	2.56806
MIR4734	HGNC:41572	0	2.09331	0	0	0	0	2.02096	2.62077
NMNAT1	HGNC:17877	5.93613	2.09291	0	0	7.34933	0	1.46621	2.92585
DSN1	HGNC:16165	0.781866	2.09288	0	0	0.968003	1.52975	1.85155	2.35708
MIAT	HGNC:33425	0.700028	2.09281	0	0	0.866682	2.21816	0.766211	2.79489
MIR3165	HGNC:38335	0.912612	2.09215	0	0	1.12988	1.91971	2.90164	1.68609
LYPLA2P2	HGNC:50445	3.85141	2.09148	0	0	4.7683	0.708781	1.38281	2.80419
C20orf173	HGNC:16166	2.23989	2.09139	0	0	2.77314	3.3106	2.2881	1.69898
SNORA16A	HGNC:32605	6.59452	2.09096	19.648	0	5.67949	1.12097	1.27711	2.76552
STX12	HGNC:11430	1.93093	2.09087	0	0	2.39062	0.871881	2.08312	2.37906
USHBP1	HGNC:24058	4.38197	2.09067	0	0	5.42518	0	0.589942	3.40489
PPAN-P2RY11	HGNC:33526	4.03849	2.09042	0	0	4.99992	0	1.91337	2.67491
PPAN	HGNC:9227	4.03849	2.09042	0	0	4.99992	0	1.91337	2.67491
LY6G5C	HGNC:13932	1.08894	2.09033	0	0	1.34818	0	3.85907	1.6022
ETFBKMT	HGNC:28739	1.06389	2.09009	0	0	1.31717	2.96307	0.703678	2.65102
SNORD65B	HGNC:52231	0.254937	2.09007	0	0	0.31563	3.02719	2.58184	1.60071
ST6GALNAC6	HGNC:23364	0	2.089	0	0	0	0.839999	1.37049	2.77599
MUC22	HGNC:39755	1.25891	2.08831	12.3236	0	0	6.59903	1.7137	1.24419
TBX10	HGNC:11593	1.37978	2.08754	13.5067	0	0	0.537521	2.72648	2.09635
TEX48	HGNC:52393	1.39555	2.087	0	0	1.72778	1.1104	3.20773	1.69667
TMCO2	HGNC:23312	4.45065	2.08695	0	0	5.5102	0	0.996988	3.17387
COG1	HGNC:6545	1.84888	2.08692	0	0	2.28904	4.26595	0.792529	2.29292
UBE2D4	HGNC:21647	0.98221	2.08691	0	0	1.21604	2.58615	2.70892	1.62776
ADGRG5	HGNC:19010	0	2.08642	0	0	0	0	1.5851	2.84874
ADAMTSL4	HGNC:19706	4.58867	2.08628	0	0	5.68108	0	1.51775	2.88561
SPNS3	HGNC:28433	0.672322	2.08596	0	0	0.83238	0	2.02568	2.60504
SRRM1	HGNC:16638	5.46256	2.08581	0	0	6.76302	0.756903	3.37098	1.6869
LINC02395	HGNC:53322	0.989738	2.08539	0	0	1.22536	0	2.12166	2.55112
NPHS1	HGNC:7908	2.29981	2.08512	0	0	2.84732	6.87541	0.694439	1.73598
MIR4691	HGNC:41796	0	2.08507	0	0	0	0.800277	0	3.53371
MIR642B	HGNC:38902	1.1189	2.08466	0	0	1.38527	0.585543	1.05925	2.99908
FAM220A	HGNC:22422	2.66921	2.08445	0	0	3.30466	1.26484	0.373495	3.21851
STAT5B	HGNC:11367	3.2939	2.08399	0	0	4.07808	0.460011	3.243	1.82335
ZNF815P	HGNC:22029	1.10102	2.08375	0	0	1.36314	1.64407	1.21053	2.66752
DPP3	HGNC:3008	0	2.08372	0	0	0	0	0.61089	3.38095
LYRM7	HGNC:28072	2.59946	2.08362	0	0	3.21831	4.4357	2.20195	1.47056
SEPT12	HGNC:26348	0.452567	2.08306	0	0	0.560309	0	2.30192	2.4476
METTL7B	HGNC:28276	1.63077	2.08279	0	7.90108	1.13729	0.690865	4.49906	1.07503
RAB25	HGNC:18238	4.10829	2.08223	0	0	5.08634	1.42407	1.04266	2.80859
CSTF3-AS1	HGNC:27882	2.55106	2.08204	0	0	3.15839	0	2.47438	2.35071
ASXL1	HGNC:18318	0	2.08163	0	0	0	2.91898	0.678085	2.6603
TGFB1	HGNC:11766	1.82492	2.08143	0	0	2.25937	0	1.98144	2.62135
SETD7	HGNC:30412	3.54454	2.08142	14.6728	0	2.53265	5.05637	2.27089	1.28406
MTMR9LP	HGNC:27920	1.07844	2.08047	0	0	1.33518	0	1.76219	2.7405
TMC5	HGNC:22999	0.994399	2.07919	0	0	1.23113	5.09057	0.909351	2.02265
EML2	HGNC:18035	2.80134	2.07833	0	0	3.46825	2.79305	1.30547	2.3379
SAMD4B	HGNC:25492	3.1544	2.07821	0	0	3.90536	0	3.18372	1.95286
RPL24	HGNC:10325	6.1758	2.07766	0	0	7.64606	0	1.53284	2.86191
INO80B	HGNC:13324	2.3373	2.07676	0	0	2.89374	1.21815	3.45627	1.51629
INO80B-WBP1	HGNC:49199	2.3373	2.07676	0	0	2.89374	1.21815	3.45627	1.51629
RPL6	HGNC:10362	2.82633	2.0767	14.757	0	1.6328	1.30153	0.357158	3.20515
WIPF2	HGNC:30923	3.59427	2.07651	0	0	4.44995	0	0.909696	3.20336
CAPN2	HGNC:1479	0	2.07633	0	0	0	2.26403	2.5301	1.78247
GMNN	HGNC:17493	8.09321	2.076	0	0	10.0199	0.723964	2.68497	2.05522
ZFP69B	HGNC:28053	0	2.0746	0	0	0	5.4363	2.60217	1.00079
PUS1	HGNC:15508	4.43626	2.07454	0	0	5.49239	0	1.38376	2.93853
LAP3	HGNC:18449	0.715648	2.07408	0	0	0.88602	5.7813	0.551063	2.05016
DECR2	HGNC:2754	7.60469	2.07379	0	0	9.41512	0	1.29292	2.98727
MGRN1	HGNC:20254	1.63896	2.07376	0	0	2.02915	0	0.93357	3.18529
SRA1	HGNC:11281	0	2.07368	0	0	0	0	4.24153	1.36165
SZRD1	HGNC:30232	4.9175	2.07339	0	0	6.0882	0.806761	1.14115	2.88231
MIR4531	HGNC:41872	0	2.0733	0	0	0	0.973631	2.18746	2.2665
DVL3	HGNC:3087	4.02389	2.07329	0	0	4.98185	0	2.30957	2.42595
MLXIPL	HGNC:12744	2.16369	2.07288	0	0	2.67879	0	2.23532	2.46615
DOLPP1	HGNC:29565	2.45181	2.07217	0	0	3.03551	0.532354	2.79566	2.032
MIA	HGNC:7076	1.03542	2.07152	0	0	1.28192	1.79294	1.14009	2.64984
PI4K2A	HGNC:30031	4.57325	2.0713	14.8082	0	3.78914	4.45391	1.09565	2.05416
UHRF1	HGNC:12556	3.23911	2.07094	0	0	4.01023	0	1.24445	3.00889
ZNF93	HGNC:13169	2.08119	2.0707	10.3012	0	1.2738	7.65434	0.229664	1.78504
CTSK	HGNC:2536	1.52548	2.07042	0	0	1.88864	0.769372	3.91782	1.35508
SYCN	HGNC:18442	2.21634	2.07017	0	0	2.74397	0	1.12996	3.07063
HIGD1A	HGNC:29527	0	2.07007	0	0	0	1.58695	2.5745	1.90454
ITCH	HGNC:13890	3.75123	2.06997	0	0	4.64428	2.24122	0.517605	2.88581
MIR612	HGNC:32868	1.82466	2.06968	0	0	2.25905	0	1.56473	2.83011
GAST	HGNC:4164	0	2.06957	0	0	0	1.42331	1.61638	2.46992
NUPR1	HGNC:29990	1.98419	2.06948	0	0	2.45656	1.95319	0.556273	2.93072
CD164L2	HGNC:32043	1.4822	2.06861	0	16.4442	0	0	1.87748	2.65579
PALM	HGNC:8594	2.66773	2.0681	0	0	3.30283	0	2.28871	2.42818
RMI2	HGNC:28349	2.37597	2.06771	0	0	2.94161	1.18585	2.66119	1.94597
LAT2	HGNC:12749	2.99339	2.0671	0	0	3.70602	1.68798	0.282629	3.13908
SAGE1	HGNC:30369	1.74083	2.06649	0	0.446588	2.10542	5.30949	2.0934	1.29631
SWAP70	HGNC:17070	2.23139	2.06548	0	0	2.76262	5.53488	0.83682	1.93469
MIR1910	HGNC:35394	3.19266	2.06524	0	0	3.95273	3.85125	1.26675	2.08942
SAP18	HGNC:10530	2.74096	2.06492	7.34493	0	2.46455	0.292303	3.42827	1.72626
RHOF	HGNC:15703	1.20022	2.06468	0	0	1.48596	0	1.5818	2.81177
SNORA80C	HGNC:50434	2.65656	2.06451	0	0	3.289	0	2.39692	2.36213
GNAZ	HGNC:4395	0	2.06388	0	0	0	0	2.3693	2.37624
LARS	HGNC:6512	5.1728	2.06338	0	22.5294	3.89014	0	4.34663	1.28536
CCDC9	HGNC:24560	4.40389	2.06326	0	0	5.45231	0.875612	1.35238	2.73175
IFI35	HGNC:5399	5.51649	2.06306	0	0	6.82979	0	0.457887	3.42842
LINC02459	HGNC:53395	2.04098	2.06289	0	22.6436	0	8.39117	0.755775	1.30946
GBGT1	HGNC:20460	2.57436	2.06246	0	0	3.18724	1.23579	0.29288	3.23048
SNORD61	HGNC:10218	9.61986	2.06232	0	0	11.91	0.634164	2.74114	2.02076
LYPD3	HGNC:24880	0.767885	2.06211	0	0	0.950693	4.81872	1.28879	1.84634
RAD51-AS1	HGNC:48621	4.16549	2.06142	0	0	5.15716	0	1.76526	2.70481
NME5	HGNC:7853	6.58745	2.06115	0	0	8.15571	0	2.0438	2.55079
C5orf24	HGNC:26746	1.39975	2.06108	0	0	1.73298	3.16288	0.503729	2.66293
MIR5194	HGNC:43498	2.29838	2.06062	0	0	2.84555	0	1.57095	2.81051
TBC1D25	HGNC:8092	0.710834	2.06052	0	0	0.88006	3.63983	2.09805	1.67199
RBM27	HGNC:29243	0	2.06043	0	0	0	0.784036	1.56653	2.62999
KAT8	HGNC:17933	6.99229	2.06023	0	0	8.65693	2.00993	0.421192	2.97545
RASGRP4	HGNC:18958	1.90732	2.0597	0	0	2.36139	0	1.85257	2.65361
UBE3C	HGNC:16803	2.00314	2.05949	0	0	2.48002	1.68542	3.50011	1.35248
C2orf74	HGNC:34439	5.85055	2.05948	26.2239	0	3.92673	2.41069	2.30299	1.84344
MIR570	HGNC:32826	2.8653	2.05866	0	31.789	0	2.16599	3.8097	1.06841
RLF	HGNC:10025	1.36692	2.05865	0	0	1.69234	0.685897	4.01574	1.29956
MORF4L1	HGNC:16989	2.487	2.05827	0	0	3.07907	0	1.5314	2.8281
CLIP2	HGNC:2586	0.76768	2.05791	0	0	0.95044	0.68879	1.96392	2.42862
PRRX2-AS1	HGNC:50684	1.27146	2.0574	0	0	1.57415	0	2.12937	2.49694
DAGLB	HGNC:28923	2.75376	2.05692	0	0	3.40935	0	2.41051	2.3411
SLC2A3	HGNC:11007	3.32822	2.0564	0	0	4.12056	2.16122	0.65105	2.80669
SPINT1-AS1	HGNC:53162	2.87171	2.05599	0	13.0704	2.0968	2.73359	1.49794	2.20578
BYSL	HGNC:1157	3.24238	2.05568	0	0	4.01429	0.742518	1.46837	2.68528
VHLL	HGNC:30666	5.69271	2.05536	0	0	7.04796	2.29439	1.38697	2.36813
C1orf185	HGNC:28096	0.653168	2.05489	0	0	0.808666	2.27937	3.64652	1.12523
RAB8A	HGNC:7007	5.87062	2.05464	0	0	7.26823	0	0.28848	3.50678
AADACL4	HGNC:32038	0	2.05416	0	0	0	2.64194	1.72618	2.09806
PLEKHB2	HGNC:19236	3.86447	2.05416	0	0	4.78447	0	2.48541	2.29489
LINC02396	HGNC:27463	1.76536	2.054	0	0	2.18563	0	2.12166	2.49511
ZNF561-AS1	HGNC:27613	2.19431	2.05395	13.7128	0	0.982396	1.58651	0.314865	3.12149
CDC37	HGNC:1735	4.20078	2.05373	0	0	5.20085	0	2.38277	2.35071
ADAMTS13	HGNC:1366	2.30545	2.05297	22.5682	0	0	3.09774	2.10707	1.77979
RALY-AS1	HGNC:50743	0	2.05246	0	0	0	2.87588	1.36974	2.23701
MIR548AT	HGNC:43517	3.61511	2.05236	0	0	4.47575	0	1.55628	2.80386
SNORD157	HGNC:51871	0.93407	2.05196	0	0	1.15644	5.67047	1.27857	1.63547
ZNF788	HGNC:33112	4.34556	2.05191	0	0	5.3801	6.3109	0.669933	1.82172
ZDHHC13	HGNC:18413	1.04915	2.05177	0	6.48746	0.574956	1.23046	2.63193	1.92326
SCT	HGNC:10607	2.05937	2.05146	0	0	2.54964	0	3.59281	1.67961
PCSK9	HGNC:20001	1.04023	2.05122	0	0	1.28788	2.86703	2.75815	1.47152
NCOA3	HGNC:7670	0.713958	2.05098	0	0	0.883928	2.65116	2.24538	1.80402
VWCE	HGNC:26487	0.958601	2.05073	0	0	1.18681	1.26757	1.38144	2.60209
TEPP	HGNC:33745	0	2.05018	0	0	0	0	2.87416	2.07348
NRTN	HGNC:8007	4.4783	2.04944	0	0	5.54444	0	2.28506	2.39691
ANKRD39	HGNC:28640	1.82487	2.04884	0	0	2.25931	0	2.00397	2.55079
MRTO4	HGNC:18477	1.06108	2.04876	0	0	1.31369	0.673248	1.22618	2.82258
AQP10	HGNC:16029	1.78789	2.04834	17.5018	0	0	6.55314	0.232547	2.00005
BCL2L13	HGNC:17164	3.22441	2.0483	0	0	3.99204	0	2.08949	2.50269
GNMT	HGNC:4415	7.07233	2.04829	48.8978	0	2.5717	6.68765	0	2.09681
ODF4	HGNC:19056	2.47204	2.04808	0	0	3.06055	4.84284	0.485647	2.25842
IRGC	HGNC:28835	0.698594	2.04806	0	0	0.864906	0.92533	1.31889	2.71151
SNORD33	HGNC:10160	1.64393	2.04803	0	0	2.0353	0	1.01542	3.09427
CRY2	HGNC:2385	0	2.04788	0	0	0	1.81417	2.6435	1.77399
CFAP70	HGNC:30726	1.38643	2.04739	0	0	1.7165	1.3355	3.45592	1.43676
ANXA4	HGNC:542	0	2.04735	0	0	0	2.65812	1.69033	2.10189
MYO1F	HGNC:7600	6.48881	2.04704	0	0	8.03359	0	1.12169	3.03392
TAF4B	HGNC:11538	0	2.04664	0	0	0	1.34119	2.14761	2.15529
GINS3	HGNC:25851	1.54253	2.04658	0	0	1.90976	2.56505	3.24814	1.26347
WDR25	HGNC:21064	1.28027	2.04616	0	0	1.58506	0.858534	2.41498	2.11947
STOX1	HGNC:23508	1.31007	2.04614	0	0	1.62196	2.04271	0.297011	3.01113
AKAP8	HGNC:378	3.02186	2.04599	0	0	3.74127	0	0.507624	3.37055
CRYBB1	HGNC:2397	1.15592	2.04595	0	0	1.43111	0	2.33182	2.36491
RNF10	HGNC:10055	5.98293	2.04579	0	0	7.40728	0.534529	0	3.52552
MR1	HGNC:4975	2.03136	2.04577	0	0	2.51496	3.83697	1.8968	1.71068
TMEM138	HGNC:26944	5.73665	2.04569	0	0	7.10236	0	0.306149	3.48108
PIP5K1A	HGNC:8994	8.76522	2.04519	0	0	10.8519	0	2.38608	2.33364
LINC01125	HGNC:49272	2.45355	2.04504	0	0	3.03767	3.16168	1.38545	2.14854
MIR422A	HGNC:31879	0.949792	2.04464	0	0	1.17591	1.13595	1.92574	2.32183
SCAND1	HGNC:10566	0	2.04463	0	0	0	0.609644	1.50081	2.67864
NDUFA6	HGNC:7690	6.13744	2.04388	0	0	7.59857	1.51245	0.997789	2.74431
HPDL	HGNC:28242	10.5228	2.04353	86.177	0	2.12876	8.66755	0.285723	1.46967
NIM1K	HGNC:28646	6.46556	2.04245	10.9906	9.62607	5.54057	6.58034	0.622987	1.76796
MIR6084	HGNC:50235	0.687941	2.04217	0	0	0.851718	6.2102	0.525487	1.90742
SNORA52	HGNC:32645	5.01762	2.04207	0	0	6.21216	0.748085	0.385348	3.25673
LINC01736	HGNC:52524	0	2.04188	0	0	0	4.97555	1.26002	1.78958
TMCO4	HGNC:27393	0.962596	2.04139	0	0	1.19176	1.81483	0.895762	2.72569
OXT	HGNC:8528	0.970329	2.04106	0	0	1.20133	5.45945	1.77543	1.39129
SNORD111	HGNC:32776	4.20626	2.04092	0	0	5.20764	0	1.92852	2.57824
DNPEP	HGNC:2981	1.02825	2.03965	0	0	1.27304	2.00155	3.03522	1.49972
GUCA2B	HGNC:4683	0	2.03874	0	0	0	2.79347	2.48784	1.61539
URI1	HGNC:13236	1.37086	2.03841	0	15.209	0	4.19962	2.0557	1.5255
CAB39	HGNC:20292	4.33906	2.03836	0	0	5.37204	0	4.15096	1.34856
TCEA3	HGNC:11615	6.77279	2.03819	0	0	8.38517	0	0	3.63646
IST1	HGNC:28977	4.10573	2.03788	0	0	5.08317	0	0.679998	3.26107
ATP5S	HGNC:18799	0.571023	2.03751	0	6.33518	0	0.766878	3.11854	1.73755
MIR548K	HGNC:35285	0.960547	2.03678	0	0	1.18922	0	3.19872	1.87067
ELOA-AS1	HGNC:50582	2.78039	2.03676	0	0	3.44232	0.853686	0.159452	3.34718
NXNL1	HGNC:25179	5.43875	2.03654	0	0	6.73354	0	2.03247	2.51313
C11orf49	HGNC:28720	4.13123	2.0365	0	0	5.11475	0	2.26705	2.38374
RPS14P3	HGNC:35797	0	2.03642	0	0	0	0	3.02685	1.96476
FBN3	HGNC:18794	1.19408	2.03632	0	0	1.47835	0	1.35577	2.88576
TRAF1	HGNC:12031	0	2.03531	0	0	0	0	2.09034	2.47904
PDE4A	HGNC:8780	2.63116	2.03486	0	0	3.25755	0	1.93419	2.5643
POLR3K	HGNC:14121	7.29163	2.03476	0	0	9.02753	5.83004	0.878017	1.78842
HAGH	HGNC:4805	2.41263	2.03442	0	0	2.98701	0.90097	3.61731	1.42586
CNEP1R1	HGNC:26759	2.88984	2.03342	0	23.1453	0.99495	1.58942	3.40916	1.37846
LINC01012	HGNC:48986	1.39601	2.03271	0	0	1.72835	1.15666	2.16199	2.16548
LINC01003	HGNC:48957	1.15106	2.03253	0	0	1.42509	1.34735	0.80165	2.87064
MYO9B	HGNC:7609	0	2.03212	0	0	0	0	2.21689	2.40358
ZNF791	HGNC:26895	1.55733	2.03188	0	0	1.92808	3.28063	0.385879	2.64838
H2AFV	HGNC:20664	4.20032	2.03166	0	0	5.20028	0	0.912057	3.12205
DAZAP2	HGNC:2684	2.49043	2.03148	0	0	3.08332	0	2.6346	2.17218
DEPDC4	HGNC:22952	4.58016	2.03094	0	10.7971	4.46567	0	1.39595	2.85401
MASP2	HGNC:6902	6.80833	2.0308	19.2735	0	5.99157	2.82032	1.07641	2.37301
TNFSF14	HGNC:11930	0.848494	2.03053	0	0	1.05049	3.5715	0.349791	2.59812
GTSF1L	HGNC:16198	0.771726	2.03004	0	0	0.955449	3.53962	2.31711	1.52019
GP9	HGNC:4444	0.624899	2.02981	0	0	0.773667	6.64202	1.31088	1.35185
C16orf91	HGNC:27558	6.68486	2.02916	11.2498	0	6.8535	4.84755	0.375013	2.28456
FHAD1	HGNC:29408	0.881423	2.02895	0	0	1.09126	4.54423	1.96021	1.48099
LIN7B	HGNC:17788	2.34969	2.02857	0	0	2.90908	0	3.66231	1.60048
THRAP3	HGNC:22964	3.16695	2.02818	0	0	3.9209	0	1.36032	2.86873
SLC26A2	HGNC:10994	0.769728	2.02704	0	0	0.952976	1.96618	1.55839	2.29957
TSPAN33	HGNC:28743	2.78234	2.027	0	0	3.44473	0	3.62656	1.61738
DHRS7B	HGNC:24547	2.04779	2.02689	0	0	2.53531	2.56846	2.50259	1.63852
TAF12	HGNC:11545	2.01584	2.02673	0	0	2.49574	0	1.16921	2.97149
OLMALINC	HGNC:28060	0	2.02644	0	0	0	0	3.16136	1.87282
C1orf50	HGNC:28795	0	2.02626	0	0	0	0	1.21054	2.94788
TRAPPC12	HGNC:24284	0.322897	2.02612	0	3.58236	0	0	2.74994	2.09904
ABCB9	HGNC:50	1.1421	2.02547	0	0	1.41399	0.71718	2.86747	1.86605
MRPL30	HGNC:14036	4.80171	2.02494	0	0	5.94484	0	4.00532	1.40491
SDHAF2	HGNC:26034	2.85875	2.02472	0	0	3.53933	0	3.44711	1.71222
PPP1R18	HGNC:29413	1.81135	2.02386	0	0	2.24257	0	1.97852	2.52025
UBFD1	HGNC:30565	2.11872	2.02381	0	0	2.62312	0	0.941266	3.09194
TLE2	HGNC:11838	0	2.02345	0	0	0	0	0.280244	3.45567
LINC01485	HGNC:51138	0	2.02323	0	0	0	4.34472	2.6412	1.14186
ARL6IP4	HGNC:18076	1.40548	2.0228	0	0	1.74008	1.5973	0.327544	3.05641
SND1	HGNC:30646	0	2.02229	0	0	0	1.93348	1.55349	2.3014
MRPL35	HGNC:14489	4.84811	2.0222	0	0	6.00229	1.09278	1.7098	2.41089
C9orf147	HGNC:31438	1.41342	2.02173	0	0	1.74991	0.600267	3.0893	1.76432
HNF1A-AS1	HGNC:26785	2.6602	2.02165	0	16.0397	1.50358	0	1.12452	2.98707
PRF1	HGNC:9360	1.69284	2.0214	0	0	2.09585	4.64836	0.323245	2.34564
CLP1	HGNC:16999	6.58499	2.02104	15.1496	17.3181	4.30405	1.20622	1.53323	2.47974
AP1M1	HGNC:13667	1.8177	2.02089	17.7936	0	0	2.75939	2.16922	1.76712
TOMM7	HGNC:21648	3.73413	2.02061	20.8777	0	1.98261	2.82668	1.32766	2.21485
RAB11B-AS1	HGNC:44178	2.652	2.02047	25.9607	0	0	2.20687	0	3.09082
C16orf92	HGNC:26346	0	2.02028	0	0	0	0	1.94327	2.5333
TPST2	HGNC:12021	0	2.02028	0	0	0	3.75433	0.519105	2.44391
MTFR1L	HGNC:28836	0.796308	2.0201	0	0	0.985883	2.08856	3.30497	1.29588
MGAT3-AS1	HGNC:51356	0	2.01963	0	0	0	2.2829	1.01562	2.51176
MED11	HGNC:32687	3.0933	2.01955	0	0	3.82972	0	1.74657	2.64041
MSTO1	HGNC:29678	2.68959	2.01954	0	0	3.3299	0	2.91408	1.99682
MSTO2P	HGNC:26329	2.68959	2.01954	0	0	3.3299	0	2.91408	1.99682
MGST2	HGNC:7063	0.846445	2.01948	0	0	1.04796	6.93636	0	1.98749
UFD1	HGNC:12520	0	2.01915	0	0	0	4.61007	3.31651	0.700523
POLM	HGNC:9185	0.804911	2.01898	0	0	0.996535	0.478466	3.42066	1.60513
SNHG6	HGNC:32965	5.14709	2.0188	0	0	6.37245	1.48184	1.61805	2.36478
EXOSC4	HGNC:18189	0.858685	2.01865	0	0	1.06311	3.16168	2.43988	1.52022
NR2F6	HGNC:7977	1.24478	2.01865	0	0	1.54112	2.42862	1.13284	2.41145
CNBD2	HGNC:16145	1.30004	2.01829	0	0	1.60953	3.20226	1.73013	1.90137
CYP1A2	HGNC:2596	3.97073	2.01818	0	44.0531	0	0.698885	3.61031	1.44781
LINC01260	HGNC:49900	0.973811	2.01755	0	0	1.20564	6.21435	0.995226	1.6036
LNCPRESS1	HGNC:52746	1.82476	2.01727	17.8628	0	0	4.19884	0.519847	2.33459
UTP14A	HGNC:10665	1.611	2.01694	0	0	1.99453	0.826592	2.53318	2.00962
P4HA2-AS1	HGNC:43560	0.604516	2.01665	0	0	0.748432	5.12606	2.29942	1.13653
DEF8	HGNC:25969	4.45787	2.01569	12.472	0	3.94176	1.87021	1.90226	2.1121
MICALL1	HGNC:29804	1.38147	2.01523	0	0	1.71035	0	1.7695	2.62007
BSPRY	HGNC:18232	1.03255	2.01522	0	0	1.27837	2.03289	2.08641	1.97186
CLIC4	HGNC:13518	4.83403	2.01503	0	0	5.98485	2.41312	1.81354	2.03338
UBL7-AS1	HGNC:48614	3.80782	2.01503	0	0	4.71435	2.01657	1.87055	2.09431
SREBF2	HGNC:11290	0.968075	2.015	0	0	1.19854	1.28026	2.02337	2.18151
TAF15	HGNC:11547	4.06087	2.0146	0	13.059	3.57033	0.875911	2.98515	1.74482
ARHGEF19	HGNC:26604	1.20621	2.01432	0	0	1.49338	2.57373	2.6104	1.55544
TAF5	HGNC:11539	5.08579	2.01414	0	0	6.29655	0	1.15502	2.95686
KHDRBS1	HGNC:18116	3.04716	2.0139	0	0	3.77259	2.06785	1.15209	2.4764
MAFF	HGNC:6780	1.83721	2.01386	0	0	2.27459	0.50953	3.06589	1.78433
FAM78A	HGNC:25465	0	2.01359	0	0	0	0	1.78743	2.60726
TMEM44-AS1	HGNC:44272	2.50533	2.01321	0	0	3.10177	0	1.97798	2.50154
NUDT2	HGNC:8049	3.57936	2.01257	0	0	4.4315	0	3.12821	1.86634
KIF22	HGNC:6391	3.17571	2.0119	0	0	3.93174	1.8494	2.18954	1.95182
GALNTL5	HGNC:21725	0.924545	2.01171	0	0	1.14465	8.42659	1.46637	0.818193
SNORD45A	HGNC:10184	7.7865	2.01165	0	34.6469	5.77384	3.3361	1.20378	2.14849
CBY1	HGNC:1307	5.06873	2.01121	8.56315	0	5.19242	0.340784	1.67332	2.58654
NPLOC4	HGNC:18261	3.46158	2.01082	0	17.9635	2.28105	0	2.17499	2.38867
CLCA1	HGNC:2015	0.493896	2.01078	0	5.47951	0	7.51847	1.58176	0.964437
ATP5L2	HGNC:13213	1.77171	2.01074	0	0	2.19349	0	2.59471	2.15716
CCDC86	HGNC:28359	0	2.01048	0	0	0	0.572874	1.78394	2.47021
NEURL1B	HGNC:35422	0.859607	2.01029	0	0	1.06425	0	2.95756	1.95634
BCL7C	HGNC:1006	0.873434	2.01021	0	0	1.08137	2.61211	0.577609	2.65974
LINC00620	HGNC:44223	0	2.00991	0	0	0	3.48419	3.59021	0.795395
TAF13	HGNC:11546	3.06304	2.00989	0	0	3.79225	0	1.52554	2.74502
SNN	HGNC:11149	0	2.00969	0	0	0	0	1.62653	2.689
B2M	HGNC:914	0	2.00957	0	0	0	0	2.12678	2.41302
KIAA0513	HGNC:29058	3.15901	2.00956	0	0	3.91107	3.65198	2.16794	1.53971
RUNDC3A	HGNC:16984	1.42623	2.00942	0	0	1.76576	2.72853	1.7356	1.99287
AMN1	HGNC:27281	2.43507	2.00939	0	0	3.01478	3.09714	2.4272	1.52572
NARF	HGNC:29916	0	2.00908	0	0	0	7.44054	0.130225	1.77972
EIF3M	HGNC:24460	2.12927	2.00897	0	0	2.63619	3.70924	2.22868	1.49184
HMOX2	HGNC:5014	2.82387	2.00846	0	0	3.49615	0	1.40697	2.80784
ALAD	HGNC:395	0.83272	2.00823	0	0	1.03096	2.18203	1.91637	2.01839
MIA-RAB4B	HGNC:48352	1.03542	2.00813	0	0	1.28192	1.79294	1.14009	2.53676
TAS1R1	HGNC:14448	3.374	2.00809	0	6.72155	3.42716	0	0.705608	3.1938
FYTTD1	HGNC:25407	1.73611	2.00805	0	0	2.14943	1.12588	2.19187	2.11219
DPRXP4	HGNC:32170	4.50329	2.00804	0	0	5.57538	1.51542	2.74448	1.71682
XPR1	HGNC:12827	0	2.00798	0	0	0	2.21796	3.29635	1.24886
MRPL54	HGNC:16685	1.44205	2.00791	0	0	1.78536	0	0	3.58243
ARRDC1	HGNC:28633	4.43795	2.0078	0	0	5.49448	4.4038	0.80079	2.11509
RABEPK	HGNC:16896	4.16401	2.00743	9.58235	0	3.9434	0.381344	0.507404	3.21305
HDDC3	HGNC:30522	0.53164	2.00667	0	0	0.658206	0	2.74391	2.06765
UNC45A	HGNC:30594	0.53164	2.00667	0	0	0.658206	0	2.74391	2.06765
PIWIL2	HGNC:17644	3.24561	2.00654	0	0	4.01829	3.64053	1.56387	1.86998
SLC27A1	HGNC:10995	0.783658	2.00643	0	0	0.970222	4.59999	0	2.50839
EIF4EBP1	HGNC:3288	0	2.00626	0	0	0	4.18082	0.301268	2.43964
COA6	HGNC:18025	1.93052	2.00605	0	0	2.39011	0	2.07777	2.43376
ASAP3	HGNC:14987	0.792723	2.00601	0	0	0.981445	1.89284	1.64719	2.23018
SEPT9	HGNC:7323	0.359463	2.0056	0	0	0.445039	4.77778	1.0821	1.86899
UBE2V2	HGNC:12495	9.58514	2.00553	0	31.0623	8.40071	0.600307	1.89745	2.39242
CELA2A	HGNC:24609	0	2.00504	0	0	0	2.66664	0.362005	2.75666
PFAS	HGNC:8863	3.6866	2.00491	0	0	4.56427	1.32936	1.81409	2.26745
CDH1	HGNC:1748	0.678518	2.00485	0	0	0.840052	0	0.259135	3.43413
KDM8	HGNC:25840	1.43903	2.00469	0	8.45278	0.83834	4.12091	0.57771	2.29841
OTOP3	HGNC:19658	0	2.00464	0	0	0	0	2.52359	2.18549
LMTK3	HGNC:19295	0.425681	2.00452	0	0	0.527022	1.02076	1.53091	2.49473
MIR1289-1	HGNC:35281	3.21493	2.00296	0	0	3.98031	0	3.26032	1.77637
PEX14	HGNC:8856	5.3565	2.00221	0	0	6.63171	0	0.87306	3.091
CCDC97	HGNC:28289	0	2.00192	0	0	0	0.740144	3.18387	1.64426
IVD	HGNC:6186	4.77421	2.00162	0	0	5.9108	1.44248	2.65639	1.77092
NFE2L3	HGNC:7783	0	2.00157	0	0	0	3.88664	0.889414	2.17558
NPM1	HGNC:7910	1.96073	2.00157	10.6772	0	1.07712	1.27581	1.7378	2.31602
LGALS1	HGNC:6561	0.71109	2.00142	0	0	0.880377	0.905458	1.50511	2.53027
GNB1L	HGNC:4397	1.23069	2.00136	0	0	1.52368	1.96245	3.35427	1.26464
LINC01133	HGNC:49447	1.47196	2.00115	0	4.34883	1.33708	4.44669	2.41688	1.20237
SPATA21	HGNC:28026	1.86005	2.00107	0	0	2.30287	1.5145	0.703054	2.82992
C22orf46	HGNC:26294	3.84695	2.00033	0	0	4.76279	1.35843	1.84969	2.23288
FKBP1B	HGNC:3712	1.95658	2.00017	0	0	2.42238	0.587538	2.69699	1.94509
GPT2	HGNC:18062	1.19479	1.99988	0	0	1.47924	0.590252	2.39935	2.108
PINK1-AS	HGNC:38872	0.79892	1.99909	0	0	0.989117	3.05249	2.41822	1.5227
PCCB	HGNC:8654	0	1.99892	0	0	0	1.74709	1.67964	2.23357
DCAF4	HGNC:20229	1.91925	1.99822	0	0	2.37616	0.877667	2.31175	2.08638
LRP4-AS1	HGNC:44128	1.40466	1.9979	0	0	1.73907	5.49993	0.764045	1.86238
HAUS8	HGNC:30532	0.862679	1.99763	0	0	1.06806	5.67813	0	2.24157
AKIRIN1	HGNC:25744	1.56896	1.99729	0	0	1.94247	0.735017	3.24356	1.6043
NOSTRIN	HGNC:20203	0	1.99718	0	0	0	4.36266	1.71371	1.60248
NBPF3	HGNC:25076	0	1.99703	0	0	0	0	1.53642	2.71609
BTN3A2	HGNC:1139	0	1.99695	0	0	0	3.40726	2.41922	1.43569
ITGB3	HGNC:6156	0.909693	1.99686	0	0	1.12626	0.81516	2.97973	1.7303
APOC1P1	HGNC:608	0.782634	1.99684	0	0	0.968954	0	1.44918	2.76383
PDE4C	HGNC:8782	2.92686	1.99666	0	0	3.62365	0	1.72784	2.60989
SLC5A2	HGNC:11037	0.736798	1.9958	0	0	0.912206	1.52542	2.30734	1.93363
SCP2	HGNC:10606	1.47237	1.99567	0	0	1.82289	2.25042	1.48484	2.21792
RTBDN	HGNC:30310	0	1.99522	0	0	0	0.679752	1.34495	2.66008
MIR3928	HGNC:38933	0	1.99513	0	0	0	1.09102	3.21573	1.53287
IFNL4	HGNC:44480	0	1.99476	0	0	0	5.81312	1.12799	1.5832
SNORA44	HGNC:32637	5.57298	1.99474	19.648	0	4.41476	0.781922	1.27711	2.67283
C22orf15	HGNC:15558	2.72211	1.99443	0	0	3.37016	2.20579	0.870674	2.56466
CDC20	HGNC:1723	1.8939	1.994	0	0	2.34478	1.82716	1.62411	2.23676
SMKR1	HGNC:43561	0	1.99374	0	0	0	0	3.41587	1.67418
LINC02453	HGNC:53392	0.908464	1.9936	0	0	1.12474	4.30861	1.82009	1.55004
PPP1R37	HGNC:27607	1.62498	1.99356	0	0	2.01184	0	1.91405	2.50172
SLK	HGNC:11088	4.98295	1.99279	0	16.738	4.30139	0	2.85296	1.98279
RSRC2	HGNC:30559	3.21811	1.99271	0	0	3.98424	0	1.02602	2.98973
AP2A1	HGNC:561	2.55787	1.99263	0	0	3.16682	0	1.57765	2.6855
AHNAK	HGNC:347	2.70859	1.99206	0	0	3.35342	0.714986	2.37486	2.07849
WDR13	HGNC:14352	3.50249	1.99205	0	23.072	1.76164	0	2.20252	2.34002
AZIN2	HGNC:29957	0.892588	1.9919	0	0	1.10508	1.74071	2.01515	2.03759
DIP2A-IT1	HGNC:41430	0	1.9914	0	0	0	8.49121	0	1.57523
C18orf21	HGNC:28802	1.08464	1.99137	10.6176	0	0	1.56376	3.4562	1.28349
GADD45B	HGNC:4096	6.74334	1.99115	0	0	8.34871	0.592427	0.775265	2.98718
AKT1S1	HGNC:28426	1.78369	1.99099	0	0	2.20833	0	0.730283	3.14968
SCLY	HGNC:18161	0.807831	1.99079	7.90792	0	0	1.05012	3.69711	1.26928
TM2D3	HGNC:24128	0.119582	1.99074	0	1.3267	0	3.83074	3.68329	0.629155
FAU	HGNC:3597	1.60209	1.99051	0	0	1.9835	2.19031	1.81759	2.03929
BCO1	HGNC:13815	0.808035	1.99026	0	0	1.0004	3.17575	0.587531	2.48739
C19orf81	HGNC:40041	1.02513	1.99019	0	0	1.26918	1.50309	2.21337	1.98062
MIR8074	HGNC:50105	0.902984	1.99006	0	0	1.11796	3.91753	3.10597	0.925983
SRP54	HGNC:11301	2.00913	1.98941	0	0	2.48744	2.44929	1.64436	2.0725
STYXL1	HGNC:18165	0	1.98939	0	0	0	0	3.06138	1.86183
SMC1A	HGNC:11111	0	1.98921	0	0	0	1.49481	3.0082	1.54265
NFIC	HGNC:7786	1.08791	1.98904	0	0	1.34691	1.15437	1.47417	2.46726
FPGS	HGNC:3824	0	1.98896	0	0	0	0	1.28369	2.841
ATP6V0E1	HGNC:863	4.33798	1.98893	0	0	5.37071	0	1.95718	2.46969
RCAN3	HGNC:3042	0.799483	1.98873	0	0	0.989814	4.03171	2.38933	1.29206
DNAJC8	HGNC:15470	3.29872	1.98872	0	0	4.08404	0.818871	1.00216	2.80504
IGLL5	HGNC:38476	0	1.98855	0	0	0	2.69152	1.88495	1.88193
LINC01137	HGNC:49453	0.986256	1.98836	0	0	1.22105	2.09255	2.12436	1.88912
RPS25	HGNC:10413	2.15135	1.98835	0	0	2.66351	0	1.30447	2.82846
FCN3	HGNC:3625	1.96278	1.9883	0	0	2.43006	0	2.22527	2.32078
CHRDL2	HGNC:24168	0	1.98815	0	0	0	0	2.97293	1.90836
NLRP2	HGNC:22948	5.91876	1.98778	15.3095	0	5.39157	0.609265	0.208927	3.28944
CAMK1	HGNC:1459	1.01232	1.98771	0	0	1.25332	0	2.1768	2.34645
EEF1G	HGNC:3213	3.62243	1.98716	0	0	4.48482	0.774899	0.353887	3.16986
SF3B3	HGNC:10770	6.07112	1.98666	0	0	7.51646	0	0.274781	3.39306
TMPRSS12	HGNC:28779	0.7833	1.98651	0	8.69028	0	3.04665	3.40133	0.959664
LASP1	HGNC:6513	7.91893	1.98628	0	0	9.80417	2.11758	1.3195	2.32326
FAM92B	HGNC:24781	3.98794	1.98606	0	0	4.93734	3.81935	1.42694	1.86727
BLOC1S4	HGNC:24206	1.98357	1.98572	0	0	2.4558	5.98913	2.07599	1.00349
LRP5	HGNC:6697	0.735313	1.98566	0	0	0.910368	1.88178	0.869899	2.62492
UBXN1	HGNC:18402	0	1.98554	0	0	0	0	0.567636	3.22962
LINC02038	HGNC:52878	1.05329	1.98537	0	11.6857	0	1.52229	1.92629	2.12579
MIR4443	HGNC:41830	4.79746	1.98496	0	0	5.93958	0	2.21678	2.3195
C1orf146	HGNC:24032	0.889361	1.98481	0	0	1.10109	1.99231	3.46719	1.1659
ZP3	HGNC:13189	1.31637	1.98436	0	0	1.62976	1.27224	1.07141	2.65349
DDX49	HGNC:18684	1.40431	1.98386	0	0	1.73863	3.54718	0	2.71334
CFI	HGNC:5394	0	1.98369	0	0	0	3.31008	2.41716	1.4358
TRAPPC6B	HGNC:23066	2.98473	1.98365	0	0	3.6953	4.59419	0.515691	2.18482
KLHDC10	HGNC:22194	2.39876	1.98346	0	0	2.96982	0.622652	0.96428	2.86223
LINC01855	HGNC:52675	0.895763	1.98312	0	0	1.10902	2.01569	1.50674	2.23814
COA7	HGNC:25716	4.23566	1.98284	0	0	5.24403	1.68291	1.77789	2.16567
CIDECP	HGNC:24230	4.13973	1.98275	0	8.82608	4.14034	0.869427	1.4297	2.54692
ERBB2	HGNC:3430	3.16905	1.98255	0	0	3.9235	1.86361	1.95084	2.02773
SCGB1A1	HGNC:12523	2.07617	1.98239	0	0	2.57043	0	2.81755	1.98374
MRPL52	HGNC:16655	3.62607	1.98228	0	0	4.48932	1.95215	0	3.08201
CARMN	HGNC:42872	0.574556	1.98222	0	0	0.71134	5.35945	1.464	1.48128
TMEM43	HGNC:28472	0	1.98216	0	0	0	2.44829	1.81201	1.96739
SYPL2	HGNC:27638	3.0614	1.982	0	19.4891	1.61537	0.760933	2.22147	2.1344
ARMC9	HGNC:20730	1.80213	1.9817	0	0	2.23116	2.8524	2.02685	1.75401
LAX1	HGNC:26005	1.36154	1.98087	0	15.1056	0	2.16748	1.33677	2.29247
C2orf42	HGNC:26056	8.31819	1.98072	22.9487	0	7.39606	1.39947	1.87334	2.17529
RPS16	HGNC:10396	0	1.98036	0	0	0	0	1.22294	2.85915
CELA1	HGNC:3308	1.61996	1.98013	0	0	2.00562	0	2.03033	2.41366
KCNJ18	HGNC:39080	0	1.97987	0	0	0	0.458355	1.82723	2.41841
C17orf50	HGNC:29581	2.14397	1.97953	0	0	2.65438	4.11492	1.29271	1.86076
S100A13	HGNC:10490	2.47936	1.97899	9.63248	0	1.85136	0.383339	2.3456	2.14855
SNORA50D	HGNC:50433	4.23187	1.97894	0	39.7264	0.80613	0	1.75437	2.56366
SNORD133	HGNC:50414	2.88589	1.97877	0	0	3.57293	0	2.02593	2.41367
E2F1	HGNC:3113	0	1.97861	0	0	0	1.25522	1.70753	2.29653
MANEAL	HGNC:26452	0	1.97852	0	0	0	5.72318	1.03709	1.62528
GRHPR	HGNC:4570	0	1.97783	0	0	0	2.19986	0.999332	2.4655
DNALI1	HGNC:14353	3.25657	1.97772	22.5351	0	1.18174	2.92121	2.86705	1.26773
MEGF8	HGNC:3233	1.31069	1.97762	0	0	1.62272	0	2.47998	2.16132
DIO1	HGNC:2883	0	1.9775	0	0	0	4.21043	1.6953	1.61298
TRIM38	HGNC:10059	0.645947	1.97731	0	0	0.799726	10.8315	0.260206	0.861572
MIR223	HGNC:31603	0	1.9773	0	0	0	0	1.43668	2.73586
TMEM216	HGNC:25018	0.802965	1.97716	0	0	0.994126	5.90647	1.02608	1.58624
GNG14	HGNC:53439	6.36503	1.97691	0	0	7.88034	0	1.86341	2.49993
STAP1	HGNC:24133	5.59295	1.97649	54.7498	0	0	5.84731	1.02092	1.60165
SNORA14A	HGNC:32602	2.24148	1.97628	0	0	2.77511	0	2.27932	2.26953
POU5F1P4	HGNC:33310	1.89078	1.97608	9.70267	0	1.11377	1.06475	1.46081	2.47239
CCDC88B	HGNC:26757	0	1.97607	0	0	0	0	1.7868	2.54067
ZNF785	HGNC:26496	3.30497	1.97587	0	0	4.09177	0	1.12071	2.90748
HPS6	HGNC:18817	1.48952	1.97551	0	0	1.84413	2.00269	1.63873	2.15484
ZMYM4	HGNC:13055	6.44267	1.97506	14.8503	0	6.09828	1.71599	1.47276	2.31229
MRPL20	HGNC:14478	0.987536	1.97444	0	0	1.22264	0	1.08817	2.92288
ZBTB8B	HGNC:37057	4.16473	1.97416	0	0	5.15621	5.22037	1.27754	1.60208
RAC2	HGNC:9802	0.823297	1.97405	0	0	1.0193	2.0223	1.33892	2.31292
SENP5	HGNC:28407	5.92532	1.974	14.6803	0	5.47926	1.57929	2.64049	1.69854
PGD	HGNC:8891	2.31262	1.97354	0	0	2.86318	0	1.93347	2.45529
IFNGR2	HGNC:5440	5.18693	1.973	0	0	6.42178	6.40794	0	2.02764
LINC01647	HGNC:52434	0.971814	1.973	9.51316	0	0	3.86817	2.25852	1.37419
ITIH1	HGNC:6166	0	1.97295	0	0	0	1.53487	3.09344	1.45733
TMEM156	HGNC:26260	0	1.9727	0	0	0	3.505	3.27558	0.897586
AP5B1	HGNC:25104	0	1.97258	0	0	0	6.96585	0.633137	1.54792
ARMC7	HGNC:26168	3.12926	1.97257	0	0	3.87423	0.788924	1.17394	2.6885
BCKDK	HGNC:16902	1.28114	1.97247	0	0	1.58614	3.98219	0.708643	2.20105
PSMC4	HGNC:9551	2.22817	1.97241	13.983	0	0.990131	0.984864	1.72076	2.34115
NCR1	HGNC:6731	0	1.97238	0	0	0	3.67814	2.22343	1.43669
DECR1	HGNC:2753	0	1.97221	0	0	0	7.23676	0.61889	1.49202
RAD23A	HGNC:9812	3.27009	1.97217	0	0	4.04859	0	0.718304	3.12271
EPB41L5	HGNC:19819	1.66109	1.97166	0	0	2.05654	1.61969	2.64178	1.68424
RAP1GAP	HGNC:9858	0.858582	1.97157	0	0	1.06298	0	2.48704	2.14663
C19orf53	HGNC:24991	2.59546	1.97121	0	0	3.21336	0	1.02886	2.9498
PIK3CD-AS1	HGNC:32346	0	1.97119	0	0	0	4.02229	0.534051	2.28567
GSTT1-AS1	HGNC:51839	7.43052	1.97089	0	38.9304	4.8551	0	1.98895	2.41998
HADHB	HGNC:4803	3.96904	1.97039	0	0	4.91394	0.751995	1.67133	2.41902
PACSIN1	HGNC:8570	3.23987	1.97032	0	0	4.01118	0.653616	1.67833	2.43796
CD14	HGNC:1628	3.02453	1.97031	29.6073	0	0	3.32698	2.2223	1.5154
ZKSCAN2	HGNC:25677	1.24022	1.96951	0	0	1.53548	4.79705	2.56782	0.981119
LCLAT1	HGNC:26756	0	1.96871	0	0	0	6.61599	0.429192	1.73494
SPPL2B	HGNC:30627	0.99993	1.96794	0	0	1.23798	1.70093	1.51918	2.27752
SFXN1	HGNC:16085	3.05786	1.96762	0	0	3.78584	4.17085	2.58532	1.11394
EXOC3L2	HGNC:30162	2.24368	1.96757	0	0	2.77783	0	0.819918	3.05849
LAMP3	HGNC:14582	0.984566	1.96755	0	0	1.21896	1.88617	2.79585	1.52991
MIR762	HGNC:37303	1.19485	1.96748	0	0	1.4793	0	2.09112	2.35759
KANK2	HGNC:29300	0.912049	1.96731	0	0	1.12918	0	1.20071	2.84812
EXOSC5	HGNC:24662	1.8812	1.96722	0	0	2.32905	1.84218	0.636441	2.72992
DDI2	HGNC:24578	3.53973	1.96721	0	0	4.38242	2.1839	1.03211	2.43222
PARP2	HGNC:272	4.00617	1.96718	0	14.9908	3.28704	2.38976	1.76558	1.97989
DLGAP4-AS1	HGNC:51223	1.23925	1.96682	0	0	1.53427	0.702097	3.29455	1.52949
NOB1	HGNC:29540	1.44932	1.96653	0	0	1.79436	0	1.28825	2.79848
TRMT13	HGNC:25502	0	1.966	0	0	0	0	1.39181	2.74043
KLC2	HGNC:20716	0.948819	1.96589	0	0	1.1747	0	2.13386	2.33118
DNAH8	HGNC:2952	2.17316	1.96579	14.0873	0	0.908846	8.08842	1.38295	0.861005
ARSD-AS1	HGNC:40085	1.84161	1.96563	18.0277	0	0	11.3568	0.326001	0.682102
RUFY1	HGNC:19760	3.16418	1.96428	0	0	3.91747	1.39993	0.604146	2.8455
ATIC	HGNC:794	4.73186	1.9642	0	0	5.85836	0.680989	1.1707	2.70049
RN7SL832P	HGNC:46848	4.29127	1.96407	0	0	5.31289	1.29033	2.76223	1.68101
UBR2	HGNC:21289	0	1.96385	0	0	0	0	3.28502	1.69298
PIGP	HGNC:3046	0	1.96352	0	0	0	1.69099	2.32813	1.82601
RTFDC1	HGNC:15890	2.02547	1.9633	0	0	2.50766	3.4739	1.85454	1.67142
LACTBL1	HGNC:35445	0	1.96286	0	0	0	0	2.89486	1.90628
MRPL42P5	HGNC:29714	0.828469	1.96241	0	0	1.0257	3.76897	2.64715	1.16417
LINC01835	HGNC:52651	6.94666	1.96211	14.0732	41.0162	2.24339	4.1585	2.39605	1.21132
C20orf24	HGNC:15870	2.90546	1.96187	0	0	3.59715	2.53841	0.945136	2.38805
SNORA22B	HGNC:52196	1.07946	1.9618	0	0	1.33645	0	1.69234	2.56727
CES3	HGNC:1865	3.57773	1.96164	35.0226	0	0	2.69746	2.10506	1.7112
IL4R	HGNC:6015	0	1.96164	0	0	0	0.577423	2.49375	1.99072
TCTN1	HGNC:26113	0	1.96136	0	0	0	0	0.834586	3.03933
SYF2	HGNC:19824	0.774184	1.96097	0	0	0.958492	0.915554	1.57322	2.41821
CST6	HGNC:2478	2.24911	1.96071	0	0	2.78455	2.6483	0.67741	2.50797
LINC00842	HGNC:44989	0	1.96037	0	0	0	3.35922	2.62455	1.26844
SLC26A8	HGNC:14468	1.35965	1.96026	0	0	1.68334	2.05478	2.69832	1.53139
PWP1	HGNC:17015	2.21034	1.95994	0	0	2.73656	5.07579	1.83104	1.30527
DIP2A	HGNC:17217	0	1.95987	0	0	0	9.2265	0	1.34771
RNF114	HGNC:13094	3.45876	1.95973	0	0	4.28218	0	2.24223	2.26046
USP35	HGNC:20061	0.542497	1.95954	0	0	0.671648	0.697788	1.9418	2.26321
TAS1R2	HGNC:14905	0	1.95954	0	0	0	6.29013	1.9478	0.95735
RPAIN	HGNC:28641	0	1.95942	0	0	0	2.19304	1.91747	1.92813
MRPS22	HGNC:14508	0	1.95941	0	0	0	1.12308	3.19128	1.47514
DHX35	HGNC:15861	0.676316	1.95867	0	0	0.837325	1.90995	2.42703	1.71183
SDF2	HGNC:10675	2.65047	1.95856	0	0	3.28146	0	1.08275	2.89753
LARP1B	HGNC:24704	7.97721	1.95834	0	26.1782	6.95501	2.14917	0.96675	2.46051
LINC01771	HGNC:52561	0.873895	1.95757	0	0	1.08194	0	2.62918	2.0433
DUSP12	HGNC:3067	3.72046	1.95716	0	0	4.60618	2.66141	3.29982	1.05298
CRLF3	HGNC:17177	4.62339	1.95702	0	0	5.72407	0.891493	0	3.284
C11orf96	HGNC:38675	0.771111	1.9569	0	0	0.954688	2.71332	2.38132	1.54676
[truncated: 23,691 more rows]
