# Supplementary material for: Profiling of Human Molecular Pathways Affected by Retrotransposons at the Level of Regulation by Transcription Factor Proteins
Source: Front Immunol. 2018 Jan 30;9:30. doi: 10.3389/fimmu.2018.00030 (PMC5797644; doi:10.3389/fimmu.2018.00030)
Supplement: Table S2 — Number of RE-linked transcription factor binding sites for human genes and 225 analysed transcription factors. [file Table_2.xlsx]

## Sheet: Sheet1
gene	ADNP	AGO1	ARID1B	ARNT	ATF1	ATF2	ATF3	BACH1	BCLAF1	BCOR	BDP1	BHLHE40	BMI1	BRD4	BRF1	BRF2	C11orf30	CBX1	CBX3	CBX5	CBX8	CCNT2	CDC5L	CEBPB	CEBPG	CEBPZ	CHAMP1	COPS2	CREB3	CREB3L1	CREBBP	CREM	CTCF	CUX1	DDX20	DEAF1	DIDO1	DNMT1	DPF2	E2F1	E2F5	ELF1	ELF4	ELK1	ESRRA	ETS2	ETV1	ETV6	FOS
DDX11L1	0	0	0	0	0	0	0	0	0	0	0	0	0	0	0	0	0	0	0	0	0	0	0	0	0	0	0	0	0	0	0	0	0	0	0	0	0	0	0	0	0	0	0	0	0	0	0	0	0
WASH7P	0	0	0	0	0	0	0	0	0	0	0	0	0	0	0	0	0	0	0	0	0	0	0	0	0	0	0	0	0	0	1	0	0	0	0	0	0	0	0	0	0	0	0	0	0	0	0	0	0
MIR6859-1	0	0	0	0	0	0	0	0	0	0	0	0	0	0	0	0	0	0	0	0	0	0	0	0	0	0	0	0	0	0	1	0	0	0	0	0	0	0	0	0	0	0	0	0	0	0	0	0	0
MIR6859-4	0	0	0	0	0	0	0	0	0	0	0	0	0	0	0	0	0	0	0	0	0	0	0	0	0	0	0	0	0	0	1	0	0	0	0	0	0	0	0	0	0	0	0	0	0	0	0	0	0
MIR6859-3	0	0	0	0	0	0	0	0	0	0	0	0	0	0	0	0	0	0	0	0	0	0	0	0	0	0	0	0	0	0	1	0	0	0	0	0	0	0	0	0	0	0	0	0	0	0	0	0	0
MIR6859-2	0	0	0	0	0	0	0	0	0	0	0	0	0	0	0	0	0	0	0	0	0	0	0	0	0	0	0	0	0	0	1	0	0	0	0	0	0	0	0	0	0	0	0	0	0	0	0	0	0
MIR1302-9	0	0	0	0	0	1	0	0	0	0	0	0	0	0	0	0	0	0	0	0	0	0	0	0	0	0	0	0	0	0	3	0	0	0	0	0	0	0	0	0	0	0	0	0	0	0	0	0	0
MIR1302-10	0	0	0	0	0	1	0	0	0	0	0	0	0	0	0	0	0	0	0	0	0	0	0	0	0	0	0	0	0	0	3	0	0	0	0	0	0	0	0	0	0	0	0	0	0	0	0	0	0
MIR1302-11	0	0	0	0	0	1	0	0	0	0	0	0	0	0	0	0	0	0	0	0	0	0	0	0	0	0	0	0	0	0	3	0	0	0	0	0	0	0	0	0	0	0	0	0	0	0	0	0	0
MIR1302-2	0	0	0	0	0	1	0	0	0	0	0	0	0	0	0	0	0	0	0	0	0	0	0	0	0	0	0	0	0	0	3	0	0	0	0	0	0	0	0	0	0	0	0	0	0	0	0	0	0
FAM138F	0	0	0	0	0	0	0	0	0	0	0	0	0	0	0	0	0	0	1	0	0	0	0	0	0	0	0	0	0	0	3	0	0	0	0	0	0	0	0	0	0	0	0	0	0	0	0	0	0
FAM138A	0	0	0	0	0	0	0	0	0	0	0	0	0	0	0	0	0	0	1	0	0	0	0	0	0	0	0	0	0	0	3	0	0	0	0	0	0	0	0	0	0	0	0	0	0	0	0	0	0
OR4F5	0	0	0	0	0	0	0	0	0	0	0	0	0	0	0	0	0	0	0	0	0	0	0	0	0	0	0	0	0	0	1	0	0	0	0	0	0	0	0	0	0	0	0	0	0	0	0	0	0
OR4F29	0	0	0	0	0	0	0	0	0	0	0	0	0	0	0	0	0	0	0	0	0	0	0	0	0	0	0	0	0	0	2	0	0	0	0	0	0	0	0	0	0	0	0	0	0	0	0	0	0
OR4F3	0	0	0	0	0	0	0	0	0	0	0	0	0	0	0	0	0	0	0	0	0	0	0	0	0	0	0	0	0	0	2	0	0	0	0	0	0	0	0	0	0	0	0	0	0	0	0	0	0
OR4F16	0	0	0	0	0	0	0	0	0	0	0	0	0	0	0	0	0	0	0	0	0	0	0	0	0	0	0	0	0	0	2	0	0	0	0	0	0	0	0	0	0	0	0	0	0	0	0	0	0
MIR6723	0	0	0	0	0	0	0	0	0	0	0	0	0	0	0	0	0	0	0	0	0	0	0	0	0	0	0	0	0	0	1	0	0	0	0	0	0	0	0	0	0	0	0	0	0	0	0	0	0
FAM87B	0	0	1	0	0	0	0	0	0	0	1	0	0	0	0	1	1	0	0	0	0	0	1	1	0	0	0	0	0	0	1	0	0	0	0	0	0	0	1	0	0	0	0	0	0	0	0	0	0
LINC01128	0	0	0	0	0	0	0	0	0	0	0	0	0	0	0	1	0	0	0	0	0	0	0	0	0	0	0	0	0	0	1	0	0	0	0	0	0	0	1	0	0	0	0	0	0	0	0	0	0
LINC00115	0	0	0	0	0	0	0	0	0	1	1	0	0	0	1	1	0	0	0	0	0	0	1	0	0	0	0	0	0	1	1	0	0	0	0	0	1	0	1	1	0	0	0	0	0	0	0	0	0
FAM41C	0	0	0	0	0	0	0	0	0	0	0	0	0	0	1	0	0	0	0	0	0	0	0	0	0	0	0	0	0	0	1	0	0	0	0	0	0	0	0	0	0	0	0	0	0	0	0	0	0
SAMD11	0	0	0	0	0	0	0	0	0	1	0	0	0	0	0	0	0	0	0	0	0	0	0	0	0	0	0	0	0	0	0	0	0	0	0	0	0	0	0	0	0	0	0	0	0	0	0	0	0
NOC2L	0	0	0	0	0	0	0	0	0	0	0	0	0	0	0	0	0	0	0	0	0	0	0	0	0	0	0	0	0	0	0	0	0	0	0	0	0	0	0	0	0	0	0	0	0	0	0	0	0
KLHL17	0	0	0	0	0	0	0	0	0	0	0	1	0	0	1	1	0	0	0	0	0	0	0	0	0	0	0	0	0	0	0	0	0	0	0	0	0	0	0	0	0	0	0	0	0	0	0	0	0
PLEKHN1	0	0	0	0	0	0	0	0	0	0	0	0	0	0	0	0	0	0	0	0	0	0	0	0	0	0	0	0	0	0	0	0	0	0	0	0	0	0	0	0	0	0	0	0	0	0	0	0	0
PERM1	0	0	0	0	0	0	0	0	0	0	0	0	0	0	0	0	0	0	0	0	0	0	0	0	0	0	0	0	0	0	0	0	0	0	0	0	0	0	0	0	0	0	0	0	0	0	0	0	0
HES4	0	1	0	0	0	0	0	0	0	1	1	1	0	0	0	1	0	1	0	0	0	1	1	0	0	1	0	0	0	1	1	1	0	0	0	0	1	1	1	0	0	0	0	0	1	0	0	0	0
ISG15	1	1	1	0	0	1	0	0	0	2	4	1	0	0	3	3	0	1	0	0	0	2	1	1	0	1	1	0	0	1	1	1	0	0	0	1	1	1	1	1	0	0	1	0	1	1	1	0	0
AGRN	0	0	0	0	0	0	0	0	0	2	3	0	0	0	2	2	0	1	0	0	0	1	1	0	0	0	0	0	0	1	1	1	0	0	0	0	1	0	1	0	0	0	0	0	0	0	0	0	0
RNF223	0	0	0	0	0	0	0	0	0	0	0	0	0	0	0	0	0	0	0	0	0	0	0	0	0	0	0	0	0	0	0	0	0	0	0	0	0	0	0	0	0	0	0	0	0	0	0	0	0
C1orf159	0	0	0	0	0	0	0	0	0	0	0	0	0	0	0	0	0	0	0	0	0	0	0	0	0	0	0	0	0	0	0	0	0	0	0	0	0	0	0	0	0	0	0	0	0	0	0	0	0
LINC01342	0	0	0	0	0	0	0	0	0	1	1	0	0	0	1	1	0	1	0	0	0	1	0	0	0	1	0	0	0	0	1	0	0	0	0	0	0	0	1	0	0	0	0	0	0	0	0	0	0
MIR200B	0	0	0	0	0	0	0	0	0	0	0	0	0	0	0	0	0	0	0	0	0	0	0	0	0	0	0	0	0	0	0	0	0	0	0	0	0	0	0	0	0	0	0	0	0	0	0	0	0
MIR200A	0	0	0	0	0	0	0	0	0	0	0	0	0	0	0	0	0	0	0	0	0	0	0	0	0	0	0	0	0	0	0	0	0	0	0	0	0	0	0	0	0	0	0	0	0	0	0	0	0
MIR429	0	0	0	0	0	0	0	0	0	0	0	0	0	0	0	0	0	0	0	0	0	0	0	0	0	0	0	0	0	0	0	0	0	0	0	0	0	0	0	0	0	0	0	0	0	0	0	0	0
TTLL10	0	0	0	0	0	0	0	0	0	1	1	0	0	0	1	1	0	0	0	0	0	0	0	1	0	0	0	0	0	0	0	0	0	0	0	0	0	0	1	0	0	0	0	0	0	0	0	0	0
TNFRSF18	0	0	0	0	0	0	0	0	0	1	1	1	0	0	1	0	0	0	0	0	0	0	0	0	0	0	0	0	0	0	0	0	0	0	0	0	0	0	1	0	0	0	0	0	0	0	0	0	0
TNFRSF4	0	1	0	0	0	0	0	0	0	1	1	0	0	0	1	0	0	0	0	0	0	0	0	0	0	0	0	0	0	0	0	0	0	0	0	0	0	0	0	0	0	0	0	0	0	0	0	0	0
SDF4	0	1	0	0	0	0	0	0	0	0	1	0	0	0	0	1	0	0	0	0	0	0	0	0	0	0	0	0	0	0	0	0	0	0	0	0	0	0	0	0	0	0	0	0	0	0	0	0	0
B3GALT6	0	1	0	0	0	0	0	0	0	1	1	1	0	0	1	1	0	1	0	0	0	2	1	0	0	1	0	0	0	0	1	0	0	0	0	0	1	1	1	1	0	0	1	0	1	1	1	0	0
C1QTNF12	0	0	0	0	0	0	0	0	0	0	0	0	0	0	0	0	0	0	0	0	0	0	0	0	0	0	0	0	0	0	0	0	0	0	0	0	0	0	0	0	0	0	0	0	0	0	0	0	0
UBE2J2	0	0	0	0	0	0	0	0	0	1	1	0	0	0	1	1	0	1	0	0	0	1	1	1	0	1	0	0	0	1	1	1	0	0	0	0	1	1	1	1	0	0	0	0	1	1	1	0	0
SCNN1D	1	1	1	0	0	1	0	0	0	2	2	1	0	0	2	3	1	1	0	0	0	1	1	1	0	1	0	1	0	1	1	1	0	0	0	1	1	1	1	1	1	0	1	1	1	1	1	0	0
ACAP3	0	0	0	0	0	0	0	0	0	0	0	0	0	0	0	0	0	0	0	0	0	0	0	0	0	0	0	0	0	0	0	0	0	0	0	0	0	0	0	0	0	0	0	0	0	0	0	0	0
MIR6726	0	0	0	0	0	0	0	0	0	0	0	0	0	0	0	0	0	0	0	0	0	0	0	0	0	0	0	0	0	0	0	0	0	0	0	0	0	0	0	0	0	0	0	0	0	0	0	0	0
PUSL1	0	0	0	0	0	0	0	0	0	0	0	0	0	0	0	0	0	0	0	0	0	0	0	0	0	0	0	0	0	0	0	0	0	0	0	0	0	0	0	0	0	0	0	0	0	0	0	0	0
SNORD167	0	0	0	0	0	0	0	0	0	0	0	0	0	0	0	0	0	0	0	0	0	0	0	0	0	0	0	0	0	0	0	0	0	0	0	0	0	0	0	0	0	0	0	0	0	0	0	0	0
INTS11	0	1	1	0	0	0	0	0	0	1	1	1	0	0	2	1	0	1	0	0	0	2	1	1	0	1	0	0	0	1	1	0	0	0	0	0	0	1	1	1	0	0	1	0	0	1	1	0	0
MIR6727	0	1	1	0	0	0	0	0	0	1	1	1	0	0	2	1	0	1	0	0	0	2	1	1	0	1	0	0	0	1	1	0	0	0	0	0	0	1	1	1	0	0	1	0	0	1	1	0	0
CPTP	0	1	0	0	0	0	0	0	0	0	1	1	0	0	1	1	0	0	0	0	0	2	1	0	0	0	0	0	0	0	1	0	0	0	0	0	0	0	1	0	0	0	0	0	0	0	0	0	0
TAS1R3	0	0	0	0	0	0	0	0	0	0	0	0	0	0	0	0	0	0	0	0	0	0	0	0	0	0	0	0	0	0	0	0	0	0	0	0	0	0	0	0	0	0	0	0	0	0	0	0	0
DVL1	0	0	0	0	0	0	0	0	0	0	0	0	0	0	0	0	0	0	0	0	0	0	0	0	0	0	0	0	0	0	0	0	0	0	0	0	0	0	0	0	0	0	0	0	0	0	0	0	0
MIR6808	0	0	0	0	0	0	0	0	0	0	0	0	0	0	0	0	0	0	0	0	0	0	0	0	0	0	0	0	0	0	0	0	0	0	0	0	0	0	0	0	0	0	0	0	0	0	0	0	0
MXRA8	0	1	0	0	0	0	0	0	0	0	0	0	0	0	0	0	0	0	0	0	0	1	0	0	0	0	0	0	0	0	0	0	0	0	0	0	0	0	0	0	0	0	0	0	0	0	0	0	0
AURKAIP1	0	0	0	0	0	0	0	0	0	1	1	0	0	0	1	1	0	0	0	0	0	1	1	1	0	1	0	0	0	1	1	1	0	0	0	0	1	0	1	0	0	0	1	0	0	1	0	0	0
CCNL2	1	4	1	0	0	1	0	0	0	2	2	1	0	0	2	2	1	2	0	0	0	4	2	2	0	1	1	1	0	1	1	1	0	1	0	1	1	1	1	1	1	0	1	1	1	1	1	0	0
MRPL20	0	2	1	0	0	1	0	0	0	1	2	1	0	0	2	2	1	1	0	0	0	3	1	1	0	1	1	0	0	1	1	1	0	0	0	0	1	1	1	1	0	0	1	1	1	1	1	0	0
ANKRD65	1	1	1	0	0	1	0	0	0	1	2	1	0	0	1	2	1	1	0	0	0	2	1	1	0	1	1	1	0	1	1	1	0	1	0	1	1	1	1	1	1	0	1	1	1	1	1	0	0
TMEM88B	1	0	0	0	0	1	0	0	0	2	2	1	0	0	1	1	1	1	0	0	0	1	1	1	0	1	0	0	0	1	1	1	0	1	0	1	1	1	1	1	0	0	1	1	1	1	1	0	0
LINC01770	0	0	0	0	0	0	0	0	0	1	1	0	0	0	0	1	0	1	0	0	0	0	0	0	0	0	0	0	0	0	0	0	0	0	0	0	0	0	0	0	0	0	0	0	0	0	0	0	0
VWA1	0	0	0	0	0	0	0	0	0	1	1	0	0	0	0	1	0	1	0	0	0	0	0	0	0	0	0	0	0	0	0	0	0	0	0	0	0	0	0	0	0	0	0	0	0	0	0	0	0
ATAD3C	1	1	1	0	0	1	0	0	0	3	3	1	0	0	2	2	1	2	0	0	0	2	2	1	0	1	1	1	0	1	2	1	0	1	0	1	1	2	2	1	1	0	1	1	1	1	1	0	0
ATAD3B	1	1	1	0	0	1	0	0	0	2	3	1	0	0	3	3	1	2	0	0	0	2	1	1	0	1	1	1	0	1	2	1	0	1	0	1	1	1	2	1	1	0	1	1	1	1	1	0	0
ATAD3A	1	1	1	0	0	1	0	0	0	1	2	1	0	0	1	3	1	1	0	0	0	2	1	1	0	1	1	0	0	1	2	1	0	1	0	1	1	1	1	1	1	0	1	1	1	1	1	0	0
TMEM240	1	1	0	0	0	0	0	0	0	1	1	0	0	0	1	1	0	1	0	0	0	1	1	0	0	0	0	0	0	0	1	1	0	0	0	0	0	0	0	0	0	0	0	0	1	0	0	0	0
SSU72	0	1	0	0	0	0	0	0	0	0	1	0	0	0	1	1	0	1	0	0	0	1	1	0	0	0	0	0	0	0	0	0	0	0	0	0	0	0	0	0	0	0	0	0	1	0	0	0	0
FNDC10	0	0	0	0	0	0	0	0	0	0	0	0	0	0	0	0	0	0	0	0	0	0	0	0	0	0	0	0	0	0	0	0	0	0	0	0	0	0	0	0	0	0	0	0	0	0	0	0	0
MIB2	1	1	1	0	1	1	0	0	0	2	2	2	0	0	3	3	1	1	0	0	0	2	1	2	0	1	1	1	0	1	2	1	0	2	0	1	1	1	2	1	2	0	1	1	1	1	1	0	0
MMP23B	0	0	0	0	0	0	0	0	0	0	0	0	0	0	0	0	0	0	0	0	0	0	0	0	0	0	0	0	0	0	0	0	0	0	0	0	0	0	0	0	0	0	0	0	0	0	0	0	0
MMP23A	0	0	0	0	0	0	0	0	0	0	0	0	0	0	0	0	0	0	0	0	0	0	0	0	0	0	0	0	0	0	0	0	0	0	0	0	0	0	0	0	0	0	0	0	0	0	0	0	0
CDK11B	0	0	0	0	0	0	0	0	0	0	0	0	0	0	0	0	0	0	0	0	0	0	0	0	0	0	0	0	0	0	0	0	0	0	0	0	0	0	0	0	0	0	0	0	0	0	0	0	0
SLC35E2B	0	1	1	0	0	1	0	0	0	1	1	1	0	0	0	1	1	2	0	0	0	1	1	1	0	0	1	1	0	1	1	1	0	0	0	0	1	1	1	1	0	0	1	0	1	1	1	0	0
CDK11A	0	0	0	0	0	0	0	0	0	0	0	0	0	0	0	0	0	0	0	0	0	0	0	0	0	0	0	0	0	0	0	0	0	0	0	0	0	0	0	0	0	0	0	0	0	0	0	0	0
SLC35E2	1	1	1	0	0	1	0	0	0	1	1	0	0	0	2	2	1	1	0	0	0	1	1	1	0	0	1	1	0	1	1	1	0	1	0	1	1	1	1	1	1	0	1	0	1	1	1	0	0
NADK	0	0	0	0	0	0	0	0	0	0	0	0	0	0	0	0	0	0	0	0	0	0	0	0	0	0	0	0	0	0	0	0	0	0	0	0	0	0	0	0	0	0	0	0	0	0	0	0	0
GNB1	0	0	0	0	0	0	0	0	0	0	1	0	0	0	0	1	0	0	0	0	0	0	0	0	0	0	0	0	0	0	0	0	0	0	0	0	0	0	0	0	0	0	0	0	0	0	0	0	0
CALML6	0	1	0	0	0	1	0	0	0	1	1	2	0	0	3	1	0	1	0	0	0	3	1	1	0	1	0	0	0	1	1	1	0	0	0	1	1	1	1	1	0	0	1	0	1	1	1	0	0
TMEM52	0	0	0	0	0	0	0	0	0	0	0	0	0	0	0	0	0	0	0	0	0	0	0	0	0	0	0	0	0	0	0	0	0	0	0	0	0	0	0	0	0	0	0	0	0	0	0	0	0
CFAP74	0	0	0	0	0	0	0	0	0	0	0	0	0	0	0	0	0	0	0	0	0	0	0	0	0	0	0	0	0	0	0	0	0	0	0	0	0	0	0	0	0	0	0	0	0	0	0	0	0
GABRD	1	1	0	0	0	0	0	0	0	1	1	1	0	0	1	1	0	1	0	0	0	1	1	0	0	1	0	0	0	0	1	1	0	0	0	0	1	1	0	0	0	0	0	0	0	1	0	0	0
PRKCZ	0	0	0	0	0	0	0	0	0	1	1	0	0	0	0	0	0	0	0	0	0	1	0	0	0	0	0	0	0	0	1	0	0	0	0	0	0	0	1	0	0	0	0	0	0	0	0	0	0
PRKCZ-AS1	0	1	0	0	0	0	0	0	0	0	0	1	0	0	1	1	0	0	0	0	0	1	0	0	0	0	0	0	0	0	1	0	0	0	0	0	0	0	0	0	0	0	1	0	0	0	0	0	0
FAAP20	0	1	0	0	0	0	0	0	0	1	1	1	0	0	1	1	0	1	0	0	0	1	0	0	0	0	0	0	0	0	1	0	0	0	0	0	0	0	1	0	0	0	0	0	0	0	0	0	0
SKI	0	0	0	0	0	1	0	0	0	1	1	1	0	0	1	2	0	1	0	0	0	1	1	1	0	1	0	0	0	1	1	1	0	0	0	1	1	1	1	1	0	0	1	0	1	1	1	0	0
MORN1	0	0	0	0	0	0	0	0	0	0	0	0	0	0	0	0	0	0	0	0	0	0	0	0	0	0	0	0	0	0	1	0	0	0	0	0	0	0	0	0	0	0	0	0	0	0	0	0	0
RER1	0	1	0	0	0	0	0	0	0	1	1	1	0	0	1	1	0	1	0	0	0	1	1	1	0	1	0	0	0	1	1	1	0	0	0	0	1	1	0	0	0	0	1	0	1	0	1	0	0
PEX10	0	1	0	0	0	0	0	0	0	0	0	0	0	0	0	1	0	0	0	0	0	1	0	0	0	0	0	0	0	0	1	1	0	0	0	0	0	0	0	0	0	0	0	0	0	0	0	0	0
PLCH2	0	0	0	0	0	0	0	0	0	0	0	0	0	0	0	0	0	0	0	0	0	0	0	0	0	0	0	0	0	0	0	0	0	0	0	0	0	0	0	0	0	0	0	0	0	0	0	0	0
PANK4	0	0	0	0	0	0	0	0	0	0	0	0	0	0	0	0	0	0	0	0	0	0	0	0	0	0	0	0	0	0	0	0	0	0	0	0	0	0	0	0	0	0	0	0	0	0	0	0	0
HES5	0	0	0	0	0	0	0	0	0	0	0	0	0	0	0	0	0	0	0	0	0	0	0	0	0	0	0	0	0	0	0	0	0	0	0	0	0	0	0	0	0	0	0	0	0	0	0	0	0
TNFRSF14-AS1	0	0	0	0	0	0	0	0	0	0	1	1	0	0	0	1	0	1	0	0	0	1	0	0	0	0	0	0	0	1	1	0	0	0	0	0	1	0	1	0	0	0	0	0	0	0	1	0	0
TNFRSF14	0	0	0	0	0	0	0	0	0	0	0	0	0	0	0	0	0	0	0	0	0	0	0	0	0	0	0	0	0	0	1	0	0	0	0	0	0	0	0	0	0	0	0	0	0	0	0	0	0
FAM213B	0	0	1	0	0	1	0	0	0	1	1	1	0	0	2	2	0	1	0	0	0	2	1	1	0	1	1	0	0	1	1	1	0	0	0	0	1	1	1	1	1	0	1	0	1	1	1	0	0
MMEL1	0	0	0	0	0	0	0	0	0	0	0	0	0	0	0	0	0	0	0	0	0	0	0	0	0	0	0	0	0	0	0	0	0	0	0	0	0	0	0	0	0	0	0	0	0	0	0	0	0
TTC34	0	1	0	0	0	0	0	0	0	0	1	0	0	0	1	1	0	1	0	0	0	1	0	0	0	0	0	0	0	1	1	1	0	0	0	1	0	0	0	0	0	0	0	0	0	0	0	0	0
ACTRT2	0	0	0	0	0	0	0	0	0	0	0	0	0	0	0	0	0	0	0	0	0	0	0	0	0	0	0	0	0	0	0	0	0	0	0	0	0	0	0	0	0	0	0	0	0	0	0	0	0
LINC00982	0	0	0	0	0	0	0	0	0	1	0	0	0	0	0	1	0	1	0	0	0	1	0	0	0	0	0	0	0	0	1	0	0	0	0	0	0	0	0	0	0	0	0	0	1	0	0	0	0
PRDM16	0	0	0	0	0	0	0	0	0	0	0	0	0	0	0	0	0	0	0	0	0	0	0	0	0	0	0	0	0	0	0	0	0	0	0	0	0	0	0	0	0	0	0	0	0	0	0	0	0
MIR4251	0	0	0	0	0	0	0	0	0	0	0	0	0	0	0	0	0	0	0	0	0	0	0	0	0	0	0	0	0	0	0	0	0	0	0	0	0	0	0	0	0	0	0	0	0	0	0	0	0
ARHGEF16	1	1	1	0	0	1	0	0	0	2	1	1	0	0	2	2	0	1	0	0	0	2	1	1	0	1	1	1	0	1	2	1	0	1	0	1	1	1	1	1	0	0	1	0	1	1	1	0	0
MEGF6	0	0	0	0	0	0	0	0	0	0	1	0	0	0	1	1	0	1	0	0	0	1	0	0	0	0	0	0	0	1	1	0	0	0	0	0	1	0	0	0	0	0	0	0	0	0	0	0	0
MIR551A	0	0	0	0	0	0	0	0	0	1	0	1	0	0	1	1	0	1	0	0	0	1	0	0	0	0	0	0	0	0	0	1	0	0	0	0	1	0	0	0	0	0	0	0	1	1	0	0	0
TPRG1L	0	0	0	0	0	0	0	0	0	1	1	1	0	0	1	2	0	1	0	0	0	1	0	0	0	1	0	0	0	1	1	1	0	0	0	0	1	1	0	0	0	0	0	0	0	1	0	0	0
WRAP73	0	0	0	0	0	0	0	0	0	0	0	0	0	0	0	1	0	0	0	0	0	1	0	0	0	0	0	0	0	0	0	1	0	0	0	0	0	0	0	0	0	0	0	0	0	0	0	0	0
TP73	0	0	0	0	0	0	0	0	0	0	0	0	0	0	0	0	0	0	0	0	0	0	0	0	0	0	0	0	0	0	0	0	0	0	0	0	0	0	0	0	0	0	0	0	0	0	0	0	0
TP73-AS1	0	0	0	0	0	0	0	0	0	0	0	0	0	0	0	0	0	0	0	0	0	0	0	0	0	0	0	0	0	0	1	0	0	0	0	0	0	0	0	0	0	0	0	0	0	0	0	0	0
CCDC27	0	0	0	0	0	1	0	0	0	1	2	1	0	0	2	1	0	1	0	0	0	1	1	0	0	1	0	0	0	1	1	1	0	0	0	0	1	1	1	1	0	0	0	0	0	1	1	0	0
SMIM1	0	0	1	0	0	0	0	0	0	1	1	2	0	0	1	1	0	0	0	0	0	2	1	0	0	1	0	0	0	1	1	1	0	0	0	0	1	0	1	0	0	0	0	0	1	0	0	0	0
LRRC47	0	2	0	0	0	0	0	0	0	1	1	1	0	0	1	1	0	1	0	0	0	1	1	1	0	1	0	0	0	1	1	0	0	1	0	0	0	1	1	0	0	0	1	0	0	0	0	0	0
CEP104	1	1	1	0	0	0	0	0	0	2	2	1	0	0	2	2	1	1	0	0	0	1	1	1	0	1	1	1	0	1	2	1	0	1	0	1	1	1	1	1	1	0	1	1	1	1	1	0	0
DFFB	0	0	0	0	0	0	0	0	0	1	1	1	0	0	1	1	0	0	0	0	0	1	0	0	0	0	0	0	0	1	1	0	0	0	0	0	0	0	0	0	0	0	0	0	0	1	0	0	0
C1orf174	0	0	0	0	0	1	0	0	0	1	1	1	0	0	1	1	0	1	0	0	0	1	1	1	0	1	1	0	0	1	1	1	0	0	0	0	0	1	1	1	0	0	1	1	1	1	0	0	0
LINC01134	0	0	0	0	0	0	0	0	0	1	1	0	0	0	1	2	0	1	0	0	0	1	1	1	0	0	0	0	0	1	1	0	0	0	0	0	0	1	1	0	0	0	0	0	0	1	0	0	0
LINC01346	1	0	0	0	0	0	0	0	0	1	1	1	0	0	2	1	0	1	0	0	0	1	1	1	0	1	1	1	0	1	1	0	0	1	0	0	1	1	1	1	1	0	0	1	1	1	1	0	0
LINC01345	0	0	0	0	0	0	0	0	0	1	1	1	0	0	2	1	0	1	0	0	0	1	1	0	0	1	0	1	0	1	1	1	0	1	0	0	1	1	0	1	0	0	0	0	1	1	1	0	0
LINC01777	0	1	0	0	0	0	0	0	0	0	1	0	0	0	1	1	0	1	0	0	0	0	0	0	0	0	0	1	0	0	1	1	0	0	0	1	0	0	0	0	0	0	0	0	0	0	0	0	0
LINC01646	1	0	0	0	0	0	0	0	0	1	1	1	0	0	1	1	1	1	0	0	0	1	1	1	0	1	0	1	0	1	1	1	0	0	0	1	1	0	0	0	0	0	0	0	1	1	0	0	0
AJAP1	0	0	0	0	0	0	0	0	0	0	0	0	0	0	0	0	0	0	0	0	0	0	0	0	0	0	0	0	0	0	0	0	0	0	0	0	0	0	0	0	0	0	0	0	0	0	0	0	0
MIR4417	1	1	1	0	0	1	0	0	0	1	1	1	0	0	2	1	1	1	0	0	0	1	1	0	0	1	1	1	0	1	2	1	0	1	0	1	1	1	0	1	1	0	1	1	1	1	1	0	0
MIR4689	0	0	0	0	0	0	0	0	0	0	0	0	0	0	0	0	0	0	0	0	0	0	0	0	0	0	0	0	0	0	0	0	0	0	0	0	0	0	0	0	0	0	0	0	0	0	0	0	0
NPHP4	0	0	0	0	0	0	0	0	0	0	0	0	0	0	0	0	0	0	0	0	0	0	0	0	0	0	0	0	0	0	1	0	0	0	0	0	0	0	0	0	0	0	0	0	0	0	0	0	0
KCNAB2	1	1	1	0	0	1	0	0	0	1	2	1	0	0	2	1	1	1	0	0	0	1	1	1	0	1	0	1	0	1	1	1	0	1	0	1	1	1	1	1	1	0	1	0	1	1	1	0	0
CHD5	0	0	0	0	0	0	0	0	0	0	0	0	0	0	0	0	0	0	0	0	0	0	0	0	0	0	0	0	0	0	0	0	0	0	0	0	0	0	0	0	0	0	0	0	0	0	0	0	0
RPL22	0	0	1	0	0	0	0	0	0	1	1	0	0	0	2	2	0	1	0	0	0	2	1	1	0	1	0	0	0	1	1	1	0	0	0	0	1	1	1	1	0	0	1	0	1	1	1	0	0
RNF207	1	1	1	0	0	1	0	0	0	2	4	4	0	0	5	4	1	1	0	0	0	4	1	2	0	1	1	1	0	2	3	1	0	1	0	1	1	1	2	1	1	0	1	1	2	1	1	0	0
ICMT	1	1	0	0	0	0	0	0	0	1	1	1	0	0	1	2	0	1	0	0	0	1	1	1	0	1	1	1	0	0	1	1	0	0	0	0	0	1	1	1	1	0	1	1	1	1	0	0	0
LINC00337	1	1	1	0	0	1	0	0	0	2	4	2	0	0	4	3	1	1	0	0	0	2	1	1	0	1	1	1	0	1	2	1	0	1	0	1	1	1	1	1	1	0	1	1	1	1	1	0	0
HES3	0	0	0	0	0	0	0	0	0	1	1	1	0	0	1	1	0	0	0	0	0	1	0	1	0	1	0	0	0	0	1	0	0	0	0	0	0	0	0	0	0	0	0	0	0	0	0	0	0
GPR153	1	0	0	0	0	0	0	0	0	2	1	1	0	0	0	1	0	1	0	0	0	1	0	0	0	1	0	0	0	0	1	0	0	0	0	0	1	0	0	0	0	0	0	0	0	0	0	0	0
ACOT7	0	0	0	0	0	0	0	0	0	0	0	0	0	0	0	0	0	1	0	0	0	1	0	0	0	0	0	0	0	0	1	0	0	0	0	0	0	0	0	0	0	0	0	0	0	0	0	0	0
HES2	0	0	0	0	0	0	0	0	0	1	2	1	0	0	1	2	0	1	0	0	0	1	1	1	0	1	0	0	0	1	1	1	0	0	0	1	1	1	1	1	0	0	1	0	1	1	1	0	0
ESPN	0	0	0	0	0	0	0	0	0	1	1	1	0	0	1	1	0	0	0	0	0	1	1	0	0	0	0	0	0	1	1	0	0	0	0	0	1	1	1	0	0	0	0	0	0	0	0	0	0
MIR4252	1	0	1	0	0	1	0	0	0	4	1	1	0	0	2	2	0	1	0	0	0	1	1	1	0	1	0	1	0	1	2	1	0	0	0	0	1	1	1	1	0	0	1	0	1	1	1	0	0
TNFRSF25	0	0	0	0	0	0	0	0	0	1	1	1	0	0	2	1	0	0	0	0	0	0	1	1	0	0	0	0	0	0	1	1	0	0	0	0	1	1	1	0	0	0	1	0	0	1	0	0	0
PLEKHG5	0	0	0	0	0	0	0	0	0	0	0	1	0	0	1	1	0	0	0	0	0	0	0	0	0	0	0	0	0	0	1	0	0	0	0	0	0	0	0	0	0	0	0	0	0	0	0	0	0
NOL9	1	0	1	0	0	1	0	0	0	1	2	1	0	0	2	2	0	1	0	0	0	2	1	1	0	1	1	1	0	1	1	1	0	0	0	1	1	1	1	1	0	0	1	0	1	1	1	0	0
TAS1R1	1	1	1	0	0	1	0	0	0	2	3	1	0	0	3	3	1	1	0	0	0	2	2	1	0	1	1	1	0	1	2	1	0	1	0	1	1	1	1	1	1	0	1	1	1	1	1	0	0
ZBTB48	0	0	0	0	0	0	0	0	0	1	1	0	0	0	1	1	0	0	0	0	0	1	0	0	0	0	0	0	0	0	1	0	0	0	0	0	1	1	1	0	0	0	0	0	1	0	0	0	0
KLHL21	1	0	0	0	0	0	0	0	0	1	1	0	0	0	1	1	0	1	0	0	0	2	0	0	0	0	0	0	0	0	0	1	0	0	0	0	0	0	0	0	0	0	0	0	1	0	0	0	0
PHF13	1	0	1	0	0	1	0	0	0	2	3	1	0	0	2	3	1	1	0	0	0	2	1	1	0	0	1	0	0	1	1	1	0	0	0	1	1	1	1	1	0	0	1	1	1	1	1	0	0
THAP3	0	1	1	0	0	1	0	0	0	0	3	1	0	0	2	2	0	1	0	0	0	2	1	1	0	1	1	1	0	1	1	1	0	0	0	1	1	1	1	1	0	0	1	1	1	1	1	0	0
DNAJC11	1	1	1	0	0	1	0	0	0	1	2	1	0	0	2	2	1	1	0	0	0	1	1	1	0	1	1	1	0	1	1	1	0	1	0	1	1	1	1	1	0	0	1	0	1	1	1	0	0
LINC01672	1	0	1	0	0	1	0	0	0	1	3	1	0	0	3	3	1	1	0	0	0	2	1	1	0	1	1	1	0	1	1	1	0	1	0	1	1	1	1	1	1	0	1	1	1	1	1	0	0
CAMTA1	0	0	0	0	0	0	0	0	0	1	1	0	0	0	1	1	0	1	0	0	0	0	0	1	0	0	0	0	0	0	1	1	0	0	0	0	0	0	0	0	0	0	0	0	0	1	0	0	0
VAMP3	0	0	0	0	0	0	0	0	0	0	1	0	0	0	1	1	0	0	0	0	0	0	0	0	0	0	0	0	0	0	0	0	0	0	0	0	0	0	0	0	0	0	0	0	0	0	0	0	0
PER3	0	0	0	0	0	0	0	0	0	1	1	0	0	0	1	1	0	0	0	0	0	0	0	0	0	0	0	0	0	0	1	0	0	0	0	0	0	0	0	0	0	0	0	0	0	0	0	0	0
UTS2	1	0	1	0	0	1	0	0	0	1	2	0	0	0	0	1	0	1	0	0	0	1	1	1	0	0	0	0	0	1	1	1	0	0	0	0	1	0	1	0	0	0	0	0	0	1	0	0	0
TNFRSF9	1	1	1	0	0	1	0	0	0	1	3	1	0	0	4	3	1	1	0	0	0	2	1	1	0	1	1	1	0	1	2	1	0	1	0	1	1	1	1	1	1	0	1	1	1	1	1	0	0
PARK7	1	1	1	0	0	1	0	0	0	1	4	1	0	0	3	4	1	1	0	0	0	2	1	1	0	1	1	1	0	1	2	1	0	1	0	1	1	1	1	1	1	0	1	1	1	1	0	0	0
ERRFI1	0	0	0	0	0	0	0	0	0	0	1	0	0	0	1	1	0	0	0	0	0	0	0	0	0	0	0	0	0	0	1	0	0	0	0	0	0	0	0	0	0	0	0	0	0	0	0	0	0
LINC01714	1	0	1	0	0	1	0	0	0	1	2	1	0	0	2	3	1	1	0	0	0	1	1	1	0	1	1	1	0	1	1	1	0	1	0	1	1	1	1	1	1	0	1	1	1	1	1	0	0
SLC45A1	1	1	1	0	0	1	0	0	0	1	2	1	0	0	2	1	1	1	0	0	0	1	1	1	0	1	1	1	0	1	1	1	0	0	0	1	1	1	1	1	0	0	1	1	1	1	1	0	0
RERE	0	0	0	0	0	0	0	0	0	0	0	0	0	0	0	0	0	0	0	0	0	0	0	0	0	0	0	0	0	0	0	0	0	0	0	0	0	0	0	0	0	0	0	0	0	0	0	0	0
SNORD128	1	0	1	0	0	1	0	0	0	1	2	1	0	0	2	2	0	1	0	0	0	1	1	1	0	1	1	1	0	1	1	1	0	1	0	1	1	1	1	1	1	0	1	1	1	1	1	0	0
ENO1	1	1	1	0	0	1	0	0	0	1	3	1	0	0	3	3	1	1	0	0	0	3	1	1	0	1	1	1	0	1	2	1	0	1	0	1	1	1	1	1	1	0	2	1	1	1	1	0	0
MIR6728	0	1	0	0	0	0	0	0	0	1	2	0	0	0	2	2	0	1	0	0	0	3	1	1	0	1	0	0	0	1	1	1	0	0	0	0	1	1	1	1	1	0	1	0	0	1	0	0	0
ENO1-AS1	0	0	1	0	0	0	0	0	0	1	3	1	0	0	2	3	0	1	0	0	0	3	1	1	0	1	1	0	0	1	1	1	0	0	0	1	1	1	1	1	0	0	1	0	1	1	1	0	0
CA6	1	0	1	0	0	1	0	0	0	1	2	1	0	0	3	2	1	1	0	0	0	1	1	1	0	1	1	1	0	1	0	1	0	1	0	1	1	1	1	1	0	0	1	1	1	1	1	0	0
SLC2A7	1	0	0	0	0	0	0	0	0	1	1	1	0	0	1	2	1	1	0	0	0	1	1	0	0	1	1	1	0	1	1	1	0	1	0	1	1	1	1	1	0	0	1	1	1	1	1	0	0
SLC2A5	1	0	1	0	0	1	0	0	0	1	1	1	0	0	2	1	0	1	0	0	0	1	1	1	0	1	1	1	0	1	2	1	0	0	0	1	1	1	1	1	1	0	1	1	1	1	1	0	0
GPR157	1	1	1	0	0	1	0	0	0	1	1	2	0	0	2	2	1	1	0	0	0	1	1	1	0	1	1	1	0	1	1	1	0	0	0	1	1	1	1	1	1	0	1	0	1	1	1	0	0
MIR34AHG	1	0	1	0	0	1	0	0	0	1	2	1	0	0	2	2	1	1	0	0	0	1	1	1	0	1	1	1	0	1	1	1	0	1	0	1	1	1	1	1	1	0	1	1	1	1	1	0	0
MIR34A	1	0	0	0	0	1	0	0	0	1	1	1	0	0	2	0	0	1	0	0	0	1	0	1	0	1	0	0	0	1	1	1	0	0	0	0	1	0	0	0	1	0	0	1	1	1	1	0	0
LINC01759	1	1	1	0	0	1	0	0	0	1	2	1	0	0	2	1	0	1	0	0	0	1	1	1	0	1	1	1	0	1	1	1	0	1	0	1	1	1	1	1	1	0	1	1	1	1	1	0	0
H6PD	1	1	1	0	0	1	0	0	0	3	3	1	0	0	3	3	1	2	0	0	0	2	1	1	0	1	1	1	0	1	2	1	0	1	0	1	1	1	0	1	1	0	1	1	4	2	1	0	0
SPSB1	1	0	0	0	0	1	0	0	0	1	1	1	0	0	1	2	0	1	0	0	0	1	1	1	0	1	0	0	0	1	1	1	0	0	0	0	1	1	1	0	0	0	0	0	1	1	0	0	0
SLC25A33	1	1	1	0	0	1	0	0	0	2	3	2	0	0	3	3	1	1	0	0	0	2	1	1	0	1	1	1	0	1	2	1	0	1	0	1	1	1	2	1	1	0	1	1	1	1	1	0	0
TMEM201	1	1	1	0	0	1	0	0	0	1	2	1	0	0	2	3	1	1	0	0	0	3	1	1	0	1	1	1	0	1	1	1	0	0	0	1	1	1	1	1	0	0	1	0	1	1	1	0	0
PIK3CD	1	1	1	0	0	1	0	0	0	2	2	1	0	0	2	3	1	1	0	0	0	2	1	1	0	1	1	1	0	1	2	1	0	1	0	1	1	1	1	1	1	0	1	1	1	1	1	0	0
PIK3CD-AS1	1	1	1	0	0	1	0	0	0	2	3	1	0	0	2	3	1	1	0	0	0	2	1	2	0	1	1	1	0	1	2	1	0	1	0	1	1	1	2	1	1	0	1	1	1	1	1	0	0
PIK3CD-AS2	1	1	1	0	0	1	0	0	0	2	2	1	0	0	2	3	1	2	0	0	0	2	1	1	0	1	1	1	0	1	2	1	0	1	0	1	2	1	2	1	1	0	1	0	1	1	1	0	0
CLSTN1	0	0	0	0	0	0	0	0	0	0	1	0	0	0	0	1	0	0	0	0	0	0	0	0	0	0	0	0	0	0	0	0	0	0	0	0	0	0	0	0	0	0	0	0	0	0	0	0	0
CTNNBIP1	1	0	0	0	0	0	0	0	0	1	1	1	0	0	1	1	0	1	0	0	0	1	0	0	0	0	0	0	0	0	1	0	0	0	0	0	0	0	0	0	0	0	0	0	1	0	0	0	0
LZIC	1	1	1	0	0	1	0	0	0	2	3	1	0	0	3	3	1	1	0	0	0	3	1	2	0	1	1	1	0	1	1	1	0	1	0	1	1	1	1	1	1	0	1	1	1	1	1	0	0
NMNAT1	1	1	1	0	0	1	0	0	0	2	4	1	0	0	4	4	1	1	0	0	0	2	2	1	0	1	1	1	0	1	2	1	0	1	0	1	1	1	1	1	0	0	1	1	1	1	1	0	0
MIR5697	2	2	1	0	0	0	0	0	0	2	3	1	0	0	3	3	1	2	0	0	0	2	1	1	0	1	1	1	0	1	2	1	0	1	0	1	1	2	1	1	1	0	2	1	1	1	1	0	0
RBP7	1	1	1	0	0	1	0	0	0	2	3	2	0	0	2	3	1	2	0	0	0	2	1	1	0	1	1	1	0	1	2	1	0	1	0	1	2	1	1	0	1	0	1	1	1	1	1	0	0
UBE4B	1	1	1	0	0	1	0	0	0	2	2	1	0	0	1	2	1	1	0	0	0	2	1	1	0	1	1	1	0	1	1	1	0	1	0	1	1	1	1	1	1	0	1	1	1	1	1	0	0
KIF1B	1	1	1	0	0	1	0	0	0	1	3	1	0	0	3	2	0	1	0	0	0	2	1	1	0	1	1	1	0	1	1	1	0	1	0	1	1	1	1	1	0	0	1	1	1	1	1	0	0
RNU6-2	0	0	0	0	0	0	0	0	0	0	1	0	0	0	1	1	0	0	0	0	0	1	0	0	0	0	0	0	0	0	1	0	0	0	0	0	0	0	0	0	0	0	0	0	0	0	0	0	0
PGD	1	1	1	0	0	1	0	0	0	2	3	1	0	0	3	3	1	1	0	0	0	2	1	2	0	1	1	1	0	1	2	1	0	1	0	1	1	1	1	1	1	0	1	1	1	1	1	0	0
CENPS-CORT	1	1	1	0	1	1	0	0	0	2	3	2	0	0	4	4	1	1	0	0	0	4	1	1	0	1	1	1	0	1	2	2	0	1	0	1	2	1	2	1	1	0	1	1	1	1	1	0	0
CENPS	1	1	1	0	1	1	0	0	0	2	3	2	0	0	4	4	1	1	0	0	0	4	1	1	0	1	1	1	0	1	2	2	0	1	0	1	2	1	2	1	1	0	1	1	1	1	1	0	0
CORT	0	1	1	0	0	1	0	0	0	2	3	1	0	0	2	2	1	1	0	0	0	1	1	1	0	1	1	1	0	1	1	1	0	1	0	1	1	1	1	1	1	0	1	1	1	1	1	0	0
DFFA	1	1	1	0	0	1	0	0	0	1	3	1	0	0	2	3	1	1	0	0	0	2	1	1	0	1	1	1	0	1	2	1	0	1	0	1	1	1	1	1	1	0	1	1	1	1	1	0	0
PEX14	1	1	1	0	0	1	0	0	0	3	3	1	0	0	3	2	1	1	0	0	0	2	1	1	0	1	1	1	0	1	2	1	0	1	0	1	1	1	1	1	1	0	1	1	1	1	1	0	0
CASZ1	0	0	0	0	0	0	0	0	0	0	0	0	0	0	0	0	0	0	0	0	0	0	0	0	0	0	0	0	0	0	0	0	0	0	0	0	0	0	0	0	0	0	0	0	0	0	0	0	0
C1orf127	1	0	0	0	0	1	0	0	0	1	1	1	0	0	2	1	0	1	0	0	0	1	1	1	0	1	0	0	0	0	1	1	0	0	0	0	1	1	1	1	0	0	0	0	1	0	1	0	0
TARDBP	1	1	1	0	0	1	0	0	0	2	4	1	0	0	3	5	1	2	0	0	0	3	2	1	0	1	1	1	0	1	2	2	0	1	0	1	1	1	2	1	1	0	1	1	1	1	1	0	0
MASP2	1	2	1	0	0	1	0	0	0	2	3	1	0	0	2	3	1	1	0	0	0	2	1	1	0	1	1	1	0	1	1	1	0	1	0	1	1	1	1	1	1	0	1	1	1	1	1	0	0
SRM	0	3	1	0	0	1	0	0	0	1	2	1	0	0	2	2	0	0	0	0	0	2	1	1	0	1	0	0	0	1	1	1	0	0	0	0	1	1	1	1	0	0	1	1	1	1	1	0	0
EXOSC10	1	1	1	0	0	1	0	0	0	1	2	1	0	0	1	2	1	1	0	0	0	1	1	1	0	1	1	1	0	1	2	1	0	1	0	1	1	1	0	1	1	0	1	1	1	1	1	0	0
MTOR	0	0	0	0	0	0	0	0	0	0	2	0	0	0	1	1	0	0	0	0	0	1	1	0	0	1	1	1	0	0	1	1	0	0	0	1	1	1	0	0	0	0	0	0	0	1	0	0	0
MTOR-AS1	0	0	0	0	0	0	0	0	0	1	1	0	0	0	1	1	0	0	0	0	0	1	1	0	0	1	0	0	0	0	1	0	0	0	0	0	1	0	0	0	0	0	0	0	0	1	0	0	0
ANGPTL7	0	0	0	0	0	0	0	0	0	0	1	0	0	0	1	1	0	1	0	0	0	0	1	1	0	0	0	0	0	1	1	0	0	0	0	0	0	0	0	1	0	0	0	0	0	1	0	0	0
UBIAD1	1	1	1	0	0	1	0	0	0	3	2	2	0	0	3	4	1	2	0	0	0	2	2	2	0	1	1	1	0	2	2	1	0	1	0	1	2	2	2	2	1	0	1	1	2	2	1	0	0
DISP3	1	0	0	0	0	0	0	0	0	1	1	0	0	0	1	1	0	1	0	0	0	1	0	0	0	1	0	0	0	0	1	0	0	0	0	0	1	0	1	1	0	0	0	0	1	1	0	0	0
LINC01647	1	1	1	0	0	1	0	0	0	1	2	1	0	0	3	2	1	1	0	0	0	2	1	1	0	1	1	1	0	1	2	1	0	1	0	1	1	1	1	1	1	0	1	1	2	1	1	0	0
FBXO2	1	0	0	0	0	1	0	0	0	2	2	2	0	0	2	1	0	1	0	0	0	1	1	1	0	1	1	0	0	1	2	1	0	1	0	1	1	1	1	1	1	0	1	1	1	1	1	0	0
FBXO44	1	0	1	0	0	1	0	0	0	3	2	1	0	0	2	2	0	1	0	0	0	1	1	1	0	1	0	0	0	0	2	1	0	1	0	1	1	1	1	1	1	0	1	1	1	1	1	0	0
FBXO6	1	1	1	0	0	1	0	0	0	2	2	1	0	0	3	3	1	1	0	0	0	2	1	2	0	1	1	1	0	1	2	1	0	1	0	1	1	1	2	1	1	0	1	1	1	1	1	0	0
MAD2L2	0	1	0	0	0	0	0	0	0	1	1	1	0	0	1	2	0	1	0	0	0	2	1	1	0	1	0	0	0	1	1	1	0	0	0	0	1	1	1	1	0	0	1	0	1	1	0	0	0
DRAXIN	1	1	1	0	0	1	0	0	0	2	3	1	0	0	2	3	1	1	0	0	0	3	1	1	0	1	0	1	0	1	2	1	0	1	0	1	1	1	2	1	1	0	1	1	1	1	1	0	0
AGTRAP	0	0	1	0	0	1	0	0	0	1	2	1	0	0	2	3	1	1	0	0	0	2	1	2	0	1	1	0	0	1	2	1	0	1	0	1	1	1	1	1	1	0	1	1	1	1	1	0	0
C1orf167	1	1	1	0	0	1	0	0	0	3	3	2	0	0	3	3	1	2	1	0	0	2	1	1	0	1	1	1	0	1	2	1	0	1	0	1	1	1	2	1	1	0	1	1	1	1	1	0	0
MTHFR	0	1	0	0	0	0	0	0	0	0	1	0	0	0	1	2	0	0	0	0	0	1	0	1	0	0	0	0	0	0	1	0	0	0	0	0	0	0	1	0	0	0	0	0	0	0	0	0	0
CLCN6	0	0	1	0	0	0	0	0	0	1	2	1	0	0	2	2	0	0	0	0	0	2	1	0	0	0	0	0	0	0	1	0	0	0	0	0	1	1	1	0	0	0	0	0	0	1	0	0	0
NPPA-AS1	0	0	0	0	0	1	0	0	0	0	1	1	0	0	1	1	0	0	0	0	0	1	0	0	0	0	0	0	0	0	1	0	0	0	0	0	0	0	0	0	0	0	0	0	0	0	0	0	0
NPPA	1	1	1	0	0	1	0	0	0	1	2	1	0	0	2	2	0	1	0	0	0	2	1	1	0	1	1	1	0	1	1	1	0	0	0	1	1	1	1	1	1	0	1	1	1	1	1	0	0
NPPB	1	1	1	0	0	1	0	0	0	1	2	1	0	0	2	2	0	1	0	0	0	1	1	1	0	1	1	1	0	1	1	1	0	1	0	1	1	1	1	0	1	0	1	1	1	1	1	0	0
KIAA2013	0	1	1	0	0	1	0	0	0	1	2	1	0	0	2	1	0	1	0	0	0	2	1	1	0	1	1	1	0	1	1	1	0	1	0	1	1	1	1	1	0	0	1	1	1	1	1	0	0
PLOD1	1	1	1	0	0	1	0	0	0	3	5	2	0	0	3	5	1	2	0	0	0	4	2	2	0	1	1	1	0	1	2	1	0	1	0	1	2	2	2	1	1	0	2	1	1	1	2	0	0
MFN2	0	0	1	0	0	1	0	0	0	1	3	1	0	0	2	3	0	1	0	0	0	2	1	1	0	1	0	0	0	1	1	1	0	0	0	1	1	1	1	1	0	0	1	0	1	1	1	0	0
MIIP	2	1	2	0	0	1	0	0	0	4	8	2	0	0	6	5	1	2	0	0	0	4	2	3	0	1	1	1	0	2	2	1	0	1	0	1	1	2	3	1	1	0	1	1	2	1	2	0	0
MIR6729	1	0	1	0	0	1	0	0	0	1	2	1	0	0	2	2	1	1	0	0	0	2	1	1	0	1	1	1	0	1	2	1	0	1	0	1	1	1	1	1	1	0	1	1	1	1	1	0	0
TNFRSF8	1	0	1	0	0	1	0	0	0	3	2	1	0	0	2	2	2	1	0	0	0	2	1	1	0	1	0	0	0	1	2	1	0	1	0	1	1	1	1	1	1	0	1	1	1	1	1	0	0
MIR7846	1	0	1	0	0	1	0	0	0	1	2	1	0	0	3	3	0	1	0	0	0	2	1	1	0	1	1	0	0	1	2	1	0	1	0	0	1	1	1	1	1	0	1	0	1	1	1	0	0
TNFRSF1B	1	0	1	0	0	1	0	0	0	1	2	1	0	0	3	3	0	1	0	0	0	2	1	1	0	1	1	0	0	1	2	1	0	1	0	0	1	1	1	1	1	0	1	0	1	1	1	0	0
MIR4632	1	0	1	0	0	1	0	0	0	3	2	1	0	0	1	1	0	1	0	0	0	2	1	1	0	1	1	0	0	1	1	1	0	0	0	0	1	1	1	1	1	0	1	1	0	1	1	0	0
VPS13D	1	1	1	0	0	1	0	0	0	2	4	1	0	0	3	4	1	1	0	0	0	1	1	1	0	1	1	1	0	1	2	1	0	1	0	1	1	1	1	1	1	0	1	1	1	0	1	0	0
SNORA59B	0	0	0	0	0	0	0	0	0	0	1	0	0	0	1	1	0	0	0	0	0	1	0	0	0	0	0	0	0	0	1	0	0	0	0	0	1	0	0	0	0	0	0	0	0	0	0	0	0
SNORA59A	0	0	0	0	0	0	0	0	0	0	1	0	0	0	1	1	0	0	0	0	0	1	0	0	0	0	0	0	0	0	1	0	0	0	0	0	1	0	0	0	0	0	0	0	0	0	0	0	0
DHRS3	1	1	1	0	0	1	0	0	0	2	1	1	0	0	2	2	1	1	0	0	0	2	1	1	0	1	1	1	0	1	1	1	0	1	0	1	1	1	1	1	1	0	1	1	1	1	1	0	0
MIR6730	1	0	1	0	0	2	0	0	0	1	1	1	0	0	2	1	0	1	0	0	0	1	1	1	0	1	0	0	0	1	1	1	0	1	0	0	1	1	1	1	0	0	1	0	1	1	0	0	0
AADACL4	1	1	1	0	0	1	0	0	0	2	2	1	0	0	3	3	1	2	1	0	0	1	1	1	0	1	1	1	0	1	2	1	0	1	0	1	1	1	1	1	1	0	1	1	1	1	1	0	0
AADACL3	0	0	1	0	1	0	0	0	0	0	2	1	0	0	1	1	1	1	0	0	0	1	1	1	0	1	1	1	0	0	2	1	0	0	0	1	1	1	0	0	1	0	0	1	1	1	1	0	0
C1orf158	2	1	1	0	1	1	0	0	0	1	3	1	0	0	3	3	1	1	1	0	0	2	1	1	0	1	1	1	0	1	2	1	0	1	0	1	1	1	1	1	2	0	0	1	1	1	1	0	0
PRAMEF12	0	0	0	0	0	0	0	0	0	0	0	0	0	0	0	0	0	0	0	0	0	0	0	0	0	0	0	0	0	0	0	0	0	0	0	0	0	0	0	0	0	0	0	0	0	0	0	0	0
PRAMEF1	0	0	0	0	0	0	0	0	0	0	1	0	0	0	1	1	0	0	0	0	0	1	0	0	0	0	0	0	0	0	1	0	0	0	0	0	1	0	0	0	0	0	0	0	0	0	0	0	0
LINC01784	0	0	1	0	0	1	0	0	0	1	1	0	0	0	1	1	0	0	0	0	0	0	1	1	0	0	1	1	0	1	1	0	0	0	0	0	1	1	0	1	0	0	1	0	1	0	0	0	0
PRAMEF11	0	0	1	0	0	1	0	0	0	1	1	0	0	0	0	1	0	0	0	0	0	0	1	1	0	0	1	1	0	1	2	0	0	0	0	0	1	1	0	1	0	0	1	0	1	1	0	0	0
HNRNPCL3	1	0	1	0	0	1	0	0	0	2	2	0	0	0	1	2	1	1	0	0	0	1	1	1	0	1	1	1	0	1	2	1	0	1	0	1	1	1	1	1	1	0	1	1	1	1	1	0	0
HNRNPCL1	1	0	1	0	0	1	0	0	0	2	2	0	0	0	1	2	1	1	0	0	0	1	1	1	0	1	1	1	0	1	2	1	0	1	0	1	1	1	1	1	1	0	1	1	1	1	1	0	0
HNRNPCL4	1	0	1	0	0	1	0	0	0	2	2	0	0	0	1	2	1	1	0	0	0	1	1	1	0	1	1	1	0	1	2	1	0	1	0	1	1	1	1	1	1	0	0	1	1	1	1	0	0
PRAMEF2	1	1	1	0	0	0	0	0	0	2	2	1	0	0	2	2	1	1	0	0	0	1	1	1	0	1	1	1	0	1	2	1	0	1	0	1	1	1	1	1	1	0	1	1	1	1	1	0	0
PRAMEF4	0	0	0	0	0	0	0	0	0	0	1	0	0	0	0	1	0	0	0	0	0	0	0	0	0	0	0	1	0	0	1	0	0	0	0	0	1	0	0	0	0	0	0	0	1	1	1	0	0
PRAMEF8	0	0	0	0	0	0	0	0	0	0	0	0	0	0	0	0	0	0	0	0	0	0	0	0	0	0	0	0	0	0	1	0	0	0	0	0	0	0	0	0	0	0	0	0	0	0	0	0	0
PRAMEF7	0	0	0	0	0	0	0	0	0	0	0	0	0	0	0	0	0	0	0	0	0	0	0	0	0	0	0	0	0	0	1	0	0	0	0	0	0	0	0	0	0	0	0	0	0	0	0	0	0
PRAMEF6	0	0	0	0	0	0	0	0	0	0	0	0	0	0	0	0	0	0	0	0	0	0	0	0	0	0	0	0	0	0	1	0	0	0	0	0	0	0	0	0	0	0	0	0	0	0	0	0	0
PRAMEF9	0	0	0	0	0	0	0	0	0	0	0	0	0	0	0	0	0	0	0	0	0	0	0	0	0	0	0	0	0	0	1	0	0	0	0	0	0	0	0	0	0	0	0	0	0	0	0	0	0
PRAMEF27	0	0	0	0	0	0	0	0	0	0	0	0	0	0	0	0	0	0	0	0	0	0	0	0	0	0	0	0	0	0	1	0	0	0	0	0	0	0	0	0	0	0	0	0	0	0	0	0	0
PRAMEF22	0	0	0	0	0	0	0	0	0	0	0	0	0	0	0	0	0	0	0	0	0	0	0	0	0	0	0	0	0	0	1	0	0	0	0	0	0	0	0	0	0	0	0	0	0	0	0	0	0
PRAMEF25	0	0	0	0	0	0	0	0	0	0	0	0	0	0	0	0	0	0	0	0	0	0	0	0	0	0	0	0	0	0	0	0	0	0	0	0	0	0	0	0	0	0	0	0	0	0	0	0	0
PRAMEF26	0	0	0	0	0	0	0	0	0	0	0	0	0	0	0	0	0	0	0	0	0	0	0	0	0	0	0	0	0	0	0	0	0	0	0	0	0	0	0	0	0	0	0	0	0	0	0	0	0
PRAMEF5	0	0	0	0	0	0	0	0	0	0	0	0	0	0	0	0	0	0	0	0	0	0	0	0	0	0	0	0	0	0	1	0	0	0	0	0	0	0	0	0	0	0	0	0	0	0	0	0	0
PRAMEF36P	0	0	0	0	0	0	0	0	0	0	0	0	0	0	0	0	0	0	0	0	0	0	0	0	0	0	0	0	0	0	1	0	0	0	0	0	0	0	0	0	0	0	0	0	0	0	0	0	0
PRAMEF34P	0	0	0	0	0	0	0	0	0	0	0	0	0	0	0	0	0	0	0	0	0	0	0	0	0	0	0	0	0	0	1	0	0	0	0	0	0	0	0	0	0	0	0	0	0	0	0	0	0
HNRNPCL2	1	0	0	0	0	1	0	0	0	1	2	0	0	0	2	2	1	1	0	0	0	1	1	1	0	1	1	1	0	1	2	1	0	1	0	1	1	1	0	1	1	0	1	1	1	1	1	0	0
PRAMEF18	0	0	0	0	0	0	0	0	0	0	0	0	0	0	0	0	0	0	0	0	0	0	0	0	0	0	0	0	0	0	1	0	0	0	0	0	0	0	0	0	0	0	0	0	0	0	0	0	0
PRAMEF15	0	0	0	0	0	0	0	0	0	0	0	0	0	0	0	0	0	0	0	0	0	0	0	0	0	0	0	0	0	0	1	0	0	0	0	0	0	0	0	0	0	0	0	0	0	0	0	0	0
PRAMEF14	0	0	0	0	0	0	0	0	0	0	0	0	0	0	0	0	0	0	0	0	0	0	0	0	0	0	0	0	0	0	1	0	0	0	0	0	0	0	0	0	0	0	0	0	0	0	0	0	0
PRAMEF13	0	0	0	0	0	0	0	0	0	0	0	0	0	0	0	0	0	0	0	0	0	0	0	0	0	0	0	0	0	0	1	0	0	0	0	0	0	0	0	0	0	0	0	0	0	0	0	0	0
PRAMEF19	0	0	0	0	0	0	0	0	0	0	0	0	0	0	0	0	0	0	0	0	0	0	0	0	0	0	0	0	0	0	1	0	0	0	0	0	0	0	0	0	0	0	0	0	0	0	0	0	0
PRAMEF17	0	0	0	0	0	0	0	0	0	0	0	0	0	0	0	0	0	0	0	0	0	0	0	0	0	0	0	0	0	0	1	0	0	0	0	0	0	0	0	0	0	0	0	0	0	0	0	0	0
PRAMEF20	0	0	0	0	0	0	0	0	0	0	0	0	0	0	0	0	0	0	0	0	0	0	0	0	0	0	0	0	0	0	1	0	0	0	0	0	0	0	0	0	0	0	0	0	0	0	0	0	0
PRAMEF10	0	0	0	0	0	0	0	0	0	0	0	0	0	0	0	0	0	0	0	0	0	0	0	0	0	0	0	0	0	0	1	0	0	0	0	0	0	0	0	0	0	0	0	0	0	0	0	0	0
PRAMEF33	0	0	0	0	0	0	0	0	0	0	0	0	0	0	0	0	0	0	0	0	0	0	0	0	0	0	0	0	0	0	1	0	0	0	0	0	0	0	0	0	0	0	0	0	0	0	0	0	0
LRRC38	1	1	1	0	0	1	0	0	0	1	2	1	0	0	2	1	1	1	0	0	0	1	1	1	0	1	1	1	0	1	1	1	0	1	0	1	1	1	1	1	1	0	1	1	1	1	1	0	0
PDPN	0	0	0	0	0	0	0	0	0	0	1	0	0	0	0	1	0	0	0	0	0	1	0	0	0	0	0	0	0	0	0	0	0	0	0	0	0	0	0	0	0	0	0	0	0	0	0	0	0
PRDM2	0	1	1	0	0	1	0	0	0	1	1	1	0	0	1	1	1	1	0	0	0	1	1	0	0	1	1	1	0	1	1	1	0	1	0	0	1	1	0	1	1	0	1	1	1	1	1	0	0
KAZN	1	0	0	0	0	1	0	0	0	1	1	0	0	0	1	1	0	1	0	0	0	1	1	0	0	1	0	1	0	1	1	1	0	0	0	0	1	1	0	1	0	0	1	0	1	1	0	0	0
TMEM51-AS1	1	0	0	0	0	0	0	0	0	1	1	1	0	0	1	1	0	1	0	0	0	1	1	1	0	1	0	0	0	1	1	1	0	0	0	0	1	1	0	0	0	0	0	0	1	0	1	0	0
TMEM51	1	0	1	0	0	1	0	0	0	1	1	1	0	0	1	1	1	1	0	0	0	1	1	1	0	1	0	1	0	1	2	1	0	0	0	1	1	1	1	1	0	0	1	0	1	0	1	0	0
C1orf195	1	1	1	0	1	1	0	0	0	1	3	2	0	0	2	2	1	1	0	0	0	1	1	2	0	1	1	1	0	1	2	1	0	1	0	1	1	1	1	1	1	0	1	1	1	1	1	0	0
FHAD1	1	1	1	0	0	1	0	0	0	2	2	1	0	0	3	3	1	2	0	0	0	2	1	1	0	1	1	1	0	1	2	1	0	1	0	0	1	1	1	1	1	0	1	1	4	1	1	0	0
EFHD2	0	0	0	0	0	0	0	0	0	0	1	1	0	0	1	1	0	0	0	0	0	1	0	0	0	0	0	0	0	0	1	0	0	0	0	0	0	0	0	0	0	0	0	0	0	0	0	0	0
CTRC	2	1	1	0	0	1	0	0	0	3	3	2	0	0	2	3	1	2	0	0	0	3	1	2	0	2	1	1	0	1	2	1	0	1	0	1	2	1	2	1	1	0	1	1	1	1	2	0	0
CELA2A	2	1	1	0	0	1	0	0	0	4	2	1	0	0	3	2	1	2	0	0	0	2	1	1	0	1	1	1	0	1	2	1	0	1	0	1	1	1	2	1	1	0	1	1	2	1	1	0	0
CELA2B	1	0	1	0	0	1	0	0	0	1	2	1	0	0	3	3	1	1	0	0	0	1	1	1	0	1	1	1	0	1	2	1	0	1	0	1	1	1	1	1	1	0	1	1	1	1	0	0	0
CASP9	1	1	1	0	0	1	0	0	0	2	2	1	0	0	1	2	1	1	0	0	0	1	1	1	0	1	1	1	0	1	2	1	0	1	0	1	1	1	1	1	1	0	1	1	1	1	1	0	0
DNAJC16	1	0	1	0	0	1	0	0	0	1	2	1	0	0	3	2	1	1	0	0	0	2	1	1	0	1	1	0	0	1	2	1	0	1	0	1	1	1	1	1	0	0	1	0	1	1	1	0	0
AGMAT	1	1	1	0	0	1	0	0	0	1	2	1	0	0	2	2	1	1	0	0	0	1	1	1	0	1	1	1	0	1	1	1	0	1	0	1	1	1	1	1	1	0	1	1	1	1	1	0	0
DDI2	1	1	1	0	0	1	0	0	0	2	3	1	0	0	4	4	1	1	0	0	0	2	1	1	0	1	1	1	0	1	2	1	0	1	0	1	1	1	1	1	1	0	1	1	1	1	1	0	0
RSC1A1	0	0	0	0	0	0	0	0	0	0	1	0	0	0	2	2	0	1	0	0	0	1	1	0	0	0	0	0	0	0	1	1	0	0	0	0	1	1	0	1	0	0	0	0	0	0	0	0	0
PLEKHM2	1	1	1	0	0	1	0	0	0	3	3	1	0	0	2	3	1	2	0	0	0	2	1	0	0	1	1	1	0	1	2	1	0	1	0	1	1	2	2	1	1	0	1	1	1	1	1	0	0
SLC25A34	0	0	0	0	0	0	0	0	0	0	0	0	0	0	0	0	0	0	0	0	0	0	0	0	0	0	0	0	0	0	1	0	0	0	0	0	0	0	0	0	0	0	0	0	0	0	0	0	0
TMEM82	1	0	0	0	0	1	0	0	0	1	1	1	0	0	1	1	0	1	0	0	0	1	1	0	0	1	0	0	0	1	2	1	0	0	0	0	1	1	1	0	1	0	1	1	1	1	1	0	0
FBLIM1	1	0	1	0	0	1	0	0	0	2	2	1	0	0	1	2	1	1	0	0	0	2	1	1	0	1	1	1	0	1	1	1	0	1	0	1	1	1	1	1	1	0	1	1	1	1	1	0	0
UQCRHL	1	1	1	0	0	1	0	0	0	2	5	2	0	0	3	4	1	2	0	0	0	3	1	2	0	2	1	1	0	1	2	2	0	1	0	1	1	2	2	1	1	0	1	1	1	1	1	0	0
SPEN	1	1	1	0	0	0	0	0	0	1	3	1	0	0	2	3	0	1	0	0	0	2	1	1	0	1	1	0	0	1	1	1	0	0	0	1	1	1	1	1	1	0	1	0	1	1	0	0	0
ZBTB17	0	0	0	0	0	0	0	0	0	0	0	0	0	0	0	0	0	0	0	0	0	0	0	0	0	0	0	0	0	0	0	0	0	0	0	0	0	0	0	0	0	0	0	0	1	0	0	0	0
C1orf64	2	1	1	0	0	1	0	0	0	3	3	2	0	0	3	3	1	1	0	0	0	1	1	1	0	1	1	1	0	1	2	1	0	1	0	1	1	1	1	1	1	0	1	1	1	1	1	0	0
HSPB7	1	0	1	0	0	1	0	0	0	3	2	1	0	0	2	2	0	1	0	0	0	3	1	1	0	1	0	0	0	1	1	1	0	0	0	0	1	1	1	1	0	0	1	0	2	1	1	0	0
CLCNKA	0	0	0	0	0	0	0	0	0	1	1	1	0	0	1	1	0	1	0	0	0	0	0	1	0	1	0	0	0	0	1	0	0	0	0	0	1	0	0	0	0	0	0	0	1	0	0	0	0
CLCNKB	0	0	0	0	0	0	0	0	0	1	1	1	0	0	1	1	0	1	0	0	0	0	1	0	0	0	0	0	0	1	1	1	0	0	0	0	1	0	0	0	0	0	0	0	1	0	1	0	0
FAM131C	0	0	0	0	0	0	0	0	0	1	1	1	0	0	1	1	0	1	0	0	0	1	1	1	0	0	0	0	0	1	2	1	0	0	0	0	1	1	1	1	0	0	0	0	1	1	0	0	0
EPHA2	2	0	1	0	0	1	0	0	0	4	2	3	0	0	2	2	1	2	0	0	0	1	1	2	0	1	1	1	0	1	2	1	0	1	0	1	1	1	2	1	1	0	1	1	2	1	1	0	0
ARHGEF19	1	1	1	0	1	1	0	0	0	2	2	3	0	0	1	3	1	1	0	0	0	1	1	1	0	1	1	1	0	1	3	1	0	1	0	1	2	1	1	1	1	0	1	1	2	1	1	0	0
RSG1	1	1	1	0	0	1	0	0	0	2	3	2	0	0	3	5	1	1	0	0	0	3	1	1	0	1	1	1	0	1	3	1	0	1	0	1	1	1	2	1	1	0	1	0	2	1	1	0	0
FBXO42	0	0	0	0	0	0	0	0	0	0	1	0	0	0	1	1	0	0	0	0	0	1	0	0	0	0	0	0	0	0	1	0	0	0	0	0	0	0	0	0	0	0	0	0	0	0	0	0	0
SZRD1	1	1	1	0	0	1	0	0	0	2	3	1	0	0	2	3	1	1	0	0	0	2	1	3	0	1	1	1	0	1	2	1	0	1	0	1	1	1	2	1	1	0	1	1	1	1	1	0	0
SPATA21	0	1	1	0	0	1	0	0	0	1	2	1	0	0	2	2	1	1	0	0	0	2	1	1	0	1	1	1	0	1	2	1	0	1	0	1	1	1	1	1	1	0	1	1	1	1	1	0	0
NECAP2	1	1	1	0	0	1	0	0	0	2	3	1	0	0	4	4	1	1	0	0	0	2	1	1	0	1	1	1	0	1	2	1	0	1	0	1	1	1	2	1	1	0	1	1	1	1	1	0	0
CROCCP3	1	1	1	0	1	1	0	0	0	1	2	1	0	0	2	3	1	1	0	0	0	1	1	1	0	1	1	1	0	1	1	1	0	1	0	1	1	1	1	1	1	0	1	1	1	1	1	0	0
LINC01783	0	0	1	0	1	1	0	0	0	1	1	1	0	0	2	3	0	1	1	0	0	1	1	1	0	0	1	0	0	1	3	1	0	0	0	1	1	1	1	1	1	0	1	1	1	1	1	0	0
FAM231B	0	0	1	0	1	0	0	0	0	1	2	0	0	0	2	2	0	0	1	0	0	1	0	1	0	0	1	0	0	0	2	1	0	0	0	0	1	1	1	0	0	0	1	0	1	0	0	0	0
MIR3675	1	0	1	0	0	1	0	0	0	1	2	0	0	0	1	1	1	0	0	0	0	0	1	1	0	0	1	1	0	1	3	0	0	0	0	0	1	1	1	1	0	0	1	0	1	1	1	0	0
NBPF1	0	0	0	0	0	0	0	0	0	0	4	1	0	0	3	4	0	0	0	0	0	1	0	0	0	0	0	0	0	0	3	0	0	0	0	0	0	0	0	0	1	0	0	0	0	0	0	0	0
CROCCP2	1	1	1	0	1	1	0	0	0	1	6	1	0	0	6	6	2	1	1	0	0	6	1	1	0	1	1	1	0	1	4	1	0	1	0	1	1	1	1	1	1	0	1	1	1	1	1	0	1
MST1P2	0	0	0	0	1	0	0	0	0	0	3	1	0	0	4	3	0	0	0	0	0	1	0	0	0	1	0	0	0	0	2	0	0	0	0	0	0	0	1	0	0	0	0	0	0	0	0	0	0
FAM231C	0	0	0	0	1	0	0	0	0	0	1	0	0	0	1	1	0	0	1	0	0	1	0	1	0	0	0	0	0	0	2	0	0	0	0	0	0	0	0	0	0	0	0	0	0	0	0	0	0
FAM231A	0	0	0	0	1	0	0	0	0	0	1	0	0	0	1	1	0	0	1	0	0	1	0	1	0	0	0	0	0	0	3	0	0	0	0	0	0	0	0	0	0	0	0	0	0	0	0	0	0
ESPNP	0	0	0	0	0	0	0	0	0	1	2	1	0	0	1	2	0	0	0	0	0	0	1	1	0	0	0	0	0	1	1	1	0	0	0	0	1	1	1	0	0	0	0	0	1	1	0	0	0
MST1L	0	0	0	0	0	0	0	0	0	0	1	0	0	0	0	1	0	0	0	0	0	0	0	0	0	0	0	0	0	0	2	0	0	0	0	0	0	0	0	0	0	0	0	0	0	0	0	0	0
CROCC	1	0	1	0	0	1	0	0	0	3	2	1	0	0	1	2	1	2	0	0	0	1	1	1	0	1	1	1	0	1	2	1	0	1	0	1	1	1	1	1	1	0	1	1	1	1	1	0	0
MFAP2	0	0	0	0	0	0	0	0	0	2	0	1	0	0	1	1	0	1	0	0	0	1	1	0	0	1	0	0	0	0	1	1	0	0	0	0	0	1	1	0	0	0	0	0	1	0	1	0	0
ATP13A2	1	0	1	0	0	1	0	0	0	2	1	1	0	0	1	2	1	1	0	0	0	1	1	1	0	1	1	1	0	1	2	1	0	0	0	1	1	1	1	1	1	0	1	1	1	1	1	0	0
SDHB	1	1	1	0	0	1	0	0	0	1	2	1	0	0	2	2	1	1	0	0	0	2	1	1	0	1	1	1	0	1	2	1	0	1	0	1	1	1	1	1	1	0	1	1	1	0	1	0	0
PADI2	1	0	0	0	0	0	0	0	0	1	2	1	0	0	1	2	0	1	0	0	0	1	1	0	0	1	1	1	0	1	1	1	0	1	0	0	1	1	1	1	1	0	1	1	1	1	1	0	0
PADI1	1	1	1	0	0	1	0	0	0	1	1	1	0	0	1	2	1	1	0	0	0	1	1	1	0	1	1	1	0	1	2	1	0	1	0	1	1	1	1	0	1	0	1	1	1	1	1	0	0
PADI3	1	0	0	0	0	1	0	0	0	1	1	1	0	0	1	1	0	1	0	0	0	1	1	1	0	1	1	1	0	1	1	1	0	1	0	1	1	1	1	1	1	0	0	0	1	1	1	0	0
MIR3972	1	0	0	0	0	0	0	0	0	1	1	1	0	0	1	1	0	1	0	0	0	0	1	0	0	1	0	0	0	1	1	1	0	0	0	0	1	0	1	1	0	0	0	0	1	1	0	0	0
PADI4	2	1	1	0	0	1	0	0	0	4	3	2	0	0	3	3	1	2	1	0	0	2	2	1	0	2	1	1	0	2	3	1	0	1	0	1	1	2	2	1	1	0	1	1	2	1	1	0	0
PADI6	1	1	1	0	0	1	0	0	0	1	2	1	0	0	2	3	1	1	0	0	0	2	1	1	0	1	1	1	0	1	2	1	0	1	0	1	1	1	1	1	1	0	1	1	1	1	1	0	0
RCC2	0	0	0	0	0	0	0	0	0	0	1	0	0	0	1	1	0	0	0	0	0	1	0	0	0	0	0	0	0	0	1	0	0	0	0	0	0	0	1	0	0	0	0	0	0	0	0	0	0
ARHGEF10L	1	0	1	0	0	1	0	0	0	2	2	1	0	0	2	1	1	1	0	0	0	1	1	1	0	1	1	1	0	1	2	2	0	1	0	1	2	1	1	1	1	0	1	1	1	1	1	0	0
ACTL8	1	1	1	0	0	1	0	0	0	2	2	2	0	0	3	2	1	2	1	0	0	1	1	1	0	2	1	1	0	1	3	1	0	1	0	1	1	1	1	1	1	0	1	1	1	1	1	0	0
LINC01654	1	1	1	0	0	1	0	0	0	1	1	1	0	0	1	1	1	1	0	0	0	1	1	1	0	1	1	1	0	1	1	1	0	1	0	1	1	1	0	1	1	0	1	1	1	1	1	0	0
IGSF21	0	0	0	0	0	0	0	0	0	0	0	0	0	0	1	0	0	0	0	0	0	0	0	1	0	0	0	0	0	0	1	0	0	0	0	0	0	0	0	0	0	0	0	0	0	0	0	0	0
KLHDC7A	0	0	1	0	0	1	0	0	0	1	1	0	0	0	1	1	0	1	0	0	0	1	0	1	0	1	0	0	0	0	1	0	0	0	0	0	1	1	1	0	0	0	0	0	1	0	0	0	0
PAX7	0	0	0	0	0	0	0	0	0	0	0	0	0	0	0	0	0	0	0	0	0	0	0	0	0	0	0	0	0	0	0	0	0	0	0	0	0	0	0	0	0	0	0	0	0	0	0	0	0
TAS1R2	1	1	1	0	0	1	0	0	0	1	1	1	0	0	2	2	1	1	0	0	0	1	1	1	0	1	1	1	0	1	2	1	0	1	0	1	1	1	1	1	1	0	1	1	1	1	1	0	0
ALDH4A1	1	1	0	0	0	1	0	0	0	2	1	1	0	0	1	1	0	2	0	0	0	1	1	1	0	1	0	1	0	1	2	1	0	1	0	0	1	1	1	1	1	0	1	1	2	1	1	0	0
MIR4695	0	0	0	0	0	0	0	0	0	1	1	1	0	0	1	1	0	1	0	0	0	1	0	1	0	1	0	0	0	1	1	1	0	0	0	0	1	1	0	0	0	0	0	0	1	0	0	0	0
MIR1290	1	1	1	0	0	1	0	0	0	2	2	1	0	0	2	3	1	1	0	0	0	3	1	1	0	1	1	1	0	1	2	1	0	1	0	1	1	1	1	1	1	0	1	1	1	1	1	0	0
IFFO2	1	0	1	0	0	1	0	0	0	2	2	1	0	0	1	2	0	1	0	0	0	3	1	1	0	1	1	0	0	1	2	1	0	1	0	0	1	1	2	1	1	0	1	1	1	1	1	0	0
UBR4	0	0	0	0	0	0	0	0	0	0	0	0	0	0	0	0	0	0	0	0	0	1	0	0	0	0	0	0	0	0	1	0	0	0	0	0	0	0	0	0	0	0	0	0	0	0	0	0	0
EMC1	0	0	0	0	0	0	0	0	0	1	2	0	0	0	1	1	0	1	0	0	0	2	1	1	0	1	0	0	0	0	1	0	0	0	0	0	1	1	0	1	0	0	1	0	0	1	0	0	0
MRTO4	1	1	1	0	0	1	0	0	0	2	3	1	0	0	4	3	1	1	0	0	0	2	1	1	0	1	1	1	0	1	1	1	0	1	0	1	1	1	1	1	1	0	1	1	1	1	1	0	0
AKR7L	1	1	1	0	0	1	0	0	0	1	2	1	0	0	2	2	1	1	0	0	0	1	1	1	0	1	1	1	0	1	1	1	0	1	0	1	1	1	1	1	1	0	0	1	1	1	1	0	0
AKR7A3	1	1	1	0	0	1	0	0	0	1	2	1	0	0	2	2	1	1	0	0	0	1	1	1	0	1	1	1	0	1	2	1	0	1	0	1	1	1	1	1	1	0	1	1	1	1	1	0	0
AKR7A2	1	1	1	0	0	1	0	0	0	2	2	1	0	0	2	2	1	1	0	0	0	2	1	1	0	1	1	1	0	1	1	1	0	1	0	1	1	1	1	1	1	0	1	1	1	1	1	0	0
PQLC2	0	0	0	0	0	1	0	0	0	1	1	1	0	0	2	2	0	1	0	0	0	1	1	1	0	1	0	0	0	1	1	0	0	0	0	0	1	1	1	1	0	0	1	0	1	1	0	0	0
CAPZB	1	1	0	0	0	1	0	0	0	2	1	1	0	0	1	1	0	1	0	0	0	1	1	1	0	1	1	1	0	1	1	1	0	0	0	1	1	1	1	1	0	0	1	1	1	1	1	0	0
MINOS1	1	1	1	0	0	2	0	0	0	2	4	1	0	0	5	4	1	1	0	0	0	3	1	2	0	1	1	1	0	1	3	1	0	1	0	1	1	2	2	1	1	0	1	1	1	1	1	0	0
MINOS1-NBL1	1	1	1	0	0	2	0	0	0	2	4	1	0	0	5	4	1	1	0	0	0	3	1	2	0	1	1	1	0	1	3	1	0	1	0	1	1	2	2	1	1	0	1	1	1	1	1	0	0
RPS14P3	1	1	1	0	0	1	0	0	0	1	4	1	0	0	4	3	1	1	0	0	0	2	1	1	0	1	1	1	0	1	2	1	0	1	0	1	1	1	1	1	1	0	1	1	1	1	1	0	0
NBL1	1	1	1	0	0	1	0	0	0	3	2	1	0	0	3	2	1	1	0	0	0	2	1	2	0	1	1	1	0	1	2	1	0	1	0	1	1	1	2	1	1	0	1	1	1	1	1	0	0
HTR6	1	0	1	0	0	1	0	0	0	2	2	1	0	0	2	2	0	1	0	0	0	2	1	1	0	1	1	1	0	1	2	1	0	1	0	1	1	1	1	1	1	0	1	1	1	1	1	0	0
TMCO4	1	1	1	0	0	1	0	0	0	2	2	1	0	0	2	2	1	2	0	0	0	2	1	1	0	2	1	1	0	1	2	1	0	1	0	1	1	1	1	1	1	0	1	1	2	1	1	0	0
RNF186	1	0	0	0	0	1	0	0	0	1	1	1	0	0	2	1	0	1	0	0	0	1	1	1	0	1	1	1	0	1	1	1	0	1	0	1	1	1	1	1	1	0	1	1	1	1	1	0	0
OTUD3	1	1	1	0	1	1	0	0	0	2	4	1	0	0	3	3	1	1	0	0	0	2	1	1	0	1	1	1	0	2	2	1	0	1	0	1	1	1	1	1	1	0	1	1	1	1	1	0	0
PLA2G2E	0	0	0	0	0	1	0	0	0	1	1	1	0	0	1	1	1	1	0	0	0	1	1	1	0	1	0	1	0	1	1	1	0	1	0	0	1	0	1	1	0	0	0	0	1	1	1	0	0
PLA2G2A	0	0	1	0	1	2	0	0	0	0	1	1	0	0	1	1	0	1	0	0	0	1	1	0	0	1	1	0	0	1	1	1	0	1	0	0	1	1	1	1	1	0	1	1	1	1	1	0	0
PLA2G5	1	1	1	0	0	1	0	0	0	1	2	1	0	0	3	2	1	1	0	0	0	2	1	1	0	1	1	1	0	1	3	1	0	1	0	1	1	1	1	1	1	0	1	1	1	1	1	0	0
PLA2G2D	1	1	1	0	0	1	0	0	0	2	2	1	0	0	2	2	1	1	0	0	0	1	1	1	0	1	1	1	0	1	2	1	0	1	0	1	1	1	1	1	1	0	1	1	1	1	1	0	0
PLA2G2F	1	0	1	0	0	1	0	0	0	1	2	1	0	0	1	2	1	1	0	0	0	2	1	1	0	1	1	1	0	1	2	1	0	1	0	1	1	1	1	1	1	0	1	1	1	1	1	0	0
PLA2G2C	1	1	1	0	0	1	0	0	0	2	2	2	0	0	3	2	1	3	1	0	0	2	1	1	0	2	1	1	0	1	3	2	0	1	0	1	2	1	1	1	1	0	1	1	1	1	2	0	0
UBXN10	0	0	1	0	0	1	0	0	0	1	2	1	0	0	2	2	0	1	0	0	0	2	1	2	0	1	1	0	0	1	1	1	0	0	0	0	1	1	1	1	1	0	1	0	1	1	1	0	0
UBXN10-AS1	0	0	1	0	0	1	0	0	0	1	2	1	0	0	2	1	0	1	0	0	0	2	1	2	0	0	0	0	0	1	1	1	0	0	0	0	1	1	1	1	1	0	1	1	1	1	1	0	0
VWA5B1	0	0	1	0	0	1	0	0	0	1	1	1	0	0	1	1	1	1	0	0	0	1	1	1	0	1	1	1	0	1	1	1	0	0	0	0	1	0	0	1	1	0	1	1	1	1	1	0	0
LINC01141	1	0	0	0	0	0	0	0	0	1	1	1	0	0	1	1	0	1	0	0	0	0	1	1	0	1	1	1	0	1	1	1	0	0	0	1	1	1	0	1	0	0	0	0	1	1	0	0	0
CAMK2N1	0	0	0	0	0	0	0	0	0	1	1	1	0	0	1	1	0	1	0	0	0	1	0	0	0	0	0	0	0	0	1	0	0	0	0	0	1	0	0	0	0	0	0	0	1	0	0	0	0
MUL1	0	0	1	0	0	0	0	0	0	1	2	1	0	0	2	2	1	1	0	0	0	1	1	1	0	1	1	1	0	1	1	1	0	1	0	1	1	1	1	1	1	0	1	1	1	1	1	0	0
FAM43B	1	1	1	0	0	1	0	0	0	1	2	1	0	0	1	1	1	1	0	0	0	1	1	1	0	1	1	1	0	1	1	1	0	1	0	1	1	1	1	1	1	0	1	1	1	1	1	0	0
CDA	2	1	1	0	0	1	0	0	0	3	3	2	0	0	4	3	2	1	0	0	0	2	1	1	0	1	1	1	0	1	2	1	0	1	0	1	2	1	2	1	1	0	1	1	3	1	1	0	0
PINK1	1	1	1	0	1	1	0	0	0	1	2	1	0	0	3	3	3	1	0	0	0	2	1	1	0	1	1	1	0	1	2	1	0	1	0	1	1	1	2	1	1	0	1	1	1	1	1	0	0
MIR6084	1	1	1	0	1	1	0	0	0	1	2	1	0	0	3	3	3	1	0	0	0	1	1	1	0	1	1	1	0	1	2	1	0	1	0	1	1	1	2	1	1	0	1	1	1	1	1	0	0
PINK1-AS	1	1	1	0	0	1	0	0	0	1	2	1	0	0	2	2	1	1	0	0	0	1	1	1	0	1	1	1	0	1	2	1	0	1	0	1	1	1	1	1	1	0	1	1	1	1	1	0	0
DDOST	0	0	0	0	0	0	0	0	0	0	0	0	0	0	0	0	0	0	0	0	0	0	0	0	0	0	0	0	0	0	0	0	0	0	0	0	0	0	0	0	0	0	0	0	0	0	0	0	0
KIF17	1	0	0	0	0	0	0	0	0	1	1	1	0	0	1	2	0	1	0	0	0	1	1	0	0	1	0	1	0	1	1	0	0	0	0	0	1	1	1	0	0	0	1	0	1	1	0	0	0
SH2D5	1	0	0	0	0	1	0	0	0	2	1	2	0	0	1	1	0	1	0	0	0	1	1	1	0	1	0	0	0	2	2	1	0	0	0	0	1	1	1	1	0	0	1	1	1	1	1	0	0
HP1BP3	1	0	1	0	0	1	0	0	0	1	2	0	0	0	1	2	1	1	0	0	0	1	1	1	0	1	1	1	0	1	1	1	0	1	0	1	1	1	0	1	0	0	1	1	1	1	0	0	0
EIF4G3	1	1	1	0	0	1	0	0	0	1	2	0	0	0	2	2	1	1	0	0	0	1	1	1	0	0	1	0	0	1	1	1	0	1	0	0	1	1	1	1	1	0	1	1	1	1	1	0	0
MIR1256	0	0	0	0	0	0	0	0	0	0	1	0	0	0	1	2	0	1	0	0	0	1	0	0	0	0	0	0	0	0	1	0	0	0	0	0	0	0	0	0	0	0	0	0	0	0	0	0	0
ECE1	1	1	1	0	0	1	0	0	0	1	2	1	0	0	2	2	0	1	0	0	0	2	1	1	0	1	1	1	0	1	1	1	0	1	0	1	1	1	1	1	1	0	1	1	1	1	1	0	0
NBPF3	1	1	1	0	0	1	0	0	0	2	2	1	0	0	3	2	1	1	0	0	0	1	1	1	0	1	1	1	0	1	3	0	0	1	0	1	1	1	1	1	1	0	1	1	1	1	1	0	0
ALPL	1	1	1	0	0	1	0	0	0	2	2	1	0	0	1	2	1	1	0	0	0	2	1	1	0	1	1	1	0	1	2	1	0	1	0	1	1	1	1	1	1	0	1	1	1	1	1	0	0
RAP1GAP	1	1	1	0	0	1	0	0	0	3	2	1	0	0	1	1	0	1	0	0	0	1	1	1	0	1	1	1	0	1	2	1	0	0	0	1	1	1	1	1	1	0	1	0	2	1	1	0	0
USP48	1	0	1	0	1	1	0	0	0	1	3	1	0	0	2	3	1	0	0	0	0	6	1	1	0	1	1	0	0	1	1	1	0	1	0	1	1	1	1	1	1	0	1	1	1	1	1	0	0
LDLRAD2	2	1	1	0	0	1	0	0	0	4	4	1	0	0	3	4	1	2	0	0	0	2	2	2	0	2	1	1	0	2	2	2	0	1	0	1	2	2	3	1	1	0	2	1	2	2	1	0	0
HSPG2	2	1	1	0	0	1	0	0	0	4	2	1	0	0	2	2	1	2	0	0	0	1	1	1	0	1	1	1	0	1	2	1	0	1	0	1	1	1	1	1	1	0	1	1	1	1	1	0	0
CELA3B	1	0	1	0	0	1	0	0	0	3	4	1	0	0	2	3	1	2	0	0	0	1	2	2	0	1	1	1	0	1	3	1	0	1	0	1	2	2	2	1	1	0	1	1	2	1	1	0	0
CELA3A	1	1	1	0	0	1	0	0	0	2	2	1	0	0	3	2	1	2	0	0	0	2	1	2	0	1	1	1	0	2	2	1	0	1	0	1	2	1	2	1	1	0	1	1	2	1	1	0	0
LINC00339	1	0	1	0	1	1	0	0	0	3	3	2	0	0	4	5	1	1	0	0	0	7	1	2	0	1	1	1	0	1	2	2	0	1	0	1	2	1	3	1	1	0	1	1	1	1	2	0	0
LINC01635	1	0	1	0	1	1	0	0	0	2	3	1	0	0	3	4	1	1	0	0	0	6	1	1	0	1	0	1	0	1	2	2	0	1	0	1	1	1	2	1	1	0	1	1	1	1	1	0	0
CDC42	1	1	1	0	1	1	0	0	0	2	4	2	0	0	4	5	1	1	0	0	0	4	1	2	0	1	1	1	0	1	2	1	0	1	0	1	1	1	2	1	1	0	0	1	1	1	1	0	1
WNT4	0	0	0	0	0	1	0	0	0	1	1	4	0	0	1	1	0	0	0	0	0	1	1	0	0	1	0	0	0	1	1	1	0	0	0	0	1	1	1	1	0	0	0	0	1	0	0	0	0
MIR4418	1	1	0	0	0	1	0	0	0	1	1	1	0	0	1	1	0	1	0	0	0	1	1	1	0	1	0	0	0	1	1	1	0	1	0	0	1	1	1	1	1	0	0	0	1	1	0	0	0
ZBTB40	1	1	1	0	1	1	0	0	0	2	4	1	0	0	3	3	1	1	0	0	0	3	1	1	0	1	1	1	0	1	2	1	0	1	0	1	1	1	1	1	1	0	1	1	1	1	1	0	0
EPHA8	0	0	0	0	0	0	0	0	0	1	0	1	0	0	1	0	0	1	0	0	0	1	1	0	0	0	0	0	0	1	1	0	0	1	0	0	1	1	0	1	0	0	0	1	1	1	1	0	0
C1QA	1	0	1	0	0	0	0	0	0	2	1	1	0	0	1	1	1	1	0	0	0	1	1	1	0	1	1	1	0	1	2	1	0	1	0	1	1	1	1	1	1	0	1	1	1	1	1	0	0
MIR6127	1	0	0	0	0	1	0	0	0	3	1	1	0	0	1	1	1	1	0	0	0	1	1	1	0	1	1	1	0	1	2	1	0	1	0	1	1	1	1	1	1	0	1	1	1	1	1	0	0
C1QC	1	0	1	0	0	1	0	0	0	3	1	1	0	0	1	1	0	1	0	0	0	1	1	1	0	1	1	1	0	1	1	1	0	1	0	1	1	1	1	1	0	0	1	1	1	1	1	0	0
C1QB	1	0	1	0	0	1	0	0	0	2	2	1	0	0	2	1	1	1	0	0	0	1	1	1	0	1	1	1	0	1	3	1	0	1	0	1	1	1	1	1	1	0	1	1	1	1	1	0	0
EPHB2	1	0	1	0	0	1	0	0	0	1	1	1	0	0	1	2	1	1	0	0	0	1	1	0	0	1	1	1	0	1	2	1	0	1	0	1	1	1	1	1	1	0	1	0	1	1	1	0	0
MIR4684	1	1	0	0	0	1	0	0	0	1	1	1	0	0	2	2	1	1	0	0	0	1	1	1	0	1	1	1	0	1	2	1	0	1	0	1	1	1	1	1	1	0	1	1	1	1	1	0	0
MIR4253	1	1	1	0	0	1	0	0	0	2	2	1	0	0	2	1	1	1	0	0	0	1	1	1	0	1	1	1	0	1	2	1	0	1	0	1	1	0	1	1	1	0	1	1	1	1	1	0	0
LACTBL1	1	1	1	0	0	1	0	0	0	1	2	1	0	0	2	3	1	1	0	0	0	1	1	1	0	1	1	1	0	1	2	1	0	1	0	1	1	1	1	1	1	0	1	1	1	1	0	0	0
TEX46	2	1	1	0	0	1	0	0	0	2	3	1	0	0	4	4	1	2	0	0	0	2	1	1	0	1	1	1	0	1	2	1	0	1	0	1	1	2	1	1	1	0	1	1	1	1	1	0	0
KDM1A	1	1	1	0	1	1	0	0	0	2	3	1	0	0	4	4	1	1	0	0	0	3	1	1	0	1	1	1	0	1	2	1	0	1	0	1	1	1	1	1	1	0	1	1	1	1	1	0	0
MIR3115	1	0	1	0	0	0	0	0	0	1	1	0	0	0	2	2	0	0	0	0	0	1	1	0	0	0	1	0	0	0	2	1	0	0	0	1	1	1	1	0	1	0	0	0	0	1	0	0	0
MIR4419A	0	0	0	0	0	0	0	0	0	0	1	0	0	0	1	1	0	0	0	0	0	1	0	0	0	0	0	0	0	0	1	0	0	0	0	0	0	0	0	0	0	0	1	0	0	1	0	0	0
LUZP1	0	0	0	0	0	0	0	0	0	1	0	0	0	0	0	0	0	0	0	0	0	0	0	0	0	0	0	0	0	0	1	0	0	0	0	0	0	0	0	0	0	0	0	0	0	0	0	0	0
HTR1D	1	0	1	0	0	1	0	0	0	2	2	1	0	0	2	2	1	1	0	0	0	1	1	1	0	1	1	1	0	1	1	1	0	1	0	1	1	1	1	1	1	0	1	1	1	1	1	0	0
LINC01355	0	0	0	0	0	0	0	0	0	0	1	0	0	0	1	1	0	0	0	0	0	1	0	0	0	0	0	0	0	0	1	0	0	0	0	0	0	0	0	0	0	0	0	0	0	0	0	0	0
HNRNPR	0	0	0	0	0	0	0	0	0	0	0	0	0	0	0	0	0	0	0	0	0	0	0	0	0	0	0	0	0	0	0	0	0	0	0	0	0	0	0	0	0	0	0	0	0	0	0	0	0
ZNF436	0	0	0	0	0	0	0	0	0	1	2	0	0	0	3	2	0	1	0	0	0	1	1	0	0	1	0	0	0	1	1	1	0	0	0	1	0	1	1	1	0	0	1	0	1	1	0	0	0
ZNF436-AS1	0	0	0	0	0	0	0	0	0	1	1	0	0	0	2	2	0	0	0	0	0	1	0	0	0	0	0	0	0	0	1	1	0	0	0	0	0	0	0	0	0	0	0	0	0	0	0	0	0
TCEA3	1	1	1	0	0	1	0	0	0	2	2	1	0	0	3	2	1	1	0	0	0	2	1	1	0	1	1	1	0	1	2	1	0	1	0	1	1	1	2	1	1	0	1	1	1	1	2	0	0
ASAP3	1	1	1	0	0	1	0	0	0	1	2	1	0	0	2	2	1	1	0	0	0	1	1	1	0	1	1	1	0	1	2	1	0	1	0	1	1	1	1	1	1	0	1	1	1	1	1	0	0
E2F2	0	0	1	0	0	1	0	0	0	1	1	1	0	0	2	1	1	1	0	0	0	1	1	1	0	1	0	0	0	1	1	1	0	1	0	1	1	1	1	1	1	0	1	1	1	1	0	0	0
ID3	1	1	1	0	0	1	0	0	0	1	2	1	0	0	3	2	0	0	0	0	0	3	1	1	0	1	0	0	0	1	2	1	0	1	0	1	1	1	2	1	1	0	1	1	1	1	1	0	0
MDS2	2	1	1	0	1	1	0	0	0	4	3	3	0	0	2	4	1	2	0	0	0	2	2	2	0	1	1	1	0	2	4	2	0	1	0	1	1	2	2	2	1	0	2	1	2	2	2	0	0
RPL11	1	0	1	0	0	1	0	0	0	2	2	1	0	0	2	3	1	1	0	0	0	3	1	1	0	1	1	1	0	1	1	1	0	1	0	1	1	1	1	1	1	0	1	1	1	1	1	0	0
ELOA	1	1	1	0	0	1	0	0	0	1	3	1	0	0	3	2	1	1	0	0	0	2	1	1	0	1	1	1	0	1	2	1	0	1	0	1	1	1	1	1	1	0	1	1	1	1	1	0	0
ELOA-AS1	1	1	1	0	0	1	0	0	0	1	3	1	0	0	2	3	1	1	0	0	0	2	1	1	0	1	1	1	0	1	1	1	0	1	0	1	1	1	1	1	1	0	1	1	1	1	1	0	0
PITHD1	1	1	1	0	1	1	0	0	0	3	4	2	0	0	5	5	1	1	0	0	0	4	2	2	0	1	1	1	0	2	3	2	0	1	0	1	2	2	3	2	1	0	2	1	1	1	1	0	0
LYPLA2	1	0	1	0	0	0	0	0	0	1	2	1	0	0	2	2	0	0	0	0	0	2	1	1	0	1	0	0	0	1	1	0	0	0	0	0	1	1	1	1	0	0	1	0	1	0	1	0	0
GALE	0	0	0	0	0	0	0	0	0	0	1	0	0	0	0	1	0	0	0	0	0	1	0	0	0	0	0	0	0	0	0	0	0	0	0	0	0	0	0	0	0	0	0	0	0	0	0	0	0
HMGCL	0	1	1	0	0	1	0	0	0	1	1	1	0	0	3	2	1	1	0	0	0	2	1	1	0	1	0	0	0	1	2	1	0	0	0	1	1	1	1	1	0	0	1	0	1	1	1	0	0
FUCA1	1	1	1	0	0	1	0	0	0	1	3	1	0	0	2	2	1	1	0	0	0	1	1	1	0	1	1	1	0	1	1	1	0	1	0	1	1	1	1	1	1	0	1	1	1	1	1	0	0
CNR2	1	1	1	0	0	2	0	0	0	3	3	1	0	0	2	3	1	2	0	0	0	2	2	2	0	1	1	1	0	1	2	0	0	1	0	1	1	2	2	1	1	0	1	1	2	1	1	0	0
MIR378F	2	1	1	0	0	1	0	0	0	2	4	1	0	0	3	3	1	2	0	0	0	3	2	2	0	2	1	1	0	2	2	1	0	1	0	1	2	2	2	2	1	0	1	1	2	1	1	0	0
PNRC2	1	0	1	0	0	0	0	0	0	1	2	1	0	0	2	2	0	1	0	0	0	2	1	1	0	1	0	0	0	1	1	1	0	0	0	1	1	1	1	1	0	0	1	1	1	1	1	0	0
SRSF10	1	1	0	0	0	0	0	0	0	1	1	0	0	0	1	1	0	0	0	0	0	1	0	0	0	0	0	0	0	0	1	0	0	0	0	0	0	0	0	0	0	0	1	0	0	1	0	0	0
MYOM3	1	0	1	0	0	1	0	0	0	1	2	1	0	0	2	2	1	1	0	0	0	1	1	1	0	1	0	1	0	1	1	1	0	1	0	1	1	1	1	1	1	0	1	1	1	1	1	0	0
IL22RA1	1	0	1	0	0	1	0	0	0	1	1	2	0	0	1	1	0	1	0	0	0	1	1	1	0	1	0	0	0	1	1	1	0	1	0	1	1	1	1	1	1	0	1	1	1	1	1	0	0
IFNLR1	1	0	1	0	0	1	0	0	0	1	2	1	0	0	2	1	0	1	0	0	0	1	1	1	0	1	1	1	0	1	1	1	0	1	0	1	1	1	1	1	0	0	1	1	1	1	1	0	0
GRHL3	1	1	1	0	0	1	0	0	0	1	2	1	0	0	2	2	1	1	0	0	0	2	1	1	0	1	1	1	0	1	2	1	0	1	0	1	1	1	1	1	1	0	1	1	1	1	1	0	0
STPG1	0	0	0	0	0	0	0	0	0	1	1	1	0	0	1	1	0	1	0	0	0	1	1	0	0	1	0	0	0	1	1	0	0	0	0	0	1	0	0	0	0	0	0	0	0	0	1	0	0
NIPAL3	1	1	1	0	0	1	0	0	0	1	2	1	0	0	3	3	1	1	0	0	0	2	1	1	0	1	1	1	0	1	2	1	0	1	0	1	1	1	1	1	1	0	1	1	1	1	1	0	0
RCAN3AS	1	1	1	0	0	1	0	0	0	2	3	1	0	0	3	3	1	1	0	0	0	2	1	1	0	1	1	1	0	1	2	1	0	1	0	1	1	1	1	1	1	0	1	1	1	1	1	0	0
RCAN3	1	1	1	0	0	1	0	0	0	1	3	1	0	0	3	3	1	1	0	0	0	2	1	1	0	1	1	1	0	1	2	1	0	1	0	1	1	1	1	1	1	0	1	1	1	1	1	0	0
NCMAP	1	0	1	0	0	1	0	0	0	2	2	1	0	0	2	2	1	1	0	0	0	2	1	1	0	1	1	1	0	1	2	1	0	1	0	1	1	1	1	1	1	0	1	1	1	1	1	0	0
SRRM1	1	1	1	0	0	1	0	0	0	1	3	2	0	0	3	3	1	1	0	0	0	2	1	1	0	1	1	1	0	1	2	1	0	1	0	1	1	1	0	1	1	0	1	1	1	1	1	0	0
CLIC4	1	1	1	0	1	1	0	0	0	2	3	1	0	0	3	3	1	1	0	0	0	3	1	1	0	1	1	1	0	1	2	1	0	1	0	1	1	1	1	1	1	0	1	1	1	1	1	0	0
RUNX3	0	0	0	0	0	0	0	0	0	1	0	0	0	0	0	0	0	1	0	0	0	0	0	0	0	0	0	0	0	0	0	0	0	0	0	0	0	0	0	0	0	0	0	0	0	0	0	0	0
MIR6731	1	0	1	0	0	0	0	0	0	1	1	1	0	0	1	1	0	1	0	0	0	1	1	1	0	1	1	1	0	1	2	1	0	0	0	1	1	1	1	1	1	0	1	1	1	1	1	0	0
MIR4425	1	0	0	0	0	1	0	0	0	2	1	1	0	0	1	1	0	1	0	0	0	1	1	1	0	1	0	1	0	1	1	1	0	0	0	1	1	1	1	0	1	0	1	0	1	1	1	0	0
SYF2	1	1	1	0	0	1	0	0	0	1	3	1	0	0	3	3	1	0	0	0	0	2	1	2	0	1	1	1	0	1	2	1	0	1	0	1	1	1	1	1	1	0	1	1	1	1	1	0	0
RSRP1	1	1	1	0	0	1	0	0	0	1	2	1	0	0	3	2	0	0	0	0	0	3	1	1	0	0	0	0	0	1	1	1	0	0	0	0	1	1	1	0	0	0	1	0	1	1	1	0	0
RHD	1	0	1	0	0	1	0	0	0	1	2	1	0	0	2	2	1	1	0	0	0	1	1	1	0	1	1	1	0	1	2	1	0	1	0	0	1	1	2	1	1	0	1	1	1	1	1	0	0
TMEM50A	0	0	0	0	0	0	0	0	0	1	1	0	0	0	0	0	0	0	0	0	0	0	1	1	0	0	1	0	0	0	1	0	0	0	0	0	0	1	1	0	0	0	0	0	0	0	1	0	0
RHCE	0	0	0	0	0	0	0	0	0	1	1	0	0	0	1	1	0	0	0	0	0	0	0	0	0	0	0	0	0	0	2	0	0	0	0	0	0	1	1	0	0	0	0	0	0	0	0	0	0
TMEM57	1	1	1	0	0	1	0	0	0	2	4	1	0	0	3	3	1	1	0	0	0	3	1	1	0	1	1	1	0	1	3	1	0	1	0	1	1	1	2	1	1	0	1	1	1	1	1	0	0
LDLRAP1	2	1	1	0	0	1	0	0	0	6	3	2	0	0	4	2	1	2	0	0	0	2	1	1	0	1	1	1	0	1	2	1	0	1	0	1	1	1	2	1	1	0	1	1	2	1	1	0	0
MAN1C1	1	0	0	0	0	0	0	0	0	1	1	1	0	0	1	1	0	1	0	0	0	1	0	1	0	1	0	0	0	1	1	1	0	0	0	0	1	1	0	1	0	0	0	0	1	0	1	0	0
SELENON	1	1	1	0	0	1	0	0	0	2	2	1	0	0	2	2	0	1	0	0	0	1	1	1	0	1	0	1	0	1	1	1	0	1	0	1	1	1	1	1	0	0	0	1	1	1	1	0	0
MTFR1L	0	1	1	0	0	1	0	0	0	1	0	1	0	0	3	2	1	1	0	0	0	2	1	1	0	1	1	0	0	1	2	1	0	1	0	0	1	1	1	1	1	0	1	0	1	1	1	0	0
AUNIP	0	0	1	0	0	0	0	0	0	1	1	0	0	0	1	1	0	0	0	0	0	1	0	0	0	0	0	0	0	0	1	0	0	0	0	0	0	0	1	0	0	0	0	0	0	0	0	0	0
PAQR7	1	1	1	0	0	1	0	0	0	2	3	1	0	0	3	3	1	1	0	0	0	4	1	1	0	1	1	1	0	1	2	1	0	1	0	1	1	1	3	1	1	0	1	1	1	1	1	0	0
STMN1	1	1	1	0	1	1	0	0	0	2	4	1	0	0	3	3	1	1	0	0	0	4	1	2	0	1	1	1	0	1	2	1	0	1	0	1	1	1	2	1	1	0	1	1	2	1	1	0	0
MIR3917	1	1	1	0	0	1	0	0	0	1	3	1	0	0	3	2	1	1	0	0	0	2	1	1	0	1	1	1	0	1	1	1	0	1	0	1	1	1	1	1	1	0	1	1	1	1	1	0	0
PAFAH2	1	1	1	0	0	1	0	0	0	1	3	1	0	0	2	2	1	1	0	0	0	1	1	1	0	1	1	1	0	1	1	1	0	1	0	1	0	1	1	1	1	0	1	1	1	1	1	0	0
EXTL1	1	1	1	0	1	1	0	0	0	3	3	2	0	0	2	4	1	2	0	0	0	2	2	5	0	1	1	1	0	1	2	1	0	1	0	1	2	1	2	1	1	0	1	1	2	1	1	0	0
SLC30A2	1	0	1	0	0	1	0	0	0	3	1	1	0	0	1	2	0	1	0	0	0	3	1	1	0	1	1	0	0	1	2	1	0	1	0	0	1	1	1	1	1	0	1	1	1	1	1	0	0
TRIM63	2	1	1	0	0	1	0	0	0	3	3	2	0	0	2	3	1	1	0	0	0	2	1	1	0	1	1	1	0	1	2	1	0	1	0	1	1	1	1	1	1	0	1	1	1	1	1	0	0
PDIK1L	1	1	1	0	0	1	0	0	0	1	4	1	0	0	3	3	1	1	0	0	0	3	1	1	0	1	1	1	0	1	2	1	0	1	0	1	1	1	1	1	1	0	1	1	1	1	1	0	0
FAM110D	1	0	1	0	0	1	0	0	0	1	2	1	0	0	3	2	1	1	0	0	0	1	1	1	0	1	1	0	0	1	2	1	0	1	0	1	1	1	1	1	1	0	1	1	1	1	1	0	0
ZNF593	0	0	0	0	0	0	0	0	0	1	1	1	0	0	2	1	0	0	0	0	0	1	1	0	0	1	0	0	0	0	1	0	0	0	0	0	1	1	1	0	0	0	0	0	1	1	0	0	0
CNKSR1	1	0	1	0	0	1	0	0	0	2	3	1	0	0	3	2	1	1	0	0	0	2	1	2	0	1	1	1	0	1	1	1	0	1	0	1	1	1	2	1	1	0	1	1	1	1	0	0	0
CATSPER4	1	0	1	0	0	1	0	0	0	3	2	1	0	0	2	2	1	1	0	0	0	1	1	1	0	1	1	1	0	1	2	1	0	1	0	1	1	1	1	1	1	0	1	1	1	1	1	0	0
CEP85	1	1	1	0	1	1	0	0	0	1	3	1	0	0	3	3	1	1	0	0	0	2	1	1	0	1	1	1	0	1	2	1	0	1	0	1	1	1	1	1	1	0	1	1	1	1	1	0	0
SH3BGRL3	0	0	0	0	0	0	0	0	0	0	1	0	0	0	1	1	0	0	0	0	0	1	0	0	0	0	0	0	0	0	1	0	0	0	0	0	1	0	0	0	0	0	0	0	0	0	0	0	0
UBXN11	1	0	1	0	0	1	0	0	0	1	2	2	0	0	1	2	0	1	0	0	0	2	1	2	0	1	0	0	0	1	2	1	0	1	0	0	1	1	2	1	1	0	1	1	1	1	1	0	0
CD52	1	1	1	0	0	0	0	0	0	2	3	2	0	0	3	3	1	1	0	0	0	3	1	1	0	1	1	1	0	1	3	1	0	1	0	1	1	1	2	1	1	0	1	1	1	1	1	0	0
CRYBG2	1	1	1	0	0	1	0	0	0	2	2	1	0	0	2	3	1	1	0	0	0	2	1	1	0	1	1	1	0	1	2	1	0	1	0	1	1	1	1	1	1	0	1	1	1	1	1	0	0
ZNF683	1	0	1	0	0	5	0	0	0	2	2	0	0	0	2	2	0	1	0	0	0	1	1	1	0	1	1	1	0	1	2	1	0	1	0	1	1	1	1	1	1	0	1	1	1	1	1	0	0
LIN28A	0	0	0	0	0	1	0	0	0	1	1	0	0	0	1	1	0	0	0	0	0	1	0	0	0	0	0	0	0	0	1	0	0	0	0	0	1	0	0	0	0	0	0	0	0	1	1	0	0
DHDDS	0	1	1	0	0	0	0	0	0	1	2	0	0	0	2	2	0	1	0	0	0	1	1	1	0	1	0	0	0	1	1	1	0	0	0	1	1	1	1	1	1	0	1	0	1	1	0	0	0
HMGN2	0	0	0	0	0	0	0	0	0	0	1	1	0	0	1	1	0	0	0	0	0	1	0	0	0	1	0	0	0	0	2	0	0	0	0	0	0	0	1	0	0	0	0	0	0	0	0	0	0
RPS6KA1	1	1	1	0	0	1	0	0	0	3	3	2	0	0	3	3	1	1	0	0	0	3	1	1	0	1	1	1	0	1	2	1	0	1	0	1	1	1	1	1	1	0	1	1	1	1	1	0	0
MIR1976	0	0	1	0	0	1	0	0	0	1	1	1	0	0	1	2	1	1	0	0	0	1	1	1	0	1	1	1	0	1	1	1	0	1	0	0	1	1	1	1	1	0	1	1	1	1	1	0	0
ARID1A	0	0	0	0	0	0	0	0	0	0	0	0	0	0	1	1	0	0	0	0	0	1	0	0	0	0	0	0	0	0	0	0	0	0	0	0	0	0	0	0	0	0	0	0	0	0	0	0	0
PIGV	0	0	0	0	0	1	0	0	0	1	3	1	0	0	3	2	0	1	0	0	0	2	1	1	0	1	0	0	0	1	2	0	0	1	0	1	1	1	1	1	1	0	1	0	1	1	1	0	0
ZDHHC18	1	1	1	0	1	1	0	0	0	2	3	1	0	0	3	3	1	1	0	0	0	2	1	1	0	1	1	1	0	1	2	2	0	1	0	1	1	1	2	1	1	0	1	1	1	1	2	0	0
SFN	0	1	1	0	0	1	0	0	0	1	2	1	0	0	1	2	0	1	0	0	0	2	1	1	0	1	0	0	0	1	2	1	0	0	0	0	1	1	1	1	0	0	1	1	1	1	1	0	0
GPN2	0	0	1	0	0	1	0	0	0	1	3	1	0	0	2	2	1	1	0	0	0	1	1	1	0	1	1	1	0	1	1	1	0	0	0	1	1	1	1	1	1	0	1	1	1	1	1	0	0
GPATCH3	1	1	1	0	0	1	0	0	0	2	2	1	0	0	3	2	1	1	0	0	0	2	1	1	0	1	1	1	0	1	2	1	0	1	0	1	1	1	1	1	1	0	1	1	1	1	1	0	0
NR0B2	1	0	1	0	0	1	0	0	0	2	3	1	0	0	3	3	1	1	0	0	0	2	1	1	0	1	1	1	0	1	1	1	0	1	0	1	1	1	1	1	1	0	1	1	1	1	1	0	0
NUDC	1	1	1	0	0	1	0	0	0	2	4	1	0	0	4	4	1	1	0	0	0	3	1	1	0	1	1	1	0	1	3	1	0	1	0	1	2	1	2	1	1	0	1	1	1	1	1	0	0
KDF1	1	1	1	0	0	1	0	0	0	2	2	1	0	0	2	3	1	1	0	0	0	2	1	1	0	1	1	1	0	1	2	1	0	1	0	1	1	1	1	1	1	0	1	1	1	1	1	0	0
TRNP1	1	1	1	0	0	1	0	0	0	2	2	1	0	0	2	2	1	1	0	0	0	2	1	1	0	1	1	1	0	1	1	1	0	1	0	1	1	1	1	1	1	0	1	1	1	1	1	0	0
FAM46B	1	0	0	0	0	1	0	0	0	1	1	1	0	0	2	2	0	1	0	0	0	2	1	1	0	1	0	0	0	1	2	1	0	1	0	0	1	1	1	1	0	0	0	1	1	1	1	0	0
SLC9A1	1	0	0	0	0	1	0	0	0	2	2	1	0	0	1	1	1	1	0	0	0	1	1	2	0	1	0	0	0	1	2	1	0	0	0	0	1	1	1	1	0	0	1	0	1	1	1	0	0
WDTC1	1	1	1	0	0	1	0	0	0	2	3	1	0	0	3	3	1	1	0	0	0	2	1	1	0	1	1	1	0	1	1	1	0	1	0	1	1	1	1	1	1	0	1	1	1	1	1	0	0
TMEM222	1	1	1	0	0	1	0	0	0	2	4	2	0	0	4	3	1	1	0	0	0	3	1	1	0	1	1	1	0	1	3	1	0	1	0	1	2	2	2	1	1	0	1	1	1	1	1	0	0
ACTG1P20	1	1	1	0	0	1	0	0	0	1	4	2	0	0	3	3	1	1	0	0	0	3	1	1	0	1	1	1	0	1	3	1	0	1	0	1	2	1	1	1	1	0	1	1	1	1	1	0	0
SYTL1	1	1	1	0	0	0	0	0	0	1	2	1	0	0	1	0	0	1	0	0	0	2	1	0	0	1	0	0	0	1	1	1	0	0	0	0	1	1	1	1	0	0	1	1	1	1	1	0	0
MAP3K6	0	0	0	0	0	0	0	0	0	2	1	1	0	0	1	1	0	1	0	0	0	1	0	0	0	1	0	0	0	0	0	0	0	0	0	0	0	0	1	0	0	0	0	0	1	0	0	0	0
FCN3	1	0	1	0	0	2	0	0	0	2	3	2	0	0	2	2	1	1	0	0	0	2	1	1	0	1	1	1	0	1	1	1	0	1	0	1	1	1	1	1	1	0	1	1	1	1	1	0	0
CD164L2	1	0	1	0	0	1	0	0	0	2	3	1	0	0	2	3	1	1	0	0	0	2	1	1	0	1	1	1	0	1	2	1	0	1	0	1	1	1	2	1	1	0	1	1	2	1	1	0	0
GPR3	1	0	1	0	0	1	0	0	0	1	3	1	0	0	2	3	0	1	0	0	0	1	1	1	0	1	1	1	0	1	1	1	0	1	0	1	1	1	1	1	1	0	1	1	1	1	1	0	0
WASF2	0	0	0	0	0	0	0	0	0	1	1	1	0	0	1	1	0	0	0	0	0	1	0	0	0	0	0	0	0	0	1	0	0	0	0	0	0	0	0	0	0	0	0	0	0	0	0	0	0
AHDC1	1	0	1	0	0	1	0	0	0	2	2	1	0	0	1	2	0	1	0	0	0	1	1	1	0	1	0	0	0	1	2	1	0	0	0	1	1	1	1	1	1	0	1	1	1	1	1	0	0
FGR	1	0	1	0	0	1	0	0	0	2	2	2	0	0	2	2	1	1	0	0	0	2	1	1	0	1	1	1	0	1	3	1	0	1	0	1	1	1	1	1	1	0	1	1	2	1	1	0	0
IFI6	1	0	1	0	0	1	0	0	0	2	3	1	0	0	4	4	1	1	0	0	0	3	1	2	0	1	1	1	0	1	2	1	0	1	0	1	1	1	2	1	1	0	1	1	1	1	1	0	0
FAM76A	1	1	1	0	0	1	0	0	0	1	4	1	0	0	4	3	1	1	0	0	0	2	1	2	0	1	1	1	0	1	2	1	0	1	0	1	1	1	1	1	1	0	1	1	1	1	1	0	0
STX12	0	1	1	0	0	1	0	0	0	1	3	1	0	0	5	4	1	1	0	0	0	2	1	1	0	1	1	1	0	1	2	1	0	1	0	1	1	1	1	1	1	0	1	1	1	1	1	0	0
PPP1R8	1	0	1	0	0	1	0	0	0	1	2	1	0	0	2	3	1	1	0	0	0	2	1	1	0	1	1	0	0	1	1	1	0	1	0	1	1	1	1	1	0	0	1	0	1	1	1	0	0
SCARNA1	1	0	0	0	0	0	0	0	0	1	2	0	0	0	2	2	0	1	0	0	0	2	1	0	0	0	0	0	0	1	1	1	0	0	0	0	1	1	1	1	0	0	1	0	1	1	0	0	0
THEMIS2	2	1	2	0	1	2	0	0	0	5	5	3	0	0	4	6	1	2	0	0	0	4	2	2	0	1	1	1	0	2	2	2	0	1	0	1	2	2	3	1	2	0	1	1	2	2	1	0	0
RPA2	1	1	1	0	0	1	0	0	0	0	2	1	0	0	3	2	1	1	0	0	0	1	1	1	0	0	1	1	0	1	1	1	0	1	0	1	1	1	1	1	1	0	1	1	1	1	1	0	0
SMPDL3B	2	1	1	0	1	1	0	0	0	3	4	1	0	0	4	4	1	2	0	0	0	2	1	2	0	2	1	1	0	1	2	1	0	1	0	1	2	2	2	1	1	0	1	1	1	1	1	0	0
XKR8	1	0	1	0	0	1	0	0	0	2	2	1	0	0	2	1	0	1	0	0	0	2	1	1	0	1	1	1	0	1	2	1	0	1	0	1	1	1	1	1	1	0	1	1	4	1	1	0	0
EYA3	0	0	1	0	0	0	0	0	0	1	2	0	0	0	2	1	0	1	0	0	0	1	1	1	0	0	0	0	0	1	1	1	0	0	0	0	1	1	1	1	0	0	0	0	1	1	0	0	0
PTAFR	1	1	1	0	0	1	0	0	0	2	5	1	0	0	3	3	1	1	0	0	0	2	1	1	0	1	1	1	0	1	2	1	0	1	0	1	1	1	2	1	1	0	1	1	1	1	1	0	0
DNAJC8	1	0	1	0	0	1	0	0	0	1	3	1	0	0	3	3	1	1	0	0	0	2	1	1	0	1	1	1	0	1	2	1	0	1	0	1	1	1	1	1	1	0	1	1	1	1	1	0	0
ATPIF1	2	1	2	0	0	1	0	0	0	4	5	3	0	0	5	6	2	2	0	0	0	5	2	8	0	1	1	1	0	2	2	2	0	1	0	1	2	2	3	2	1	0	2	1	2	2	1	0	0
SESN2	1	1	1	0	0	1	0	0	0	2	3	1	0	0	3	4	1	1	0	0	0	2	1	1	0	1	1	0	0	1	1	1	0	1	0	1	1	1	1	1	1	0	1	1	1	1	1	0	0
MED18	2	1	1	0	1	2	0	0	0	2	5	2	0	0	6	7	1	2	0	0	0	4	2	2	0	1	2	1	0	2	3	2	0	1	0	1	2	2	2	2	1	0	2	1	1	2	1	0	0
PHACTR4	1	1	1	0	0	1	0	0	0	3	4	1	0	0	5	5	1	2	0	0	0	2	2	2	0	1	1	1	0	1	1	1	0	1	0	1	2	2	3	2	1	0	1	1	1	2	1	0	0
SNHG3	1	1	1	0	1	1	0	0	0	2	3	1	0	0	4	5	1	1	0	0	0	5	1	2	0	1	1	1	0	1	3	1	0	1	0	1	1	1	2	1	1	0	1	1	1	1	1	0	0
RCC1	1	1	1	0	1	1	0	0	0	2	3	1	0	0	4	5	1	1	0	0	0	4	1	2	0	1	1	1	0	1	3	1	0	1	0	1	1	1	2	1	1	0	1	1	1	1	1	0	0
SNORA73B	1	6	1	0	1	1	0	0	0	2	4	1	0	0	4	6	1	2	0	0	0	9	2	2	0	2	1	1	0	1	4	2	0	1	0	1	2	2	2	1	1	0	3	1	1	1	2	0	0
TRNAU1AP	1	1	1	0	0	1	0	0	0	3	4	1	0	0	4	4	1	2	0	0	0	4	2	1	0	1	1	1	0	2	2	1	0	1	0	1	2	2	3	2	1	0	2	1	0	2	1	0	0
SNHG12	1	3	1	0	0	1	0	0	0	1	3	1	0	0	3	3	1	1	0	0	0	4	1	1	0	1	1	1	0	1	2	1	0	1	0	1	1	1	1	1	1	0	1	0	1	1	1	0	0
SNORD99	1	3	1	0	0	1	0	0	0	1	3	1	0	0	3	3	1	1	0	0	0	4	1	1	0	1	1	1	0	1	2	1	0	1	0	1	1	1	1	1	1	0	1	1	1	1	1	0	0
SNORA61	1	3	1	0	0	1	0	0	0	1	4	1	0	0	3	3	1	1	0	0	0	4	1	1	0	1	1	1	0	1	2	1	0	1	0	1	1	1	1	1	1	0	1	1	1	1	1	0	0
SNORA44	1	1	1	0	0	1	0	0	0	1	3	1	0	0	3	3	0	1	0	0	0	3	1	1	0	1	1	1	0	1	2	1	0	1	0	1	1	1	1	1	1	0	1	1	1	1	1	0	0
SNORA16A	1	1	1	0	0	1	0	0	0	1	3	1	0	0	3	3	1	1	0	0	0	3	1	1	0	1	1	1	0	1	2	1	0	1	0	1	1	1	1	1	1	0	1	1	1	1	1	0	0
RAB42	1	1	1	0	1	1	0	0	0	1	3	3	0	0	3	3	2	1	0	0	0	8	1	1	0	1	1	1	0	1	2	1	0	1	0	1	1	1	1	1	1	0	1	1	1	1	1	0	0
TAF12	1	1	1	0	0	1	0	0	0	1	3	1	0	0	2	4	1	1	0	0	0	2	1	1	0	1	1	1	0	1	1	1	0	1	0	1	1	1	1	1	1	0	1	1	1	1	1	0	0
LINC01715	1	1	1	0	1	1	0	0	0	2	4	1	0	0	4	4	1	1	0	0	0	3	1	1	0	1	1	1	0	1	2	1	0	1	0	1	1	1	2	1	1	0	2	1	1	1	1	0	0
RNU11	1	1	1	0	1	1	0	0	0	1	5	1	0	0	3	6	1	2	0	0	0	6	2	2	0	1	1	1	0	1	4	2	0	1	0	1	1	1	3	1	1	0	3	1	1	1	1	0	0
GMEB1	1	1	1	0	0	1	0	0	0	2	4	2	0	0	4	4	1	2	0	0	0	3	2	2	0	1	1	1	0	1	2	1	0	1	0	1	1	2	2	1	1	0	2	1	1	2	2	0	0
YTHDF2	1	1	1	0	0	1	0	0	0	2	4	1	0	0	3	4	1	2	0	0	0	2	1	1	0	1	0	1	0	1	2	1	0	1	0	1	1	1	2	1	1	0	1	1	1	1	1	0	0
OPRD1	1	1	1	0	0	4	0	0	0	2	3	1	0	0	3	3	1	1	0	0	0	2	1	1	0	2	1	1	0	1	3	1	0	1	0	1	1	1	1	1	1	0	1	1	1	1	1	0	0
EPB41	1	0	1	0	1	2	0	0	0	3	3	2	0	0	3	4	1	1	0	0	0	6	1	1	0	1	1	0	0	1	3	1	0	1	0	1	1	1	2	1	1	0	1	1	2	1	1	0	0
TMEM200B	0	0	0	0	0	0	0	0	0	1	0	0	0	0	0	0	0	0	0	0	0	1	0	0	0	0	0	0	0	0	0	0	0	0	0	0	0	0	0	0	0	0	0	0	0	0	0	0	0
SRSF4	1	1	1	0	0	1	0	0	0	1	4	1	0	0	3	4	1	1	0	0	0	4	1	1	0	1	1	1	0	1	2	1	0	1	0	1	1	1	1	1	1	0	1	1	1	1	1	0	0
MECR	1	1	1	0	0	1	0	0	0	2	3	2	0	0	3	3	1	2	0	0	0	3	1	1	0	2	1	1	0	1	3	2	0	1	0	1	1	1	2	1	1	0	1	1	1	1	1	0	0
PTPRU	1	1	1	0	0	1	0	0	0	2	2	1	0	0	3	2	1	1	0	0	0	2	1	1	0	1	1	1	0	1	2	1	0	1	0	1	1	1	1	1	1	0	1	1	1	1	1	0	0
LINC01756	1	0	0	0	1	1	0	0	0	1	1	1	0	0	2	2	0	1	0	0	0	1	1	1	0	1	1	1	0	1	2	1	0	1	0	1	1	1	1	1	1	0	0	1	1	1	1	0	0
LINC01648	1	1	1	0	0	1	0	0	0	1	1	1	0	0	1	1	1	1	0	0	0	1	1	1	0	1	1	1	0	1	0	1	0	0	0	1	1	1	1	1	1	0	1	1	1	1	1	0	0
MATN1	1	0	1	0	0	1	0	0	0	2	3	1	0	0	2	2	1	1	0	0	0	1	1	1	0	1	1	1	0	1	2	0	0	1	0	1	1	1	1	1	1	0	1	0	1	1	1	0	0
MATN1-AS1	1	0	0	0	0	1	0	0	0	2	2	1	0	0	2	2	0	1	0	0	0	1	1	1	0	1	0	0	0	1	2	1	0	0	0	0	1	1	1	1	0	0	1	0	0	1	0	0	0
LAPTM5	1	1	1	0	1	1	0	0	0	3	3	2	0	0	3	3	1	1	0	0	0	5	1	1	0	1	1	1	0	1	3	1	0	1	0	1	1	1	2	1	1	0	1	1	1	1	1	0	0
MIR4420	2	1	1	0	1	1	0	0	0	5	3	2	0	0	3	3	1	2	1	0	0	4	1	2	0	2	1	1	0	2	4	1	0	1	0	1	2	2	2	1	1	0	1	1	2	1	2	0	0
LINC01778	0	0	1	0	0	1	0	0	0	1	2	1	0	0	2	2	0	1	0	0	0	1	1	1	0	1	1	1	0	1	2	1	0	1	0	1	1	1	1	1	1	0	1	1	1	1	1	0	0
SDC3	2	0	1	0	0	1	0	0	0	2	2	1	0	0	2	1	0	1	0	0	0	1	1	1	0	1	1	0	0	1	1	1	0	0	0	1	1	1	1	1	1	0	1	1	2	1	1	0	0
PUM1	0	0	1	0	0	1	0	0	0	1	1	1	0	0	1	2	0	1	0	0	0	2	1	1	0	1	1	1	0	1	1	0	0	0	0	0	1	1	1	1	0	0	1	0	1	1	1	0	0
SNORD103A	0	0	1	0	0	1	0	0	0	1	1	1	0	0	1	2	0	1	0	0	0	1	1	1	0	1	1	1	0	1	1	0	0	0	0	0	1	1	1	1	0	0	1	1	1	1	1	0	0
SNORD103B	0	0	1	0	0	1	0	0	0	1	1	1	0	0	1	2	0	0	0	0	0	1	1	1	0	1	1	1	0	1	1	0	0	0	0	0	1	1	1	1	0	0	1	1	1	1	1	0	0
SNORD103C	1	0	0	0	0	0	0	0	0	1	2	0	0	0	1	1	0	0	0	0	0	1	1	0	0	0	0	0	0	0	1	0	0	0	0	0	1	0	1	0	0	0	0	0	0	1	0	0	0
NKAIN1	1	0	1	0	0	1	0	0	0	1	2	1	0	0	2	2	0	1	0	0	0	1	1	1	0	1	1	0	0	1	1	1	0	1	0	1	1	1	1	1	1	0	1	1	0	1	1	0	0
SNRNP40	0	1	1	0	0	1	0	0	0	1	2	0	0	0	2	2	1	1	0	0	0	2	1	1	0	1	1	1	0	1	1	1	0	1	0	1	1	1	1	1	1	0	1	1	1	1	0	0	0
ZCCHC17	1	0	1	0	0	1	0	0	0	1	3	1	0	0	3	4	1	1	0	0	0	2	1	1	0	1	1	1	0	1	2	1	0	1	0	1	1	1	1	1	1	0	1	1	1	1	1	0	0
FABP3	1	1	1	0	0	0	0	0	0	1	1	1	0	0	2	2	1	1	0	0	0	1	1	1	0	1	1	1	0	1	1	0	0	0	0	1	1	1	1	1	0	0	1	0	1	1	1	0	0
SERINC2	1	0	1	0	0	1	0	0	0	2	2	1	0	0	2	2	1	1	0	0	0	2	1	1	0	1	1	1	0	1	2	1	0	1	0	2	1	1	2	1	1	0	1	1	1	1	1	0	0
LINC01225	1	1	1	0	0	1	0	0	0	1	2	1	0	0	2	1	0	1	0	0	0	1	0	1	0	1	1	1	0	1	1	1	0	1	0	1	1	0	1	1	1	0	0	1	1	1	1	0	0
LINC01226	1	0	1	0	0	1	0	0	0	1	2	1	0	0	3	2	1	1	0	0	0	1	1	1	0	1	1	1	0	1	2	1	0	1	0	1	1	1	1	1	1	0	1	1	1	1	1	0	0
TINAGL1	0	0	0	0	0	0	0	0	0	1	1	1	0	0	1	1	0	1	0	0	0	1	1	1	0	1	0	0	0	0	1	1	0	0	0	0	1	0	1	0	0	0	0	0	1	0	0	0	0
HCRTR1	1	0	1	0	0	1	0	0	0	1	1	1	0	0	1	1	1	1	0	0	0	1	1	1	0	1	1	1	0	1	1	1	0	1	0	1	1	1	1	1	1	0	1	1	1	1	1	0	0
PEF1	0	0	0	0	0	0	0	0	0	1	1	0	0	0	2	1	0	1	0	0	0	1	1	0	0	1	0	0	0	1	1	0	0	1	0	0	1	1	1	1	0	0	0	0	1	1	0	0	0
COL16A1	0	0	0	0	0	0	0	0	0	1	1	1	0	0	1	1	0	1	0	0	0	1	1	0	0	1	0	1	0	1	1	1	0	0	0	0	1	1	0	1	0	0	0	0	1	1	1	0	0
ADGRB2	0	0	0	0	0	0	0	0	0	1	1	1	0	0	1	1	0	1	0	0	0	1	1	0	0	1	0	0	0	1	1	1	0	0	0	0	1	1	1	0	0	0	0	0	1	0	0	0	0
MIR4254	0	0	0	0	0	0	0	0	0	1	0	1	0	0	1	1	0	1	0	0	0	1	0	0	0	0	0	0	0	0	1	0	0	0	0	0	0	0	0	0	0	0	0	0	1	0	0	0	0
SPOCD1	1	0	1	0	0	1	0	0	0	1	1	1	0	0	1	1	0	1	0	0	0	2	1	1	0	1	1	0	0	1	2	1	0	0	0	0	1	1	1	0	0	0	1	0	1	1	0	0	0
PTP4A2	1	1	1	0	0	1	0	0	0	1	2	1	0	0	3	2	1	1	0	0	0	3	1	1	0	1	1	0	0	1	1	1	0	0	0	1	1	1	1	1	1	0	1	1	1	1	0	0	0
KHDRBS1	1	1	1	0	1	1	0	0	0	2	3	1	0	0	3	3	1	1	0	0	0	3	1	1	0	1	1	1	0	1	2	1	0	1	0	1	1	0	2	1	1	0	1	1	1	1	1	0	0
TMEM39B	1	1	1	0	1	1	0	0	0	3	5	2	0	0	3	6	1	1	0	0	0	4	2	2	0	1	1	1	0	1	3	1	0	1	0	1	1	2	3	1	1	0	2	1	1	1	1	0	0
MIR5585	1	1	1	0	0	1	0	0	0	2	3	1	0	0	4	4	1	2	0	0	0	3	2	2	0	2	1	1	0	1	2	1	0	1	0	1	2	2	1	1	1	0	1	1	1	2	1	0	0
KPNA6	2	1	2	0	1	1	0	0	0	4	5	2	0	0	4	5	1	1	0	0	0	5	2	2	0	1	1	1	0	1	3	1	0	1	0	1	1	2	3	1	1	0	1	1	2	1	1	0	0
TXLNA	0	0	0	0	0	0	0	0	0	1	2	0	0	0	2	2	0	0	0	0	0	1	1	0	0	0	0	0	0	1	1	0	0	0	0	0	1	1	1	0	0	0	1	0	1	0	0	0	0
CCDC28B	0	0	0	0	0	0	0	0	0	0	1	0	0	0	1	1	0	0	0	0	0	1	0	0	0	0	0	0	0	0	1	0	0	0	0	0	0	0	0	0	0	0	0	0	0	0	0	0	0
IQCC	0	0	0	0	0	0	0	0	0	0	1	0	0	0	1	1	0	0	0	0	0	1	0	0	0	0	0	0	0	0	1	0	0	0	0	0	0	0	1	0	0	0	0	0	0	0	0	0	0
DCDC2B	0	0	0	0	0	0	0	0	0	1	1	1	0	0	1	1	0	0	0	0	0	1	1	0	0	0	0	0	0	1	1	0	0	0	0	0	1	1	1	0	0	0	1	0	0	1	0	0	0
TMEM234	1	1	1	0	0	1	0	0	0	1	2	1	0	0	3	3	0	1	0	0	0	1	1	2	0	1	1	1	0	1	2	1	0	1	0	1	1	1	1	1	1	0	1	1	1	1	1	0	0
EIF3I	0	0	1	0	0	1	0	0	0	1	1	1	0	0	2	2	0	1	0	0	0	2	1	1	0	1	1	0	0	1	2	1	0	0	0	0	1	1	1	1	1	0	1	1	1	1	1	0	0
MTMR9LP	1	1	1	0	0	1	0	0	0	1	3	1	0	0	3	3	1	1	0	0	0	2	1	2	0	1	1	1	0	1	2	1	0	1	0	1	1	1	2	1	1	0	1	1	1	1	1	0	0
FAM167B	1	0	1	0	0	1	0	0	0	2	3	1	0	0	2	2	1	1	0	0	0	1	1	1	0	1	1	0	0	1	1	1	0	1	0	1	1	1	2	1	1	0	1	1	1	1	1	0	0
LCK	1	0	1	0	0	1	0	0	0	2	2	1	0	0	2	3	1	1	0	0	0	1	1	1	0	1	1	0	0	1	2	1	0	1	0	1	1	1	1	1	1	0	1	1	1	1	1	0	0
HDAC1	1	1	1	0	0	1	0	0	0	2	4	2	0	0	4	5	1	1	0	0	0	4	1	1	0	1	1	1	0	2	3	1	0	1	0	1	2	1	2	1	1	0	1	1	1	2	1	0	0
MARCKSL1	0	0	0	0	0	0	0	0	0	0	0	0	0	0	0	0	0	0	0	0	0	1	0	0	0	0	0	0	0	0	1	0	0	0	0	0	0	0	0	0	0	0	0	0	0	0	0	0	0
TSSK3	0	1	1	0	0	1	0	0	0	1	1	1	0	0	1	1	0	1	0	0	0	2	1	1	0	1	1	0	0	1	1	1	0	0	0	1	1	1	1	1	0	0	1	0	1	1	1	0	0
FAM229A	1	1	1	0	0	1	0	0	0	1	1	1	0	0	1	2	0	1	0	0	0	2	1	0	0	1	0	0	0	1	1	0	0	0	0	0	1	1	1	1	0	0	1	0	1	1	1	0	0
BSDC1	1	0	1	0	0	1	0	0	0	1	1	0	0	0	1	2	0	1	0	0	0	2	1	0	0	0	1	0	0	1	1	0	0	0	0	1	1	1	0	1	1	0	1	0	1	1	1	0	0
ZBTB8B	1	1	1	0	0	1	0	0	0	2	2	1	0	0	3	3	1	1	0	0	0	2	1	1	0	1	1	1	0	1	2	1	0	1	0	1	1	1	1	1	1	0	1	1	1	1	1	0	0
ZBTB8A	1	1	1	0	1	1	0	0	0	2	3	1	0	0	3	3	2	1	0	0	0	3	1	2	0	1	1	1	0	1	2	1	0	1	0	1	1	1	1	1	1	0	1	1	1	1	1	0	0
ZBTB8OS	1	1	1	0	0	1	0	0	0	1	2	1	0	0	4	3	1	1	0	0	0	2	1	1	0	1	1	1	0	1	2	1	0	1	0	0	1	1	1	1	1	0	1	1	1	1	1	0	0
RBBP4	1	1	1	0	0	1	0	0	0	2	5	1	0	0	4	4	1	1	0	0	0	3	1	1	0	1	1	1	0	1	2	1	0	1	0	1	1	1	1	1	1	0	1	1	1	1	1	0	0
SYNC	1	1	0	0	0	0	0	0	0	1	2	0	0	0	1	2	0	1	0	0	0	2	1	0	0	1	1	0	0	1	1	1	0	0	0	1	1	1	1	1	1	0	1	1	1	1	0	0	0
KIAA1522	0	0	1	0	0	1	0	0	0	1	2	1	0	0	1	2	0	1	0	0	0	2	1	1	0	0	1	1	0	1	2	1	0	1	0	0	1	1	1	1	0	0	1	1	1	1	1	0	0
YARS	0	0	1	0	0	1	0	0	0	1	2	0	0	0	1	2	1	1	0	0	0	2	1	1	0	1	1	1	0	1	1	0	0	1	0	0	1	1	1	1	0	0	1	0	1	1	1	0	0
S100PBP	1	1	1	0	0	1	0	0	0	1	3	1	0	0	4	3	1	1	0	0	0	2	1	1	0	1	1	1	0	1	2	1	0	1	0	1	1	1	1	1	1	0	1	1	1	1	1	0	0
FNDC5	0	0	1	0	0	0	0	0	0	1	1	0	0	0	1	1	0	0	0	0	0	1	1	1	0	1	0	0	0	1	1	0	0	0	0	0	1	1	1	1	0	0	1	0	1	1	1	0	0
HPCA	1	0	1	0	0	1	0	0	0	2	1	1	0	0	1	2	1	1	0	0	0	1	1	2	0	1	1	1	0	1	2	1	0	1	0	1	1	1	1	1	1	0	1	1	1	1	1	0	0
TMEM54	1	1	1	0	0	1	0	0	0	2	1	2	0	0	2	1	0	1	0	0	0	2	1	1	0	0	0	0	0	1	2	1	0	1	0	1	1	1	1	1	0	0	1	1	1	1	1	0	0
RNF19B	1	1	1	0	0	1	0	0	0	1	3	1	0	0	2	3	1	1	0	0	0	2	1	1	0	1	1	1	0	1	2	1	0	1	0	1	1	1	1	1	1	0	1	1	1	1	1	0	0
AK2	0	1	1	0	0	0	0	0	0	1	2	1	0	0	1	2	0	1	0	0	0	4	1	1	0	0	1	0	0	0	1	1	0	1	0	0	1	1	1	0	0	0	1	0	1	0	1	0	0
AZIN2	1	1	1	0	0	1	0	0	0	1	2	1	0	0	2	3	1	1	0	0	0	2	1	1	0	1	1	1	0	1	2	1	0	1	0	1	2	1	1	1	1	0	1	1	1	1	1	0	0
TRIM62	1	0	1	0	0	1	0	0	0	2	2	1	0	0	1	2	1	1	0	0	0	2	1	2	0	1	1	1	0	1	3	1	0	1	0	1	1	1	1	1	1	0	1	1	2	1	1	0	0
ZNF362	1	0	1	0	0	1	0	0	0	1	2	1	0	0	2	1	1	1	0	0	0	1	1	1	0	1	1	1	0	1	2	1	0	1	0	1	1	1	1	1	1	0	1	1	1	1	1	0	0
A3GALT2	1	0	0	0	0	0	0	0	0	1	1	1	0	0	1	1	0	1	0	0	0	1	1	1	0	1	0	1	0	1	1	0	0	0	0	0	1	1	1	0	0	0	0	0	1	1	1	0	0
PHC2	0	0	0	0	0	1	0	0	0	0	1	1	0	0	1	1	0	1	0	0	0	1	1	0	0	1	0	0	0	1	2	1	0	0	0	1	1	1	1	1	1	0	1	1	1	1	0	0	0
MIR3605	0	0	0	0	0	0	0	0	0	0	1	0	0	0	1	1	0	0	0	0	0	1	0	0	0	0	0	0	0	0	1	0	0	0	0	0	0	0	0	0	0	0	0	0	0	0	0	0	0
ZSCAN20	1	1	1	0	0	1	0	0	0	1	2	1	0	0	3	2	1	1	0	0	0	1	1	1	0	1	1	1	0	1	2	1	0	0	0	1	1	1	1	1	1	0	1	1	1	1	1	0	0
CSMD2	0	0	0	0	0	0	0	0	0	0	0	0	0	0	1	0	0	0	0	0	0	0	0	1	0	0	0	0	0	0	0	1	0	0	0	0	0	0	0	0	0	0	0	0	0	0	0	0	0
HMGB4	0	0	0	0	0	0	0	0	0	0	1	1	0	0	1	1	0	1	0	0	0	1	1	1	0	1	0	0	0	1	1	0	0	0	0	1	1	0	0	1	1	0	0	1	1	1	0	0	0
CSMD2-AS1	1	0	0	0	0	1	0	0	0	0	1	1	0	0	1	1	1	1	0	0	0	1	1	1	0	1	0	1	0	1	1	1	0	1	0	1	1	0	0	1	1	0	0	1	1	1	0	0	0
C1orf94	1	1	0	0	0	1	0	0	0	1	1	1	0	0	1	1	1	1	0	0	0	1	1	1	0	1	1	1	0	1	2	1	0	1	0	1	1	1	0	1	1	0	1	1	1	1	1	0	0
MIR552	1	1	1	0	0	1	0	0	0	1	2	1	0	0	2	1	1	1	1	0	0	1	1	1	0	1	1	1	0	1	2	1	0	1	0	1	1	1	1	1	1	0	1	1	1	1	1	0	0
GJB5	1	1	1	0	0	1	0	0	0	1	1	2	0	0	2	1	1	1	0	0	0	1	1	1	0	1	1	1	0	1	2	1	0	1	0	1	1	1	1	1	1	0	1	1	1	1	1	0	0
GJB4	0	0	0	0	0	1	0	0	0	1	1	1	0	0	2	1	1	1	0	0	0	1	1	0	0	1	1	0	0	1	1	0	0	0	0	0	1	1	0	1	0	0	0	0	1	1	1	0	0
GJB3	1	1	0	0	0	1	0	0	0	1	1	1	0	0	1	1	0	1	0	0	0	1	1	1	0	1	0	1	0	1	2	1	0	1	0	1	1	1	1	1	1	0	1	1	1	1	1	0	0
GJA4	0	0	0	0	0	1	0	0	0	1	1	1	0	0	1	1	1	1	0	0	0	1	1	1	0	1	0	0	0	1	1	1	0	1	0	1	1	1	1	0	0	0	1	0	1	1	1	0	0
SMIM12	0	0	0	0	0	1	0	0	0	0	1	1	0	0	1	2	1	1	0	0	0	1	1	1	0	1	0	0	0	1	1	1	0	0	0	1	1	1	0	1	0	0	1	1	1	1	0	0	0
DLGAP3	0	0	0	0	0	0	0	0	0	1	2	1	0	0	1	1	0	1	0	0	0	1	1	1	0	1	0	0	0	1	2	1	0	0	0	0	1	1	1	0	0	0	1	0	0	1	1	0	0
TMEM35B	0	0	0	0	0	0	0	0	0	1	1	1	0	0	2	1	0	1	0	0	0	1	1	1	0	1	0	0	0	1	1	0	0	0	0	0	1	1	1	0	0	0	1	0	1	0	0	0	0
ZMYM6	1	1	1	0	0	1	0	0	0	1	2	0	0	0	2	2	1	1	0	0	0	2	1	1	0	1	1	1	0	1	1	1	0	0	0	1	1	1	1	1	0	0	1	1	1	1	1	0	0
ZMYM1	1	1	1	0	0	1	0	0	0	1	2	1	0	0	2	2	1	1	0	0	0	1	1	1	0	1	1	1	0	1	2	1	0	1	0	1	1	1	1	1	1	0	1	1	1	1	1	0	0
SFPQ	0	1	0	0	0	0	0	0	0	0	1	0	0	0	1	1	0	0	0	0	0	2	0	1	0	0	0	0	0	0	1	0	0	0	0	0	0	0	0	0	0	0	1	0	0	0	0	0	0
ZMYM4	2	1	1	0	0	1	0	0	0	2	2	1	0	0	2	3	1	1	0	0	0	2	1	1	0	1	1	1	0	1	2	1	0	1	0	1	1	1	1	1	1	0	1	1	1	1	1	0	0
ZMYM4-AS1	1	1	1	0	0	1	0	0	0	1	2	1	0	0	2	2	1	1	0	0	0	1	1	1	0	0	1	1	0	1	3	1	0	1	0	1	1	1	1	1	1	0	1	1	1	1	1	0	0
KIAA0319L	0	0	0	0	0	0	0	0	0	1	1	0	0	0	1	1	0	1	0	0	0	1	1	0	0	1	0	0	0	0	1	0	0	0	0	0	1	1	0	1	0	0	0	1	1	0	0	0	0
NCDN	0	0	0	0	0	0	0	0	0	1	1	1	0	0	1	2	0	0	0	0	0	1	0	1	0	1	0	0	0	0	1	0	0	0	0	0	1	1	0	0	0	0	0	0	1	0	0	0	0
TFAP2E	1	0	1	0	0	1	0	0	0	1	2	1	0	0	1	2	1	1	0	0	0	2	1	1	0	1	1	1	0	1	2	1	0	0	0	0	1	1	1	1	1	0	1	1	1	1	1	0	0
PSMB2	1	1	1	0	0	1	0	0	0	1	2	1	0	0	2	2	1	1	0	0	0	2	1	1	0	1	1	1	0	1	2	1	0	1	0	1	1	1	1	1	1	0	1	1	1	1	1	0	0
C1orf216	0	0	1	0	0	1	0	0	0	1	2	1	0	0	2	2	1	0	0	0	0	1	1	1	0	1	0	0	0	1	1	1	0	0	0	0	1	1	1	1	0	0	1	0	1	1	1	0	0
CLSPN	1	0	1	0	0	1	0	0	0	1	2	0	0	0	2	2	1	1	0	0	0	1	1	1	0	1	1	1	0	1	1	1	0	0	0	1	1	1	1	1	1	0	1	1	1	1	1	0	0
AGO4	1	1	1	0	0	1	0	0	0	1	2	1	0	0	2	2	1	1	0	0	0	2	1	1	0	1	1	1	0	1	2	1	0	1	0	1	1	1	1	1	1	0	1	1	1	1	1	0	0
AGO1	2	1	2	0	1	1	0	0	0	2	5	4	0	0	5	5	2	2	0	0	0	4	2	2	0	2	2	1	0	2	3	2	0	2	0	2	2	2	3	2	2	0	3	2	2	2	2	0	0
AGO3	0	1	1	0	0	1	0	0	0	1	2	1	0	0	2	2	1	0	0	0	0	2	1	0	0	1	1	1	0	1	2	1	0	1	0	1	1	1	1	1	1	0	1	1	1	1	1	0	0
TEKT2	1	0	1	0	0	1	0	0	0	1	2	1	0	0	2	3	0	1	0	0	0	1	1	1	0	1	1	1	0	1	1	1	0	0	0	0	1	1	1	1	0	0	1	0	1	1	1	0	0
ADPRHL2	0	0	1	0	0	0	0	0	0	1	2	1	0	0	2	2	0	1	0	0	0	1	1	1	0	1	1	0	0	1	1	1	0	0	0	0	1	1	1	1	0	0	1	0	1	1	1	0	0
COL8A2	0	0	0	0	0	0	0	0	0	1	1	1	0	0	1	1	0	0	0	0	0	0	0	0	0	0	0	0	0	0	1	1	0	0	0	0	0	0	1	0	0	0	0	0	0	0	0	0	0
TRAPPC3	1	0	1	0	0	1	0	0	0	1	1	0	0	0	1	1	1	0	0	0	0	1	0	1	0	1	0	0	0	1	1	0	0	0	0	1	1	0	1	1	1	0	1	0	1	1	0	0	0
MAP7D1	0	0	0	0	0	1	0	0	0	1	2	1	0	0	2	3	0	1	0	0	0	1	1	1	0	1	0	0	0	1	2	1	0	0	0	0	0	1	1	1	0	0	1	0	1	1	0	0	0
THRAP3	1	1	1	0	1	1	0	0	0	1	2	1	0	0	3	4	1	1	0	0	0	4	1	1	0	1	1	1	0	1	2	1	0	1	0	1	1	1	1	1	1	0	1	1	1	1	1	0	0
SH3D21	0	0	0	0	0	0	0	0	0	1	1	0	0	0	1	1	0	0	0	0	0	1	0	0	0	0	0	0	0	1	1	0	0	0	0	0	0	1	1	1	0	0	0	0	0	1	0	0	0
EVA1B	0	0	0	0	0	0	0	0	0	1	1	1	0	0	1	1	0	1	0	0	0	2	1	0	0	1	0	0	0	1	1	0	0	0	0	0	1	1	1	0	0	0	1	0	1	0	0	0	0
STK40	0	0	0	0	0	1	0	0	0	1	1	1	0	0	1	1	1	1	0	0	0	2	1	1	0	1	1	0	0	1	2	1	0	1	0	0	1	1	1	1	1	0	1	0	1	1	1	0	0
LSM10	1	1	1	0	1	1	0	0	0	2	3	2	0	0	3	5	1	1	0	0	0	4	1	1	0	2	1	1	0	1	2	1	0	1	0	1	2	1	2	1	1	0	2	1	1	2	1	0	0
OSCP1	1	1	1	0	0	1	0	0	0	1	2	1	0	0	2	2	1	1	0	0	0	2	1	1	0	1	1	1	0	1	2	1	0	1	0	1	1	1	1	1	1	0	1	1	1	1	1	0	0
SNORA63C	1	1	1	0	0	1	0	0	0	1	2	1	0	0	2	2	1	1	0	0	0	2	1	1	0	1	1	1	0	1	2	1	0	1	0	1	1	1	1	1	1	0	1	1	1	1	1	0	0
MRPS15	1	1	1	0	0	1	0	0	0	2	2	1	0	0	3	3	1	1	0	0	0	2	1	1	0	0	1	1	0	1	2	1	0	1	0	1	1	1	1	1	1	0	1	1	1	1	1	0	0
CSF3R	1	0	1	0	0	1	0	0	0	2	2	1	0	0	2	2	0	1	0	0	0	1	1	1	0	1	1	0	0	1	2	1	0	1	0	1	1	1	1	1	1	0	1	0	1	1	1	0	0
GRIK3	0	0	0	0	0	2	0	0	0	0	0	0	0	0	1	0	0	0	0	0	0	0	0	0	0	0	0	0	0	0	1	0	0	0	0	0	0	0	0	0	0	0	0	0	0	0	0	0	0
MIR4255	1	1	0	0	0	1	0	0	0	1	1	1	0	0	1	1	0	1	0	0	0	1	1	1	0	1	1	1	0	1	1	1	0	1	0	1	1	1	0	1	1	0	1	1	1	1	0	0	0
LINC01137	1	1	1	0	0	2	0	0	0	1	2	1	0	0	2	2	1	1	0	0	0	2	1	1	0	1	1	1	0	1	2	1	0	1	0	1	2	1	1	1	1	0	1	1	1	1	1	0	0
ZC3H12A	0	0	1	0	0	2	0	0	0	1	2	1	0	0	2	2	0	1	0	0	0	1	1	1	0	0	0	0	0	1	1	1	0	1	0	0	1	1	1	1	1	0	1	0	1	1	1	0	0
MIR6732	0	0	0	0	0	0	0	0	0	1	1	1	0	0	1	1	0	0	0	0	0	1	0	0	0	0	0	0	0	0	1	0	0	0	0	0	0	0	0	0	0	0	0	0	1	0	0	0	0
MEAF6	0	1	1	0	0	0	0	0	0	1	2	1	0	0	3	3	0	1	0	0	0	2	1	1	0	1	1	1	0	1	1	1	0	1	0	1	1	1	1	1	1	0	1	1	1	1	0	0	0
MIR5581	1	1	1	0	0	1	0	0	0	1	3	1	0	0	2	3	1	1	0	0	0	1	1	1	0	1	1	1	0	1	2	1	0	1	0	1	1	1	1	1	1	0	1	1	1	1	1	0	0
SNIP1	2	1	1	0	0	1	0	0	0	3	3	1	0	0	3	2	1	2	0	0	0	2	1	1	0	1	1	1	0	1	1	1	0	1	0	1	1	1	1	1	1	0	1	1	1	1	1	0	0
DNALI1	1	1	1	0	1	1	0	0	0	2	3	1	0	0	2	3	1	1	0	0	0	2	1	1	0	1	1	1	0	1	2	1	0	1	0	1	1	1	1	2	1	0	1	1	1	1	1	0	0
GNL2	0	0	1	0	0	1	0	0	0	1	1	1	0	0	2	2	0	0	0	0	0	2	1	1	0	1	1	1	0	1	1	1	0	1	0	1	1	1	1	1	0	0	1	1	1	1	1	0	0
RSPO1	0	0	0	0	0	0	0	0	0	1	1	0	0	0	1	1	0	0	0	0	0	0	0	0	0	0	0	0	0	0	1	0	0	0	0	0	1	0	0	1	0	0	0	0	0	0	0	0	0
C1orf109	1	1	1	0	0	1	0	0	0	1	2	1	0	0	2	3	1	1	0	0	0	2	1	1	0	1	1	1	0	1	2	1	0	1	0	1	1	1	1	1	0	0	1	1	1	1	1	0	0
CDCA8	0	1	0	0	0	0	0	0	0	1	3	1	0	0	3	3	0	1	0	0	0	2	1	1	0	1	0	0	0	1	2	1	0	0	0	1	1	1	1	1	0	0	1	0	0	1	0	0	0
EPHA10	0	0	0	0	0	0	0	0	0	1	1	0	0	0	1	1	0	0	0	0	0	1	1	0	0	1	0	0	0	0	2	0	0	0	0	0	1	0	0	0	0	0	0	0	2	0	1	0	0
MANEAL	1	1	1	0	0	1	0	0	0	2	2	1	0	0	2	2	1	1	0	0	0	2	1	1	0	1	1	1	0	1	2	1	0	1	0	1	1	1	1	1	1	0	1	1	1	1	1	0	0
YRDC	0	0	1	0	0	0	0	0	0	1	2	1	0	0	1	1	0	1	0	0	0	1	1	1	0	0	0	0	0	1	1	1	0	0	0	0	1	1	1	1	0	0	1	1	1	1	1	0	0
C1orf122	0	0	1	0	0	0	0	0	0	1	2	1	0	0	1	1	0	1	0	0	0	1	1	1	0	0	0	0	0	1	1	1	0	0	0	0	1	1	1	1	0	0	1	0	1	1	1	0	0
MTF1	0	0	0	0	0	0	0	0	0	0	0	0	0	0	1	1	0	0	0	0	0	0	0	0	0	0	0	0	0	0	0	0	0	0	0	0	0	0	0	0	0	0	0	0	0	0	0	0	0
INPP5B	0	0	1	0	0	1	0	0	0	1	2	1	0	0	2	2	1	0	0	0	0	1	1	1	0	0	0	0	0	1	1	1	0	0	0	1	1	0	1	0	0	0	1	0	0	1	1	0	0
SF3A3	1	1	1	0	0	1	0	0	0	1	2	1	0	0	2	3	1	1	0	0	0	1	1	1	0	1	1	1	0	1	1	1	0	1	0	1	1	1	1	1	1	0	1	1	1	1	1	0	0
FHL3	0	1	1	0	0	1	0	0	0	1	3	1	0	0	3	2	1	1	0	0	0	2	1	1	0	1	1	0	0	1	1	1	0	1	0	0	1	1	1	1	0	0	1	0	1	1	1	0	0
UTP11	0	1	1	0	1	1	0	0	0	2	4	1	0	0	3	4	1	1	0	0	0	3	1	2	0	1	1	1	0	1	2	1	0	1	0	1	2	1	2	1	1	0	1	1	1	1	1	0	0
POU3F1	0	0	0	0	0	0	0	0	0	0	1	0	0	0	0	0	0	0	0	0	0	0	0	0	0	0	0	0	0	0	1	0	0	0	0	0	0	0	0	0	0	0	0	0	0	0	0	0	0
MIR3659	1	0	1	0	0	1	0	0	0	1	1	1	0	0	2	1	0	1	0	0	0	1	1	1	0	0	1	1	0	1	2	1	0	1	0	1	1	1	1	1	1	0	1	1	1	1	1	0	0
LINC01343	2	1	1	0	0	1	0	0	0	2	2	1	0	0	1	2	1	1	0	0	0	1	1	1	0	1	1	1	0	1	2	1	0	1	0	1	1	1	1	1	0	0	1	1	1	1	1	0	0
LINC01685	1	0	0	0	0	1	0	0	0	1	1	0	0	0	1	1	0	0	0	0	0	1	0	0	0	0	0	0	0	0	1	0	0	0	0	0	1	0	0	0	0	0	0	0	0	1	0	0	0
RRAGC	0	0	0	0	0	0	0	0	0	0	1	0	0	0	1	1	0	1	0	0	0	1	1	1	0	0	1	0	0	0	1	0	0	0	0	1	1	1	0	0	0	0	0	1	0	1	0	0	0
MYCBP	1	1	1	0	0	1	0	0	0	1	3	1	0	0	2	3	1	1	0	0	0	2	1	1	0	1	1	1	0	1	2	0	0	1	0	1	1	1	1	1	1	0	1	1	1	1	1	0	0
GJA9	1	1	1	0	0	1	0	0	0	1	2	1	0	0	2	2	1	1	0	0	0	1	1	1	0	1	1	1	0	1	0	1	0	1	0	1	1	1	1	1	0	0	1	1	1	1	0	0	0
RHBDL2	1	1	1	0	0	1	0	0	0	1	3	1	0	0	1	2	1	1	0	0	0	1	1	1	0	1	1	1	0	1	2	1	0	1	0	1	1	1	1	1	1	0	1	1	1	1	1	0	0
AKIRIN1	1	1	1	0	0	1	0	0	0	1	3	1	0	0	4	3	1	1	0	0	0	3	1	1	0	1	1	1	0	1	3	1	0	1	0	1	1	1	1	1	1	0	1	1	1	1	1	0	0
NDUFS5	1	1	1	0	1	1	0	0	0	2	3	1	0	0	3	4	1	1	0	0	0	2	1	1	0	1	1	1	0	1	1	1	0	1	0	1	1	1	1	1	1	0	1	1	1	1	1	0	0
MACF1	1	1	1	0	0	1	0	0	0	2	3	1	0	0	2	3	1	1	0	0	0	1	1	1	0	1	1	1	0	1	2	1	0	1	0	1	1	1	1	1	1	0	1	1	1	1	1	0	0
KIAA0754	0	0	0	0	0	0	0	0	0	0	1	0	0	0	1	1	0	0	0	0	0	1	0	0	0	0	0	0	0	0	1	0	0	0	0	0	0	0	0	0	0	0	0	0	0	0	0	0	0
BMP8A	0	0	1	0	0	1	0	0	0	1	1	1	0	0	1	1	1	1	0	0	0	1	1	1	0	1	0	0	0	1	1	1	0	0	0	0	1	1	1	1	0	0	1	0	1	0	0	0	0
OXCT2P1	0	0	0	0	0	0	0	0	0	0	0	0	0	0	1	1	0	0	0	0	0	0	0	0	0	0	0	0	0	0	1	0	0	0	0	0	0	0	0	0	0	0	0	0	0	0	0	0	0
PPIEL	0	0	0	0	0	0	0	0	0	0	0	0	0	0	1	1	0	0	0	0	0	1	0	0	0	0	0	0	0	0	1	0	0	0	0	0	0	0	0	0	0	0	0	0	1	0	0	0	0
PABPC4	0	0	0	0	0	0	0	0	0	0	1	0	0	0	0	1	0	0	0	0	0	1	0	0	0	0	0	0	0	0	1	0	0	0	0	0	0	0	0	0	0	0	0	0	0	0	0	0	0
SNORA55	0	0	0	0	0	0	0	0	0	0	1	0	0	0	1	1	0	0	0	0	0	1	1	0	0	0	0	0	0	1	1	0	0	0	0	0	0	1	0	0	0	0	1	0	0	0	0	0	0
HEYL	1	1	1	0	0	1	0	0	0	2	1	1	0	0	2	2	0	1	0	0	0	1	1	1	0	1	1	1	0	1	2	1	0	1	0	1	1	1	1	1	1	0	1	1	2	1	1	0	0
NT5C1A	0	0	0	0	0	0	0	0	0	1	0	0	0	0	0	1	0	0	0	0	0	1	0	0	0	0	0	0	0	0	1	0	0	0	0	0	0	0	0	0	0	0	0	0	0	0	0	0	0
HPCAL4	0	0	1	0	0	1	0	0	0	1	1	1	0	0	1	1	0	1	0	0	0	1	1	1	0	1	0	1	0	1	1	0	0	1	0	0	1	1	1	1	1	0	1	0	1	1	1	0	0
PPIE	1	0	1	0	0	1	0	0	0	1	2	1	0	0	1	1	0	1	0	0	0	1	1	1	0	1	1	1	0	1	1	1	0	1	0	1	1	1	1	1	1	0	1	1	1	1	1	0	0
BMP8B	0	0	0	0	0	0	0	0	0	0	1	1	0	0	1	1	0	0	0	0	0	1	0	0	0	0	0	0	0	1	1	0	0	0	0	0	1	1	0	0	0	0	1	0	0	1	0	0	0
OXCT2	0	0	0	0	0	0	0	0	0	0	0	0	0	0	0	0	0	0	0	0	0	0	0	0	0	0	0	0	0	0	1	0	0	0	0	0	0	0	0	0	0	0	0	0	0	0	0	0	0
TRIT1	0	1	0	0	0	0	0	0	0	1	1	0	0	0	1	1	0	1	0	0	0	1	0	1	0	0	0	0	0	0	1	0	0	0	0	0	0	1	0	1	0	0	0	0	0	0	0	0	0
MYCL	1	0	1	0	0	1	0	0	0	2	2	1	0	0	2	2	1	1	0	0	0	1	1	1	0	1	0	0	0	1	2	1	0	0	0	1	1	1	1	1	1	0	1	0	1	1	1	0	0
MFSD2A	1	1	1	0	0	1	0	0	0	2	2	1	0	0	2	2	1	1	0	0	0	1	1	1	0	1	1	1	0	1	2	1	0	1	0	1	2	1	1	1	1	0	1	1	1	1	1	0	0
CAP1	1	1	1	0	1	1	0	0	0	1	3	1	0	0	1	3	1	1	0	0	0	3	1	1	0	1	1	1	0	1	3	1	0	1	0	1	1	1	2	1	1	0	1	1	1	1	1	0	0
PPT1	0	0	1	0	0	0	0	0	0	1	2	0	0	0	1	1	0	0	0	0	0	1	1	1	0	0	0	0	0	0	1	0	0	0	0	0	0	1	0	0	0	0	1	0	0	1	0	0	0
RLF	1	1	1	0	1	1	0	0	0	1	4	1	0	0	4	3	1	1	0	0	0	2	1	1	0	0	1	1	0	1	3	1	0	1	0	1	1	1	1	1	1	0	1	1	1	1	1	0	0
TMCO2	1	1	1	0	0	1	0	0	0	2	3	1	0	0	3	3	1	1	0	0	0	2	1	2	0	1	1	1	0	1	2	1	0	1	0	1	1	1	2	1	1	0	1	1	1	1	1	0	0
ZMPSTE24	1	0	1	0	0	0	0	0	0	1	2	1	0	0	2	2	0	1	0	0	0	2	1	1	0	1	1	0	0	1	1	1	0	0	0	1	1	1	1	1	0	0	1	0	1	1	0	0	0
COL9A2	1	0	1	0	0	1	0	0	0	1	1	1	0	0	1	2	1	1	0	0	0	1	1	1	0	1	1	1	0	1	2	1	0	0	0	1	1	1	1	1	1	0	1	1	1	1	1	0	0
SMAP2	1	0	0	0	0	1	0	0	0	1	1	0	0	0	1	2	0	0	0	0	0	1	0	1	0	0	0	0	0	0	1	0	0	0	0	1	1	1	1	0	0	0	1	0	1	1	1	0	0
ZFP69B	1	1	1	0	1	1	0	0	0	2	3	1	0	0	3	3	1	2	1	0	0	2	1	1	0	1	1	1	0	1	2	1	0	1	0	1	1	1	1	1	1	0	1	1	1	1	1	0	0
ZFP69	1	1	1	0	0	1	0	0	0	1	1	1	0	0	2	2	1	1	0	0	0	1	1	1	0	1	1	1	0	1	2	1	0	1	0	1	1	1	1	1	1	0	1	1	1	1	1	0	0
EXO5	1	0	1	0	0	1	0	0	0	2	2	1	0	0	1	2	1	1	0	0	0	1	1	1	0	1	1	1	0	1	1	1	0	0	0	1	1	1	1	1	1	0	1	1	1	1	1	0	0
ZNF684	1	1	1	0	1	1	0	0	0	1	2	1	0	0	2	3	1	1	0	0	0	2	1	1	0	1	1	1	0	1	2	1	0	1	0	1	1	1	1	1	1	0	1	1	1	1	1	0	0
RIMS3	1	0	1	0	0	0	0	0	0	1	1	1	0	0	1	1	0	1	0	0	0	1	1	1	0	1	1	1	0	1	1	1	0	0	0	0	1	1	1	1	0	0	1	0	1	1	0	0	0
NFYC-AS1	1	1	1	0	0	1	0	0	0	1	3	1	0	0	4	3	1	1	0	0	0	2	1	1	0	1	1	1	0	1	1	1	0	1	0	1	1	1	1	1	0	0	1	1	1	1	1	0	0
NFYC	1	1	1	0	0	1	0	0	0	1	2	1	0	0	3	2	1	1	0	0	0	2	1	0	0	0	1	0	0	1	1	1	0	1	0	0	1	1	1	1	0	0	1	1	1	1	1	0	0
MIR30E	0	1	1	0	0	0	0	0	0	1	1	0	0	0	2	1	1	0	0	0	0	1	1	1	0	1	0	1	0	0	1	0	0	1	0	0	1	0	1	1	0	0	0	0	0	0	0	0	0
MIR30C1	0	1	1	0	0	0	0	0	0	1	1	0	0	0	1	2	1	0	0	0	0	1	1	1	0	1	1	1	0	1	1	0	0	1	0	1	0	1	1	1	1	0	1	1	1	1	1	0	0
KCNQ4	0	0	0	0	0	0	0	0	0	1	1	1	0	0	0	1	0	0	0	0	0	1	0	1	0	0	0	0	0	1	1	0	0	0	0	0	1	0	1	0	0	0	0	0	1	0	0	0	0
CITED4	1	0	3	0	1	1	0	0	0	3	4	2	0	0	5	4	1	2	0	0	0	11	0	1	0	1	1	1	0	1	4	2	0	1	0	1	2	1	4	1	1	0	1	1	2	1	2	0	0
CTPS1	1	1	4	0	1	1	0	0	0	2	4	2	0	0	4	5	1	2	0	0	0	18	2	1	0	1	1	1	0	2	3	2	0	1	0	1	2	2	3	1	2	0	1	2	2	1	2	0	0
SLFNL1-AS1	0	0	0	0	0	0	0	0	0	0	1	0	0	0	1	1	0	0	0	0	0	1	0	0	0	1	0	0	0	0	1	0	0	0	0	0	0	0	0	0	0	0	0	0	0	0	0	0	0
SLFNL1	0	0	0	0	0	0	0	0	0	0	1	0	0	0	1	1	0	0	0	0	0	1	1	0	0	1	0	0	0	0	1	1	0	0	0	0	0	0	1	0	0	0	1	0	1	0	0	0	0
SCMH1	1	1	1	0	0	1	0	0	0	1	2	1	0	0	3	2	1	1	0	0	0	2	1	1	0	1	1	1	0	1	2	1	0	1	0	1	1	1	1	1	1	0	1	1	2	1	1	0	0
FOXO6	2	0	1	0	0	1	0	0	0	3	2	1	0	0	2	2	1	2	0	0	0	2	1	1	0	1	1	1	0	1	3	1	0	1	0	1	1	1	1	1	1	0	1	1	0	1	1	0	0
EDN2	1	0	0	0	0	0	0	0	0	2	1	1	0	0	1	1	1	1	0	0	0	1	1	1	0	1	0	1	0	1	2	1	0	0	0	1	1	1	0	1	0	0	1	1	1	1	1	0	0
HIVEP3	0	0	0	0	0	0	0	0	0	0	1	0	0	0	0	1	0	0	0	0	0	0	1	1	0	1	0	0	0	0	1	0	0	0	0	0	1	0	1	0	0	0	0	0	1	1	0	0	0
GUCA2B	1	1	1	0	0	1	0	0	0	1	2	1	0	0	3	2	1	1	0	0	0	1	1	1	0	1	1	1	0	1	2	1	0	1	0	1	1	1	1	1	1	0	1	1	1	1	1	0	0
GUCA2A	0	0	0	0	0	1	0	0	0	1	1	1	0	0	1	1	0	1	0	0	0	1	1	1	0	0	0	0	0	1	1	1	0	0	0	0	0	1	1	0	1	0	0	1	1	0	0	0	0
FOXJ3	1	0	1	0	0	1	0	0	0	1	2	1	0	0	2	2	1	1	0	0	0	2	1	2	0	1	1	1	0	1	2	1	0	0	0	1	1	1	1	1	1	0	1	1	1	1	1	0	0
RIMKLA	1	1	1	0	0	1	0	0	0	1	2	1	0	0	2	1	1	1	0	0	0	1	1	1	0	1	1	1	0	1	2	1	0	1	0	1	1	1	1	1	1	0	1	1	1	1	1	0	0
ZMYND12	1	1	1	0	0	1	0	0	0	1	1	1	0	0	1	1	1	1	0	0	0	1	1	1	0	1	1	1	0	1	2	1	0	0	0	1	1	1	1	1	1	0	1	1	1	1	1	0	0
PPCS	1	1	1	0	0	1	0	0	0	1	1	1	0	0	2	2	1	1	0	0	0	1	1	1	0	1	1	1	0	1	1	0	0	1	0	1	1	1	1	1	0	0	1	1	1	1	1	0	0
CCDC30	1	1	1	0	0	1	0	0	0	1	2	1	0	0	3	2	1	1	0	0	0	1	1	1	0	1	1	1	0	1	2	1	0	1	0	1	1	1	0	1	1	0	1	1	1	1	1	0	0
PPIH	1	1	1	0	0	1	0	0	0	1	2	2	0	0	3	2	1	1	0	0	0	2	1	1	0	1	1	1	0	1	1	1	0	1	0	1	1	1	1	1	1	0	1	1	1	1	0	0	0
YBX1	0	1	1	0	0	1	0	0	0	1	2	1	0	0	2	2	0	1	0	0	0	2	1	1	0	1	1	0	0	1	2	1	0	0	0	1	1	1	1	1	1	0	1	1	1	1	1	0	0
CLDN19	1	0	0	0	0	1	0	0	0	1	1	1	0	0	1	1	0	1	0	0	0	1	0	1	0	1	0	0	0	1	1	1	0	0	0	0	0	0	1	1	0	0	0	0	1	0	1	0	0
P3H1	1	0	1	0	0	1	0	0	0	1	1	1	0	0	1	1	1	1	0	0	0	1	1	1	0	1	1	1	0	1	1	1	0	1	0	1	1	1	1	1	1	0	1	1	1	1	1	0	0
C1orf50	1	1	1	0	0	1	0	0	0	1	3	1	0	0	3	4	1	1	0	0	0	3	1	1	0	1	1	1	0	1	2	1	0	1	0	1	1	1	2	1	1	0	1	1	1	1	1	0	0
TMEM269	1	1	1	0	0	1	0	0	0	1	2	1	0	0	1	1	1	1	0	0	0	2	1	1	0	1	1	1	0	1	2	1	0	1	0	0	1	1	1	1	1	0	1	1	1	1	1	0	0
SVBP	1	1	1	0	0	1	0	0	0	1	2	1	0	0	2	2	1	1	0	0	0	2	1	1	0	1	1	1	0	1	2	1	0	1	0	1	1	1	1	1	1	0	1	1	1	1	1	0	0
ERMAP	1	1	2	0	1	1	0	0	0	2	4	2	0	0	4	4	1	1	0	0	0	6	1	2	0	1	1	1	0	1	3	1	0	1	0	1	1	1	3	2	1	0	2	1	1	1	1	0	0
ZNF691	1	1	1	0	0	1	0	0	0	1	2	1	0	0	2	3	1	1	0	0	0	1	1	1	0	1	1	1	0	1	1	1	0	0	0	1	1	1	1	1	1	0	1	1	1	1	1	0	0
SLC2A1	0	0	1	0	0	1	0	0	0	1	1	1	0	0	2	2	0	0	0	0	0	2	1	1	0	1	0	0	0	1	1	1	0	0	0	0	1	1	1	1	0	0	1	0	1	1	1	0	0
SLC2A1-AS1	1	0	1	0	0	1	0	0	0	2	3	2	0	0	2	3	1	1	0	0	0	4	1	1	0	1	0	0	0	1	2	1	0	1	0	1	1	1	2	1	1	0	1	1	1	1	1	0	0
FAM183A	1	0	0	0	0	0	0	0	0	1	1	1	0	0	1	1	1	1	0	0	0	1	1	1	0	1	1	1	0	1	2	1	0	0	0	1	1	1	1	1	1	0	1	0	1	0	0	0	0
EBNA1BP2	0	1	0	0	0	1	0	0	0	1	1	0	0	0	1	2	1	0	0	0	0	1	1	1	0	1	1	1	0	1	2	1	0	1	0	0	1	1	1	1	1	0	1	1	1	1	1	0	0
CFAP57	0	0	0	0	0	1	0	0	0	1	1	0	0	0	1	1	1	0	0	0	0	1	0	1	0	1	0	0	0	1	2	1	0	0	0	1	0	1	0	1	0	0	1	1	0	1	1	0	0
MIR6733	0	0	0	0	0	1	0	0	0	1	1	0	0	0	1	1	0	1	0	0	0	1	1	1	0	1	0	0	0	1	2	1	0	1	0	1	0	1	1	1	0	0	0	0	1	1	1	0	0
TMEM125	1	0	1	0	0	1	0	0	0	1	2	1	0	0	2	2	1	1	0	0	0	1	1	1	0	1	1	1	0	1	2	1	0	1	0	1	1	1	1	1	1	0	1	1	1	1	1	0	0
C1orf210	1	1	1	0	0	1	0	0	0	1	1	1	0	0	1	2	1	1	0	0	0	1	1	2	0	1	1	1	0	1	2	1	0	0	0	1	1	1	1	1	1	0	1	1	1	1	1	0	0
TIE1	1	1	1	0	0	1	0	0	0	1	2	1	0	0	2	1	1	1	0	0	0	1	1	1	0	1	1	1	0	1	2	1	0	1	0	1	1	1	1	1	1	0	1	1	1	1	1	0	0
MPL	0	0	1	0	0	1	0	0	0	1	1	1	0	0	2	2	1	1	0	0	0	1	1	1	0	1	1	1	0	1	1	1	0	1	0	1	1	1	1	1	1	0	1	1	1	1	1	0	0
CDC20	1	1	1	0	0	1	0	0	0	1	2	1	0	0	2	2	1	1	0	0	0	2	1	1	0	1	1	1	0	1	3	1	0	1	0	1	1	1	1	1	1	0	1	1	1	1	1	0	0
ELOVL1	0	0	0	0	0	0	0	0	0	1	1	0	0	0	1	1	0	0	0	0	0	1	0	1	0	0	0	0	0	0	1	0	0	0	0	0	0	0	1	0	0	0	1	0	0	0	0	0	0
MIR6734	0	0	0	0	0	1	0	0	0	1	1	1	0	0	1	2	1	0	0	0	0	2	1	1	0	1	0	0	0	1	1	0	0	0	0	0	1	1	1	1	0	0	1	0	1	1	0	0	0
MED8	0	0	0	0	0	0	0	0	0	0	1	0	0	0	1	1	0	0	0	0	0	1	0	0	0	0	0	0	0	0	1	0	0	0	0	0	0	0	0	0	0	0	0	0	0	0	0	0	0
SZT2	0	0	0	0	0	0	0	0	0	1	2	1	0	0	1	1	0	0	0	0	0	1	0	0	0	0	0	0	0	0	1	0	0	0	0	0	0	0	1	0	0	0	0	0	0	0	0	0	0
MIR6735	0	0	0	0	0	0	0	0	0	0	0	0	0	0	0	0	0	0	0	0	0	0	0	0	0	0	0	0	0	0	0	0	0	0	0	0	0	0	0	0	0	0	0	0	0	0	0	0	0
SZT2-AS1	0	0	0	0	0	0	0	0	0	0	0	1	0	0	1	1	0	0	0	0	0	1	0	0	0	0	0	0	0	0	0	0	0	0	0	0	0	0	0	0	0	0	0	0	0	0	0	0	0
HYI	0	1	0	0	0	1	0	0	0	0	1	1	0	0	1	1	0	1	0	0	0	1	1	1	0	0	1	0	0	0	1	0	0	0	0	0	1	1	1	0	0	0	1	0	1	0	1	0	0
PTPRF	1	0	1	0	2	1	0	0	0	1	3	2	0	0	2	4	1	1	1	0	0	5	1	1	0	1	1	1	0	1	3	1	0	1	0	1	1	1	2	0	1	0	1	1	1	1	1	0	0
KDM4A	1	1	1	0	0	1	0	0	0	2	3	1	0	0	3	3	1	1	0	0	0	2	1	2	0	1	1	1	0	1	2	1	0	0	0	1	2	1	2	1	1	0	1	1	2	1	1	0	0
KDM4A-AS1	0	0	0	0	0	0	0	0	0	0	1	1	0	0	1	1	0	1	0	0	0	1	1	0	0	1	0	0	0	0	1	0	0	0	0	1	1	1	1	1	0	0	0	0	1	1	0	0	0
ST3GAL3	0	0	0	0	0	0	0	0	0	0	1	0	0	0	1	1	0	0	0	0	0	1	0	0	0	0	0	0	0	0	1	0	0	0	0	0	0	0	0	0	0	0	0	0	0	0	0	0	0
MIR6079	0	0	1	0	1	1	0	0	0	1	2	1	0	0	1	2	1	1	0	0	0	1	1	1	0	1	1	1	0	1	2	1	0	1	0	1	1	1	1	1	1	0	1	0	1	1	1	0	0
ARTN	1	1	1	0	0	1	0	0	0	1	1	1	0	0	1	1	1	1	0	0	0	1	1	1	0	1	1	1	0	1	2	1	0	0	0	0	1	1	1	1	1	0	1	0	1	1	0	0	0
IPO13	1	1	1	0	0	1	0	0	0	1	2	1	0	0	2	2	1	1	0	0	0	1	1	1	0	1	1	1	0	1	2	1	0	1	0	1	1	1	1	1	1	0	1	1	1	1	1	0	0
DPH2	0	0	0	0	0	0	0	0	0	0	1	0	0	0	0	1	0	0	0	0	0	0	0	0	0	0	0	0	0	0	1	0	0	0	0	0	0	0	0	0	0	0	0	0	0	0	0	0	0
ATP6V0B	0	0	0	0	0	0	0	0	0	0	1	1	0	0	0	1	0	0	0	0	0	0	0	0	0	0	0	0	0	0	1	0	0	0	0	0	0	0	0	0	0	0	0	0	0	0	0	0	0
B4GALT2	0	0	0	0	0	0	0	0	0	0	0	0	0	0	0	0	0	0	0	0	0	0	0	1	0	0	0	0	0	0	1	0	0	0	0	0	0	0	0	0	0	0	0	0	0	0	0	0	0
CCDC24	0	1	1	0	0	1	0	0	0	1	2	1	0	0	2	2	0	1	0	0	0	2	1	0	0	0	1	0	0	1	2	1	0	1	0	1	1	1	1	1	0	0	1	0	1	1	1	0	0
SLC6A9	0	0	0	0	0	0	0	0	0	1	1	0	0	0	1	1	0	0	0	0	0	1	0	0	0	0	0	0	0	0	1	0	0	0	0	0	0	0	0	0	0	0	0	0	0	0	0	0	0
KLF17	1	1	1	0	0	1	0	0	0	1	2	1	0	0	2	3	1	1	0	0	0	1	1	1	0	1	1	1	0	1	1	1	0	1	0	1	1	1	1	1	1	0	1	1	1	1	1	0	0
DMAP1	1	1	1	0	0	1	0	0	0	1	2	1	0	0	3	2	1	1	0	0	0	2	1	1	0	1	1	1	0	1	2	1	0	1	0	1	1	1	1	1	1	0	1	1	1	1	1	0	0
ERI3	0	0	0	0	0	0	0	0	0	0	0	1	0	0	1	1	0	0	0	0	0	1	1	0	0	0	0	0	0	0	1	0	0	0	0	0	0	1	0	0	0	0	1	0	0	0	0	0	0
ERI3-IT1	0	0	0	0	0	0	0	0	0	0	1	1	0	0	1	1	0	0	0	0	0	1	1	0	0	0	0	0	0	0	1	0	0	0	0	0	0	1	0	0	0	0	1	0	0	0	0	0	0
SNORA110	0	0	0	0	0	0	0	0	0	1	1	0	0	0	1	1	0	0	0	0	0	0	1	0	0	1	0	0	0	1	1	0	0	0	0	0	0	0	0	1	0	0	1	0	1	0	0	0	0
RNF220	0	0	0	0	0	0	0	0	0	0	1	0	0	0	0	1	0	0	0	0	0	0	0	0	0	0	0	0	0	0	1	0	0	0	0	0	0	0	0	0	0	0	0	0	0	0	0	0	0
MIR5584	1	1	1	0	0	1	0	0	0	1	2	1	0	0	2	2	1	1	0	0	0	1	1	1	0	1	1	1	0	1	2	1	0	1	0	1	1	1	1	1	1	0	1	1	1	1	1	0	0
TMEM53	0	0	1	0	0	1	0	0	0	1	1	1	0	0	1	2	1	1	0	0	0	1	1	1	0	1	1	1	0	1	1	1	0	1	0	1	1	1	1	1	1	0	1	0	1	1	1	0	0
C1orf228	1	1	1	0	1	1	0	0	0	1	2	1	0	0	3	2	1	1	0	0	0	2	1	1	0	1	1	1	0	1	2	1	0	1	0	1	1	1	1	1	1	0	1	1	1	1	1	0	0
SNORD145	1	0	1	0	1	1	0	0	0	1	2	1	0	0	3	2	1	1	0	0	0	2	1	1	0	1	1	0	0	1	2	1	0	1	0	1	1	1	1	1	1	0	1	1	1	1	1	0	0
KIF2C	1	1	1	0	1	1	0	0	0	1	3	1	0	0	3	4	1	1	0	0	0	3	1	1	0	1	1	1	0	1	2	1	0	1	0	1	1	1	1	1	1	0	1	1	1	1	1	0	0
SNORD160	0	0	1	0	0	1	0	0	0	1	1	1	0	0	2	1	0	1	0	0	0	2	1	1	0	1	0	1	0	1	1	1	0	0	0	0	1	1	1	1	0	0	1	0	1	1	0	0	0
RPS8	1	1	1	0	1	1	0	0	0	2	4	1	0	0	4	5	1	1	0	0	0	4	1	1	0	1	1	1	0	2	2	2	0	1	0	1	1	2	2	1	1	0	2	1	1	1	1	0	0
SNORD55	1	1	1	0	1	1	0	0	0	2	4	1	0	0	4	5	1	1	0	0	0	4	1	1	0	1	1	1	0	2	2	2	0	1	0	1	1	2	2	1	1	0	2	1	1	1	1	0	0
SNORD46	1	1	1	0	1	1	0	0	0	2	3	1	0	0	4	5	1	1	0	0	0	3	1	1	0	1	1	1	0	1	2	1	0	1	0	1	1	1	2	1	1	0	1	1	1	1	1	0	0
SNORD38A	1	1	1	0	1	1	0	0	0	2	3	1	0	0	4	4	1	1	0	0	0	3	2	1	0	1	1	1	0	1	2	1	0	1	0	1	1	1	2	1	1	0	2	1	1	1	1	0	0
SNORD38B	1	2	1	0	1	1	0	0	0	2	4	1	0	0	4	4	1	1	0	0	0	4	2	1	0	1	1	1	0	2	2	1	0	1	0	1	1	2	2	1	1	0	2	1	1	1	1	0	0
BEST4	1	3	1	0	0	1	0	0	0	1	3	1	0	0	3	2	0	1	0	0	0	3	1	1	0	1	1	1	0	1	2	1	0	1	0	1	1	1	1	1	1	0	2	1	1	1	1	0	0
PLK3	1	0	1	0	0	1	0	0	0	2	3	1	0	0	3	3	1	1	0	0	0	2	1	1	0	1	1	0	0	1	1	1	0	1	0	0	1	1	2	1	1	0	1	1	1	1	1	0	0
BTBD19	0	0	0	0	0	0	0	0	0	1	1	0	0	0	1	1	0	0	0	0	0	1	0	0	0	0	0	0	0	0	0	0	0	0	0	0	0	0	1	0	0	0	0	0	0	0	0	0	0
TCTEX1D4	0	0	0	0	0	0	0	0	0	0	0	0	0	0	1	0	0	0	0	0	0	0	0	0	0	0	0	0	0	0	0	0	0	0	0	0	0	0	0	0	0	0	0	0	0	0	0	0	0
PTCH2	1	1	1	0	1	1	0	0	0	2	3	1	0	0	2	4	1	2	0	0	0	4	1	2	0	1	1	1	0	1	3	1	0	1	0	1	1	1	2	1	1	0	2	1	1	1	1	0	0
EIF2B3	1	1	1	0	0	1	0	0	0	1	2	1	0	0	2	2	1	1	0	0	0	1	1	1	0	1	1	1	0	1	2	1	0	1	0	1	1	1	1	1	1	0	1	1	1	1	1	0	0
HECTD3	0	0	0	0	0	1	0	0	0	0	1	0	0	0	1	1	0	1	0	0	0	1	1	1	0	1	0	0	0	0	1	0	0	0	0	0	1	1	1	1	0	0	1	0	1	0	0	0	0
UROD	0	0	0	0	0	0	0	0	0	0	1	0	0	0	1	1	0	0	0	0	0	1	0	0	0	0	0	0	0	0	1	0	0	0	0	0	0	0	1	0	0	0	0	0	0	0	0	0	0
ZSWIM5	0	0	0	0	0	0	0	0	0	1	1	0	0	0	1	1	0	0	0	0	0	1	0	0	0	0	0	0	0	0	0	0	0	0	0	0	0	0	0	0	0	0	0	0	0	0	0	0	0
LINC01144	1	1	1	0	1	1	0	0	0	1	2	1	0	0	4	3	1	1	0	0	0	2	1	1	0	1	1	1	0	1	2	1	0	1	0	1	1	1	1	1	1	0	1	1	1	1	1	0	0
HPDL	1	1	1	0	0	1	0	0	0	2	3	1	0	0	3	3	1	1	0	0	0	2	1	2	0	1	1	1	0	1	2	2	0	1	0	1	1	1	2	1	1	0	1	1	1	1	1	0	0
MUTYH	0	0	0	0	0	1	0	0	0	1	2	1	0	0	2	1	0	1	0	0	0	1	1	1	0	1	0	0	0	1	1	0	0	0	0	0	1	1	1	1	0	0	1	0	1	0	1	0	0
TOE1	1	1	1	0	0	1	0	0	0	1	4	1	0	0	4	3	1	1	0	0	0	2	1	1	0	1	1	1	0	1	2	1	0	1	0	1	1	1	1	1	1	0	1	1	1	1	1	0	0
TESK2	0	0	0	0	0	0	0	0	0	0	1	1	0	0	2	1	0	0	0	0	0	1	1	0	0	0	0	0	0	0	1	0	0	0	0	0	0	0	0	0	0	0	1	0	0	0	0	0	0
CCDC163	0	0	0	0	0	0	0	0	0	0	2	0	0	0	1	1	0	0	0	0	0	1	0	1	0	0	0	0	0	0	1	0	0	0	0	0	1	0	1	0	0	0	0	0	0	1	0	0	0
MMACHC	1	0	0	0	0	0	0	0	0	1	2	0	0	0	1	2	0	0	0	0	0	1	1	1	0	0	0	0	0	1	1	0	0	0	0	0	1	0	1	0	0	0	0	0	0	1	0	0	0
PRDX1	0	0	1	0	0	0	0	0	0	1	2	0	0	0	2	2	0	1	0	0	0	2	1	1	0	1	1	0	0	1	1	0	0	0	0	0	1	1	1	1	0	0	1	1	1	1	0	0	0
AKR1A1	1	1	1	0	0	1	0	0	0	2	4	1	0	0	4	5	1	1	0	0	0	4	1	2	0	1	1	1	0	4	3	1	0	1	0	1	2	1	2	1	1	0	1	1	1	1	1	0	0
NASP	1	1	1	0	0	1	0	0	0	1	3	1	0	0	3	3	1	1	0	0	0	1	1	1	0	1	1	1	0	1	1	1	0	1	0	1	1	1	1	1	1	0	1	1	1	1	1	0	0
CCDC17	0	0	0	0	0	0	0	0	0	1	1	0	0	0	1	1	0	1	0	0	0	1	1	0	0	0	0	0	0	1	1	1	0	0	0	0	1	1	1	0	0	0	1	0	0	1	0	0	0
GPBP1L1	1	0	1	0	0	1	0	0	0	1	2	1	0	0	2	2	1	1	0	0	0	2	1	1	0	1	1	1	0	1	1	1	0	1	0	0	1	1	1	1	1	0	1	1	1	1	1	0	0
RPS15AP10	1	1	1	0	0	1	0	0	0	1	2	1	0	0	2	2	1	1	0	0	0	1	1	1	0	1	1	1	0	1	1	1	0	1	0	1	1	1	1	1	1	0	1	1	1	1	1	0	0
TMEM69	1	0	1	0	0	1	0	0	0	1	4	1	0	0	3	3	1	1	0	0	0	3	1	1	0	1	1	0	0	1	2	1	0	1	0	1	1	1	1	1	1	0	1	0	1	1	1	0	0
IPP	1	1	1	0	0	1	0	0	0	1	3	1	0	0	3	2	1	1	0	0	0	2	1	1	0	1	1	1	0	1	1	1	0	1	0	1	1	1	1	1	1	0	1	1	1	1	1	0	0
MAST2	1	1	1	0	1	1	0	0	0	2	3	1	0	0	5	4	1	1	0	0	0	4	1	1	0	1	1	1	0	1	2	1	0	1	0	1	1	1	2	1	1	0	1	1	1	1	1	0	0
PIK3R3	0	0	0	0	0	0	0	0	0	0	1	0	0	0	2	1	0	0	0	0	0	1	0	0	0	0	0	0	0	0	1	0	0	0	0	0	1	1	1	0	0	0	1	0	1	0	0	0	0
TSPAN1	1	0	1	0	0	1	0	0	0	1	2	1	0	0	2	2	1	1	0	0	0	2	1	1	0	1	1	1	0	1	2	1	0	1	0	0	1	1	1	1	1	0	1	1	1	1	1	0	0
POMGNT1	0	0	0	0	0	0	0	0	0	1	1	1	0	0	1	1	0	0	0	0	0	1	0	0	0	0	0	0	0	0	1	0	0	0	0	0	0	0	0	0	0	0	0	0	0	0	0	0	0
LURAP1	1	1	1	0	0	1	0	0	0	2	2	1	0	0	3	3	1	1	0	0	0	2	1	1	0	1	1	1	0	1	2	1	0	1	0	1	1	1	2	1	1	0	1	1	1	1	1	0	0
RAD54L	1	1	1	0	0	1	0	0	0	2	3	1	0	0	3	4	1	1	0	0	0	2	1	1	0	1	1	1	0	1	2	1	0	1	0	1	1	1	2	1	1	0	1	1	1	1	1	0	0
LRRC41	1	2	1	0	0	1	0	0	0	1	2	1	0	0	3	2	1	1	0	0	0	2	2	1	0	1	1	1	0	1	3	1	0	1	0	1	1	1	1	1	1	0	2	1	1	1	1	0	0
UQCRH	1	1	1	0	0	1	0	0	0	1	2	1	0	0	3	3	1	1	0	0	0	3	1	1	0	1	1	0	0	1	1	1	0	1	0	1	1	1	1	1	1	0	1	1	1	1	1	0	0
NSUN4	1	1	1	0	1	1	0	0	0	2	4	1	0	0	3	4	1	1	0	0	0	4	1	1	0	1	1	1	0	1	2	1	0	1	0	1	1	1	2	1	1	0	2	1	1	1	1	0	0
FAAH	0	0	1	0	0	0	0	0	0	1	1	1	0	0	2	2	1	1	0	0	0	1	1	1	0	1	1	1	0	1	1	1	0	0	0	0	1	1	1	1	0	0	1	1	1	1	0	0	0
FAAHP1	1	0	1	0	0	1	0	0	0	1	2	1	0	0	2	2	1	1	0	0	0	1	1	1	0	1	1	1	0	1	2	1	0	1	0	1	1	1	1	1	1	0	1	1	1	1	1	0	0
LINC01398	1	0	1	0	0	1	0	0	0	2	2	1	0	0	3	2	1	1	0	0	0	3	1	2	0	1	1	0	0	1	2	1	0	1	0	1	1	1	1	1	1	0	1	1	1	1	1	0	0
DMBX1	1	1	2	0	1	1	0	0	0	2	3	1	0	0	3	3	1	1	0	0	0	3	1	1	0	1	1	1	0	1	2	1	0	1	0	1	1	1	2	1	1	0	1	1	1	1	1	0	0
MKNK1-AS1	1	0	0	0	0	1	0	0	0	1	2	1	0	0	2	2	0	1	0	0	0	1	1	1	0	1	1	0	0	1	2	1	0	1	0	1	1	1	1	1	1	0	1	1	1	1	1	0	0
KNCN	0	0	2	0	0	0	0	0	0	1	2	3	0	0	1	1	0	1	0	0	0	5	1	1	0	1	0	0	0	1	2	1	0	0	0	0	1	1	1	0	1	0	1	1	1	0	1	0	0
MKNK1	0	0	0	0	0	0	0	0	0	0	1	0	0	0	1	1	0	1	0	0	0	1	1	0	0	1	0	0	0	1	1	1	0	0	0	0	1	0	0	0	0	0	0	0	1	1	0	0	0
MOB3C	0	0	1	0	0	0	0	0	0	1	1	1	0	0	1	2	1	1	0	0	0	1	1	1	0	1	0	1	0	1	2	1	0	0	0	1	1	1	1	1	1	0	1	0	1	1	1	0	0
ATPAF1	1	1	1	0	1	1	0	0	0	1	2	1	0	0	3	2	1	1	0	0	0	1	1	1	0	1	1	1	0	1	3	1	0	1	0	1	1	1	1	1	1	0	1	1	2	1	1	0	0
TEX38	1	1	1	0	1	1	0	0	0	1	2	1	0	0	2	2	1	1	0	0	0	2	1	1	0	1	1	1	0	1	2	1	0	1	0	1	1	1	1	1	1	0	1	1	1	1	1	0	0
EFCAB14-AS1	0	0	1	0	0	1	0	0	0	1	1	1	0	0	1	2	1	0	0	0	0	1	1	1	0	1	0	0	0	1	2	1	0	0	0	0	1	1	1	1	0	0	1	0	1	1	0	0	0
EFCAB14	0	0	0	0	0	0	0	0	0	0	1	0	0	0	1	1	0	0	0	0	0	1	0	0	0	0	0	0	0	0	1	0	0	0	0	0	1	0	0	0	0	0	0	0	0	0	0	0	0
CYP4B1	0	0	0	0	0	0	0	0	0	1	1	0	0	0	1	1	0	1	0	0	0	1	0	0	0	1	0	1	0	0	1	1	0	0	0	1	1	0	0	1	0	0	0	0	1	0	0	0	0
CYP4Z2P	0	0	0	0	0	0	0	0	0	0	0	0	0	0	1	1	0	0	0	0	0	1	0	0	0	0	0	0	0	0	1	0	0	0	0	0	0	0	0	0	0	0	0	0	0	0	0	0	0
CYP4A11	0	0	0	0	0	0	0	0	0	0	0	0	0	0	0	0	0	0	0	0	0	0	0	0	0	0	0	0	0	0	1	0	0	0	0	0	0	0	0	0	0	0	0	0	0	0	0	0	0
CYP4X1	0	0	0	0	1	0	0	0	0	0	1	0	0	0	1	1	0	1	0	0	0	1	0	0	0	0	0	0	0	0	0	0	0	0	0	0	0	0	0	1	0	0	0	0	0	1	0	0	0
CYP4Z1	0	0	0	0	0	0	0	0	0	0	1	0	0	0	1	1	0	0	0	0	0	1	0	0	0	0	0	0	0	0	1	0	0	0	0	0	0	0	0	0	0	0	0	0	0	0	0	0	0
CYP4A22	0	0	0	0	0	1	0	0	0	1	1	0	0	0	2	1	1	0	0	0	0	1	1	1	0	0	1	1	0	1	1	1	0	0	0	0	1	0	1	1	0	0	0	0	1	1	1	0	0
LINC00853	1	0	1	0	1	1	0	0	0	2	3	1	0	0	3	3	1	1	0	0	0	3	1	1	0	1	1	1	0	2	3	1	0	1	0	1	1	1	2	1	1	0	1	1	1	1	1	0	0
PDZK1IP1	0	0	0	0	0	0	0	0	0	1	1	1	0	0	1	1	0	0	0	0	0	2	0	0	0	0	0	0	0	1	1	1	0	0	0	0	0	0	1	0	0	0	0	0	1	0	0	0	0
TAL1	1	0	1	0	0	1	0	0	0	1	1	1	0	0	2	2	0	1	0	0	0	2	1	1	0	1	1	0	0	1	2	1	0	0	0	1	1	0	1	1	1	0	1	0	1	1	0	0	0
STIL	1	1	1	0	0	1	0	0	0	1	3	1	0	0	3	3	1	1	0	0	0	3	1	1	0	1	1	1	0	1	2	1	0	1	0	1	1	1	1	1	1	0	1	1	1	1	1	0	0
CMPK1	1	1	1	0	1	1	0	0	0	2	4	1	0	0	3	4	1	1	0	0	0	3	1	1	0	1	1	1	0	1	2	1	0	1	0	1	1	1	2	1	1	0	1	1	1	1	1	0	0
LINC01389	1	1	1	0	0	1	0	0	0	1	2	0	0	0	2	1	1	1	0	0	0	2	1	1	0	1	1	1	0	1	1	1	0	1	0	0	1	1	1	1	0	0	1	0	1	1	1	0	0
FOXE3	0	0	0	0	0	0	0	0	0	1	1	1	0	0	1	1	0	0	0	0	0	1	1	1	0	1	0	0	0	1	2	1	0	0	0	1	1	0	1	0	0	0	1	0	1	0	0	0	0
FOXD2	0	0	1	0	0	1	0	0	0	1	1	1	0	0	1	2	0	1	0	0	0	2	1	1	0	1	0	0	0	1	1	1	0	1	0	0	1	1	1	1	0	0	1	1	1	1	1	0	0
FOXD2-AS1	0	0	1	0	0	1	0	0	0	1	1	1	0	0	1	2	0	1	0	0	0	2	1	1	0	1	0	0	0	1	1	1	0	1	0	0	1	1	1	1	0	0	1	0	1	1	1	0	0
TRABD2B	0	0	0	0	0	0	0	0	0	0	1	1	0	0	1	1	0	0	0	0	0	1	0	1	0	1	0	0	0	1	1	1	0	0	0	0	1	1	0	0	0	0	0	0	1	0	0	0	0
SKINT1L	1	1	1	0	0	1	0	0	0	1	1	1	0	0	2	1	0	1	0	0	0	1	1	1	0	1	1	1	0	1	1	1	0	1	0	1	1	1	1	1	1	0	1	1	1	1	1	0	0
SLC5A9	1	0	0	0	0	1	0	0	0	0	1	1	0	0	1	1	0	1	0	0	0	1	1	1	0	1	1	1	0	1	2	1	0	1	0	1	1	0	0	1	0	0	0	1	1	1	1	0	0
SPATA6	0	1	0	0	0	0	0	0	0	0	1	0	0	0	1	1	0	1	0	0	0	1	0	1	0	1	0	1	0	1	2	1	0	1	0	1	1	1	0	1	1	0	0	1	0	1	0	0	0
AGBL4	0	1	0	0	0	0	0	0	0	0	1	1	0	0	1	1	0	1	0	0	0	1	1	1	0	1	1	1	0	1	1	1	0	1	0	1	1	1	0	1	1	0	0	1	1	1	1	0	0
BEND5	1	1	1	0	0	0	0	0	0	1	1	1	0	0	1	1	1	1	0	0	0	1	1	1	0	1	1	1	0	1	2	1	0	1	0	1	1	1	0	1	1	0	1	1	1	1	1	0	0
AGBL4-IT1	1	1	0	0	0	1	0	0	0	0	1	0	0	0	1	1	1	1	0	0	0	1	1	1	0	1	1	1	0	0	2	0	0	1	0	1	1	1	0	1	1	0	1	1	1	1	1	0	0
ELAVL4	0	0	0	0	0	0	0	0	0	0	0	0	0	0	0	0	0	0	0	0	0	0	0	0	0	0	0	0	0	0	0	0	0	0	0	0	0	0	0	0	0	0	0	0	0	0	0	0	0
DMRTA2	0	0	0	0	0	0	0	0	0	0	0	0	0	0	0	0	0	0	0	0	0	0	0	0	0	0	0	0	0	0	0	0	0	0	0	0	0	0	0	0	0	0	0	0	0	0	0	0	0
FAF1	1	1	1	0	0	1	0	0	0	1	2	1	0	0	2	1	0	1	0	0	0	1	1	1	0	1	1	1	0	1	2	1	0	1	0	1	1	1	1	1	1	0	1	1	1	1	1	0	0
CDKN2C	0	0	0	0	0	0	0	0	0	1	1	0	0	0	1	2	0	0	0	0	0	1	0	0	0	0	0	0	0	0	1	0	0	0	0	0	0	0	0	0	0	0	0	0	0	0	0	0	0
MIR4421	1	1	1	0	1	1	0	0	0	1	2	1	0	0	1	2	1	1	1	0	0	1	1	1	0	1	1	1	0	1	2	1	0	1	0	1	1	1	1	1	1	0	1	1	1	1	1	0	0
MIR6500	1	1	1	0	1	1	0	0	0	1	2	1	0	0	1	2	1	1	1	0	0	1	1	1	0	1	1	1	0	1	2	1	0	1	0	1	1	1	1	1	1	0	1	1	1	1	1	0	0
C1orf185	1	1	1	0	1	1	0	0	0	1	3	1	0	0	2	2	1	1	0	0	0	2	1	1	0	1	1	1	0	1	2	1	0	1	0	1	1	1	1	1	1	0	1	1	1	1	1	0	0
RNF11	1	1	1	0	0	1	0	0	0	1	3	1	0	0	2	3	1	1	0	0	0	2	1	1	0	1	1	1	0	1	2	1	0	1	0	1	1	1	1	1	1	0	1	1	1	1	1	0	0
TTC39A	1	1	1	0	0	1	0	0	0	2	2	1	0	0	2	2	1	1	0	0	0	2	1	1	0	1	1	1	0	1	2	1	0	1	0	1	1	1	1	1	1	0	1	1	1	1	1	0	0
TTC39A-AS1	1	1	1	0	1	1	0	0	0	2	3	2	0	0	4	3	1	1	0	0	0	3	1	1	0	1	1	1	0	1	3	1	0	1	0	1	1	1	2	1	1	0	1	1	2	1	1	0	0
EPS15	1	1	1	0	0	0	0	0	0	1	2	1	0	0	3	2	1	1	0	0	0	2	1	1	0	1	1	1	0	1	2	1	0	1	0	1	1	1	1	1	1	0	1	1	1	1	1	0	0
OSBPL9	1	1	1	0	0	1	0	0	0	1	2	1	0	0	2	2	1	1	0	0	0	2	1	1	0	1	1	0	0	1	2	1	0	1	0	0	1	1	1	1	1	0	1	1	1	1	1	0	0
NRDC	0	1	0	0	0	0	0	0	0	0	1	0	0	0	1	1	0	0	0	0	0	1	0	0	0	0	0	0	0	0	0	0	0	0	0	0	0	0	0	0	0	0	1	0	0	0	1	0	0
MIR761	1	1	1	0	0	1	0	0	0	1	3	1	0	0	4	4	1	1	0	0	0	2	1	1	0	1	1	1	0	1	2	1	0	1	0	1	1	1	1	1	1	0	1	1	1	1	1	0	0
RAB3B	0	1	1	0	0	1	0	0	0	1	1	1	0	0	2	2	0	1	0	0	0	1	1	1	0	1	1	1	0	1	2	1	0	1	0	1	1	1	1	1	1	0	1	1	1	1	1	0	0
TXNDC12	1	1	1	0	0	1	0	0	0	1	2	1	0	0	2	2	1	1	0	0	0	2	1	1	0	1	1	1	0	1	2	1	0	1	0	1	1	1	1	1	1	0	1	1	1	1	1	0	0
KTI12	1	1	1	0	0	1	0	0	0	1	3	1	0	0	3	3	1	1	0	0	0	2	1	1	0	1	1	1	0	1	2	1	0	1	0	1	1	1	1	1	1	0	1	1	1	1	1	0	0
TXNDC12-AS1	1	1	2	0	1	2	0	0	0	2	5	1	0	0	4	4	3	1	0	0	0	3	1	2	0	1	1	1	0	1	3	1	0	1	0	1	2	2	2	1	2	0	1	1	2	2	1	0	0
BTF3L4	1	1	1	0	0	1	0	0	0	1	3	1	0	0	2	2	1	1	0	0	0	2	1	1	0	1	1	1	0	1	2	1	0	1	0	1	1	1	1	1	1	0	1	1	1	1	1	0	0
ZFYVE9	1	1	1	0	0	1	0	0	0	2	2	1	0	0	2	2	1	1	0	0	0	2	1	1	0	1	1	1	0	1	2	1	0	1	0	1	1	1	1	1	1	0	1	1	1	1	1	0	0
CC2D1B	0	1	1	0	0	0	0	0	0	1	1	1	0	0	1	1	0	1	0	0	0	1	1	0	0	1	1	1	0	1	1	1	0	0	0	0	1	1	1	1	0	0	1	1	1	1	0	0	0
ORC1	1	1	1	0	0	1	0	0	0	1	2	1	0	0	2	3	1	1	0	0	0	2	1	1	0	1	1	1	0	1	1	1	0	1	0	1	1	1	1	1	1	0	1	1	1	1	1	0	0
PRPF38A	1	1	1	0	1	1	0	0	0	1	2	1	0	0	2	3	1	1	0	0	0	4	1	1	0	1	1	1	0	1	1	2	0	1	0	1	1	1	1	1	1	0	1	1	1	1	1	0	0
ZCCHC11	1	1	1	0	1	1	0	0	0	1	2	1	0	0	2	2	1	1	0	0	0	2	1	1	0	1	1	1	0	1	3	1	0	1	0	1	1	1	1	1	1	0	1	1	1	1	1	0	0
GPX7	1	1	1	0	0	1	0	0	0	2	2	1	0	0	2	3	1	1	0	0	0	2	1	1	0	1	1	1	0	1	3	1	0	1	0	1	1	1	2	1	1	0	1	1	1	1	1	0	0
FAM159A	2	1	1	0	0	1	0	0	0	4	3	1	0	0	3	3	1	2	0	0	0	2	1	2	0	1	1	1	0	1	3	1	0	1	0	1	2	1	2	1	1	0	1	0	1	1	1	0	0
COA7	1	1	1	0	1	1	0	0	0	2	3	1	0	0	2	3	1	1	0	0	0	2	1	1	0	1	1	1	0	1	2	1	0	1	0	1	1	1	1	1	1	0	1	1	1	1	1	0	0
ZYG11B	1	1	1	0	1	1	0	0	0	2	3	1	0	0	4	3	1	1	0	0	0	2	1	1	0	1	1	1	0	1	2	1	0	1	0	1	1	1	1	1	1	0	1	1	2	1	1	0	0
ZYG11A	1	1	1	0	0	1	0	0	0	2	4	1	0	0	2	4	1	2	0	0	0	3	1	1	0	1	1	1	0	1	2	1	0	1	0	1	1	1	2	1	1	0	1	1	1	0	1	0	0
ECHDC2	1	0	1	0	0	1	0	0	0	1	2	0	0	0	2	2	1	1	0	0	0	2	1	1	0	1	1	1	0	1	1	1	0	1	0	1	1	1	1	1	1	0	1	1	1	1	1	0	0
SCP2	1	1	1	0	0	1	0	0	0	2	3	1	0	0	2	3	1	1	0	0	0	1	1	1	0	1	1	1	0	1	2	1	0	1	0	1	1	1	1	1	1	0	1	1	1	1	1	0	0
MIR1273F	1	1	1	0	0	1	0	0	0	2	3	1	0	0	3	4	0	1	0	0	0	2	2	1	0	1	1	1	0	1	2	1	0	1	0	1	1	1	1	1	1	0	1	1	1	1	1	0	0
MIR5095	1	1	1	0	0	1	0	0	0	1	2	1	0	0	2	2	1	1	0	0	0	1	1	1	0	1	1	1	0	1	2	1	0	1	0	0	1	1	1	1	1	0	1	1	1	1	1	0	0
MIR1273G	1	1	1	0	0	1	0	0	0	2	2	1	0	0	2	3	1	1	0	0	0	2	1	1	0	1	0	1	0	1	2	1	0	1	0	1	1	1	1	1	1	0	1	1	1	1	1	0	0
PODN	1	1	1	0	0	1	0	0	0	1	1	1	0	0	2	2	1	1	0	0	0	2	1	1	0	1	1	1	0	1	2	1	0	1	0	1	1	1	1	1	1	0	1	1	1	1	1	0	0
SLC1A7	0	0	1	0	0	0	0	0	0	1	1	1	0	0	1	1	0	1	0	0	0	1	0	1	0	1	0	0	0	1	1	1	0	0	0	0	1	1	1	1	0	0	0	0	1	1	0	0	0
CPT2	0	0	1	0	0	1	0	0	0	1	2	1	0	0	2	2	1	1	0	0	0	2	1	1	0	1	1	1	0	1	2	1	0	1	0	1	1	1	1	1	1	0	1	1	1	1	1	0	0
C1orf123	0	0	1	0	0	0	0	0	0	1	1	1	0	0	1	1	0	1	0	0	0	1	1	1	0	0	1	1	0	1	1	0	0	0	0	1	1	1	1	1	0	0	1	0	1	1	0	0	0
MAGOH	1	1	1	0	0	1	0	0	0	1	2	1	0	0	3	3	1	1	0	0	0	2	1	1	0	1	1	1	0	1	2	1	0	1	0	1	1	1	1	1	1	0	1	1	1	1	1	0	0
LRP8	1	1	1	0	0	1	0	0	0	1	2	1	0	0	2	2	1	1	0	0	0	1	1	1	0	1	1	1	0	1	2	1	0	1	0	1	1	1	1	1	1	0	1	1	1	1	1	0	0
LINC01771	1	1	1	0	0	1	0	0	0	2	2	1	0	0	2	2	1	1	0	0	0	2	1	1	0	1	1	0	0	1	2	1	0	0	0	1	1	1	1	1	1	0	1	1	1	1	1	0	0
SLC25A3P1	1	1	1	0	0	0	0	0	0	1	2	1	0	0	3	2	1	1	0	0	0	1	1	1	0	1	1	1	0	1	1	1	0	1	0	1	1	1	1	1	1	0	1	1	1	1	1	0	0
DMRTB1	1	1	1	0	0	1	0	0	0	1	2	1	0	0	1	2	1	1	0	0	0	1	1	1	0	1	1	1	0	1	1	1	0	1	0	1	1	1	1	1	1	0	1	1	1	1	1	0	0
GLIS1	0	0	0	0	0	0	0	0	0	1	1	1	0	0	1	1	0	1	0	0	0	1	1	1	0	0	0	0	0	1	1	1	0	0	0	1	1	1	1	0	0	0	0	0	1	1	1	0	0
NDC1	0	0	1	0	0	0	0	0	0	0	1	0	0	0	2	1	1	0	0	0	0	1	0	1	0	0	0	0	0	0	1	0	0	0	0	0	1	0	0	0	1	0	0	0	0	0	1	0	0
YIPF1	1	1	1	0	0	1	0	0	0	1	2	1	0	0	2	1	0	1	0	0	0	1	1	1	0	1	1	1	0	1	1	1	0	1	0	1	1	1	1	1	1	0	1	1	1	1	1	0	0
DIO1	1	1	1	0	1	1	0	0	0	3	3	1	0	0	3	3	1	1	0	0	0	2	1	1	0	1	1	1	0	1	2	1	0	1	0	1	1	1	1	1	1	0	1	1	1	1	1	0	0
HSPB11	1	1	1	0	0	1	0	0	0	1	4	1	0	0	3	3	1	1	0	0	0	2	1	2	0	1	1	1	0	1	2	1	0	1	0	1	1	1	1	1	1	0	1	1	1	1	1	0	0
LRRC42	1	1	1	0	0	1	0	0	0	1	2	1	0	0	3	3	1	1	0	0	0	2	1	1	0	1	1	0	0	1	1	1	0	1	0	1	1	1	2	1	1	0	1	1	1	1	1	0	0
LDLRAD1	1	1	1	0	0	1	0	0	0	2	2	1	0	0	3	2	1	1	0	0	0	2	1	1	0	1	1	1	0	1	2	1	0	1	0	1	1	1	1	1	1	0	1	1	1	1	1	0	0
TMEM59	1	1	1	0	0	0	0	0	0	1	2	1	0	0	2	1	1	1	0	0	0	1	1	0	0	0	1	1	0	1	1	1	0	1	0	1	1	1	1	0	0	0	1	1	1	1	1	0	0
TCEANC2	1	0	1	0	0	1	0	0	0	1	3	1	0	0	3	3	0	1	0	0	0	2	1	1	0	1	1	0	0	1	2	1	0	0	0	1	1	1	1	1	1	0	1	0	1	1	1	0	0
MIR4781	1	1	1	0	0	1	0	0	0	1	3	1	0	0	3	3	0	1	0	0	0	3	1	1	0	1	1	0	0	1	2	1	0	1	0	1	1	1	1	1	1	0	1	1	1	1	1	0	0
CDCP2	1	0	1	0	0	1	0	0	0	2	2	1	0	0	2	2	1	1	0	0	0	1	1	1	0	2	1	1	0	1	2	0	0	1	0	1	1	1	1	1	1	0	1	1	1	1	1	0	0
CYB5RL	1	1	1	0	0	1	0	0	0	1	2	1	0	0	2	2	1	1	0	0	0	2	1	1	0	1	1	1	0	1	2	1	0	1	0	1	1	1	1	1	1	0	1	1	1	1	1	0	0
MRPL37	1	1	1	0	0	1	0	0	0	2	4	3	0	0	4	3	1	1	0	0	0	2	1	1	0	1	1	1	0	1	3	1	0	1	0	1	1	1	1	1	1	0	1	1	1	1	1	0	0
SSBP3	1	0	0	0	0	0	0	0	0	1	1	1	0	0	1	1	0	1	0	0	0	2	0	0	0	1	0	0	0	0	1	1	0	0	0	0	0	0	1	0	0	0	0	0	1	0	0	0	0
SSBP3-AS1	0	0	0	0	0	0	0	0	0	1	1	0	0	0	1	1	0	1	0	0	0	2	1	0	0	1	0	0	0	0	1	1	0	0	0	0	0	0	1	0	0	0	1	0	1	0	0	0	0
ACOT11	1	0	1	0	0	1	0	0	0	1	2	1	0	0	1	2	1	1	0	0	0	1	1	2	0	1	1	1	0	1	2	1	0	1	0	1	1	1	1	1	1	0	1	1	1	1	1	0	0
FAM151A	0	0	0	0	0	1	0	0	0	1	1	1	0	0	1	1	0	1	0	0	0	1	1	1	0	1	1	1	0	1	2	1	0	0	0	0	1	1	1	1	1	0	1	1	1	1	0	0	0
MROH7-TTC4	1	1	1	0	1	1	0	0	0	2	3	1	0	0	3	2	1	2	1	0	0	1	1	1	0	1	1	1	0	1	2	1	0	1	0	1	1	1	1	1	1	0	1	1	1	1	1	0	0
MROH7	1	1	1	0	1	1	0	0	0	2	3	1	0	0	3	2	1	2	1	0	0	1	1	1	0	1	1	1	0	1	2	1	0	1	0	1	1	1	1	1	1	0	1	1	1	1	1	0	0
TTC4	1	1	1	0	0	1	0	0	0	2	2	1	0	0	3	2	1	1	0	0	0	2	1	1	0	1	1	1	0	1	3	1	0	1	0	1	2	1	1	1	1	0	1	1	1	1	1	0	0
PARS2	1	0	1	0	0	1	0	0	0	1	2	1	0	0	2	2	1	1	0	0	0	1	1	1	0	1	1	1	0	1	2	1	0	1	0	1	1	1	1	1	0	0	1	1	1	1	1	0	0
TTC22	1	1	1	0	0	1	0	0	0	1	2	1	0	0	2	2	1	1	0	0	0	1	1	1	0	1	1	1	0	1	3	1	0	1	0	1	1	1	1	1	1	0	1	1	1	1	1	0	0
LEXM	1	0	1	0	0	1	0	0	0	1	1	1	0	0	2	1	1	1	0	0	0	1	1	2	0	1	1	1	0	1	2	1	0	1	0	1	1	1	1	1	1	0	1	1	1	1	1	0	0
DHCR24	1	1	1	0	0	1	0	0	0	1	1	1	0	0	1	1	1	1	0	0	0	1	1	1	0	1	1	1	0	1	1	1	0	1	0	1	1	1	1	1	1	0	1	1	1	1	1	0	0
TMEM61	1	1	1	0	0	1	0	0	0	1	1	1	0	0	1	1	1	1	0	0	0	2	1	1	0	1	1	1	0	1	1	1	0	1	0	1	1	1	1	1	1	0	1	1	1	1	1	0	0
BSND	1	1	1	0	0	1	0	0	0	2	1	1	0	0	1	1	1	1	0	0	0	1	1	1	0	1	1	1	0	1	2	1	0	1	0	1	2	1	1	1	1	0	1	1	2	1	1	0	0
PCSK9	1	1	1	0	0	1	0	0	0	1	2	1	0	0	2	2	1	1	0	0	0	2	1	1	0	1	1	1	0	1	2	1	0	1	0	1	1	1	1	1	1	0	1	1	1	1	0	0	0
USP24	0	1	0	0	0	1	0	0	0	1	1	0	0	0	1	1	0	1	0	0	0	1	1	1	0	0	0	0	0	0	1	1	0	0	0	0	0	1	0	0	0	0	0	0	1	0	0	0	0
MIR4422HG	0	0	1	0	0	0	0	0	0	1	1	1	0	0	2	1	0	1	0	0	0	1	0	0	0	1	0	0	0	1	1	1	0	0	0	0	1	0	1	0	1	0	1	1	0	0	1	0	0
MIR4422	1	1	1	0	0	1	0	0	0	1	2	1	0	0	3	2	1	1	0	0	0	1	1	1	0	1	1	1	0	1	1	1	0	1	0	1	1	1	1	1	1	0	1	1	1	1	1	0	0
PLPP3	0	0	1	0	0	1	0	0	0	1	1	1	0	0	1	1	0	1	0	0	0	1	1	0	0	1	1	1	0	0	1	0	0	1	0	1	1	1	1	1	0	0	1	0	0	1	1	0	0
PRKAA2	0	1	0	0	0	1	0	0	0	0	1	1	0	0	1	1	0	1	0	0	0	0	1	1	0	1	1	1	0	1	1	1	0	1	0	1	0	0	0	1	0	0	1	1	1	1	0	0	0
C1orf168	0	1	0	0	0	0	0	0	0	0	1	0	0	0	1	1	0	1	0	0	0	1	1	1	0	1	1	1	0	0	1	0	0	0	0	1	1	1	0	1	0	0	1	1	0	1	0	0	0
C8A	1	1	1	0	0	0	0	0	0	1	1	0	0	0	1	1	1	1	0	0	0	1	1	1	0	1	1	1	0	1	1	1	0	1	0	1	1	1	1	1	0	0	1	1	1	1	1	0	0
C8B	1	0	0	0	0	0	0	0	0	1	1	0	0	0	1	1	0	0	0	0	0	0	0	0	0	1	0	1	0	1	1	1	0	1	0	1	0	0	0	1	0	0	0	1	0	0	1	0	0
DAB1	1	0	0	0	0	0	0	0	0	1	1	1	0	0	1	1	0	1	0	0	0	1	1	1	0	1	0	1	0	0	1	1	0	1	0	1	1	0	0	1	0	0	0	1	1	1	1	0	0
DAB1-AS1	1	1	1	0	0	1	0	0	0	1	1	1	0	0	1	1	1	1	0	0	0	1	1	1	0	1	1	1	0	1	2	1	0	1	0	1	1	1	0	1	1	0	1	1	1	1	0	0	0
OMA1	1	1	1	0	0	1	0	0	0	1	1	1	0	0	2	1	1	1	0	0	0	1	1	1	0	1	1	1	0	1	2	0	0	1	0	1	1	1	1	1	1	0	1	1	1	1	1	0	0
TACSTD2	1	1	1	0	0	1	0	0	0	1	1	1	0	0	1	1	0	1	0	0	0	0	1	0	0	0	1	1	0	0	1	1	0	0	0	1	1	1	1	1	1	0	1	1	1	1	0	0	0
MYSM1	0	1	0	0	0	0	0	0	0	0	1	1	0	0	1	1	1	0	0	0	0	1	1	1	0	0	0	1	0	0	1	1	0	1	0	1	0	0	0	1	0	0	1	1	0	0	0	0	0
JUN	0	0	0	0	0	0	0	0	0	1	1	1	0	0	1	1	0	1	0	0	0	1	0	1	0	0	0	0	0	1	1	1	0	0	0	0	1	0	1	0	0	0	1	0	1	0	0	0	0
LINC01135	0	0	0	0	0	0	0	0	0	1	1	1	0	0	1	1	0	1	0	0	0	1	0	1	0	0	0	0	0	1	1	1	0	0	0	0	1	0	1	0	0	0	1	0	1	0	0	0	0
LINC01358	1	1	1	0	0	1	0	0	0	1	2	1	0	0	2	1	1	1	0	0	0	1	1	1	0	1	1	1	0	1	2	1	0	1	0	1	1	1	1	1	1	0	1	1	1	1	1	0	0
FGGY	1	1	1	0	0	1	0	0	0	1	2	1	0	0	2	2	1	1	0	0	0	1	1	1	0	1	1	1	0	1	2	1	0	1	0	1	1	1	1	1	1	0	1	1	1	1	1	0	0
MIR4711	1	1	1	0	0	1	0	0	0	1	1	2	0	0	2	2	4	1	0	0	0	2	1	1	0	1	1	1	0	1	2	1	0	1	0	1	1	1	2	1	1	0	1	1	1	1	1	0	0
HOOK1	0	1	0	0	0	0	0	0	0	0	1	0	0	0	1	0	0	0	0	0	0	0	0	0	0	1	0	0	0	0	1	0	0	0	0	0	0	0	0	1	1	0	0	0	0	0	0	0	0
CYP2J2	0	1	1	0	0	1	0	0	0	1	1	1	0	0	1	1	1	1	0	0	0	1	1	1	0	1	1	1	0	1	1	1	0	1	0	1	1	1	0	1	1	0	1	1	1	1	1	0	0
C1orf87	0	1	0	0	0	1	0	0	0	0	1	0	0	0	1	1	1	1	0	0	0	1	1	1	0	1	0	0	0	0	1	0	0	1	0	1	1	1	0	1	1	0	1	1	0	1	1	0	0
LINC01748	1	1	1	0	0	1	0	0	0	0	2	1	0	0	1	1	1	1	0	0	0	1	1	1	0	1	1	1	0	1	2	1	0	1	0	1	1	1	1	1	1	0	1	1	1	1	1	0	0
NFIA-AS2	1	1	1	0	0	1	0	0	0	1	2	1	0	0	2	1	1	1	0	0	0	1	1	1	0	1	1	1	0	1	2	1	0	1	0	1	1	1	1	1	1	0	1	1	1	1	1	0	0
NFIA	0	0	0	0	0	0	0	0	0	0	0	0	0	0	0	0	0	0	0	0	0	0	0	0	0	0	0	0	0	0	0	0	0	0	0	0	0	0	0	0	0	0	0	0	0	0	0	0	0
NFIA-AS1	0	0	0	0	0	0	0	0	0	0	1	0	0	0	0	0	0	0	0	0	0	0	0	0	0	0	0	0	0	0	0	0	0	0	0	0	0	0	0	0	0	0	0	0	0	0	0	0	0
TM2D1	1	1	1	0	0	1	0	0	0	1	1	0	0	0	2	1	1	1	0	0	0	1	1	0	0	1	1	1	0	1	1	1	0	1	0	1	1	1	1	1	1	0	1	1	1	1	1	0	0
PATJ	1	1	1	0	0	1	0	0	0	2	3	1	0	0	3	2	1	2	0	0	0	1	1	1	0	1	1	1	0	1	1	1	0	1	0	1	1	1	2	1	0	0	1	1	1	1	1	0	0
MIR3116-1	1	1	1	0	0	1	0	0	0	1	1	1	0	0	2	1	1	1	0	0	0	1	1	1	0	1	1	1	0	1	1	1	0	1	0	1	1	1	1	1	1	0	1	1	1	1	1	0	0
MIR3116-2	1	0	1	0	0	1	0	0	0	1	1	1	0	0	1	1	1	1	0	0	0	1	1	0	0	1	1	1	0	1	1	1	0	1	0	1	1	1	1	1	1	0	1	1	1	1	1	0	0
L1TD1	1	0	1	0	0	1	0	0	0	1	2	1	0	0	2	2	1	2	0	0	0	1	1	1	0	1	1	1	0	1	1	1	0	1	0	1	1	1	1	1	1	0	1	1	1	1	1	0	0
KANK4	0	1	1	0	0	1	0	0	0	1	1	1	0	0	2	2	1	1	0	0	0	1	1	1	0	1	0	1	0	1	1	1	0	1	0	1	1	1	1	1	1	0	1	1	1	1	1	0	0
USP1	0	0	0	0	1	0	0	0	0	1	2	1	0	0	1	2	0	1	0	0	0	1	1	1	0	1	0	0	0	1	1	1	0	0	0	0	1	1	1	1	0	0	1	0	1	1	0	0	0
DOCK7	1	1	1	0	0	1	0	0	0	1	2	0	0	0	1	1	1	1	0	0	0	1	1	1	0	1	1	1	0	1	1	1	0	1	0	1	1	1	1	1	1	0	1	1	1	1	0	0	0
ANGPTL3	1	1	1	0	0	1	0	0	0	1	1	0	0	0	1	1	1	1	0	0	0	1	1	1	0	1	1	1	0	1	1	0	0	0	0	1	1	1	0	1	1	0	1	1	1	1	0	0	0
ATG4C	1	1	1	0	0	1	0	0	0	1	2	1	0	0	1	2	1	1	0	0	0	1	1	1	0	1	1	1	0	1	2	1	0	0	0	1	1	1	1	1	1	0	1	1	1	1	0	0	0
LINC01739	0	0	0	0	0	0	0	0	0	0	1	0	0	0	1	0	0	0	0	0	0	0	0	0	0	0	0	0	0	0	1	0	0	0	0	0	0	0	0	0	0	0	0	0	0	0	0	0	0
LINC00466	1	1	1	0	0	2	0	0	0	1	1	1	0	0	1	1	1	1	0	0	0	1	1	1	0	1	1	1	0	1	1	1	0	1	0	1	1	1	0	1	1	0	1	1	1	1	1	0	0
FOXD3	0	0	0	0	0	0	0	0	0	0	0	0	0	0	0	0	0	0	0	0	0	0	0	0	0	0	0	0	0	0	0	0	0	0	0	0	0	0	0	0	0	0	0	0	0	0	0	0	0
FOXD3-AS1	0	0	0	0	0	0	0	0	0	0	0	0	0	0	0	0	0	0	0	0	0	0	0	0	0	0	0	0	0	0	0	0	0	0	0	0	0	0	0	0	0	0	0	0	0	0	0	0	0
MIR6068	0	0	0	0	0	0	0	0	0	0	1	0	0	0	1	0	0	0	0	0	0	0	0	0	0	0	0	0	0	0	1	0	0	0	0	0	0	0	0	0	0	0	0	0	0	0	0	0	0
ALG6	1	0	1	0	0	1	0	0	0	1	2	1	0	0	2	2	1	1	0	0	0	1	1	1	0	1	1	1	0	1	2	1	0	1	0	1	1	1	1	1	1	0	1	1	1	1	1	0	0
ITGB3BP	1	0	0	0	0	0	0	0	0	1	1	0	0	0	1	1	0	1	0	0	0	1	1	1	0	0	1	1	0	0	0	1	0	1	0	0	1	1	0	0	0	0	1	0	0	1	0	0	0
EFCAB7	1	1	1	0	0	2	0	0	0	1	1	0	0	0	2	2	1	1	0	0	0	1	1	1	0	0	1	1	0	1	2	1	0	1	0	1	1	1	1	1	1	0	1	1	1	1	1	0	0
DLEU2L	1	1	1	0	0	0	0	0	0	1	1	1	0	0	1	2	1	1	0	0	0	1	1	0	0	1	1	1	0	1	1	1	0	0	0	1	1	1	1	1	1	0	1	0	1	1	1	0	0
PGM1	0	0	0	0	0	0	0	0	0	0	1	0	0	0	1	1	0	1	0	0	0	0	0	0	0	1	0	0	0	0	1	0	0	0	0	0	0	0	0	0	0	0	0	0	0	0	0	0	0
ROR1	1	1	1	0	0	1	0	0	0	1	2	1	0	0	1	2	1	1	0	0	0	1	1	1	0	1	1	1	0	1	1	1	0	1	0	1	1	1	0	1	1	0	1	1	1	1	1	0	0
ROR1-AS1	0	1	0	0	0	1	0	0	0	0	1	0	0	0	1	1	1	0	0	0	0	1	0	0	0	1	0	1	0	0	1	0	0	1	0	1	0	1	0	1	1	0	1	1	0	1	1	0	0
UBE2U	0	0	0	0	0	0	0	0	0	0	1	0	0	0	1	1	0	1	0	0	0	1	0	0	0	0	0	0	0	0	1	0	0	0	0	0	0	0	0	0	0	0	0	0	0	0	0	0	0
CACHD1	0	0	0	0	0	1	0	0	0	0	1	1	0	0	1	1	0	1	0	0	0	1	1	1	0	1	0	1	0	1	1	0	0	1	0	1	1	1	0	1	0	0	0	1	1	1	1	0	0
MIR4794	0	1	0	0	0	1	0	0	0	0	1	1	0	0	1	1	0	0	0	0	0	1	1	0	0	0	0	1	0	1	1	1	0	1	0	1	1	1	0	1	1	0	0	1	0	0	0	0	0
RAVER2	1	1	1	0	0	1	0	0	0	1	2	1	0	0	2	1	1	1	0	0	0	1	1	1	0	1	1	1	0	1	1	1	0	1	0	1	1	1	1	1	1	0	1	1	1	1	1	0	0
JAK1	0	0	0	0	0	0	0	0	0	0	0	0	0	0	0	0	0	0	0	0	0	0	0	0	0	0	0	0	0	0	0	0	0	0	0	0	0	0	0	0	0	0	0	0	0	0	0	0	0
LINC01359	1	0	1	0	0	1	0	0	0	1	2	0	0	0	1	1	1	1	0	0	0	1	1	1	0	1	1	1	0	1	1	1	0	1	0	1	1	1	1	1	1	0	1	1	1	1	1	0	0
MIR3671	0	0	0	0	0	0	0	0	0	0	1	0	0	0	1	1	0	0	0	0	0	1	0	0	0	0	0	0	0	0	1	0	0	0	0	0	0	1	0	0	0	0	0	0	0	0	0	0	0
MIR101-1	0	0	0	0	0	0	0	0	0	0	1	0	0	0	1	1	0	0	0	0	0	1	0	0	0	0	0	0	0	0	1	0	0	0	0	0	0	1	0	0	0	0	0	0	0	0	0	0	0
AK4	0	0	1	0	0	0	0	0	0	1	2	1	0	0	1	1	0	1	0	0	0	1	1	1	0	1	0	0	0	1	1	1	0	0	0	0	1	1	1	1	0	0	0	0	1	1	0	0	0
DNAJC6	1	1	1	0	0	1	0	0	0	0	2	1	0	0	2	2	1	1	0	0	0	2	1	1	0	1	1	1	0	1	2	1	0	1	0	1	1	1	1	1	1	0	1	1	1	1	1	0	0
LEPROT	0	0	1	0	0	0	0	0	0	1	1	1	0	0	1	2	0	0	0	0	0	2	1	0	0	0	0	0	0	0	2	0	0	0	0	0	1	1	1	0	1	0	1	0	1	0	1	0	0
LEPR	1	1	1	0	0	1	0	0	0	1	2	1	0	0	1	2	1	1	0	0	0	1	1	1	0	1	1	1	0	1	1	1	0	1	0	1	1	1	1	1	1	0	1	1	1	1	1	0	0
PDE4B	1	1	1	0	0	1	0	0	0	0	1	0	0	0	1	1	1	1	0	0	0	1	1	1	0	1	0	1	0	1	1	1	0	1	0	1	0	1	0	1	1	0	1	1	1	1	1	0	0
SGIP1	0	0	0	0	0	0	0	0	0	0	1	0	0	0	1	1	0	0	0	0	0	0	0	0	0	0	0	0	0	0	0	0	0	0	0	0	0	0	0	0	0	0	0	0	0	0	0	0	0
MIR3117	0	0	0	0	0	0	0	0	0	0	1	0	0	0	1	1	0	1	0	0	0	1	1	0	0	1	0	0	0	0	1	0	0	0	0	0	0	0	0	0	0	0	0	0	1	0	0	0	0
TCTEX1D1	0	0	0	0	0	0	0	0	0	0	0	0	0	0	1	1	0	0	0	0	0	0	0	0	0	0	0	0	0	0	1	0	0	0	0	0	0	0	0	0	0	0	0	0	0	0	0	0	0
INSL5	1	1	1	0	0	1	0	0	0	1	2	1	0	0	2	2	1	1	0	0	0	1	1	1	0	1	1	1	0	1	1	1	0	1	0	1	1	1	1	1	1	0	1	1	1	1	1	0	0
WDR78	1	1	1	0	0	1	0	0	0	1	1	1	0	0	1	1	1	1	0	0	0	1	1	1	0	1	1	1	0	1	1	1	0	1	0	1	1	1	1	0	1	0	1	1	1	1	0	0	0
MIER1	1	1	1	0	1	0	0	0	0	1	1	2	0	0	2	2	1	1	0	0	0	2	1	1	0	1	1	0	0	1	1	1	0	1	0	1	1	1	1	1	1	0	1	1	1	1	1	0	0
SLC35D1	1	1	1	0	0	1	0	0	0	1	1	0	0	0	1	1	1	1	0	0	0	1	1	1	0	1	1	1	0	1	1	1	0	0	0	1	1	1	1	1	0	0	1	1	1	1	0	0	0
C1orf141	1	1	1	0	0	0	0	0	0	1	1	0	0	0	1	1	1	1	0	0	0	1	1	1	0	0	1	1	0	1	1	1	0	1	0	1	0	1	1	1	0	0	1	0	0	1	0	0	0
IL23R	1	1	2	0	0	1	0	0	0	1	2	1	0	0	3	2	0	1	0	0	0	2	1	1	0	1	1	1	0	1	1	1	0	1	0	1	1	1	1	1	1	0	1	1	1	1	1	0	0
IL12RB2	1	1	1	0	0	0	0	0	0	1	1	0	0	0	1	1	1	1	0	0	0	1	0	0	0	0	1	1	0	0	1	1	0	1	0	1	1	1	0	1	0	0	1	0	0	1	0	0	0
SERBP1	0	1	0	0	0	0	0	0	0	1	1	0	0	0	1	1	0	1	0	0	0	2	0	0	0	0	0	0	0	0	0	0	0	0	0	0	0	0	0	0	0	0	0	0	0	0	0	0	0
GADD45A	0	0	0	0	0	0	0	0	0	0	1	0	0	0	1	1	0	0	0	0	0	1	0	0	0	0	0	0	0	0	1	0	0	0	0	0	0	0	0	0	0	0	0	0	0	0	0	0	0
GNG12	0	0	0	0	1	2	0	0	0	1	1	0	0	0	1	1	1	0	0	0	0	1	0	0	0	0	0	0	0	0	1	1	0	0	0	0	0	0	1	0	0	0	0	0	0	0	0	0	0
GNG12-AS1	0	0	0	0	0	0	0	0	0	0	0	0	0	0	0	0	0	0	0	0	0	0	0	0	0	0	0	0	0	0	0	0	0	0	0	0	0	0	0	0	0	0	0	0	0	0	0	0	0
DIRAS3	0	0	0	0	0	0	0	0	0	0	1	0	0	0	1	1	0	1	0	0	0	1	0	0	0	0	0	0	0	0	0	0	0	0	0	0	1	0	0	0	0	0	0	0	0	0	0	0	0
WLS	0	1	0	0	0	0	0	0	0	0	1	0	0	0	1	1	1	1	0	0	0	0	1	0	0	1	0	0	0	0	1	0	0	0	0	1	0	1	0	0	0	0	1	1	1	1	0	0	0
MIR1262	0	0	0	0	0	0	0	0	0	0	1	0	0	0	1	1	0	0	0	0	0	1	0	0	0	0	0	0	0	0	0	0	0	0	0	0	0	0	0	0	0	0	0	0	0	0	0	0	0
RPE65	0	0	0	0	0	0	0	0	0	0	1	0	0	0	0	1	0	0	0	0	0	0	0	0	0	0	0	0	0	0	1	0	0	0	0	0	0	0	0	0	0	0	0	0	0	0	0	0	0
DEPDC1	1	1	1	0	0	0	0	0	0	0	1	0	0	0	1	1	0	0	0	0	0	1	1	0	0	1	1	1	0	1	1	1	0	1	0	1	1	1	0	1	1	0	1	1	0	1	0	0	0
DEPDC1-AS1	1	1	1	0	0	1	0	0	0	1	2	1	0	0	2	2	1	1	0	0	0	1	1	1	0	1	1	1	0	1	1	1	0	1	0	1	1	1	1	1	1	0	1	1	1	1	1	0	0
LINC01707	0	1	0	0	0	1	0	0	0	0	1	1	0	0	1	1	0	1	0	0	0	1	0	0	0	1	0	1	0	1	1	0	0	1	0	1	0	1	0	0	0	0	0	1	0	1	0	0	0
LRRC7	1	1	1	0	0	0	0	0	0	1	1	0	0	0	1	1	1	1	0	0	0	1	1	1	0	1	1	1	0	1	1	1	0	1	0	1	0	1	0	1	0	0	1	1	1	1	1	0	0
PIN1P1	0	0	0	0	0	0	0	0	0	0	1	0	0	0	1	1	0	1	0	0	0	0	0	0	0	0	0	0	0	0	1	0	0	0	0	0	0	0	0	0	0	0	0	0	0	1	0	0	0
LRRC40	0	0	0	0	0	0	0	0	0	0	1	0	0	0	1	1	0	0	0	0	0	1	0	1	0	0	1	0	0	0	0	0	0	0	0	0	0	0	0	0	0	0	0	0	0	0	0	0	0
SRSF11	1	1	1	0	0	1	0	0	0	1	2	1	0	0	3	2	1	1	0	0	0	1	1	1	0	1	1	1	0	1	2	1	0	1	0	1	1	1	1	1	1	0	1	1	1	1	1	0	0
ANKRD13C	1	1	1	0	0	1	0	0	0	1	1	0	0	0	2	1	1	1	0	0	0	1	1	1	0	1	1	1	0	1	1	1	0	1	0	1	1	1	1	1	0	0	1	1	0	1	1	0	0
HHLA3	1	1	1	0	0	1	0	0	0	1	2	1	0	0	3	2	1	1	0	0	0	2	1	1	0	1	1	1	0	1	1	1	0	1	0	1	1	1	1	1	1	0	1	1	1	1	1	0	0
CTH	1	1	1	0	0	2	0	0	0	1	3	1	0	0	3	3	1	1	0	0	0	3	1	3	0	1	1	1	0	1	1	1	0	1	0	1	1	1	1	1	1	0	1	1	1	1	1	0	0
LINC01788	1	1	1	0	0	1	0	0	0	1	1	1	0	0	2	1	1	1	0	0	0	1	1	1	0	1	1	1	0	1	2	1	0	1	0	1	1	1	1	1	1	0	1	1	1	1	1	0	0
PTGER3	1	1	1	0	0	1	0	0	0	1	1	0	0	0	1	1	0	1	0	0	0	1	0	1	0	0	1	1	0	1	1	1	0	0	0	1	0	1	1	1	1	0	1	1	0	1	1	0	0
ZRANB2-AS1	1	0	0	0	0	0	0	0	0	0	1	0	0	0	1	1	0	0	0	0	0	1	0	1	0	0	0	0	0	0	1	0	0	0	0	0	0	0	1	0	0	0	0	0	0	0	0	0	0
ZRANB2	0	0	0	0	0	0	0	0	0	0	1	0	0	0	1	1	0	0	0	0	0	1	0	0	0	0	0	0	0	0	1	0	0	0	0	0	0	0	0	0	0	0	0	0	0	0	0	0	0
MIR186	0	0	0	0	0	0	0	0	0	0	1	0	0	0	1	1	0	0	0	0	0	1	0	0	0	0	0	0	0	0	0	0	0	0	0	0	0	0	0	0	0	0	0	0	0	0	0	0	0
ZRANB2-AS2	0	0	0	0	0	0	0	0	0	0	1	0	0	0	1	1	0	0	0	0	0	1	0	0	0	0	1	0	0	0	1	0	0	0	0	0	1	0	1	0	0	0	1	1	0	0	1	0	0
NEGR1	0	0	0	0	0	0	0	0	0	0	0	0	0	0	0	0	0	0	0	0	0	0	0	0	0	0	0	0	0	0	1	0	0	0	0	0	0	0	0	0	0	0	0	0	0	0	0	0	0
NEGR1-IT1	0	1	0	0	0	0	0	0	0	0	1	0	0	0	1	0	0	1	0	0	0	0	0	0	0	0	0	0	0	0	1	0	0	0	0	0	0	0	0	0	0	0	0	0	0	0	0	0	0
LINC01360	0	1	0	0	0	0	0	0	0	0	1	0	0	0	1	1	0	1	0	0	0	1	0	0	0	0	0	0	0	0	1	0	0	1	0	0	0	0	0	0	0	0	0	0	0	0	0	0	0
LINC02238	0	1	0	0	0	1	0	0	0	0	0	0	0	0	1	1	0	0	0	0	0	1	0	0	0	0	0	0	0	0	1	0	0	0	0	1	0	0	0	0	0	0	0	0	0	0	0	0	0
LRRIQ3	0	1	0	0	0	0	0	0	0	0	1	1	0	0	1	1	0	0	0	0	0	1	0	0	0	1	0	1	0	0	2	1	0	0	0	1	0	1	0	1	0	0	0	0	0	1	0	0	0
FPGT-TNNI3K	0	1	0	0	0	0	0	0	0	0	1	0	0	0	1	0	0	1	0	0	0	0	0	0	0	0	0	0	0	0	1	0	0	0	0	1	0	0	0	0	0	0	0	0	0	0	0	0	0
FPGT	0	0	0	0	0	0	0	0	0	0	1	0	0	0	1	0	0	1	0	0	0	0	0	1	0	0	0	0	0	0	1	0	0	0	0	1	0	0	0	0	0	0	0	0	0	0	0	0	0
TNNI3K	0	1	0	0	0	0	0	0	0	0	0	0	0	0	1	0	0	0	0	0	0	0	0	0	0	0	0	0	0	0	0	0	0	0	0	0	0	0	0	0	0	0	0	0	0	0	0	0	0
ERICH3	0	0	0	0	0	0	0	0	0	0	0	0	0	0	0	0	0	0	0	0	0	0	0	0	0	0	0	0	0	0	0	0	0	0	0	0	0	0	0	0	0	0	0	0	0	0	0	0	0
ERICH3-AS1	0	0	0	0	0	0	0	0	0	0	0	0	0	0	0	0	0	0	0	0	0	0	0	0	0	0	0	0	0	0	0	0	0	0	0	0	0	0	0	0	0	0	0	0	0	0	0	0	0
CRYZ	1	1	0	0	0	0	0	0	0	0	1	0	0	0	1	1	0	1	0	0	0	1	1	0	0	1	0	1	0	1	1	1	0	0	0	0	0	1	0	1	0	0	1	0	1	0	0	0	0
TYW3	0	1	0	0	0	0	0	0	0	0	1	1	0	0	2	1	0	1	0	0	0	1	1	0	0	1	0	0	0	1	1	1	0	1	0	1	0	0	1	0	0	0	0	1	0	1	1	0	0
LHX8	0	0	0	0	0	0	0	0	0	0	0	0	0	0	0	0	0	0	0	0	0	0	0	0	0	0	0	0	0	0	0	0	0	0	0	0	0	0	0	0	0	0	0	0	0	0	0	0	0
SLC44A5	0	0	0	0	0	0	0	0	0	0	1	0	0	0	1	1	0	1	0	0	0	1	0	0	0	0	0	0	0	0	1	1	0	0	0	1	0	0	0	0	1	0	1	0	0	0	0	0	0
ACADM	1	1	1	0	1	1	0	0	0	1	2	1	0	0	2	2	1	1	0	0	0	2	1	1	0	1	1	1	0	1	2	1	0	1	0	1	1	1	1	1	1	0	1	1	1	1	1	0	0
DLSTP1	1	1	1	0	0	0	0	0	0	1	1	0	0	0	1	1	1	1	0	0	0	1	1	1	0	1	1	1	0	1	1	1	0	1	0	1	1	1	0	1	1	0	1	1	0	1	0	0	0
RABGGTB	1	0	1	0	1	1	0	0	0	1	2	1	0	0	2	2	1	1	0	0	0	2	1	1	0	1	1	0	0	1	1	1	0	1	0	1	1	1	2	1	1	0	1	1	1	0	1	0	0
SNORD45C	1	0	1	0	1	1	0	0	0	1	2	1	0	0	2	2	1	1	0	0	0	2	1	1	0	1	1	0	0	1	1	1	0	1	0	1	1	1	2	1	1	0	1	1	1	0	1	0	0
SNORD45A	1	0	1	0	1	1	0	0	0	1	2	1	0	0	2	2	1	1	0	0	0	2	1	1	0	1	1	0	0	1	1	1	0	1	0	1	1	1	2	1	1	0	1	1	1	1	1	0	0
SNORD45B	1	0	1	0	0	1	0	0	0	1	2	1	0	0	2	2	1	1	0	0	0	3	1	1	0	1	1	0	0	1	1	1	0	1	0	1	1	1	2	1	1	0	1	1	1	1	1	0	0
MSH4	1	4	1	0	0	1	0	0	0	1	2	1	0	0	2	2	1	1	0	0	0	3	1	1	0	0	1	1	0	1	1	1	0	1	0	1	1	1	1	1	0	0	1	1	1	1	1	0	0
ASB17	0	1	0	0	0	0	0	0	0	0	1	0	0	0	1	1	0	1	0	0	0	1	1	0	0	0	0	0	0	1	1	1	0	0	0	0	0	1	0	0	0	0	0	0	0	1	0	0	0
ST6GALNAC3	0	0	0	0	0	0	0	0	0	0	1	0	0	0	1	1	0	0	0	0	0	0	0	0	0	1	0	0	0	0	1	0	0	0	0	0	0	0	0	0	0	0	0	0	0	0	0	0	0
ST6GALNAC5	0	1	0	0	0	1	0	0	0	0	1	0	0	0	1	1	0	1	0	0	0	0	0	1	0	0	0	0	0	0	1	0	0	0	0	0	1	0	0	0	0	0	0	0	0	0	0	0	0
MIR7156	0	0	0	0	0	0	0	0	0	0	1	1	0	0	1	1	0	1	0	0	0	1	1	0	0	1	0	1	0	1	1	1	0	1	0	1	1	1	0	1	0	0	0	0	0	1	1	0	0
PIGK	0	1	0	0	0	0	0	0	0	0	1	0	0	0	1	1	0	1	0	0	0	1	0	0	0	0	0	0	0	0	1	0	0	0	0	1	0	0	0	1	0	0	1	0	0	0	0	0	0
AK5	0	0	0	0	0	0	0	0	0	0	0	0	0	0	0	0	0	0	0	0	0	0	0	0	0	0	0	0	0	0	0	0	0	0	0	0	0	0	0	0	0	0	0	0	0	0	0	0	0
ZZZ3	0	0	0	0	0	0	0	0	0	0	1	0	0	0	1	1	0	0	0	0	0	1	0	0	0	0	0	0	0	0	1	0	0	0	0	1	0	0	0	0	0	0	0	0	1	1	0	0	0
USP33	1	1	1	0	0	1	0	0	0	1	3	1	0	0	2	2	1	1	0	0	0	1	1	1	0	1	1	1	0	1	1	1	0	1	0	1	1	1	1	1	1	0	1	1	1	1	1	0	0
MIGA1	1	1	1	0	0	1	0	0	0	1	2	1	0	0	1	2	0	1	0	0	0	1	1	1	0	1	1	1	0	1	1	1	0	1	0	1	1	1	1	1	1	0	1	1	1	1	1	0	0
NEXN-AS1	1	1	1	0	0	1	0	0	0	1	1	1	0	0	2	2	1	1	0	0	0	1	1	1	0	1	1	1	0	1	1	1	0	0	0	1	1	1	1	1	1	0	1	1	1	1	1	0	0
NEXN	1	1	1	0	0	1	0	0	0	1	1	1	0	0	2	2	1	1	0	0	0	1	1	1	0	1	1	1	0	1	1	1	0	0	0	1	1	1	1	1	1	0	1	1	1	1	1	0	0
FUBP1	0	0	0	0	0	0	0	0	0	0	1	0	0	0	0	1	0	0	0	0	0	2	0	0	0	0	1	1	0	0	1	0	0	0	0	1	0	1	0	1	0	0	1	0	0	0	0	0	0
DNAJB4	1	0	1	0	0	0	0	0	0	1	2	0	0	0	1	1	0	1	0	0	0	1	1	1	0	0	1	0	0	0	0	1	0	0	0	0	1	1	1	1	0	0	1	0	0	0	0	0	0
GIPC2	1	0	1	0	0	0	0	0	0	1	1	1	0	0	1	1	0	1	0	0	0	1	1	1	0	1	1	1	0	1	1	1	0	1	0	1	1	1	1	1	0	0	0	1	1	1	1	0	0
PTGFR	0	0	0	0	0	0	0	0	0	0	0	0	0	0	0	0	0	0	0	0	0	0	0	0	0	0	0	0	0	0	0	0	0	0	0	0	0	0	0	0	0	0	0	0	0	0	0	0	0
IFI44L	0	1	0	0	1	1	0	0	0	0	1	0	0	0	1	1	1	1	0	0	0	1	1	0	0	1	1	1	0	1	1	1	0	0	0	1	1	0	0	1	0	0	1	1	0	1	1	0	0
IFI44	0	1	0	0	0	0	0	0	0	0	1	0	0	0	1	1	0	1	0	0	0	1	0	0	0	1	0	1	0	0	1	1	0	0	0	0	0	0	0	0	0	0	0	0	0	0	0	0	0
ADGRL4	0	0	0	0	0	0	0	0	0	0	0	0	0	0	1	1	0	0	0	0	0	0	0	0	0	0	0	0	0	0	1	0	0	0	0	0	0	0	0	0	0	0	0	0	0	0	0	0	0
LINC01781	0	0	0	0	0	0	0	0	0	0	0	0	0	0	0	0	0	0	0	0	0	0	0	0	0	0	0	0	0	0	1	0	0	0	0	0	0	0	0	0	0	0	0	0	0	0	0	0	0
ADGRL2	0	0	0	0	0	0	0	0	0	0	0	0	0	0	1	1	0	0	0	0	0	0	0	0	0	1	0	0	0	0	1	0	0	0	0	0	0	0	0	0	0	0	0	0	0	0	0	0	0
LINC01362	0	0	0	0	0	0	0	0	0	0	1	0	0	0	0	1	0	1	0	0	0	1	0	0	0	0	0	0	0	0	1	0	0	0	0	1	0	0	0	0	0	0	0	0	0	0	0	0	0
LINC01361	0	0	0	0	0	0	0	0	0	0	0	0	0	0	1	0	0	0	0	0	0	0	0	0	0	0	0	0	0	0	0	0	0	0	0	0	0	0	0	0	0	0	0	0	0	0	0	0	0
LINC01712	0	0	0	0	0	0	0	0	0	0	1	0	0	0	0	0	0	0	0	0	0	0	0	0	0	0	0	0	0	0	1	0	0	0	0	0	0	0	0	0	0	0	0	0	0	0	0	0	0
LINC01725	0	1	0	0	0	0	0	0	0	0	1	0	0	0	1	1	0	1	0	0	0	1	0	1	0	1	0	1	0	0	1	1	0	0	0	1	1	0	0	0	0	0	0	1	0	1	1	0	0
TTLL7	0	0	0	0	0	0	0	0	0	0	0	0	0	0	0	1	0	0	0	0	0	0	0	0	0	0	0	0	0	0	0	0	0	0	0	0	0	0	0	0	0	0	0	0	0	0	0	0	0
PRKACB	1	1	1	0	0	0	0	0	0	1	1	1	0	0	2	1	1	1	0	0	0	1	1	1	0	0	1	1	0	1	1	1	0	1	0	1	1	1	1	1	1	0	1	1	1	1	1	0	0
SAMD13	0	0	0	0	0	1	0	0	0	0	1	0	0	0	1	1	0	1	0	0	0	1	0	0	0	0	0	0	0	0	1	0	0	0	0	0	0	0	0	1	0	0	0	0	0	0	0	0	0
UOX	0	1	1	0	0	2	0	0	0	1	1	1	0	0	1	1	1	1	0	0	0	1	0	0	0	1	1	1	0	0	1	1	0	1	0	0	1	1	0	1	1	0	1	1	1	1	0	0	0
DNASE2B	0	0	0	0	0	0	0	0	0	0	0	0	0	0	0	0	0	0	0	0	0	0	0	0	0	0	0	0	0	0	1	0	0	0	0	0	0	0	0	0	0	0	0	0	0	0	0	0	0
RPF1	1	1	1	0	0	1	0	0	0	1	2	1	0	0	2	2	1	1	0	0	0	1	1	1	0	1	1	1	0	1	1	1	0	1	0	1	1	1	1	1	1	0	1	1	1	1	1	0	0
GNG5	0	0	0	0	0	0	0	0	0	0	1	0	0	0	0	1	0	0	0	0	0	1	0	0	0	0	0	0	0	0	1	0	0	0	0	0	0	0	0	0	0	0	1	0	0	0	0	0	0
SPATA1	0	0	0	0	0	0	0	0	0	0	1	0	0	0	1	1	0	1	0	0	0	0	0	0	0	0	1	0	0	0	1	0	0	0	0	0	0	0	1	0	0	0	0	0	0	0	0	0	0
CTBS	1	0	0	0	0	0	0	0	0	0	1	0	0	0	1	1	0	1	0	0	0	1	0	0	0	0	1	0	0	0	0	1	0	0	0	0	0	0	0	0	0	0	0	0	0	0	0	0	0
LINC01461	1	1	1	0	1	1	0	0	0	1	1	1	0	0	2	1	0	1	0	0	0	1	1	1	0	1	1	1	0	1	1	1	0	1	0	1	1	1	1	1	1	0	1	1	1	1	1	0	0
LINC01555	1	0	1	0	0	1	0	0	0	1	2	1	0	0	2	2	2	1	0	0	0	1	1	1	0	1	1	1	0	1	1	1	0	1	0	1	1	1	1	1	1	0	1	1	1	1	1	0	0
SSX2IP	1	0	1	0	0	0	0	0	0	0	1	0	0	0	1	1	0	0	0	0	0	1	1	1	0	0	0	0	0	0	1	0	0	1	0	0	1	0	0	0	0	0	1	0	1	0	0	0	0
LPAR3	1	1	0	0	0	1	0	0	0	1	1	1	0	0	1	1	1	1	0	0	0	0	0	0	0	1	1	1	0	1	1	1	0	1	0	1	1	1	1	1	0	0	1	1	1	1	1	0	0
MCOLN2	0	0	0	0	0	0	0	0	0	0	1	0	0	0	1	1	0	0	0	0	0	1	1	0	0	1	0	1	0	0	1	1	0	0	0	0	1	0	0	0	0	0	0	0	0	1	0	0	0
MCOLN3	0	0	0	0	0	0	0	0	0	0	1	0	0	0	1	1	0	0	0	0	0	0	0	0	0	1	0	0	0	0	1	0	0	0	0	0	1	0	0	1	0	0	0	0	0	0	0	0	0
WDR63	1	1	1	0	0	1	0	0	0	1	1	1	0	0	1	2	1	1	0	0	0	0	1	1	0	1	1	1	0	1	1	1	0	1	0	1	1	1	1	1	1	0	1	1	1	1	1	0	0
MIR4423	1	1	1	0	0	1	0	0	0	1	1	1	0	0	2	1	1	1	0	0	0	1	1	1	0	1	1	1	0	1	1	1	0	1	0	1	1	1	1	1	1	0	1	1	1	1	1	0	0
SYDE2	0	0	0	0	0	0	0	0	0	0	1	0	0	0	1	1	0	0	0	0	0	1	1	0	0	1	1	0	0	0	1	0	0	0	0	1	0	0	0	0	0	0	1	0	0	1	0	0	0
C1orf52	0	0	1	0	0	1	0	0	0	1	1	0	0	0	1	1	0	1	0	0	0	1	1	1	0	0	1	1	0	1	0	1	0	0	0	1	1	1	1	0	0	0	1	0	0	0	0	0	0
BCL10	1	1	1	0	0	1	0	0	0	1	2	1	0	0	2	1	1	1	0	0	0	1	1	1	0	1	1	1	0	1	2	1	0	1	0	1	0	1	1	1	1	0	1	1	1	1	1	0	0
DDAH1	0	0	0	0	0	0	0	0	0	0	0	0	0	0	1	0	0	0	0	0	0	0	0	0	0	0	0	0	0	0	1	0	0	0	0	0	0	0	0	0	0	0	0	0	0	0	0	0	0
CYR61	0	0	0	0	0	0	0	0	0	0	1	0	0	0	1	1	0	0	0	0	0	1	0	1	0	0	0	0	0	0	0	0	0	0	0	0	0	0	0	0	0	0	0	0	0	0	0	0	0
ZNHIT6	0	1	1	0	0	0	0	0	0	0	1	0	0	0	1	1	0	1	0	0	0	1	0	0	0	1	1	1	0	0	1	0	0	0	0	1	0	0	0	0	0	0	1	0	0	1	0	0	0
COL24A1	1	1	1	0	0	1	0	0	0	1	1	0	0	0	1	1	0	1	0	0	0	1	1	1	0	1	1	1	0	1	1	1	0	1	0	1	1	1	1	1	1	0	1	1	0	1	0	0	0
ODF2L	0	0	0	0	0	0	0	0	0	1	0	0	0	0	1	1	0	0	0	0	0	1	0	0	0	0	0	0	0	0	0	0	0	0	0	0	0	0	0	0	0	0	0	0	0	0	0	0	0
MIR7856	0	1	1	0	0	1	0	0	0	1	1	0	0	0	1	1	0	1	0	0	0	1	1	0	0	1	1	1	0	0	1	1	0	0	0	1	0	1	1	1	1	0	1	1	1	0	0	0	0
CLCA2	0	0	0	0	0	0	0	0	0	0	1	0	0	0	1	1	0	0	0	0	0	1	0	0	0	0	0	0	0	0	1	0	0	0	0	0	0	0	0	0	0	0	0	0	0	0	0	0	0
CLCA1	1	1	2	0	0	1	0	0	0	1	2	1	0	0	2	2	1	1	0	0	0	3	0	1	0	1	1	1	0	1	2	1	0	1	0	1	1	1	2	1	2	0	1	1	1	1	1	0	0
CLCA4	0	0	1	0	0	0	0	0	0	0	1	0	0	0	2	1	1	0	0	0	0	1	1	1	0	0	1	1	0	0	1	1	0	0	0	1	1	0	0	0	0	0	0	0	0	1	1	0	0
CLCA3P	0	0	0	0	0	0	0	0	0	0	0	0	0	0	0	0	0	0	0	0	0	0	0	0	0	0	0	0	0	0	0	0	0	0	0	0	0	0	0	0	0	0	0	0	0	0	0	0	0
SH3GLB1	1	1	1	0	0	1	0	0	0	1	2	1	0	0	2	2	1	1	0	0	0	2	1	1	0	1	1	1	0	1	2	1	0	1	0	1	1	1	1	1	1	0	1	1	1	1	1	0	0
SELENOF	1	1	1	0	0	1	0	0	0	1	1	1	0	0	1	2	1	1	0	0	0	1	1	1	0	0	1	1	0	1	1	1	0	1	0	1	1	1	1	1	1	0	1	1	1	1	1	0	0
HS2ST1	1	0	1	0	0	0	0	0	0	1	1	0	0	0	1	1	0	1	0	0	0	1	1	1	0	0	1	0	0	1	1	0	0	0	0	0	1	1	1	0	0	0	1	0	0	1	0	0	0
LINC01140	0	0	0	0	0	0	0	0	0	0	1	0	0	0	1	0	0	0	0	0	0	0	0	0	0	0	0	0	0	0	1	0	0	0	0	0	0	0	0	0	0	0	0	0	0	0	0	0	0
LMO4	0	0	0	0	0	0	0	0	0	0	0	0	0	0	1	0	0	0	0	0	0	0	0	0	0	0	0	0	0	0	0	0	0	0	0	0	0	0	0	0	0	0	0	0	0	0	0	0	0
LINC01364	1	0	0	0	0	1	0	0	0	1	1	1	0	0	1	1	0	1	0	0	0	1	1	1	0	1	1	1	0	1	1	1	0	0	0	1	1	1	1	1	1	0	1	0	1	1	1	0	0
PKN2-AS1	0	0	0	0	0	0	0	0	0	0	0	0	0	0	0	0	0	0	0	0	0	0	0	0	0	0	0	0	0	0	0	0	0	0	0	0	0	0	0	0	0	0	0	0	0	0	0	0	0
PKN2	1	0	1	0	0	0	0	0	0	0	1	0	0	0	1	1	0	0	0	0	0	1	1	0	0	0	1	0	0	0	1	0	0	0	0	0	0	1	1	1	0	0	1	1	0	1	0	0	0
GTF2B	0	0	0	0	0	0	0	0	0	1	1	0	0	0	1	2	0	1	0	0	0	1	1	1	0	1	1	1	0	1	0	1	0	0	0	1	1	1	0	1	1	0	1	1	1	1	0	0	0
KYAT3	0	0	0	0	0	0	0	0	0	0	1	0	0	0	1	1	1	1	1	0	0	0	0	0	0	1	1	1	0	1	1	1	0	0	0	0	0	1	0	0	0	0	1	0	0	1	0	0	0
RBMXL1	1	0	0	0	0	0	0	0	0	1	1	0	0	0	2	2	0	1	0	0	0	1	1	1	0	1	1	1	0	1	1	1	0	0	0	0	1	1	0	0	0	0	1	1	0	1	1	0	0
GBP3	0	0	0	0	0	1	0	0	0	0	1	0	0	0	1	1	0	0	0	0	0	0	1	0	0	0	0	0	0	0	1	0	0	0	0	0	1	0	0	0	0	0	1	0	0	0	0	0	0
GBP1	0	0	0	0	0	0	0	0	0	0	1	0	0	0	1	1	1	0	0	0	0	1	0	0	0	0	0	0	0	0	1	0	0	0	0	0	0	0	0	0	0	0	0	0	0	0	0	0	0
GBP2	1	1	0	0	0	0	0	0	0	0	1	0	0	0	1	1	1	0	0	0	0	1	0	0	0	0	0	1	0	0	1	0	0	0	0	0	0	0	0	0	0	0	0	0	0	1	0	0	0
GBP7	0	0	0	0	0	0	0	0	0	0	0	0	0	0	0	0	0	0	0	0	0	0	0	0	0	0	0	0	0	0	1	0	0	0	0	0	0	0	0	0	0	0	0	0	0	0	0	0	0
GBP4	1	1	1	0	0	1	0	0	0	1	1	0	0	0	2	1	1	1	0	0	0	1	1	1	0	1	1	1	0	1	1	1	0	0	0	1	1	1	1	1	0	0	1	1	1	1	1	0	0
GBP5	0	0	0	0	0	0	0	0	0	0	0	0	0	0	1	1	1	0	0	0	0	0	0	0	0	0	0	0	0	0	1	1	0	0	0	1	0	0	0	0	0	0	0	0	0	0	0	0	0
GBP6	1	1	0	0	0	1	0	0	0	0	1	0	0	0	1	1	0	1	0	0	0	1	1	0	0	1	1	1	0	1	1	1	0	1	0	1	1	1	0	1	1	0	1	0	1	1	1	0	0
GBP1P1	0	0	0	0	0	0	0	0	0	0	1	0	0	0	1	1	0	0	0	0	0	0	0	0	0	0	0	0	0	0	0	0	0	0	0	0	0	0	0	0	0	0	0	0	0	0	0	0	0
LRRC8B	0	0	0	0	0	0	0	0	0	0	1	0	0	0	1	1	0	0	0	0	0	1	0	0	0	0	0	0	0	0	1	0	0	0	0	0	0	1	0	0	0	0	0	0	0	0	0	0	0
LRRC8C	0	1	0	0	0	0	0	0	0	0	1	0	0	0	1	1	0	0	0	0	0	1	0	0	0	1	0	1	0	1	1	1	0	1	0	1	1	1	0	1	0	0	1	0	0	0	1	0	0
LRRC8D	1	1	1	0	0	1	0	0	0	1	2	1	0	0	2	2	0	1	0	0	0	1	1	1	0	0	1	0	0	1	1	0	0	1	0	0	0	1	1	1	0	0	1	1	1	1	1	0	0
ZNF326	0	0	0	0	0	0	0	0	0	0	1	1	0	0	1	1	0	0	0	0	0	1	0	0	0	0	0	0	0	0	1	1	0	0	0	0	0	0	1	0	0	0	1	0	0	0	0	0	0
GEMIN8P4	0	0	0	0	0	0	0	0	0	0	1	0	0	0	1	1	0	0	0	0	0	1	0	0	0	0	0	0	0	0	1	1	0	0	0	0	0	0	1	0	0	0	0	0	0	0	0	0	0
SNORD3G	1	1	1	0	0	1	0	0	0	1	2	1	0	0	2	1	1	1	0	0	0	1	1	1	0	1	1	1	0	1	2	1	0	1	0	0	1	1	1	1	1	0	1	1	1	1	1	0	0
BARHL2	0	0	0	0	0	0	0	0	0	0	0	0	0	0	0	0	0	0	0	0	0	0	0	0	0	0	0	0	0	0	0	0	0	0	0	0	0	0	0	0	0	0	0	0	0	0	0	0	0
LINC01763	0	0	0	0	0	0	0	0	0	1	0	0	0	0	1	1	0	0	0	0	0	1	0	0	0	0	0	0	0	0	1	0	0	0	0	0	0	0	0	0	0	0	0	0	0	0	0	0	0
ZNF644	0	0	0	0	0	0	0	0	0	0	1	0	0	0	1	1	0	0	0	0	0	1	0	0	0	0	0	0	0	0	1	0	0	0	0	0	0	0	0	0	0	0	0	0	0	0	0	0	0
HFM1	0	0	0	0	0	0	0	0	0	0	1	0	0	0	1	1	0	1	0	0	0	0	0	0	0	0	0	0	0	0	1	0	0	0	0	0	0	0	0	0	0	0	0	0	0	0	0	0	0
CDC7	1	1	1	0	1	1	0	0	0	1	2	1	0	0	2	1	1	1	0	0	0	2	1	1	0	1	1	1	0	1	2	1	0	1	0	1	1	1	1	1	1	0	1	0	1	1	1	0	0
TGFBR3	0	0	0	0	0	0	0	0	0	1	1	0	0	0	1	1	0	1	0	0	0	1	0	0	0	0	0	0	0	0	1	0	0	0	0	1	0	0	0	0	0	0	0	0	0	0	0	0	0
BRDT	1	1	1	0	0	1	0	0	0	1	2	1	0	0	2	2	1	1	0	0	0	1	1	1	0	1	1	1	0	1	2	1	0	1	0	1	1	1	1	1	1	0	1	1	1	1	1	0	0
EPHX4	1	1	1	0	0	1	0	0	0	1	1	1	0	0	2	2	1	1	0	0	0	1	1	1	0	1	1	1	0	1	1	1	0	1	0	1	1	1	1	1	1	0	1	1	1	1	1	0	0
SETSIP	1	1	1	0	0	1	0	0	0	1	1	1	0	0	3	2	1	1	0	0	0	1	1	1	0	1	1	1	0	1	1	1	0	1	0	1	1	1	1	1	1	0	1	1	1	1	1	0	0
BTBD8	1	1	0	0	0	1	0	0	0	1	2	1	0	0	2	2	1	1	0	0	0	1	1	1	0	1	1	1	0	1	2	1	0	1	0	1	1	1	1	1	1	0	1	1	1	1	1	0	0
KIAA1107	0	1	1	0	0	1	0	0	0	1	1	1	0	0	1	1	0	1	0	0	0	1	1	1	0	0	0	1	0	1	1	1	0	0	0	0	1	1	0	0	1	0	1	1	1	1	0	0	0
C1orf146	1	1	1	0	0	1	0	0	0	1	3	1	0	0	3	2	1	1	0	0	0	1	1	1	0	1	1	1	0	1	2	1	0	1	0	1	1	1	1	1	1	0	1	1	1	1	1	0	0
GLMN	1	1	1	0	0	1	0	0	0	1	1	1	0	0	1	1	1	1	0	0	0	1	1	1	0	1	1	1	0	1	1	1	0	0	0	1	1	1	1	1	1	0	1	1	1	1	0	0	0
RPAP2	1	1	0	0	0	1	0	0	0	1	2	0	0	0	2	2	0	1	0	0	0	1	1	0	0	0	0	1	0	1	1	1	0	1	0	1	1	1	0	0	1	0	0	0	0	1	0	0	0
GFI1	1	1	0	0	0	1	0	0	0	1	1	0	0	0	1	1	0	1	0	0	0	1	0	1	0	0	1	1	0	1	1	0	0	1	0	0	1	1	1	1	0	0	1	0	1	1	1	0	0
EVI5	1	1	1	0	0	1	0	0	0	1	2	1	0	0	2	2	1	1	0	0	0	1	1	1	0	1	1	1	0	1	1	1	0	1	0	1	1	1	1	1	1	0	1	1	1	1	1	0	0
RPL5	1	1	1	0	0	1	0	0	0	1	2	1	0	0	2	3	1	1	0	0	0	1	1	1	0	1	1	1	0	1	1	1	0	1	0	1	1	1	1	1	1	0	1	1	1	1	0	0	0
SNORD21	0	0	0	0	0	0	0	0	0	0	1	0	0	0	0	2	0	0	0	0	0	1	0	0	0	0	0	0	0	0	1	0	0	0	0	0	0	0	0	0	0	0	1	0	0	0	0	0	0
SNORA66	0	0	0	0	0	0	0	0	0	0	1	0	0	0	1	1	0	0	0	0	0	1	0	0	0	0	0	0	0	0	1	0	0	0	0	0	0	0	0	0	0	0	0	0	0	0	0	0	0
FAM69A	1	1	1	0	0	1	0	0	0	1	2	1	0	0	2	2	1	1	0	0	0	1	1	1	0	1	1	1	0	1	2	1	0	1	0	1	1	0	1	1	1	0	1	1	1	1	1	0	0
MTF2	1	1	1	0	0	1	0	0	0	1	2	1	0	0	2	2	1	1	0	0	0	2	1	2	0	1	1	1	0	1	2	1	0	1	0	1	1	1	1	1	1	0	1	1	1	1	1	0	0
TMED5	1	1	1	0	0	0	0	0	0	0	1	0	0	0	2	1	1	1	0	0	0	1	1	1	0	0	0	0	0	0	1	1	0	0	0	1	0	1	1	0	1	0	1	1	1	0	0	0	0
CCDC18	1	1	1	0	0	1	0	0	0	2	2	1	0	0	2	2	1	1	0	0	0	3	1	1	0	1	1	1	0	1	2	1	0	1	0	1	1	1	1	1	1	0	1	1	1	1	1	0	0
CCDC18-AS1	1	1	1	0	0	1	0	0	0	1	2	1	0	0	3	2	1	1	0	0	0	2	1	1	0	1	1	1	0	1	2	1	0	1	0	1	1	1	1	1	1	0	1	1	1	1	1	0	0
DR1	0	1	0	0	0	0	0	0	0	1	1	0	0	0	1	1	0	1	0	0	0	1	0	1	0	0	1	0	0	0	1	1	0	1	0	1	0	1	1	0	0	0	1	1	0	1	1	0	0
FNBP1L	0	0	0	0	0	0	0	0	0	1	0	1	0	0	1	1	0	0	0	0	0	1	0	1	0	0	0	0	0	0	0	1	0	0	0	0	0	0	0	0	0	0	0	0	0	0	0	0	0
BCAR3	1	1	1	0	0	1	0	0	0	1	2	1	0	0	2	1	1	1	0	0	0	2	1	1	0	1	0	1	0	1	1	1	0	1	0	1	1	1	1	1	1	0	1	1	1	1	1	0	0
MIR760	1	1	1	0	0	1	0	0	0	1	1	1	0	0	2	2	1	1	0	0	0	1	1	1	0	1	1	1	0	1	1	1	0	0	0	0	1	1	1	1	1	0	1	1	1	1	1	0	0
DNTTIP2	0	0	0	0	0	0	0	0	0	0	1	0	0	0	1	1	0	0	0	0	0	0	1	1	0	0	0	0	0	0	1	1	0	0	0	0	0	1	0	1	0	0	1	0	0	0	0	0	0
GCLM	1	1	1	0	0	1	0	0	0	1	2	1	0	0	2	1	1	1	0	0	0	2	1	1	0	1	1	1	0	1	1	1	0	1	0	1	1	1	1	1	1	0	1	1	1	1	1	0	0
ABCA4	0	0	0	0	0	0	0	0	0	0	1	0	0	0	1	1	0	1	0	0	0	0	1	0	0	0	0	0	0	1	1	1	0	0	0	0	0	1	0	0	0	0	0	0	0	1	0	0	0
ARHGAP29	0	1	0	0	0	1	0	0	0	1	1	0	0	0	2	1	0	1	0	0	0	1	0	0	0	0	0	1	0	0	1	1	0	1	0	0	1	1	0	1	0	0	0	0	0	1	1	0	0
ABCD3	0	1	0	0	0	0	0	0	0	0	1	1	0	0	1	1	0	1	0	0	0	1	1	1	0	0	0	0	0	0	1	0	0	0	0	1	0	1	1	0	0	0	1	0	0	0	1	0	0
F3	0	0	0	0	0	0	0	0	0	0	1	1	0	0	0	1	1	1	0	0	0	0	1	0	0	0	0	1	0	0	0	1	0	0	0	0	1	0	0	1	0	0	0	0	0	0	0	0	0
SLC44A3-AS1	1	1	1	0	0	2	0	0	0	0	1	0	0	0	1	1	0	1	0	0	0	1	0	1	0	0	1	1	0	1	1	1	0	0	0	0	1	1	0	1	1	0	0	1	1	1	0	0	0
MIR378G	0	0	0	0	0	0	0	0	0	0	1	0	0	0	1	1	0	1	0	0	0	1	1	0	0	0	1	1	0	0	1	0	0	1	0	1	1	1	0	1	0	0	1	1	1	1	0	0	0
SLC44A3	1	1	1	0	0	0	0	0	0	1	1	0	0	0	1	1	0	1	0	0	0	1	1	1	0	1	1	1	0	1	1	1	0	1	0	1	0	1	0	1	1	0	1	1	0	1	0	0	0
CNN3	0	0	0	0	0	0	0	0	0	0	0	0	0	0	1	1	0	0	0	0	0	0	0	0	0	0	0	0	0	0	1	0	0	0	0	0	0	0	0	0	0	0	0	0	0	0	0	0	0
ALG14	0	0	1	0	0	1	0	0	0	1	1	0	0	0	1	1	0	1	0	0	0	0	1	1	0	0	0	1	0	1	1	1	0	1	0	1	1	1	1	1	1	0	1	1	1	1	1	0	0
TMEM56	1	1	2	0	1	1	0	0	0	2	3	1	0	0	2	3	1	1	1	0	0	2	1	1	0	1	1	1	0	1	2	1	0	1	0	1	2	0	3	1	1	0	1	1	3	1	1	0	0
TMEM56-RWDD3	1	0	1	0	0	1	0	0	0	2	1	1	0	0	1	2	1	1	0	0	0	1	1	1	0	0	1	0	0	1	1	1	0	1	0	1	1	1	2	1	0	0	1	1	1	1	0	0	0
RWDD3	0	0	1	0	0	1	0	0	0	1	1	0	0	0	2	1	0	1	0	0	0	1	1	1	0	1	1	1	0	1	1	1	0	1	0	1	1	1	1	1	1	0	1	1	1	1	0	0	0
LINC01760	0	0	0	0	0	0	0	0	0	0	0	0	0	0	1	0	0	0	0	0	0	0	0	0	0	0	0	0	0	0	0	0	0	0	0	0	0	0	0	0	0	0	0	0	0	0	0	0	0
LINC01650	0	1	0	0	0	0	0	0	0	0	1	1	0	0	1	1	0	1	0	0	0	1	0	1	0	1	0	1	0	0	1	0	0	0	0	1	1	0	0	1	0	0	0	0	0	1	0	0	0
LINC01761	0	0	0	0	0	0	0	0	0	0	1	0	0	0	1	1	0	1	0	0	0	0	0	0	0	0	0	0	0	0	1	0	0	0	0	0	0	0	0	0	0	0	0	0	0	0	0	0	0
LINC01787	0	1	0	0	0	0	0	0	0	0	1	0	0	0	1	1	0	0	0	0	0	1	0	0	0	1	0	0	0	0	1	0	0	1	0	0	0	0	0	0	0	0	0	0	0	0	0	0	0
PTBP2	0	1	1	0	0	1	0	0	0	1	1	1	0	0	1	1	0	1	0	0	0	1	1	1	0	1	1	1	0	1	1	1	0	1	0	1	1	1	1	1	0	0	1	1	1	1	0	0	0
DPYD	0	0	0	0	0	0	0	0	0	0	0	0	0	0	1	0	0	0	0	0	0	0	0	0	0	1	0	0	0	0	1	0	0	0	0	0	0	0	0	0	0	0	0	0	0	0	0	0	0
DPYD-AS1	0	0	0	0	0	0	0	0	0	0	1	0	0	0	1	1	0	1	0	0	0	0	0	0	0	1	0	0	0	0	1	0	0	0	0	1	0	0	0	0	0	0	0	0	0	0	0	0	0
DPYD-AS2	0	1	0	0	0	0	0	0	0	0	1	0	0	0	1	1	1	0	0	0	0	1	0	1	0	1	0	1	0	0	1	0	0	1	0	1	0	0	0	1	0	0	1	1	0	1	1	0	0
LINC01930	0	1	0	0	0	0	0	0	0	0	1	0	0	0	1	1	0	1	0	0	0	1	0	0	0	1	0	0	0	0	1	0	0	0	0	1	0	0	0	0	0	0	0	0	0	0	0	0	0
MIR137HG	0	1	0	0	0	0	0	0	0	0	1	0	0	0	1	1	0	1	0	0	0	1	1	0	0	1	0	1	0	0	1	0	0	1	0	1	0	0	0	0	0	0	0	1	0	1	0	0	0
MIR2682	0	0	0	0	0	0	0	0	0	0	0	0	0	0	0	0	0	0	0	0	0	0	0	0	0	0	0	0	0	0	0	0	0	0	0	0	0	0	0	0	0	0	0	0	0	0	0	0	0
MIR137	0	0	0	0	0	0	0	0	0	0	0	0	0	0	0	0	0	0	0	0	0	0	0	0	0	0	0	0	0	0	0	0	0	0	0	0	0	0	0	0	0	0	0	0	0	0	0	0	0
LINC01776	0	0	0	0	0	0	0	0	0	0	1	0	0	0	0	0	0	0	0	0	0	0	0	0	0	0	0	0	0	0	1	0	0	0	0	0	0	0	0	0	0	0	0	0	0	0	0	0	0
SNX7	0	1	0	0	0	0	0	0	0	1	1	0	0	0	1	1	0	1	0	0	0	1	0	0	0	1	0	1	0	1	1	1	0	1	0	1	0	0	0	1	1	0	0	1	1	1	0	0	0
PLPPR5	0	0	0	0	0	0	0	0	0	0	0	0	0	0	0	0	0	0	0	0	0	0	0	0	0	0	0	0	0	0	0	0	0	0	0	0	0	0	0	0	0	0	0	0	0	0	0	0	0
PLPPR4	0	1	0	0	0	0	0	0	0	0	0	0	0	0	0	0	0	1	0	0	0	1	0	0	0	0	0	0	0	0	1	0	0	0	0	0	0	0	0	0	0	0	0	0	0	0	0	0	0
LINC01708	0	0	0	0	0	0	0	0	0	0	1	0	0	0	1	1	0	0	0	0	0	1	0	0	0	0	0	0	0	0	1	0	0	0	0	0	0	0	0	0	0	0	0	0	0	0	0	0	0
PALMD	1	0	1	0	0	0	0	0	0	1	1	1	0	0	1	1	1	0	0	0	0	1	1	2	0	0	1	0	0	1	1	0	0	0	0	0	0	1	1	0	0	0	0	0	1	1	1	0	0
MIR548AA1	0	0	0	0	0	0	0	0	0	0	1	0	0	0	1	1	0	0	0	0	0	0	0	0	0	0	0	0	0	0	1	0	0	0	0	0	0	0	0	0	0	0	0	0	0	0	0	0	0
FRRS1	1	0	1	0	0	0	0	0	0	1	1	1	0	0	2	1	0	1	0	0	0	1	0	1	0	0	1	0	0	1	1	1	0	1	0	1	0	0	0	0	0	0	1	1	1	1	0	0	0
AGL	1	1	1	0	0	1	0	0	0	1	2	1	0	0	2	2	0	1	0	0	0	1	1	1	0	1	1	1	0	1	2	1	0	1	0	1	1	1	1	1	1	0	1	1	1	1	1	0	0
SLC35A3	1	1	1	0	0	1	0	0	0	1	2	1	0	0	2	2	0	1	0	0	0	1	1	1	0	1	1	1	0	1	1	1	0	1	0	1	1	1	1	1	1	0	1	1	1	1	1	0	0
MFSD14A	1	1	1	0	0	1	0	0	0	1	3	1	0	0	4	2	1	1	0	0	0	3	1	1	0	1	1	1	0	1	1	1	0	1	0	1	1	1	1	1	1	0	1	1	1	1	1	0	0
SASS6	0	0	0	0	0	1	0	0	0	0	1	0	0	0	1	2	1	0	0	0	0	1	1	1	0	0	0	0	0	0	1	1	0	0	0	0	0	0	0	0	0	0	0	0	1	0	0	0	0
TRMT13	1	1	1	0	0	1	0	0	0	1	3	1	0	0	2	3	1	1	0	0	0	1	1	1	0	1	1	1	0	1	1	1	0	1	0	1	1	1	1	1	1	0	1	1	1	1	1	0	0
LRRC39	1	1	1	0	0	0	0	0	0	1	1	0	0	0	2	2	1	1	0	0	0	2	1	1	0	1	1	1	0	1	1	1	0	1	0	1	1	1	1	1	1	0	1	1	1	1	1	0	0
DBT	1	1	1	0	0	1	0	0	0	1	2	1	0	0	2	2	1	1	0	0	0	1	1	1	0	1	1	1	0	1	1	1	0	1	0	1	1	1	1	1	1	0	1	1	1	1	1	0	0
RTCA	0	0	1	0	0	1	0	0	0	1	2	1	0	0	1	2	1	1	0	0	0	1	1	1	0	1	1	1	0	1	1	0	0	1	0	1	0	1	1	1	0	0	1	1	0	1	0	0	0
RTCA-AS1	1	1	1	0	0	1	0	0	0	1	2	1	0	0	2	2	1	1	0	0	0	1	1	1	0	1	1	1	0	1	1	1	0	1	0	1	1	1	1	1	1	0	1	1	1	1	1	0	0
MIR553	1	1	1	0	0	1	0	0	0	1	2	1	0	0	3	2	1	1	0	0	0	2	1	1	0	1	1	1	0	1	1	1	0	1	0	1	1	1	1	1	1	0	1	1	1	1	1	0	0
CDC14A	1	0	2	0	0	1	0	0	0	1	2	1	0	0	2	2	1	1	0	0	0	3	1	1	0	0	1	0	0	1	1	1	0	1	0	0	1	1	2	1	1	0	1	1	1	1	1	0	0
GPR88	0	0	0	0	0	1	0	0	0	1	1	0	0	0	1	1	0	1	0	0	0	0	0	0	0	1	0	1	0	0	1	0	0	0	0	1	1	1	0	1	0	0	1	0	1	1	1	0	0
LINC01349	0	0	0	0	0	0	0	0	0	0	1	0	0	0	1	1	0	1	0	0	0	1	1	1	0	1	0	1	0	0	0	1	0	1	0	1	1	1	0	1	0	0	0	0	1	1	1	0	0
VCAM1	0	1	1	0	0	1	0	0	0	0	1	1	0	0	1	1	1	1	0	0	0	1	1	1	0	1	1	1	0	1	1	1	0	1	0	1	1	1	0	1	1	0	1	1	1	1	1	0	0
EXTL2	0	0	0	0	0	0	0	0	0	0	1	0	0	0	0	0	0	0	0	0	0	0	0	0	0	0	0	0	0	0	1	0	0	0	0	0	0	0	0	0	0	0	0	0	0	0	0	0	0
SLC30A7	0	0	0	0	0	0	0	0	0	0	1	0	0	0	1	1	1	1	0	0	0	1	0	0	0	0	0	0	0	0	1	0	0	0	0	0	1	0	0	0	0	0	0	0	0	0	1	0	0
DPH5	1	1	0	0	0	1	0	0	0	1	2	1	0	0	1	2	1	1	0	0	0	1	1	1	0	1	1	1	0	1	1	1	0	1	0	1	1	1	1	1	1	0	1	1	1	1	1	0	0
S1PR1	0	0	0	0	0	0	0	0	0	0	1	0	0	0	1	1	0	1	0	0	0	1	0	0	0	0	0	0	0	0	0	0	0	0	0	0	0	0	0	0	0	0	0	0	0	0	0	0	0
LINC01307	0	0	0	0	0	1	0	0	0	0	1	0	0	0	2	1	0	1	0	0	0	1	1	1	0	1	0	1	0	1	1	1	0	0	0	1	0	0	0	1	0	0	1	0	1	1	0	0	0
OLFM3	0	0	0	0	0	0	0	0	0	0	0	0	0	0	0	0	0	0	0	0	0	0	0	0	0	0	0	0	0	0	0	0	0	0	0	0	0	0	0	0	0	0	0	0	0	0	0	0	0
DNAJA1P5	0	0	0	0	0	0	0	0	0	0	1	0	0	0	0	0	0	0	0	0	0	0	0	0	0	0	0	0	0	0	1	0	0	0	0	0	0	0	0	0	0	0	0	0	0	0	0	0	0
COL11A1	0	0	0	0	0	0	0	0	0	0	0	0	0	0	0	0	0	0	0	0	0	0	0	0	0	0	0	0	0	0	0	0	0	0	0	0	0	0	0	0	0	0	0	0	0	0	0	0	0
RNPC3	0	1	1	0	0	0	0	0	0	0	1	1	0	0	1	1	1	1	0	0	0	1	1	0	0	0	1	1	0	0	2	1	0	0	0	1	1	1	0	1	0	0	1	1	0	1	1	0	0
AMY2B	0	0	0	0	0	0	0	0	0	0	1	0	0	0	1	1	0	1	0	0	0	1	1	0	0	0	0	0	0	0	1	1	0	0	0	1	0	0	0	0	0	0	1	0	0	1	0	0	0
ACTG1P4	0	0	0	0	0	0	0	0	0	0	0	0	0	0	0	0	0	0	0	0	0	0	0	1	0	0	0	0	0	0	1	0	0	0	0	0	0	0	0	0	0	0	0	0	0	0	0	0	0
AMY2A	0	0	0	0	0	0	0	0	0	0	1	0	0	0	1	0	0	0	0	0	0	0	0	0	0	0	0	0	0	0	1	0	0	0	0	0	0	0	0	0	0	0	0	0	0	0	0	0	0
AMY1C	0	0	0	0	0	0	0	0	0	0	0	0	0	0	0	0	0	0	0	0	0	0	0	0	0	0	0	0	0	0	0	0	0	0	0	0	0	0	0	0	0	0	0	0	0	0	0	0	0
AMY1A	0	0	0	0	0	0	0	0	0	0	0	0	0	0	0	0	0	0	0	0	0	0	0	0	0	0	0	0	0	0	0	0	0	0	0	0	0	0	0	0	0	0	0	0	0	0	0	0	0
AMY1B	0	0	0	0	0	0	0	0	0	0	0	0	0	0	0	0	0	0	0	0	0	0	0	0	0	0	0	0	0	0	0	0	0	0	0	0	0	0	0	0	0	0	0	0	0	0	0	0	0
LINC01676	0	1	0	0	0	0	0	0	0	0	1	0	0	0	1	1	0	0	0	0	0	1	0	0	0	1	0	0	0	0	1	0	0	0	0	0	0	0	0	0	0	0	0	0	0	0	0	0	0
LINC01677	0	1	0	0	0	0	0	0	0	0	1	0	0	0	1	1	0	1	0	0	0	1	0	0	0	1	0	1	0	1	1	0	0	1	0	1	0	1	0	0	0	0	0	1	0	1	1	0	0
PRMT6	0	0	0	0	0	0	0	0	0	1	1	0	0	0	1	1	1	0	0	0	0	0	0	0	0	0	0	0	0	1	0	0	0	0	0	0	0	0	0	0	0	0	1	0	0	1	0	0	0
NTNG1	0	0	0	0	0	0	0	0	0	0	0	0	0	0	0	0	0	0	0	0	0	0	0	0	0	0	0	0	0	0	0	0	0	0	0	0	0	0	0	0	0	0	0	0	0	0	0	0	0
VAV3	0	0	0	0	0	0	0	0	0	0	0	0	0	0	2	1	0	0	0	0	0	3	0	0	0	0	0	0	0	0	0	0	0	0	0	0	0	0	0	0	0	0	0	0	0	0	0	0	1
MIR7852	0	0	1	0	0	1	0	0	0	0	1	1	0	0	1	1	1	1	0	0	0	1	1	0	0	1	1	1	0	1	1	0	0	0	0	1	0	0	0	1	0	0	0	1	1	1	1	0	0
VAV3-AS1	1	1	0	0	0	0	0	0	0	0	1	0	0	0	1	1	0	1	0	0	0	0	1	0	0	1	0	1	0	0	1	0	0	0	0	0	1	0	0	1	1	0	1	0	1	0	0	0	0
SLC25A24	1	0	1	0	0	0	0	0	0	1	1	0	0	0	1	1	1	0	0	0	0	1	0	0	0	0	1	0	0	0	1	1	0	1	0	0	0	1	1	0	0	0	0	0	1	0	0	0	0
NBPF4	0	0	0	0	0	1	0	0	0	0	1	0	0	0	1	0	0	0	0	0	0	0	0	0	0	0	0	0	0	0	1	0	0	0	0	0	0	0	0	0	0	0	0	0	0	0	0	0	0
NBPF6	0	0	0	0	0	0	0	0	0	0	0	0	0	0	0	0	0	0	0	0	0	0	0	0	0	0	0	0	0	0	1	0	0	0	0	0	0	0	0	0	0	0	0	0	0	0	0	0	0
FAM102B	1	1	1	0	1	1	0	0	0	1	3	1	0	0	3	3	1	1	0	0	0	3	1	1	0	1	1	1	0	1	3	1	0	1	0	1	1	1	1	1	1	0	1	1	1	1	1	0	0
HENMT1	1	1	1	0	1	0	0	0	0	1	2	0	0	0	2	2	1	1	0	0	0	1	1	4	0	1	1	1	0	1	1	1	0	1	0	1	1	1	1	1	1	0	1	1	1	1	1	0	0
PRPF38B	1	0	1	0	0	1	0	0	0	1	2	1	0	0	3	3	1	1	0	0	0	2	1	1	0	1	1	0	0	1	2	1	0	1	0	1	1	1	1	1	1	0	1	1	1	1	1	0	0
FNDC7	1	1	1	0	1	1	0	0	0	1	2	1	0	0	2	3	1	1	0	0	0	1	0	1	0	1	1	1	0	1	2	1	0	1	0	1	1	1	1	1	1	0	1	1	1	1	1	0	0
STXBP3	1	0	1	0	0	1	0	0	0	1	2	1	0	0	2	2	1	1	0	0	0	1	1	1	0	0	1	1	0	1	2	1	0	1	0	1	1	1	1	1	0	0	1	1	1	1	1	0	0
AKNAD1	1	0	1	0	0	1	0	0	0	1	2	1	0	0	2	3	1	1	0	0	0	1	1	1	0	1	1	0	0	1	1	1	0	1	0	1	1	1	1	1	1	0	1	1	1	1	1	0	0
SPATA42	1	0	0	0	0	0	0	0	0	1	2	0	0	0	1	2	0	1	0	0	0	1	0	1	0	0	0	0	0	0	1	1	0	0	0	0	1	1	0	0	0	0	0	0	0	1	0	0	0
GPSM2	1	1	1	0	1	1	0	0	0	1	3	1	0	0	3	3	1	1	0	0	0	3	1	1	0	1	1	1	0	1	2	1	0	1	0	1	1	1	1	1	1	0	1	1	1	1	1	0	0
CLCC1	1	1	1	0	0	0	0	0	0	1	1	0	0	0	2	2	1	1	0	0	0	1	1	0	0	1	1	1	0	1	1	1	0	1	0	1	1	1	1	1	1	0	1	1	1	1	1	0	0
WDR47	1	1	1	0	0	1	0	0	0	1	4	1	0	0	3	3	1	1	0	0	0	3	0	1	0	1	1	1	0	1	2	1	0	1	0	1	1	1	1	1	1	0	1	1	1	1	1	0	0
TAF13	1	1	1	0	0	1	0	0	0	1	3	1	0	0	3	4	1	1	0	0	0	2	1	1	0	1	1	1	0	1	2	1	0	1	0	1	1	1	1	1	1	0	1	1	1	1	1	0	0
TMEM167B	1	1	1	0	0	1	0	0	0	1	3	1	0	0	3	3	1	1	0	0	0	2	1	1	0	1	1	0	0	1	1	1	0	1	0	1	1	1	2	1	1	0	1	1	1	1	1	0	0
SCARNA2	1	1	1	0	0	1	0	0	0	2	3	1	0	0	2	3	1	1	0	0	0	2	1	1	0	1	1	0	0	1	1	1	0	1	0	1	1	1	1	1	1	0	1	1	1	1	1	0	0
C1orf194	0	0	1	0	0	1	0	0	0	1	2	1	0	0	2	2	0	1	0	0	0	1	1	1	0	1	0	0	0	1	1	1	0	0	0	0	1	1	1	0	0	0	1	0	1	1	0	0	0
KIAA1324	0	0	0	0	0	0	0	0	0	1	1	0	0	0	2	2	0	1	0	0	0	1	1	1	0	1	0	0	0	1	1	0	0	0	0	0	1	1	1	0	0	0	0	0	0	0	0	0	0
SARS	1	0	1	0	0	1	0	0	0	1	2	1	0	0	2	2	1	1	0	0	0	2	1	1	0	1	1	0	0	1	2	1	0	0	0	0	1	1	1	1	1	0	1	1	1	1	1	0	0
CELSR2	0	0	0	0	0	0	0	0	0	1	1	1	0	0	1	1	0	0	0	0	0	1	1	0	0	1	0	0	0	1	1	0	0	0	0	0	1	1	1	0	0	0	1	0	0	0	0	0	0
PSRC1	0	0	1	0	0	1	0	0	0	1	3	1	0	0	2	3	0	1	0	0	0	2	1	1	0	1	1	0	0	1	1	1	0	0	0	0	1	1	0	1	0	0	1	0	1	1	1	0	0
MYBPHL	0	0	0	0	0	0	0	0	0	1	2	1	0	0	1	2	0	0	0	0	0	1	0	0	0	0	0	0	0	1	1	1	0	0	0	0	1	1	1	0	0	0	1	0	1	1	0	0	0
SORT1	0	0	1	0	0	0	0	0	0	1	1	0	0	0	1	1	0	0	0	0	0	2	0	0	0	0	0	0	0	0	1	0	0	0	0	0	0	0	1	0	0	0	0	0	0	0	0	0	0
PSMA5	1	1	1	0	0	1	0	0	0	1	2	1	0	0	2	2	1	1	0	0	0	2	1	1	0	0	1	1	0	1	1	0	0	1	0	1	1	1	1	1	1	0	1	1	1	1	1	0	0
SYPL2	1	1	1	0	0	1	0	0	0	1	2	1	0	0	3	2	1	1	0	0	0	2	1	1	0	1	1	1	0	1	2	1	0	1	0	1	1	1	1	1	1	0	1	1	1	1	1	0	0
ATXN7L2	0	0	0	0	0	0	0	0	0	0	0	0	0	0	0	0	0	0	0	0	0	0	0	0	0	0	0	0	0	0	0	0	0	0	0	0	0	0	0	0	0	0	0	0	0	0	0	0	0
CYB561D1	0	0	0	0	0	0	0	0	0	0	0	0	0	0	0	0	0	0	0	0	0	0	0	0	0	0	0	0	0	0	0	0	0	0	0	0	0	0	0	0	0	0	0	0	0	0	0	0	0
AMIGO1	0	0	0	0	0	0	0	0	0	0	1	0	0	0	0	1	0	0	0	0	0	1	0	0	0	0	0	0	0	0	1	0	0	0	0	0	1	0	0	0	0	0	0	0	0	0	0	0	0
GPR61	0	0	0	0	0	0	0	0	0	1	1	1	0	0	1	2	0	1	0	0	0	1	1	1	0	1	0	0	0	1	1	0	0	0	0	0	1	0	1	1	0	0	1	0	1	1	0	0	0
GNAI3	0	0	0	0	0	0	0	0	0	0	1	0	0	0	1	1	0	0	0	0	0	1	0	0	0	0	0	0	0	0	1	0	0	0	0	0	0	0	0	0	0	0	0	0	0	0	0	0	0
MIR197	0	0	0	0	0	0	0	0	0	0	1	0	0	0	1	1	0	0	0	0	0	1	0	0	0	0	0	0	0	0	1	0	0	0	0	0	0	0	0	0	0	0	0	0	0	0	0	0	0
GNAT2	0	0	1	0	0	0	0	0	0	1	1	0	0	0	1	2	0	1	0	0	0	1	1	1	0	1	1	0	0	0	1	0	0	0	0	0	1	1	1	0	0	0	1	1	1	1	0	0	0
AMPD2	0	0	0	0	0	0	0	0	0	1	2	1	0	0	1	1	0	0	0	0	0	1	0	1	0	0	0	0	0	1	1	1	0	0	0	0	1	1	1	0	0	0	1	0	1	0	1	0	0
GSTM4	0	1	0	0	0	1	0	0	0	1	2	1	0	0	2	2	0	1	0	0	0	1	1	1	0	1	0	0	0	1	1	1	0	1	0	1	1	1	0	0	1	0	1	1	1	1	1	0	0
GSTM2	0	0	0	0	0	0	0	0	0	0	1	0	0	0	2	2	1	1	0	0	0	1	1	0	0	1	0	0	0	0	1	1	0	0	0	0	1	1	1	0	0	0	0	0	1	0	1	0	0
GSTM1	0	0	0	0	0	0	0	0	0	0	0	0	0	0	0	0	0	0	0	0	0	0	0	0	0	0	0	0	0	0	0	0	0	0	0	0	0	0	0	0	0	0	0	0	0	0	0	0	0
GSTM5	0	0	0	0	0	0	0	0	0	0	1	0	0	0	1	1	0	1	0	0	0	1	0	0	0	0	0	0	0	0	1	0	0	0	0	0	0	0	0	0	0	0	0	0	0	0	0	0	0
GSTM3	1	1	1	0	0	1	0	0	0	1	2	1	0	0	2	3	1	1	0	0	0	2	1	1	0	1	1	1	0	1	1	1	0	1	0	1	1	1	1	1	1	0	1	1	1	1	1	0	0
EPS8L3	0	0	0	0	0	0	0	0	0	0	1	0	0	0	0	1	0	0	0	0	0	1	0	0	0	0	0	0	0	0	1	0	0	0	0	0	0	0	0	0	0	0	0	0	0	0	0	0	0
CSF1	1	0	0	0	0	0	0	0	0	1	1	1	0	0	1	1	0	0	0	0	0	1	0	0	0	0	0	0	0	1	1	0	0	0	0	0	1	0	1	0	0	0	0	0	1	1	0	0	0
AHCYL1	0	1	1	0	0	0	0	0	0	0	2	0	0	0	1	2	0	0	0	0	0	1	0	0	0	0	0	0	0	0	1	0	0	0	0	0	0	1	0	0	0	0	1	0	0	1	0	0	0
STRIP1	1	1	1	0	1	1	0	0	0	1	3	1	0	0	3	4	1	1	0	0	0	2	1	4	0	1	1	0	0	1	2	1	0	1	0	1	1	1	1	1	1	0	1	1	1	1	1	0	0
ALX3	0	0	0	0	0	0	0	0	0	0	0	0	0	0	0	0	0	0	0	0	0	0	0	0	0	0	0	0	0	0	0	0	0	0	0	0	0	0	0	0	0	0	0	0	0	0	0	0	0
LINC01397	1	0	0	0	0	0	0	0	0	1	1	1	0	0	1	1	1	1	0	0	0	1	1	0	0	1	0	0	0	1	1	1	0	0	0	0	1	1	1	0	1	0	0	0	1	1	1	0	0
UBL4B	0	0	0	0	0	1	0	0	0	0	1	1	0	0	1	1	0	1	0	0	0	1	1	0	0	1	0	1	0	1	1	1	0	1	0	0	1	1	1	1	0	0	0	0	1	1	1	0	0
SLC6A17	0	1	1	0	0	1	0	0	0	0	1	0	0	0	2	1	0	1	0	0	0	1	1	1	0	1	1	1	0	1	2	1	0	1	0	1	1	0	0	1	1	0	0	1	1	1	1	0	0
KCNC4	0	0	0	0	0	0	0	0	0	0	0	0	0	0	1	1	0	0	0	0	0	1	0	0	0	0	0	0	0	0	1	0	0	0	0	0	0	0	0	0	0	0	0	0	0	0	0	0	0
KCNC4-AS1	0	0	0	0	0	0	0	0	0	0	0	0	0	0	1	1	0	0	0	0	0	0	0	0	0	0	0	0	0	0	1	0	0	0	0	0	0	0	0	0	0	0	0	0	0	0	0	0	0
RBM15	1	0	1	0	0	0	0	0	0	1	2	0	0	0	3	2	0	0	0	0	0	2	1	1	0	0	0	0	0	0	1	0	0	0	0	1	0	1	0	0	0	0	1	0	0	1	0	0	0
SLC16A4	1	1	1	0	0	1	0	0	0	1	3	1	0	0	3	3	1	1	0	0	0	2	1	3	0	1	1	1	0	1	1	1	0	1	0	1	1	1	1	1	1	0	1	1	1	1	1	0	0
LAMTOR5	1	1	1	0	0	1	0	0	0	1	3	1	0	0	3	2	1	1	0	0	0	2	1	1	0	1	1	1	0	1	2	1	0	1	0	1	1	1	1	1	1	0	1	1	1	1	1	0	0
LAMTOR5-AS1	1	1	1	0	0	1	0	0	0	1	3	1	0	0	3	3	1	1	0	0	0	2	1	1	0	1	1	1	0	1	2	1	0	1	0	1	1	1	1	1	1	0	1	1	1	1	1	0	0
PROK1	1	0	1	0	0	0	0	0	0	1	1	1	0	0	2	1	1	1	0	0	0	1	1	1	0	1	0	0	0	1	2	1	0	0	0	0	1	1	1	1	1	0	0	0	1	1	1	0	0
CYMP	1	1	2	0	0	1	0	0	0	1	2	2	0	0	2	2	1	1	0	0	0	3	1	1	0	1	1	1	0	1	3	1	0	1	0	1	1	1	2	1	1	0	1	1	2	1	1	0	0
CYMP-AS1	0	0	0	0	0	3	0	0	0	1	1	1	0	0	1	1	0	1	0	0	0	1	1	1	0	1	0	0	0	0	1	1	0	0	0	0	1	0	0	0	0	0	0	0	1	0	1	0	0
KCNA10	0	0	0	0	0	1	0	0	0	0	1	1	0	0	1	1	1	1	0	0	0	1	1	1	0	1	1	1	0	0	2	0	0	0	0	0	1	1	0	1	0	0	1	0	1	1	0	0	0
KCNA2	0	0	0	0	0	0	0	0	0	0	0	0	0	0	0	0	0	0	0	0	0	0	0	0	0	0	0	0	0	0	0	0	0	0	0	0	0	0	0	0	0	0	0	0	0	0	0	0	0
KCNA3	0	0	0	0	0	0	0	0	0	0	1	0	0	0	1	1	0	0	0	0	0	1	0	0	0	0	0	0	0	0	1	0	0	0	0	0	0	0	0	0	0	0	0	0	0	0	0	0	0
CD53	0	0	0	0	1	0	0	0	0	0	1	0	0	0	1	1	0	0	0	0	0	1	0	0	0	0	0	0	0	0	0	0	0	0	0	0	0	0	0	0	0	0	0	0	0	0	0	0	0
LRIF1	0	1	1	0	0	0	0	0	0	0	1	0	0	0	1	2	1	1	0	0	0	1	1	1	0	0	1	0	0	1	1	1	0	1	0	1	0	1	1	1	0	0	1	0	1	1	1	0	0
DRAM2	1	1	1	0	0	0	0	0	0	0	2	0	0	0	2	1	1	1	0	0	0	1	1	0	0	0	1	1	0	1	1	0	0	0	0	1	0	1	0	0	0	0	1	0	0	1	0	0	0
CEPT1	0	1	1	0	0	1	0	0	0	1	1	1	0	0	2	2	0	1	0	0	0	2	1	1	0	1	1	1	0	1	2	0	0	0	0	1	1	1	1	1	1	0	1	1	1	1	1	0	0
DENND2D	0	0	0	0	0	0	0	0	0	0	1	0	0	0	1	1	0	0	0	0	0	1	0	0	0	0	0	0	0	0	1	0	0	0	0	0	0	0	0	0	0	0	0	0	0	0	0	0	0
CHI3L2	1	1	1	0	0	1	0	0	0	1	1	1	0	0	2	1	0	1	0	0	0	1	1	1	0	1	1	1	0	1	1	1	0	1	0	1	1	1	1	1	1	0	1	1	1	1	1	0	0
CHIAP2	0	1	0	0	0	0	0	0	0	0	1	0	0	0	1	0	0	0	0	0	0	1	0	1	0	1	1	1	0	0	1	0	0	0	0	0	1	0	0	0	0	0	0	0	1	1	0	0	0
CHIA	1	1	1	0	0	1	0	0	0	0	2	1	0	0	1	2	1	1	0	0	0	1	1	1	0	1	1	1	0	1	2	1	0	1	0	1	1	1	0	1	1	0	1	1	1	1	1	0	0
PIFO	0	0	0	0	0	0	0	0	0	0	1	0	0	0	1	1	0	1	0	0	0	0	1	0	0	0	0	0	0	0	1	0	0	0	0	0	0	0	0	0	0	0	0	0	0	0	0	0	0
PGCP1	0	0	0	0	0	0	0	0	0	0	0	0	0	0	1	1	0	0	0	0	0	0	0	0	0	0	0	0	0	0	1	1	0	0	0	0	0	0	0	0	0	0	0	0	0	0	0	0	0
OVGP1	1	1	1	0	0	1	0	0	0	1	1	1	0	0	1	2	1	1	0	0	0	1	1	1	0	1	1	1	0	1	1	1	0	1	0	1	1	1	1	1	1	0	1	1	1	1	1	0	0
WDR77	0	0	0	0	0	0	0	0	0	0	1	0	0	0	1	1	0	0	0	0	0	1	0	0	0	0	0	0	0	0	0	0	0	0	0	0	0	0	0	0	0	0	0	0	0	0	0	0	0
ATP5F1	0	0	0	0	0	0	0	0	0	0	1	0	0	0	2	1	0	0	0	0	0	1	0	0	0	0	0	0	0	0	1	0	0	0	0	0	0	0	0	0	0	0	0	0	0	0	0	0	0
C1orf162	1	1	1	0	1	1	0	0	0	1	2	1	0	0	2	2	1	1	0	0	0	1	1	1	0	1	1	1	0	1	2	1	0	1	0	1	1	1	1	1	1	0	1	1	1	1	1	0	0
TMIGD3	0	0	0	0	0	1	0	0	0	0	0	1	0	0	2	2	1	1	0	0	0	1	0	1	0	1	1	1	0	0	1	0	0	0	0	0	1	1	1	1	1	0	1	1	1	1	0	0	0
ADORA3	1	0	0	0	0	0	0	0	0	0	1	1	0	0	1	1	0	0	0	0	0	1	0	1	0	0	0	0	0	1	1	0	0	0	0	0	1	1	0	0	1	0	0	0	0	1	0	0	0
LINC01160	1	0	1	0	0	1	0	0	0	1	2	1	0	0	2	1	1	1	0	0	0	2	1	1	0	1	0	1	0	1	1	1	0	0	0	1	1	1	1	1	1	0	1	1	1	1	1	0	0
RAP1A	1	0	1	0	1	1	0	0	0	1	2	1	0	0	2	2	0	1	0	0	0	2	1	0	0	1	1	1	0	1	1	0	0	1	0	0	1	1	1	1	0	0	1	1	1	1	1	0	0
FAM212B	1	0	0	0	0	1	0	0	0	2	1	1	0	0	1	1	0	1	0	0	0	1	1	1	0	1	0	0	0	1	2	0	0	0	0	0	1	1	1	0	0	0	1	0	1	1	1	0	0
FAM212B-AS1	0	0	1	0	0	2	0	0	0	1	0	1	0	0	2	1	0	1	0	0	0	1	1	1	0	1	0	0	0	1	1	1	0	0	0	0	1	1	1	1	0	0	1	0	1	1	1	0	0
DDX20	0	0	1	0	0	1	0	0	0	1	2	2	0	0	2	2	1	1	0	0	0	1	1	1	0	1	1	1	0	1	2	1	0	1	0	1	1	1	1	1	1	0	1	1	1	1	1	0	0
KCND3	0	0	0	0	0	0	0	0	0	0	0	0	0	0	1	1	0	0	0	0	0	0	0	0	0	0	0	0	0	0	0	0	0	0	0	0	0	0	0	0	0	0	0	0	0	0	0	0	0
KCND3-IT1	1	0	1	0	0	1	0	0	0	1	1	1	0	0	1	1	1	1	0	0	0	1	1	1	0	1	1	1	0	1	2	1	0	1	0	1	1	1	0	1	1	0	1	1	1	1	1	0	0
KCND3-AS1	1	0	1	0	0	0	0	0	0	0	1	1	0	0	2	1	0	0	0	0	0	1	1	0	0	1	0	1	0	1	2	1	0	1	0	0	1	0	0	1	1	0	0	1	1	1	0	0	0
LINC01750	0	0	0	0	0	0	0	0	0	0	0	0	0	0	0	1	0	0	0	0	0	0	0	0	0	1	0	0	0	0	1	1	0	0	0	0	0	0	0	0	0	0	0	0	0	0	0	0	0
CTTNBP2NL	1	1	1	0	0	1	0	0	0	1	3	1	0	0	2	2	1	1	0	0	0	1	1	1	0	1	1	1	0	1	2	1	0	1	0	1	1	1	1	1	1	0	1	1	1	1	1	0	0
MIR4256	1	0	1	0	0	1	0	0	0	1	2	1	0	0	2	2	1	1	0	0	0	2	1	1	0	1	1	0	0	1	1	1	0	1	0	1	1	1	1	1	1	0	1	1	1	1	1	0	0
WNT2B	0	0	0	0	0	0	0	0	0	0	0	0	0	0	0	0	0	0	0	0	0	0	0	0	0	0	0	0	0	0	0	0	0	0	0	0	0	0	0	0	0	0	0	0	0	0	0	0	0
ST7L	0	0	0	0	0	0	0	0	0	0	1	0	0	0	1	0	0	0	0	0	0	1	0	0	0	0	0	0	0	0	1	0	0	0	0	0	0	0	0	0	0	0	0	0	0	0	0	0	0
CAPZA1	1	1	1	0	0	1	0	0	0	1	2	1	0	0	3	3	0	1	0	0	0	2	1	0	0	0	1	0	0	1	1	1	0	1	0	1	1	1	1	1	0	0	1	1	1	1	1	0	0
MOV10	0	0	1	0	0	0	0	0	0	0	1	0	0	0	1	1	0	0	0	0	0	2	0	0	0	0	0	0	0	1	1	0	0	0	0	0	1	0	1	0	0	0	0	0	1	0	1	0	0
RHOC	0	0	0	0	0	0	0	0	0	0	1	0	0	0	0	1	0	0	0	0	0	1	0	0	0	0	0	0	0	0	0	0	0	0	0	0	0	0	0	0	0	0	0	0	0	0	0	0	0
PPM1J	0	0	0	0	0	0	0	0	0	1	2	1	0	0	1	2	0	0	0	0	0	2	1	0	0	1	0	0	0	1	1	1	0	0	0	0	1	1	1	1	0	0	1	0	1	1	1	0	0
FAM19A3	0	0	0	0	0	0	0	0	0	0	1	0	0	0	1	1	0	0	0	0	0	1	0	0	0	0	0	0	0	0	1	0	0	0	0	0	0	0	0	0	0	0	0	0	0	0	0	0	0
LINC01356	1	1	1	0	1	3	0	0	0	1	3	1	0	0	3	3	1	1	0	0	0	4	1	1	0	1	1	1	0	1	2	1	0	1	0	1	1	1	2	1	1	0	1	1	1	1	1	0	0
SLC16A1	1	1	1	0	0	1	0	0	0	1	2	0	0	0	2	2	1	1	0	0	0	2	1	1	0	0	1	1	0	1	1	1	0	0	0	1	1	1	1	1	0	0	1	1	1	1	1	0	0
AKR7A2P1	1	1	1	0	0	1	0	0	0	1	3	1	0	0	2	2	1	1	0	0	0	2	1	1	0	1	1	1	0	1	1	1	0	1	0	1	1	1	1	1	1	0	1	1	1	1	1	0	0
SLC16A1-AS1	1	1	1	0	0	1	0	0	0	1	3	1	0	0	3	3	1	1	0	0	0	3	1	1	0	1	1	1	0	1	3	1	0	1	0	1	1	1	1	1	1	0	1	1	1	1	1	0	0
LRIG2	1	0	1	0	0	1	0	0	0	1	2	1	0	0	2	3	2	1	0	0	0	2	1	2	0	1	1	1	0	1	1	1	0	1	0	1	1	1	1	1	1	0	1	1	1	1	1	0	0
MAGI3	1	1	1	0	0	1	0	0	0	2	2	1	0	0	2	2	0	1	0	0	0	2	1	0	0	1	1	1	0	1	2	1	0	1	0	1	1	1	1	1	0	0	1	1	1	1	1	0	0
PHTF1	1	1	1	0	0	1	0	0	0	1	1	0	0	0	1	2	1	1	0	0	0	1	1	1	0	0	1	1	0	1	1	0	0	1	0	1	0	1	1	1	1	0	1	1	0	1	1	0	0
RSBN1	0	0	0	0	0	0	0	0	0	1	1	0	0	0	1	1	0	0	0	0	0	1	0	0	0	0	0	0	0	0	1	0	0	0	0	0	0	0	0	0	0	0	0	0	0	0	0	0	0
AP4B1-AS1	1	1	1	0	0	1	0	0	0	1	2	1	0	0	2	2	0	1	0	0	0	2	1	1	0	1	1	0	0	1	1	1	0	0	0	1	1	1	1	1	0	0	1	1	0	1	1	0	0
PTPN22	1	0	1	0	0	0	0	0	0	1	2	0	0	0	2	2	0	1	0	0	0	1	1	1	0	0	1	0	0	1	1	1	0	1	0	0	1	1	1	1	0	0	1	0	1	1	1	0	0
BCL2L15	1	0	1	0	0	0	0	0	0	1	2	0	0	0	2	2	1	1	0	0	0	1	1	1	0	0	1	0	0	1	1	0	0	1	0	1	1	1	1	1	0	0	1	0	1	1	1	0	0
AP4B1	1	1	1	0	0	1	0	0	0	1	2	0	0	0	2	2	1	1	0	0	0	2	1	1	0	1	1	1	0	1	2	1	0	1	0	1	1	1	1	1	1	0	1	1	1	1	1	0	0
DCLRE1B	0	0	1	0	0	1	0	0	0	1	2	1	0	0	2	2	1	0	0	0	0	2	1	1	0	0	1	0	0	1	2	1	0	0	0	0	1	1	1	1	0	0	0	0	1	1	1	0	0
HIPK1-AS1	1	0	1	0	0	1	0	0	0	1	3	1	0	0	2	3	1	1	0	0	0	2	1	1	0	1	1	1	0	1	2	1	0	1	0	1	1	1	1	1	1	0	1	1	1	1	1	0	0
HIPK1	1	0	1	0	0	2	0	0	0	1	2	1	0	0	1	2	1	1	0	0	0	1	1	1	0	1	1	1	0	1	1	1	0	1	0	1	0	1	1	1	1	0	1	1	1	1	1	0	0
OLFML3	0	0	0	0	0	0	0	0	0	0	0	0	0	0	0	0	0	0	0	0	0	0	0	0	0	0	0	0	0	0	0	0	0	0	0	0	0	0	0	0	0	0	0	0	0	0	0	0	0
SYT6	0	0	0	0	0	0	0	0	0	0	1	0	0	0	1	1	0	0	0	0	0	1	1	0	0	0	0	0	0	0	1	0	0	0	0	0	1	0	0	0	0	0	0	0	0	0	0	0	0
TRIM33	0	0	0	0	0	0	0	0	0	0	1	0	0	0	1	1	0	0	0	0	0	1	0	0	0	0	0	0	0	0	1	0	0	0	0	0	0	0	0	0	0	0	0	0	0	0	0	0	0
BCAS2	1	1	1	0	0	1	0	0	0	1	2	1	0	0	3	3	1	1	0	0	0	2	1	1	0	1	1	1	0	1	2	1	0	1	0	1	1	1	1	1	1	0	1	1	1	1	1	0	0
DENND2C	1	1	1	0	0	1	0	0	0	1	2	1	0	0	2	2	1	1	0	0	0	1	1	1	0	1	1	1	0	1	2	1	0	1	0	1	1	1	1	1	1	0	1	1	1	1	1	0	0
AMPD1	0	0	0	0	0	1	0	0	0	0	1	0	0	0	1	1	0	0	0	0	0	1	0	1	0	0	0	0	0	0	1	0	0	0	0	0	0	0	0	0	0	0	0	0	0	0	0	0	0
NRAS	0	0	0	0	0	0	0	0	0	1	1	0	0	0	2	1	0	1	0	0	0	1	1	0	0	0	0	1	0	1	1	0	0	1	0	0	1	1	1	1	0	0	0	0	0	1	0	0	0
CSDE1	0	0	0	0	0	0	0	0	0	0	1	0	0	0	1	1	0	0	0	0	0	1	0	0	0	0	0	0	0	0	1	0	0	0	0	0	0	0	0	1	0	0	0	0	0	0	0	0	0
SIKE1	1	1	1	0	0	1	0	0	0	1	2	1	0	0	1	3	1	1	0	0	0	2	1	1	0	1	1	1	0	1	2	1	0	1	0	1	1	1	1	1	1	0	1	1	1	1	1	0	0
SYCP1	1	0	1	0	0	1	0	0	0	0	1	0	0	0	2	1	0	1	0	0	0	1	0	1	0	0	1	1	0	1	1	1	0	0	0	0	0	1	1	1	0	0	1	0	1	1	0	0	0
TSHB	1	1	1	0	0	1	0	0	0	1	1	1	0	0	1	1	1	1	0	0	0	1	1	0	0	1	1	1	0	1	1	1	0	1	0	1	1	1	0	1	1	0	1	1	1	1	1	0	0
TSPAN2	0	0	0	0	0	0	0	0	0	0	1	0	0	0	1	1	1	0	0	0	0	1	0	0	0	0	0	1	0	0	1	0	0	0	0	0	1	0	0	0	0	0	0	0	0	1	0	0	0
NGF	0	0	0	0	0	0	0	0	0	0	0	0	0	0	1	1	0	1	0	0	0	0	0	0	0	0	0	0	0	1	1	0	0	0	0	0	1	0	0	0	0	0	0	0	0	1	0	0	0
VANGL1	0	0	0	0	0	0	0	0	0	0	0	0	0	0	0	1	0	0	0	0	0	0	0	0	0	0	0	0	0	0	0	0	0	0	0	0	0	0	0	0	0	0	0	0	0	0	0	0	0
CASQ2	0	0	0	0	0	1	0	0	0	0	1	0	0	0	1	1	0	1	0	0	0	0	0	0	0	0	0	0	0	0	1	0	0	0	0	0	0	0	0	0	0	0	0	0	0	0	0	0	0
NHLH2	0	0	0	0	0	0	0	0	0	0	0	0	0	0	0	0	0	0	0	0	0	0	0	0	0	0	0	0	0	0	0	0	0	0	0	0	0	0	0	0	0	0	0	0	0	0	0	0	0
LINC01649	1	1	1	0	0	1	0	0	0	1	1	0	0	0	2	1	1	1	0	0	0	1	1	1	0	1	1	1	0	1	1	1	0	1	0	1	1	1	0	1	1	0	1	1	1	1	0	0	0
SLC22A15	1	1	1	0	1	1	0	0	0	1	2	1	0	0	3	2	1	1	0	0	0	1	1	1	0	1	1	1	0	1	1	1	0	1	0	1	1	1	0	1	1	0	1	1	1	1	1	0	0
MAB21L3	1	0	1	0	0	1	0	0	0	1	1	1	0	0	1	2	1	1	0	0	0	1	1	1	0	1	1	1	0	1	2	1	0	1	0	1	1	1	1	1	0	0	1	1	1	1	1	0	0
ATP1A1	0	0	0	0	0	0	0	0	0	1	1	0	0	0	1	1	0	0	0	0	0	0	0	0	0	0	0	0	0	0	1	0	0	0	0	0	0	0	0	0	0	0	0	0	1	0	0	0	0
ATP1A1-AS1	0	0	0	0	0	0	0	0	0	0	1	0	0	0	1	1	0	0	0	0	0	0	0	0	0	0	0	0	0	0	0	0	0	0	0	0	0	0	0	0	0	0	0	0	0	0	0	0	0
LINC01762	0	0	1	0	0	1	0	0	0	1	1	0	0	0	1	1	0	1	0	0	0	1	1	0	0	0	0	0	0	1	1	0	0	1	0	0	1	1	1	1	0	0	1	0	1	1	0	0	0
CD58	0	0	0	0	0	0	0	0	0	1	2	1	0	0	1	2	0	1	0	0	0	1	1	0	0	0	1	1	0	0	1	0	0	0	0	0	1	1	1	1	0	0	1	0	0	1	0	0	0
IGSF3	0	0	0	0	0	0	0	0	0	0	1	0	0	0	1	1	0	0	0	0	0	1	0	1	0	0	0	0	0	0	1	0	0	0	0	0	0	0	0	0	0	0	0	0	0	0	0	0	0
MIR320B1	1	0	1	0	0	0	0	0	0	1	2	1	0	0	2	2	0	1	0	0	0	1	1	1	0	1	0	0	0	1	1	1	0	0	0	0	1	1	1	0	0	0	1	1	1	1	1	0	0
C1orf137	1	0	1	0	1	1	0	0	0	2	3	1	0	0	3	2	1	1	0	0	0	2	1	1	0	1	1	0	0	1	1	1	0	1	0	1	1	1	2	1	1	0	1	1	1	1	1	0	0
CD2	1	0	1	0	0	1	0	0	0	1	2	1	0	0	2	2	1	1	0	0	0	1	1	1	0	0	1	1	0	1	2	1	0	0	0	1	1	1	1	1	0	0	1	1	1	1	1	0	0
PTGFRN	0	1	1	0	0	1	0	0	0	1	2	1	0	0	1	2	1	1	0	0	0	1	1	1	0	1	0	1	0	1	2	1	0	1	0	0	1	1	1	1	1	0	1	1	1	1	1	0	0
CD101	0	0	0	0	0	1	0	0	0	1	1	0	0	0	1	1	0	1	0	0	0	1	1	0	0	1	0	1	0	1	1	1	0	0	0	0	1	1	0	1	0	0	1	0	1	1	0	0	0
TTF2	1	1	1	0	0	1	0	0	0	1	2	1	0	0	2	2	1	1	0	0	0	2	1	1	0	1	1	0	0	1	1	1	0	1	0	1	1	1	1	1	0	0	1	1	1	1	1	0	0
MIR942	0	0	0	0	0	0	0	0	0	0	1	0	0	0	1	1	0	0	0	0	0	0	0	0	0	0	0	0	0	0	0	0	0	0	0	0	0	0	0	0	0	0	0	0	0	0	0	0	0
TRIM45	1	0	0	0	0	1	0	0	0	1	1	0	0	0	1	1	0	1	0	0	0	1	0	0	0	1	0	1	0	0	1	0	0	0	0	0	1	1	1	1	1	0	1	0	0	0	0	0	0
VTCN1	0	0	0	0	0	0	0	0	0	0	1	0	0	0	1	1	0	0	0	0	0	1	0	0	0	0	0	0	0	0	1	0	0	0	0	0	0	0	0	0	0	0	0	0	0	1	0	0	0
LINC01525	1	1	1	0	0	1	0	0	0	1	1	0	0	0	3	2	1	1	0	0	0	1	1	1	0	1	1	1	0	0	2	1	0	1	0	1	1	1	1	1	1	0	1	1	1	1	1	0	0
MAN1A2	0	0	0	0	0	0	0	0	0	0	1	0	0	0	1	2	0	0	0	0	0	1	0	0	0	0	0	0	0	0	1	1	0	0	0	0	1	0	0	0	0	0	0	0	0	0	0	0	0
FAM46C	0	0	0	0	0	0	0	0	0	0	1	0	0	0	1	1	0	0	0	0	0	1	0	0	0	0	0	0	0	0	1	0	0	0	0	0	0	0	0	0	0	0	0	0	0	0	0	0	0
GDAP2	0	1	1	0	0	1	0	0	0	1	2	1	0	0	2	1	0	1	0	0	0	1	1	0	0	1	1	1	0	1	2	1	0	1	0	1	1	1	0	1	0	0	1	1	1	1	1	0	0
WDR3	0	1	1	0	0	0	0	0	0	0	2	0	0	0	2	2	0	1	0	0	0	1	1	1	0	0	1	0	0	0	2	1	0	0	0	1	1	1	1	1	1	0	1	0	0	1	1	0	0
SPAG17	0	1	0	0	0	0	0	0	0	0	1	0	0	0	0	1	1	0	0	0	0	1	0	0	0	0	0	0	0	0	1	0	0	0	0	0	0	0	0	0	0	0	0	0	0	0	0	0	0
TBX15	0	0	0	0	0	0	0	0	0	0	1	0	0	0	1	1	1	0	0	0	0	1	0	0	0	0	0	0	0	0	1	0	0	0	0	0	1	0	0	0	0	0	0	0	0	0	0	0	0
WARS2	1	1	1	0	0	0	0	0	0	0	1	1	0	0	1	1	0	1	0	0	0	1	1	0	0	0	1	1	0	1	1	1	0	0	0	1	1	1	0	1	1	0	1	1	1	1	0	0	0
WARS2-IT1	1	1	1	0	0	1	0	0	0	1	2	1	0	0	1	1	1	1	0	0	0	1	1	1	0	0	1	1	0	1	2	1	0	1	0	1	1	1	1	1	1	0	1	1	1	1	1	0	0
LINC01780	0	1	1	0	0	0	0	0	0	1	1	1	0	0	1	1	1	1	0	0	0	1	0	1	0	1	0	1	0	1	1	1	0	1	0	1	1	0	0	1	1	0	0	1	1	1	0	0	0
HAO2	1	0	1	0	0	1	0	0	0	1	1	1	0	0	2	1	1	1	0	0	0	1	0	1	0	1	1	1	0	0	2	1	0	0	0	1	1	1	0	1	1	0	1	0	1	1	1	0	0
HAO2-IT1	1	0	1	0	0	1	0	0	0	1	1	1	0	0	2	1	1	1	0	0	0	1	0	1	0	1	1	1	0	0	2	1	0	0	0	1	1	1	0	1	1	0	1	0	1	1	1	0	0
HSD3B2	0	1	1	0	0	1	0	0	0	0	1	0	0	0	1	1	0	0	0	0	0	1	1	0	0	1	1	1	0	1	1	1	0	0	0	1	1	1	0	1	0	0	0	0	0	1	1	0	0
HSD3B1	0	0	0	0	0	0	0	0	0	0	1	0	0	0	1	1	0	1	0	0	0	0	0	0	0	0	0	0	0	0	1	0	0	0	0	0	0	0	0	0	0	0	1	1	0	0	0	0	0
HSD3BP4	0	0	0	0	0	1	0	0	0	0	1	0	0	0	1	1	1	0	0	0	0	0	0	0	0	0	0	0	0	0	1	0	0	0	0	0	0	0	0	0	0	0	0	0	0	0	1	0	0
LINC00622	0	0	0	0	0	0	0	0	0	0	1	0	0	0	1	1	1	1	0	0	0	0	0	1	0	0	1	1	0	1	1	0	0	1	0	1	1	0	0	0	1	0	0	0	1	1	1	0	0
ZNF697	0	0	0	0	0	0	0	0	0	0	0	0	0	0	0	0	0	0	0	0	0	0	0	0	0	0	0	0	0	0	0	0	0	0	0	0	0	0	0	0	0	0	0	0	0	0	0	0	0
PHGDH	1	1	1	0	0	1	0	0	0	1	2	1	0	0	1	2	0	1	0	0	0	1	0	1	0	1	1	1	0	0	1	1	0	1	0	1	1	1	0	0	1	0	0	0	1	1	1	0	0
HMGCS2	0	0	0	0	0	0	0	0	0	0	1	0	0	0	1	0	0	0	0	0	0	1	0	0	0	1	0	0	0	0	1	0	0	0	0	0	1	0	0	0	0	0	0	0	1	0	0	0	0
REG4	0	0	0	0	0	0	0	0	0	0	1	0	0	0	1	1	0	0	0	0	0	0	0	0	0	0	0	0	0	0	1	0	0	0	0	0	0	0	0	0	0	0	0	0	0	0	0	0	0
NBPF7	0	0	0	0	0	0	0	0	0	0	1	0	0	0	1	1	0	0	0	0	0	1	0	0	0	0	0	0	0	0	1	0	0	0	0	0	0	0	0	0	0	0	0	0	0	0	0	0	0
ADAM30	1	0	1	0	0	1	0	0	0	1	1	0	0	0	2	1	0	1	0	0	0	1	1	0	0	1	1	1	0	1	1	1	0	1	0	1	1	1	0	1	0	0	1	1	1	1	0	0	0
NOTCH2	0	0	0	0	0	0	0	0	0	0	1	0	0	0	1	1	0	1	0	0	0	0	0	1	0	0	0	1	0	1	1	0	0	1	0	1	0	0	0	1	0	0	1	0	1	1	0	0	0
FAM72B	0	0	0	0	0	0	0	0	0	0	0	0	0	0	0	0	0	0	0	0	0	0	0	0	0	0	0	0	0	0	2	0	0	0	0	0	0	0	0	0	0	0	0	0	0	0	0	0	0
HIST2H2BA	0	0	0	0	0	0	0	0	0	0	0	0	0	0	0	0	0	0	0	0	0	0	0	0	0	0	0	0	0	0	1	0	0	0	0	0	0	0	0	0	0	0	0	0	0	0	0	0	0
FCGR1B	0	0	1	0	0	0	0	0	0	0	0	0	0	0	0	0	1	0	0	0	0	0	0	2	0	0	1	0	0	0	2	0	0	0	0	0	1	1	1	0	0	0	0	0	1	0	1	0	0
SRGAP2-AS1	0	0	0	0	0	0	0	0	0	0	0	0	0	0	0	0	0	0	0	0	0	0	0	0	0	0	0	0	0	0	1	0	0	0	0	0	0	0	0	0	0	0	0	0	0	0	0	0	0
SRGAP2B	0	0	0	0	0	0	0	0	0	0	0	0	0	0	0	0	0	0	0	0	0	0	0	0	0	0	0	0	0	0	1	0	0	0	0	0	0	0	0	0	0	0	0	0	0	0	0	0	0
SRGAP2C	0	0	0	0	0	0	0	0	0	0	0	0	0	0	0	0	0	0	0	0	0	0	0	0	0	0	0	0	0	0	1	0	0	0	0	0	0	0	0	0	0	0	0	0	0	0	0	0	0
EMBP1	0	0	1	0	0	1	0	0	0	1	1	0	0	0	2	2	1	1	0	0	0	0	1	1	0	1	1	1	0	1	1	1	0	0	0	0	1	1	1	1	1	0	0	1	1	1	1	0	0
ANKRD20A12P	0	0	0	0	0	0	0	0	0	0	0	0	0	0	0	1	0	0	1	0	0	0	0	0	0	0	0	0	0	0	2	0	0	0	0	0	0	0	0	0	0	0	0	0	0	0	1	0	0
MIR6077	0	0	0	0	0	0	0	0	0	0	0	0	0	0	0	0	0	0	0	0	0	0	0	0	0	0	0	0	0	0	1	0	0	0	0	0	0	0	0	0	0	0	0	0	0	0	0	0	0
LINC01138	0	0	0	0	0	0	0	0	0	0	0	0	0	0	0	0	0	0	0	0	0	0	0	0	0	0	0	0	0	0	1	0	0	0	0	0	0	0	0	0	0	0	0	0	0	0	0	0	0
PPIAL4G	0	0	0	0	0	0	0	0	0	0	0	0	0	0	0	0	0	0	0	0	0	0	0	1	0	0	0	0	0	0	1	0	0	0	0	0	0	0	0	0	0	0	0	0	0	0	0	0	0
FAM72D	0	0	0	0	0	0	0	0	0	0	0	0	0	0	0	0	0	0	0	0	0	0	0	0	0	0	0	0	0	0	1	0	0	0	0	0	0	0	0	0	0	0	0	0	0	0	0	0	0
FAM72C	0	0	0	0	0	0	0	0	0	0	0	0	0	0	0	0	0	0	0	0	0	0	0	0	0	0	0	0	0	0	1	0	0	0	0	0	0	0	0	0	0	0	0	0	0	0	0	0	0
NBPF20	0	0	0	0	0	0	0	0	0	0	0	0	0	0	0	0	0	0	0	0	0	0	0	0	0	0	0	0	0	0	0	0	0	0	0	0	0	0	0	0	0	0	0	0	0	0	0	0	0
LINC00623	0	0	0	0	0	0	0	0	0	0	0	0	0	0	0	0	0	0	0	0	0	0	0	0	0	0	0	0	0	0	1	0	0	0	0	0	0	0	0	0	0	0	0	0	0	0	0	0	0
LINC00869	0	0	0	0	0	0	0	0	0	0	0	0	0	0	0	0	0	0	0	0	0	0	0	0	0	0	0	0	0	0	1	0	0	0	0	0	0	0	0	0	0	0	0	0	0	0	0	0	0
PFN1P2	0	0	0	0	0	0	0	0	0	0	1	0	0	0	1	1	0	0	0	0	0	0	0	0	0	0	0	0	0	0	2	0	0	0	0	0	0	1	0	0	0	0	0	0	0	0	0	0	0
NBPF9	0	0	0	0	0	0	0	0	0	0	1	0	0	0	1	1	0	0	0	0	0	0	0	0	0	0	0	0	0	0	2	0	0	0	0	0	0	1	0	0	0	0	0	0	0	0	0	0	0
PDE4DIP	0	0	0	0	0	0	0	0	0	0	1	0	0	0	1	1	0	0	0	0	0	0	0	0	0	0	0	0	0	0	0	0	0	0	0	0	0	0	0	0	0	0	0	0	0	0	0	0	0
SEC22B	1	1	1	0	1	1	0	0	0	1	4	1	0	0	3	3	1	1	1	0	0	3	1	1	0	0	1	1	0	1	3	1	0	1	0	1	1	1	1	1	1	0	1	1	1	1	1	0	0
NOTCH2NL	1	0	0	0	0	0	0	0	0	1	1	0	0	0	1	1	0	0	0	0	0	0	0	0	0	0	0	0	0	0	2	0	0	0	0	0	0	0	0	0	0	0	0	0	1	1	0	0	0
NBPF10	0	0	0	0	0	0	0	0	0	0	2	0	0	0	2	1	0	0	0	0	0	1	0	0	0	0	0	0	0	0	2	0	0	0	0	0	0	0	0	0	0	0	0	0	0	0	0	0	0
LINC01719	0	0	0	0	0	0	0	0	0	1	2	0	0	0	1	2	0	0	0	0	0	1	1	0	0	0	0	0	0	0	1	0	0	0	0	0	0	0	0	0	0	0	1	0	0	0	0	0	0
HFE2	2	1	2	0	0	1	0	0	0	2	2	1	0	0	2	3	1	1	0	0	0	3	1	2	0	1	1	1	0	1	2	1	0	1	0	1	1	2	3	1	1	0	1	1	1	1	1	0	0
TXNIP	0	1	0	0	0	0	0	0	0	1	2	1	0	0	2	2	0	1	0	0	0	1	1	1	0	0	0	0	0	1	0	0	0	1	0	0	1	1	1	0	0	0	0	0	1	1	0	0	0
POLR3GL	1	1	1	0	0	1	0	0	0	1	2	1	0	0	2	2	1	1	0	0	0	1	1	1	0	1	1	1	0	1	1	1	0	1	0	1	1	1	1	1	1	0	1	1	1	1	1	0	0
ANKRD34A	1	1	1	0	0	1	0	0	0	2	2	1	0	0	2	3	1	2	0	0	0	2	1	1	0	1	1	1	0	1	2	1	0	1	0	1	1	1	1	1	1	0	1	1	1	1	1	0	0
LIX1L	0	0	0	0	0	0	0	0	0	0	1	0	0	0	1	0	0	0	0	0	0	1	0	1	0	0	0	0	0	0	1	0	0	0	0	0	0	0	0	0	0	0	0	0	0	0	0	0	0
RBM8A	1	1	1	0	1	0	0	0	0	1	3	1	0	0	2	2	0	1	0	0	0	3	1	1	0	1	1	0	0	1	1	1	0	1	0	1	1	1	1	1	1	0	1	1	1	1	1	0	0
PEX11B	0	0	0	0	0	0	0	0	0	1	1	0	0	0	1	1	0	0	0	0	0	1	1	1	0	0	0	0	0	0	1	0	0	0	0	0	1	1	1	0	0	0	1	0	0	1	0	0	0
GNRHR2	0	0	1	0	0	1	0	0	0	1	2	0	0	0	1	2	0	1	0	0	0	1	1	1	0	1	0	0	0	1	1	0	0	0	0	0	1	1	1	1	0	0	1	0	1	1	1	0	0
ITGA10	0	1	1	0	0	1	0	0	0	1	2	0	0	0	2	1	0	1	0	0	0	1	1	1	0	1	1	1	0	1	1	1	0	1	0	1	1	1	1	1	1	0	1	0	1	1	1	0	0
ANKRD35	0	0	0	0	0	0	0	0	0	1	1	1	0	0	2	1	0	1	0	0	0	1	1	0	0	1	0	0	0	0	1	1	0	0	0	0	1	1	0	1	0	0	0	0	0	0	1	0	0
PIAS3	0	0	0	0	0	0	0	0	0	1	1	0	0	0	2	1	0	1	0	0	0	1	1	1	0	1	0	0	0	1	0	1	0	0	0	0	0	1	0	1	0	0	1	0	1	1	0	0	0
MIR6736	0	0	0	0	0	0	0	0	0	1	1	0	0	0	1	1	0	1	0	0	0	1	0	1	0	0	0	0	0	1	1	0	0	0	0	0	1	1	1	0	0	0	1	0	1	1	1	0	0
NUDT17	0	1	1	0	0	1	0	0	0	1	2	1	0	0	2	2	1	1	0	0	0	2	1	1	0	1	1	1	0	1	2	1	0	1	0	1	1	1	1	1	0	0	1	1	1	1	1	0	0
POLR3C	1	2	1	0	0	1	0	0	0	1	2	1	0	0	3	3	1	1	0	0	0	3	0	1	0	1	1	1	0	1	2	1	0	1	0	1	1	1	1	1	1	0	1	1	1	1	1	0	0
RNF115	1	1	1	0	0	1	0	0	0	1	2	1	0	0	2	2	1	1	0	0	0	1	1	1	0	1	1	1	0	1	2	1	0	0	0	1	1	1	1	1	1	0	1	1	1	1	1	0	0
CD160	1	1	1	0	0	1	0	0	0	1	2	1	0	0	2	2	1	1	0	0	0	1	1	1	0	1	1	1	0	1	1	1	0	1	0	1	1	1	1	1	1	0	1	1	1	1	1	0	0
PDZK1	1	1	1	0	0	1	0	0	0	1	2	1	0	0	1	2	1	1	0	0	0	1	1	2	0	1	1	1	0	1	1	1	0	1	0	1	1	1	1	1	1	0	1	1	1	1	1	0	0
GPR89A	0	0	0	0	0	0	0	0	0	0	1	0	0	0	0	0	0	0	0	0	0	0	0	0	0	0	0	0	0	0	0	0	0	0	0	0	0	0	0	0	0	0	0	0	0	0	0	0	0
PDZK1P1	0	0	0	0	0	0	0	0	0	0	0	0	0	0	0	0	0	0	0	0	0	0	0	0	0	0	0	0	0	0	1	0	0	0	0	0	0	0	0	0	0	0	0	0	0	0	0	0	0
PDE4DIPP1	0	0	0	0	0	0	0	0	0	0	0	0	0	0	0	0	0	0	0	0	0	0	0	0	0	0	0	0	0	0	1	0	0	0	0	0	0	0	0	0	0	0	0	0	0	0	0	0	0
NBPF12	0	0	1	0	0	1	0	0	0	1	0	0	0	0	0	0	1	0	0	0	0	0	0	0	0	0	0	0	0	0	1	1	0	0	0	0	0	1	1	1	0	0	1	0	1	0	0	0	0
RNVU1-8	1	1	1	0	0	1	0	0	0	1	1	1	0	0	3	2	1	1	0	0	0	2	1	1	0	1	1	1	0	1	1	1	0	1	0	1	1	1	1	1	1	0	1	1	1	1	1	0	0
NBPF13P	0	0	1	0	0	0	0	0	0	1	1	1	0	0	1	1	0	1	0	0	0	1	1	1	0	0	0	0	0	1	1	1	0	0	0	1	1	1	1	1	0	0	1	1	1	1	1	0	0
PRKAB2	0	1	0	0	0	0	0	0	0	0	1	1	0	0	1	0	0	0	0	0	0	1	0	0	0	0	0	0	0	0	0	0	0	0	0	0	0	0	0	0	0	0	0	0	1	0	0	0	0
CHD1L	0	0	0	0	0	0	0	0	0	1	1	0	0	0	1	1	0	0	0	0	0	0	0	0	0	0	0	0	0	0	0	0	0	0	0	0	0	0	1	0	0	0	0	0	0	0	0	0	0
PDIA3P1	0	1	0	0	0	0	0	0	0	1	1	0	0	0	1	1	0	1	0	0	0	1	0	0	0	0	0	0	0	1	1	1	0	0	0	0	0	0	0	1	0	0	1	0	0	0	0	0	0
FMO5	0	0	0	0	0	0	0	0	0	1	1	0	0	0	1	1	0	0	0	0	0	0	0	0	0	0	0	0	0	0	0	0	0	0	0	0	0	0	0	0	0	0	1	0	0	0	0	0	0
LINC00624	1	1	1	0	0	1	0	0	0	1	1	0	0	0	1	1	1	0	0	0	0	1	1	1	0	0	1	1	0	1	1	1	0	0	0	0	1	1	1	1	1	0	1	1	1	1	1	0	0
BCL9	1	0	0	0	0	0	0	0	0	1	1	0	0	0	1	1	0	0	0	0	0	1	1	1	0	1	1	0	0	1	1	1	0	1	0	1	1	0	1	0	1	0	0	0	1	0	0	0	0
ACP6	1	0	1	0	0	1	0	0	0	1	1	1	0	0	2	1	0	1	0	0	0	1	1	1	0	1	0	1	0	1	1	1	0	0	0	0	1	1	1	1	0	0	1	0	1	1	0	0	0
GJA5	0	0	0	0	0	0	0	0	0	1	1	0	0	0	1	0	0	1	0	0	0	1	1	0	0	0	0	1	0	1	1	1	0	0	0	1	1	0	0	1	0	0	0	0	0	0	0	0	0
GJA8	1	0	1	0	0	1	0	0	0	1	1	1	0	0	2	1	1	1	0	0	0	1	1	1	0	1	1	1	0	1	1	1	0	1	0	1	1	1	1	1	1	0	1	0	1	1	0	0	0
GPR89B	1	0	2	0	0	1	0	0	0	1	1	0	0	0	1	1	1	0	0	0	0	0	1	0	0	0	1	1	0	1	1	0	0	1	0	0	1	1	2	1	0	0	1	1	1	1	1	0	0
NBPF8	0	0	0	0	0	0	0	0	0	0	0	0	0	0	0	0	0	0	0	0	0	0	0	0	0	0	0	0	0	0	1	0	0	0	0	0	0	0	0	0	0	0	0	0	0	0	0	0	0
NBPF11	0	0	0	0	0	0	0	0	0	0	0	0	0	0	0	0	0	0	0	0	0	0	0	0	0	0	0	0	0	0	1	0	0	0	0	0	0	0	0	0	0	0	0	0	0	0	0	0	0
MIR5087	1	1	1	0	1	1	0	0	0	1	2	1	0	0	3	3	1	1	0	0	0	1	1	1	0	1	1	1	0	1	2	1	0	1	0	1	1	1	1	1	1	0	1	1	1	1	1	0	0
RNVU1-19	0	0	0	0	0	0	0	0	0	0	0	0	0	0	0	0	0	0	0	0	0	0	0	0	0	0	0	0	0	0	1	0	0	0	0	0	0	0	0	0	0	0	0	0	0	0	0	0	0
PPIAL4F	0	0	0	0	0	0	0	0	0	0	0	0	0	0	0	0	0	0	0	0	0	0	0	0	0	0	0	0	0	0	1	0	0	0	0	0	0	0	0	0	0	0	0	0	0	0	0	0	0
PPIAL4E	0	0	0	0	0	0	0	0	0	0	0	0	0	0	0	0	0	0	0	0	0	0	0	0	0	0	0	0	0	0	1	0	0	0	0	0	0	0	0	0	0	0	0	0	0	0	0	0	0
PPIAL4D	0	0	0	0	0	0	0	0	0	0	0	0	0	0	0	0	0	0	0	0	0	0	0	0	0	0	0	0	0	0	1	0	0	0	0	0	0	0	0	0	0	0	0	0	0	0	0	0	0
NBPF14	0	0	0	0	0	0	0	0	0	0	0	0	0	0	0	0	0	0	0	0	0	0	0	0	0	0	0	0	0	0	0	0	0	0	0	0	0	0	0	0	0	0	0	0	0	0	0	0	0
NBPF25P	0	0	0	0	0	0	0	0	0	0	0	0	0	0	0	0	0	0	0	0	0	0	0	0	0	0	0	0	0	0	0	0	0	0	0	0	0	0	0	0	0	0	0	0	0	0	0	0	0
NBPF15	0	0	0	0	0	1	0	0	0	1	1	0	0	0	1	1	0	0	0	0	0	0	1	1	0	0	0	0	0	1	3	0	0	0	0	0	1	1	1	1	0	0	1	0	1	1	0	0	0
DRD5P2	0	0	0	0	0	0	0	0	0	0	1	0	0	0	0	1	0	0	0	0	0	0	0	0	0	0	0	0	0	0	2	0	0	0	0	0	0	0	0	0	0	0	0	0	0	0	0	0	0
FAM231D	0	0	0	0	0	0	0	0	0	1	2	0	0	0	1	1	1	0	0	0	0	0	0	1	0	0	0	0	0	0	1	0	0	0	0	0	1	0	1	1	0	0	1	0	1	1	0	0	0
FCGR1CP	0	0	1	0	1	0	0	0	0	0	1	0	0	0	0	1	1	0	0	0	0	0	0	1	0	0	1	0	0	0	2	0	0	0	0	0	0	1	1	0	0	0	0	0	1	1	1	0	0
PPIAL4C	0	0	0	0	0	0	0	0	0	0	0	0	0	0	0	0	0	0	0	0	0	0	0	0	0	0	0	0	0	0	1	0	0	0	0	0	0	0	0	0	0	0	0	0	0	0	0	0	0
PPIAL4A	0	0	0	0	0	0	0	0	0	0	0	0	0	0	0	0	0	0	0	0	0	0	0	0	0	0	0	0	0	0	1	0	0	0	0	0	0	0	0	0	0	0	0	0	0	0	0	0	0
RNVU1-20	0	0	1	0	0	0	0	0	0	1	0	0	0	0	0	0	0	0	0	0	0	0	0	1	0	0	0	0	0	0	2	0	0	0	0	0	0	0	1	0	0	0	0	0	0	0	0	0	0
FCGR1A	0	0	1	0	0	1	0	0	0	1	1	0	0	0	1	1	1	0	0	0	0	1	1	1	0	0	1	0	0	1	2	0	0	0	0	0	1	1	1	1	1	0	1	0	1	1	1	0	0
HIST2H2BF	0	0	0	0	0	0	0	0	0	0	1	0	0	0	1	1	1	0	0	0	0	0	0	0	0	0	1	0	0	0	2	0	0	0	0	0	0	1	1	0	0	0	0	0	0	0	1	0	0
HIST2H3D	0	0	0	0	0	0	0	0	0	0	0	0	0	0	0	1	0	0	0	0	0	0	0	0	0	0	0	0	0	0	1	0	0	0	0	0	0	0	0	0	0	0	0	0	0	0	0	0	0
HIST2H4B	0	0	0	0	0	0	0	0	0	0	0	0	0	0	0	0	0	0	0	0	0	0	0	0	0	0	0	0	0	0	2	0	0	0	0	0	0	0	0	0	0	0	0	0	0	0	0	0	0
HIST2H4A	0	0	0	0	0	0	0	0	0	0	0	0	0	0	0	0	0	0	0	0	0	0	0	0	0	0	0	0	0	0	2	0	0	0	0	0	0	0	0	0	0	0	0	0	0	0	0	0	0
HIST2H3C	0	1	0	0	0	0	0	0	0	0	1	0	0	0	1	1	2	0	0	0	0	1	0	0	0	0	0	0	0	0	1	0	0	0	0	0	0	0	0	0	0	0	0	0	0	0	0	0	0
HIST2H3A	0	1	0	0	0	0	0	0	0	0	1	0	0	0	1	1	2	0	0	0	0	1	0	0	0	0	0	0	0	0	1	0	0	0	0	0	0	0	0	0	0	0	0	0	0	0	0	0	0
HIST2H2AA4	0	0	0	0	0	0	0	0	0	0	1	0	0	0	1	1	2	0	0	0	0	1	0	0	0	0	0	0	0	0	1	0	0	0	0	0	0	0	1	0	0	0	0	0	0	0	0	0	0
HIST2H2AA3	0	1	0	0	0	0	0	0	0	0	1	0	0	0	1	1	2	0	0	0	0	1	0	0	0	0	0	0	0	0	1	0	0	0	0	0	0	0	1	0	0	0	0	0	0	0	0	0	0
HIST2H2BC	0	1	0	0	0	0	0	0	0	0	1	0	0	0	1	1	1	0	0	0	0	1	0	0	0	0	0	0	0	0	1	0	0	0	0	0	0	0	1	0	0	0	0	0	0	0	0	0	0
HIST2H2AC	0	1	0	0	0	0	0	0	0	1	2	0	0	0	1	1	0	0	0	0	0	2	0	0	0	1	0	0	0	0	1	0	0	0	0	0	0	0	1	1	0	0	1	0	0	0	0	0	0
HIST2H2BE	1	1	1	0	0	0	0	0	0	1	2	1	0	0	1	1	1	1	0	0	0	3	1	0	0	1	0	0	0	1	1	1	0	1	0	1	1	1	1	1	0	0	1	0	1	0	0	0	0
HIST2H2AB	1	0	1	0	0	1	0	0	0	1	1	1	0	0	2	2	1	1	0	0	0	2	1	1	0	1	1	0	0	1	1	1	0	1	0	1	1	1	1	1	1	0	1	0	1	1	0	0	0
BOLA1	1	1	1	0	0	1	0	0	0	2	2	1	0	0	3	2	1	2	0	0	0	2	2	1	0	1	1	1	0	1	3	1	0	1	0	1	2	1	2	1	1	0	2	1	1	1	1	0	0
SV2A	0	0	0	0	0	0	0	0	0	1	1	0	0	0	1	1	0	1	0	0	0	1	1	0	0	0	0	0	0	1	1	0	0	0	0	0	1	1	1	0	0	0	0	0	1	0	0	0	0
SF3B4	0	1	0	0	0	0	0	0	0	0	1	0	0	0	1	1	0	0	0	0	0	0	0	0	0	0	0	0	0	0	1	0	0	0	0	0	0	0	0	0	0	0	0	0	0	0	0	0	0
MTMR11	0	0	0	0	0	0	0	0	0	0	0	0	0	0	0	0	0	0	0	0	0	0	0	0	0	0	0	0	0	0	0	0	0	0	0	0	0	0	0	0	0	0	0	0	0	0	0	0	0
OTUD7B	0	0	0	0	0	0	0	0	0	0	1	0	0	0	1	1	0	0	0	0	0	0	0	0	0	0	0	0	0	0	0	0	0	0	0	0	0	0	1	0	0	0	0	0	0	0	0	0	0
VPS45	1	0	1	0	0	0	0	0	0	1	2	1	0	0	2	2	1	1	0	0	0	1	0	1	0	0	1	1	0	0	1	1	0	0	0	0	0	1	0	1	0	0	1	0	0	0	0	0	0
PLEKHO1	0	1	1	0	0	1	0	0	0	1	1	0	0	0	1	2	1	1	0	0	0	1	1	1	0	1	0	1	0	1	1	0	0	0	0	1	1	1	1	1	0	0	1	1	1	1	0	0	0
ANP32E	1	1	1	0	0	1	0	0	0	1	2	0	0	0	2	2	1	1	0	0	0	1	1	1	0	1	1	1	0	1	1	1	0	1	0	1	1	1	1	1	1	0	1	1	1	1	1	0	0
CA14	1	0	1	0	0	0	0	0	0	1	1	1	0	0	2	1	0	1	0	0	0	1	1	1	0	1	1	0	0	1	1	1	0	0	0	1	1	1	1	1	0	0	1	1	1	1	1	0	0
SNORD13C	0	0	0	0	0	0	0	0	0	0	1	0	0	0	1	1	0	0	0	0	0	1	0	1	0	0	0	0	0	0	1	0	0	0	0	0	0	0	0	0	0	0	0	0	0	0	0	0	0
APH1A	0	0	0	0	0	0	0	0	0	1	1	1	0	0	1	1	0	0	0	0	0	1	0	0	0	0	0	0	0	0	0	1	0	0	0	0	0	0	1	0	0	0	1	0	0	0	0	0	0
C1orf54	0	0	1	0	0	1	0	0	0	1	2	1	0	0	1	2	1	1	0	0	0	1	1	1	0	0	0	0	0	1	1	1	0	0	0	1	1	1	2	1	0	0	1	0	1	0	1	0	0
CIART	0	0	0	0	0	0	0	0	0	1	1	0	0	0	1	1	1	0	0	0	0	0	1	0	0	1	0	0	0	1	1	0	0	0	0	0	1	0	1	1	0	0	0	0	0	0	0	0	0
MRPS21	1	1	1	0	0	1	0	0	0	2	2	1	0	0	4	4	1	1	0	0	0	2	2	1	0	1	0	1	0	1	1	1	0	1	0	1	1	1	2	1	1	0	1	1	1	1	1	0	0
PRPF3	1	1	1	0	0	1	0	0	0	2	4	1	0	0	4	4	1	1	0	0	0	4	2	2	0	1	1	1	0	1	2	1	0	1	0	1	2	2	2	2	1	0	2	1	1	1	1	0	0
RPRD2	1	1	1	0	0	1	0	0	0	2	3	1	0	0	3	3	1	1	0	0	0	2	1	2	0	1	1	1	0	1	1	1	0	1	0	1	1	1	2	1	1	0	2	1	1	1	1	0	0
TARS2	1	1	1	0	0	1	0	0	0	2	3	1	0	0	3	1	1	1	0	0	0	1	1	1	0	1	1	1	0	1	1	1	0	1	0	1	1	1	1	1	1	0	1	1	1	1	1	0	0
MIR6878	1	1	1	0	0	1	0	0	0	2	3	1	0	0	2	2	1	2	0	0	0	1	1	1	0	1	1	1	0	1	1	1	0	1	0	1	1	1	1	1	1	0	1	1	1	1	1	0	0
ECM1	0	0	0	0	0	0	0	0	0	1	1	0	0	0	1	1	0	0	0	0	0	1	1	1	0	1	0	0	0	0	1	0	0	0	0	0	1	1	1	1	0	0	0	0	1	1	0	0	0
FALEC	1	1	1	0	0	1	0	0	0	1	1	1	0	0	2	2	0	1	0	0	0	1	1	1	0	1	1	0	0	1	1	1	0	1	0	0	1	1	1	1	1	0	1	0	1	1	1	0	0
ADAMTSL4	1	1	1	0	0	1	0	0	0	3	3	1	0	0	2	3	1	1	0	0	0	3	1	2	0	1	1	1	0	1	1	1	0	1	0	1	1	1	2	1	1	0	1	1	1	1	1	0	0
MIR4257	1	0	1	0	0	1	0	0	0	2	2	1	0	0	1	2	0	1	0	0	0	2	1	1	0	1	1	0	0	1	1	1	0	0	0	1	1	1	2	1	0	0	1	1	1	1	1	0	0
ADAMTSL4-AS1	0	0	0	0	0	0	0	0	0	0	1	0	0	0	1	1	0	0	0	0	0	1	0	0	0	0	0	0	0	0	0	0	0	0	0	0	0	0	0	0	0	0	1	0	0	0	0	0	0
MCL1	0	3	1	0	0	0	0	0	0	1	1	0	0	0	1	2	0	1	0	0	0	2	1	0	0	0	0	0	0	1	1	1	0	0	0	0	1	1	1	1	0	0	1	0	1	1	0	0	0
ENSA	0	0	0	0	0	0	0	0	0	1	1	0	0	0	1	2	0	0	0	0	0	1	0	0	0	0	0	0	0	0	0	0	0	0	0	0	0	1	1	0	0	0	1	0	0	0	0	0	0
GOLPH3L	1	1	1	0	0	1	0	0	0	1	2	1	0	0	2	2	1	1	0	0	0	2	1	1	0	1	1	1	0	1	2	1	0	1	0	1	1	1	1	1	1	0	1	1	1	1	1	0	0
HORMAD1	1	1	1	0	0	0	0	0	0	1	1	0	0	0	1	1	0	0	0	0	0	1	1	0	0	0	1	1	0	0	1	0	0	1	0	0	0	1	1	0	0	0	1	0	0	0	0	0	0
CTSS	1	1	1	0	0	1	0	0	0	1	2	1	0	0	2	2	1	1	0	0	0	1	1	1	0	1	1	1	0	1	1	1	0	1	0	1	1	1	1	1	1	0	1	1	1	1	1	0	0
CTSK	1	1	1	0	0	1	0	0	0	2	3	1	0	0	3	2	1	1	0	0	0	2	1	1	0	1	1	1	0	1	3	1	0	1	0	1	1	1	1	2	1	0	1	1	1	1	1	0	0
ARNT	0	0	0	0	0	0	0	0	0	0	1	0	0	0	1	1	0	0	0	0	0	1	0	0	0	0	0	0	0	0	1	0	0	0	0	0	0	0	0	0	0	0	0	0	0	0	0	0	0
SETDB1	1	1	1	0	0	1	0	0	0	2	3	1	0	0	2	4	1	1	0	0	0	1	1	1	0	1	0	1	0	1	1	1	0	1	0	1	1	1	1	1	1	0	1	1	1	1	1	0	0
CERS2	0	0	0	0	0	0	0	0	0	0	0	0	0	0	1	1	0	0	0	0	0	1	0	0	0	0	0	0	0	0	0	0	0	0	0	0	0	0	0	0	0	0	0	0	0	0	0	0	0
ANXA9	1	0	1	0	0	1	0	0	0	1	1	1	0	0	3	2	0	1	0	0	0	2	1	1	0	1	1	0	0	1	1	1	0	1	0	0	1	1	1	1	0	0	1	0	1	1	1	0	0
MINDY1	0	0	1	0	0	0	0	0	0	1	1	1	0	0	1	1	1	0	0	0	0	2	1	1	0	1	0	0	0	1	1	1	0	0	0	0	1	1	1	1	0	0	1	0	1	1	1	0	0
PRUNE1	0	0	0	0	0	0	0	0	0	1	1	0	0	0	1	1	0	0	0	0	0	1	0	0	0	0	0	0	0	0	0	0	0	0	0	0	0	0	1	0	0	0	0	0	0	0	0	0	0
BNIPL	1	1	1	0	0	1	0	0	0	1	1	1	0	0	1	3	1	1	0	0	0	1	1	1	0	1	1	1	0	1	1	1	0	1	0	1	1	1	1	1	1	0	1	1	1	1	1	0	0
C1orf56	1	1	1	0	0	1	0	0	0	2	2	1	0	0	2	3	1	1	0	0	0	2	1	1	0	1	1	1	0	1	2	1	0	1	0	1	1	1	2	1	1	0	2	1	1	1	1	0	0
CDC42SE1	0	1	1	0	0	0	0	0	0	1	1	1	0	0	1	1	0	1	0	0	0	1	1	1	0	0	0	0	0	1	1	0	0	0	0	0	0	1	1	0	0	0	1	0	0	0	1	0	0
MLLT11	0	0	0	0	0	0	0	0	0	1	1	0	0	0	1	1	0	0	0	0	0	1	0	1	0	0	0	0	0	0	0	0	0	0	0	0	0	0	1	0	0	0	0	0	0	0	0	0	0
GABPB2	1	1	1	0	0	0	0	0	0	1	2	1	0	0	2	2	1	1	0	0	0	2	1	1	0	1	1	0	0	1	1	1	0	0	0	0	1	1	1	1	0	0	1	0	1	1	0	0	0
SEMA6C	0	0	0	0	0	0	0	0	0	1	1	0	0	0	1	1	0	0	0	0	0	1	0	0	0	0	0	0	0	0	1	0	0	0	0	0	0	0	0	0	0	0	0	0	0	0	0	0	0
TNFAIP8L2	1	1	1	0	0	1	0	0	0	2	2	1	0	0	2	2	1	1	0	0	0	1	1	1	0	1	1	1	0	1	2	1	0	1	0	1	1	1	2	1	1	0	1	1	1	1	1	0	0
LYSMD1	0	0	0	0	0	0	0	0	0	1	1	0	0	0	2	1	0	0	0	0	0	1	0	1	0	0	0	0	0	0	1	0	0	0	0	0	1	1	1	0	0	0	0	0	0	0	0	0	0
SCNM1	0	0	0	0	0	0	0	0	0	1	1	0	0	0	2	1	0	0	0	0	0	1	0	1	0	0	0	0	0	0	1	0	0	0	0	0	1	0	1	0	0	0	0	0	1	0	0	0	0
TMOD4	0	0	0	0	0	0	0	0	0	0	1	0	0	0	1	0	0	0	0	0	0	1	0	0	0	0	0	0	0	0	1	0	0	0	0	0	0	0	0	0	0	0	0	0	0	0	0	0	0
VPS72	0	1	1	0	0	1	0	0	0	1	2	1	0	0	2	2	1	1	0	0	0	2	1	1	0	1	1	1	0	1	1	1	0	1	0	1	1	1	1	1	1	0	1	1	1	1	1	0	0
PIP5K1A	2	1	1	0	0	1	0	0	0	3	4	1	0	0	4	4	1	1	0	0	0	2	1	1	0	1	1	1	0	1	1	1	0	1	0	1	1	1	2	1	1	0	1	1	1	1	1	0	0
PSMD4	1	1	1	0	0	1	0	0	0	2	3	1	0	0	2	3	1	1	0	0	0	2	1	1	0	1	1	1	0	1	1	1	0	1	0	0	1	1	1	1	1	0	1	1	1	1	1	0	0
ZNF687	1	1	1	0	0	1	0	0	0	1	2	1	0	0	3	2	0	1	0	0	0	2	1	1	0	1	1	1	0	1	1	1	0	1	0	1	1	1	1	1	1	0	1	1	1	1	1	0	0
PI4KB	0	0	0	0	0	0	0	0	0	0	1	0	0	0	1	1	0	0	0	0	0	0	0	0	0	0	0	0	0	0	0	0	0	0	0	0	0	0	0	0	0	0	0	0	0	0	0	0	0
RFX5	1	0	1	0	0	1	0	0	0	1	2	1	0	0	1	1	1	1	0	0	0	1	1	1	0	1	1	1	0	1	1	1	0	1	0	1	1	1	1	1	0	0	1	0	0	1	1	0	0
SELENBP1	1	1	1	0	0	1	0	0	0	1	1	1	0	0	2	2	0	1	0	0	0	1	1	1	0	2	1	1	0	1	1	1	0	1	0	1	1	1	1	1	1	0	1	1	1	1	1	0	0
PSMB4	1	1	1	0	0	1	0	0	0	3	3	1	0	0	4	4	1	2	0	0	0	3	1	2	0	1	1	1	0	1	2	1	0	1	0	1	1	1	2	1	1	0	1	1	1	1	1	0	0
POGZ	0	0	0	0	0	0	0	0	0	0	0	0	0	0	1	1	0	0	0	0	0	0	0	0	0	0	0	0	0	0	1	0	0	0	0	0	0	0	0	0	0	0	0	0	0	0	0	0	0
CGN	1	0	1	0	0	1	0	0	0	2	2	1	0	0	2	1	0	1	0	0	0	1	1	1	0	0	1	0	0	1	1	1	0	0	0	1	1	1	1	1	1	0	1	0	1	1	1	0	0
TUFT1	0	0	0	0	0	0	0	0	0	0	1	0	0	0	1	0	0	0	0	0	0	1	0	0	0	0	0	0	0	0	0	0	0	0	0	0	0	0	0	0	0	0	0	0	0	0	0	0	0
MIR554	1	0	1	0	0	1	0	0	0	1	1	1	0	0	1	2	0	1	0	0	0	1	1	1	0	0	0	0	0	1	1	0	0	0	0	0	0	1	0	1	0	0	0	0	1	1	0	0	0
SNX27	1	0	1	0	0	1	0	0	0	1	2	1	0	0	1	2	1	1	0	0	0	2	0	2	0	1	1	1	0	1	1	1	0	1	0	1	1	1	1	1	1	0	1	1	1	1	1	0	0
CELF3	0	0	0	0	0	0	0	0	0	1	1	0	0	0	0	1	0	0	0	0	0	1	0	0	0	1	0	0	0	0	1	1	0	0	0	0	1	1	0	0	0	0	0	0	0	1	0	0	0
RIIAD1	0	0	0	0	0	0	0	0	0	0	0	0	0	0	0	0	0	0	0	0	0	0	0	0	0	0	0	0	0	0	1	0	0	0	0	0	0	0	0	0	0	0	0	0	0	0	0	0	0
OAZ3	0	0	0	0	0	0	0	0	0	0	1	1	0	0	1	1	0	0	0	0	0	1	0	0	0	0	0	0	0	0	1	0	0	0	0	0	1	0	0	0	0	0	1	0	0	1	0	0	0
MRPL9	0	0	0	0	0	0	0	0	0	0	1	0	0	0	1	1	0	0	0	0	0	1	0	0	0	0	0	0	0	0	1	0	0	0	0	0	0	0	0	0	0	0	0	0	0	0	0	0	0
TDRKH	0	0	0	0	0	0	0	0	0	1	1	0	0	0	1	1	0	0	0	0	0	1	0	0	0	0	0	0	0	0	1	0	0	0	0	0	0	0	1	0	0	0	0	0	0	0	0	0	0
TDRKH-AS1	1	1	1	0	0	1	0	0	0	1	1	1	0	0	2	2	1	1	0	0	0	1	1	1	0	1	1	1	0	1	1	1	0	1	0	1	1	1	1	1	1	0	1	1	1	1	1	0	0
LINGO4	0	0	0	0	0	0	0	0	0	0	0	0	0	0	0	0	0	0	0	0	0	0	0	0	0	0	0	0	0	0	0	0	0	0	0	0	0	0	0	0	0	0	0	0	0	0	0	0	0
RORC	0	0	0	0	0	0	0	0	0	0	1	0	0	0	1	1	1	0	0	0	0	1	0	0	0	0	0	0	0	1	1	0	0	0	0	1	0	0	1	0	0	0	0	0	0	0	0	0	0
C2CD4D	1	1	1	0	0	1	0	0	0	1	2	1	0	0	2	1	1	1	0	0	0	1	1	1	0	1	1	1	0	1	1	1	0	0	0	1	1	1	1	1	1	0	1	1	1	1	1	0	0
THEM5	0	0	0	0	0	0	0	0	0	1	1	1	0	0	1	1	0	1	0	0	0	1	1	1	0	1	0	0	0	1	1	1	0	0	0	0	1	1	1	0	0	0	0	0	0	1	1	0	0
THEM4	1	1	1	0	0	1	0	0	0	1	1	0	0	0	4	2	1	1	0	0	0	1	1	2	0	1	1	1	0	1	1	1	0	1	0	1	1	1	1	1	1	0	1	1	1	1	1	0	0
S100A10	0	0	0	0	0	1	0	0	0	1	1	0	0	0	1	2	0	0	0	0	0	1	0	0	0	1	1	0	0	1	1	0	0	0	0	0	0	1	1	1	0	0	0	1	1	0	1	0	0
NBPF18P	1	0	0	0	0	0	0	0	0	0	1	1	0	0	1	1	0	1	0	0	0	0	0	0	0	1	0	1	0	0	1	1	0	0	0	0	1	0	0	1	1	0	0	0	1	0	0	0	0
S100A11	0	1	1	0	0	1	0	0	0	1	1	1	0	0	1	2	1	1	0	0	0	1	1	1	0	1	1	0	0	1	2	1	0	1	0	0	1	1	1	1	1	0	1	1	1	1	1	0	0
TCHHL1	0	1	0	0	0	0	0	0	0	0	1	0	0	0	0	1	1	0	0	0	0	0	0	0	0	0	0	1	0	0	1	0	0	1	0	0	1	1	0	1	0	0	0	0	1	0	1	0	0
TCHH	0	0	0	0	0	0	0	0	0	0	0	0	0	0	0	0	0	0	0	0	0	0	0	0	0	0	0	0	0	0	0	0	0	0	0	0	0	0	0	0	0	0	0	0	0	0	0	0	0
RPTN	0	0	0	0	0	0	0	0	0	0	0	0	0	0	1	0	0	0	0	0	0	0	0	0	0	0	0	0	0	0	1	0	0	0	0	0	0	0	0	0	0	0	0	0	0	0	0	0	0
HRNR	0	0	0	0	0	0	0	0	0	0	0	0	0	0	1	0	0	0	0	0	0	0	0	0	0	0	0	0	0	0	0	0	0	0	0	0	0	0	0	0	0	0	0	0	0	0	0	0	0
FLG	0	0	0	0	0	0	0	0	0	0	0	0	0	0	0	0	0	0	0	0	0	0	0	0	0	0	0	0	0	0	0	0	0	0	0	0	0	0	0	0	0	0	0	0	0	0	0	0	0
FLG-AS1	0	0	0	0	0	0	0	0	0	0	0	0	0	0	0	0	0	0	0	0	0	0	0	0	0	0	0	0	0	0	0	0	0	0	0	0	0	0	0	0	0	0	0	0	0	0	0	0	0
FLG2	0	0	0	0	0	0	0	0	0	0	0	0	0	0	0	0	0	0	0	0	0	0	0	0	0	0	0	0	0	0	0	0	0	0	0	0	0	0	0	0	0	0	0	0	0	0	0	0	0
CRNN	0	1	0	0	0	0	0	0	0	0	0	0	0	0	1	1	0	0	0	0	0	0	0	0	0	0	0	0	0	0	1	0	0	0	0	1	0	0	0	0	0	0	0	0	0	0	0	0	0
LCE5A	0	0	0	0	0	0	0	0	0	0	1	0	0	0	1	1	0	0	0	0	0	1	1	0	0	0	0	0	0	0	1	0	0	0	0	1	0	0	0	0	0	0	0	0	0	1	0	0	0
CRCT1	0	0	0	0	0	0	0	0	0	0	1	0	0	0	1	1	0	0	0	0	0	1	0	0	0	0	0	0	0	0	1	0	0	0	0	0	0	0	0	0	0	0	0	0	0	0	0	0	0
LCE3E	0	0	0	0	0	0	0	0	0	0	0	0	0	0	0	0	0	0	0	0	0	0	0	0	0	0	0	0	0	0	0	0	0	0	0	0	0	0	0	0	0	0	0	0	0	0	0	0	0
LCE3D	0	1	0	0	0	0	0	0	0	0	1	0	0	0	1	1	0	0	0	0	0	0	0	0	0	0	0	0	0	0	1	0	0	0	0	1	0	0	0	0	0	0	0	0	0	0	0	0	0
LCE3C	0	0	0	0	0	0	0	0	0	0	0	0	0	0	0	0	0	0	0	0	0	0	0	0	0	0	0	0	0	0	0	0	0	0	0	0	0	0	0	0	0	0	0	0	0	0	0	0	0
LCE3B	0	0	0	0	0	0	0	0	0	0	0	0	0	0	0	0	0	0	0	0	0	0	0	0	0	0	0	0	0	0	0	0	0	0	0	0	0	0	0	0	0	0	0	0	0	0	0	0	0
LCE3A	0	0	0	0	0	0	0	0	0	0	0	0	0	0	1	0	0	0	0	0	0	0	0	0	0	0	0	0	0	0	0	0	0	0	0	0	0	0	0	0	0	0	0	0	0	0	0	0	0
LINC00302	0	1	0	0	0	0	0	0	0	0	1	1	0	0	1	1	0	0	0	0	0	1	0	0	0	1	1	1	0	0	1	0	0	1	0	1	0	0	0	1	0	0	0	1	0	1	0	0	0
LCE2D	0	0	0	0	0	0	0	0	0	0	0	0	0	0	0	0	0	0	0	0	0	0	0	0	0	0	0	0	0	0	0	0	0	0	0	0	0	0	0	0	0	0	0	0	0	0	0	0	0
LCE2C	0	0	0	0	0	0	0	0	0	0	0	0	0	0	1	0	0	0	0	0	0	0	0	0	0	0	0	0	0	0	1	0	0	0	0	0	0	0	0	0	0	0	0	0	0	0	0	0	0
LCE2B	0	0	0	0	0	0	0	0	0	0	0	0	0	0	0	0	0	0	0	0	0	0	0	0	0	0	0	0	0	0	1	0	0	0	0	0	0	0	0	0	0	0	0	0	0	0	0	0	0
LCE2A	0	0	0	0	0	0	0	0	0	0	0	0	0	0	1	0	0	0	0	0	0	0	0	0	0	0	0	0	0	0	0	0	0	0	0	0	0	0	0	0	0	0	0	0	0	0	0	0	0
LCE4A	0	1	0	0	0	0	0	0	0	0	1	0	0	0	1	1	0	0	0	0	0	0	0	0	0	1	0	0	0	0	1	0	0	0	0	0	0	0	0	0	0	0	0	0	0	1	0	0	0
C1orf68	0	0	0	0	0	0	0	0	0	0	1	0	0	0	1	0	0	1	0	0	0	1	0	0	0	0	0	0	0	0	1	1	0	0	0	0	1	0	0	0	0	0	0	0	0	0	0	0	0
KPRP	0	0	0	0	0	0	0	0	0	0	1	0	0	0	1	1	0	0	0	0	0	1	0	0	0	1	0	0	0	0	0	0	0	0	0	1	0	0	0	0	0	0	0	0	0	0	0	0	0
LCE1F	0	0	0	0	0	0	0	0	0	0	1	0	0	0	0	0	0	0	0	0	0	0	0	0	0	0	0	0	0	0	0	0	0	0	0	0	0	0	0	0	0	0	0	0	0	0	0	0	0
LCE1E	0	0	0	0	0	0	0	0	0	0	1	0	0	0	0	1	0	0	0	0	0	0	0	0	0	1	0	0	0	0	1	0	0	0	0	1	0	0	0	1	0	0	0	0	0	1	0	0	0
LCE1D	1	1	0	0	0	0	0	0	0	0	1	1	0	0	2	1	0	0	0	0	0	1	0	1	0	0	1	1	0	0	1	1	0	0	0	1	0	0	0	1	0	0	1	0	1	1	0	0	0
LCE1C	0	0	0	0	0	0	0	0	0	0	0	0	0	0	0	0	0	0	0	0	0	0	0	0	0	0	0	0	0	0	0	0	0	0	0	0	0	0	0	0	0	0	0	0	0	0	0	0	0
LCE1B	0	1	0	0	0	0	0	0	0	0	1	0	0	0	1	1	0	0	0	0	0	1	0	0	0	0	0	0	0	0	0	0	0	1	0	0	0	0	0	0	0	0	0	0	0	0	0	0	0
LCE1A	0	0	0	0	0	0	0	0	0	0	0	0	0	0	0	0	0	0	0	0	0	0	0	0	0	0	0	0	0	0	0	0	0	0	0	0	0	0	0	0	0	0	0	0	0	0	0	0	0
LCE6A	0	0	0	0	0	0	0	0	0	0	0	0	0	0	0	0	0	0	0	0	0	0	0	0	0	0	0	0	0	0	0	0	0	0	0	0	0	0	0	0	0	0	0	0	0	0	0	0	0
SMCP	0	1	0	0	0	0	0	0	0	0	1	0	0	0	1	1	0	1	0	0	0	1	1	0	0	0	0	0	0	0	1	0	0	0	0	0	1	0	0	0	0	0	0	0	0	0	0	0	0
IVL	0	0	0	0	0	0	0	0	0	0	0	0	0	0	0	1	0	0	0	0	0	0	0	0	0	0	0	0	0	0	1	0	0	0	0	0	0	0	0	0	0	0	0	0	0	0	0	0	0
SPRR4	0	0	0	0	0	0	0	0	0	0	1	1	0	0	1	1	0	0	0	0	0	1	0	0	0	0	0	0	0	0	1	0	0	0	0	0	1	0	0	0	0	0	0	0	1	0	0	0	0
SPRR1A	0	0	0	0	0	0	0	0	0	0	1	0	0	0	1	0	0	0	0	0	0	0	0	0	0	1	0	1	0	0	1	0	0	0	0	1	0	0	0	0	0	0	0	0	0	0	0	0	0
SPRR3	0	0	0	0	0	0	0	0	0	0	1	1	0	0	1	1	0	0	0	0	0	0	0	0	0	1	0	0	0	0	1	0	0	0	0	1	1	0	0	1	0	0	0	0	0	0	1	0	0
SPRR1B	0	0	0	0	0	0	0	0	0	0	1	0	0	0	1	0	0	0	0	0	0	1	0	0	0	0	0	0	0	0	1	0	0	0	0	0	0	0	0	1	0	0	0	0	0	0	0	0	0
SPRR2D	1	1	1	0	0	0	0	0	0	1	1	0	0	0	1	1	1	1	0	0	0	1	0	0	0	0	1	1	0	0	1	0	0	1	0	1	0	1	0	0	1	0	1	1	0	1	0	0	0
SPRR2A	0	0	0	0	0	0	0	0	0	0	1	0	0	0	1	1	0	0	0	0	0	0	0	0	0	0	0	0	0	0	1	0	0	0	0	0	0	0	0	0	0	0	0	0	0	0	0	0	0
SPRR2B	0	0	0	0	0	1	0	0	0	0	1	0	0	0	1	1	0	0	0	0	0	0	0	0	0	0	0	0	0	0	1	0	0	0	0	0	0	1	0	0	0	0	0	0	0	0	0	0	0
SPRR2E	1	1	1	0	0	0	0	0	0	0	1	0	0	0	1	1	0	0	0	0	0	0	0	0	0	0	1	0	0	0	1	0	0	0	0	0	0	0	0	0	0	0	1	0	0	0	0	0	0
SPRR2F	0	0	0	0	0	0	0	0	0	0	1	0	0	0	1	0	1	0	0	0	0	0	0	0	0	0	0	0	0	0	1	0	0	0	0	0	0	0	0	0	0	0	0	0	0	0	0	0	0
SPRR2C	1	1	0	0	0	0	0	0	0	0	1	0	0	0	1	1	0	1	0	0	0	1	0	0	0	0	0	0	0	0	1	1	0	0	0	1	0	0	0	1	0	0	0	1	0	0	0	0	0
SPRR2G	0	1	0	0	0	0	0	0	0	0	1	0	0	0	1	0	1	0	0	0	0	0	0	0	0	0	0	0	0	0	1	0	0	0	0	0	0	0	0	0	0	0	1	0	0	0	0	0	0
LELP1	0	0	0	0	0	0	0	0	0	0	1	1	0	0	1	1	0	0	0	0	0	1	0	1	0	0	0	0	0	0	1	1	0	1	0	1	0	0	0	0	0	0	0	0	0	0	0	0	0
PRR9	1	0	1	0	0	1	0	0	0	1	1	1	0	0	1	1	1	1	0	0	0	1	1	1	0	1	1	1	0	0	2	1	0	1	0	1	1	0	0	1	1	0	0	1	1	1	1	0	0
LOR	0	0	0	0	0	0	0	0	0	0	0	0	0	0	0	1	0	0	0	0	0	0	0	0	0	0	0	0	0	0	0	0	0	0	0	0	0	0	0	0	0	0	0	0	0	0	0	0	0
PGLYRP3	0	0	0	0	0	1	0	0	0	0	1	0	0	0	2	1	0	0	0	0	0	0	0	0	0	1	0	1	0	0	1	1	0	0	0	1	1	1	0	1	0	0	0	1	1	0	0	0	0
PGLYRP4	0	0	0	0	0	0	0	0	0	0	1	0	0	0	1	1	0	1	0	0	0	1	0	0	0	0	0	0	0	0	1	1	0	0	0	0	0	0	0	0	0	0	0	0	1	0	0	0	0
S100A9	1	0	0	0	0	0	0	0	0	1	1	1	0	0	1	1	0	1	0	0	0	1	1	1	0	1	0	0	0	0	1	0	0	0	0	0	0	1	1	0	0	0	0	0	1	1	0	0	0
S100A12	1	1	1	0	0	1	0	0	0	1	1	1	0	0	2	1	1	1	0	0	0	1	1	1	0	1	1	1	0	1	1	1	0	1	0	1	1	1	0	1	1	0	1	1	1	1	1	0	0
S100A8	0	0	0	0	0	1	0	0	0	1	0	0	0	0	0	0	0	0	0	0	0	0	0	0	0	0	0	0	0	0	1	0	0	0	0	0	0	0	0	0	0	0	0	0	0	0	0	0	0
S100A7A	0	0	0	0	0	0	0	0	0	0	1	0	0	0	1	0	0	0	0	0	0	0	0	0	0	0	0	0	0	0	0	0	0	0	0	0	0	0	0	0	0	0	0	0	0	0	0	0	0
S100A7L2	1	0	1	0	1	1	0	0	0	1	1	2	0	0	1	1	0	1	0	0	0	2	1	1	0	0	0	0	0	0	1	1	0	0	0	0	1	1	1	0	0	0	0	1	1	1	0	0	0
S100A7	0	0	0	0	0	0	0	0	0	0	1	0	0	0	1	1	0	0	0	0	0	1	0	0	0	0	0	0	0	0	1	0	0	0	0	0	0	0	0	0	0	0	0	0	0	0	0	0	0
S100A6	0	0	0	0	0	0	0	0	0	1	1	0	0	0	1	1	0	0	0	0	0	0	0	0	0	0	0	0	0	0	0	0	0	0	0	0	0	0	0	0	0	0	0	0	0	0	0	0	0
S100A5	0	0	0	0	0	0	0	0	0	0	0	0	0	0	0	1	0	0	0	0	0	0	0	0	0	0	0	0	0	0	0	0	0	0	0	0	0	0	0	0	0	0	0	0	0	0	0	0	0
S100A4	0	0	0	0	0	0	0	0	0	1	0	0	0	0	1	1	0	0	0	0	0	0	0	0	0	0	0	0	0	0	0	0	0	0	0	0	0	0	0	0	0	0	0	0	0	0	0	0	0
S100A3	1	0	0	0	0	0	0	0	0	2	1	1	0	0	1	1	0	1	0	0	0	0	1	0	0	1	0	0	0	0	1	0	0	0	0	0	0	0	1	0	0	0	0	0	1	1	0	0	0
S100A2	1	1	1	0	0	1	0	0	0	1	2	1	0	0	2	2	1	1	0	0	0	1	1	1	0	1	1	1	0	1	1	1	0	1	0	1	1	1	1	1	1	0	1	1	1	1	1	0	0
S100A16	0	0	0	0	0	0	0	0	0	0	1	0	0	0	1	1	0	0	0	0	0	1	0	0	0	0	0	0	0	0	1	0	0	0	0	0	0	0	0	0	0	0	0	0	0	0	0	0	0
S100A14	0	0	0	0	0	0	0	0	0	1	1	0	0	0	1	1	0	0	0	0	0	1	0	0	0	0	0	0	0	1	0	0	0	0	0	0	0	1	1	1	0	0	1	0	0	0	0	0	0
S100A13	1	1	1	0	0	1	0	0	0	1	3	1	0	0	2	2	1	0	0	0	0	2	1	1	0	1	1	1	0	1	1	1	0	1	0	1	1	1	1	1	1	0	1	1	1	1	1	0	0
S100A1	1	0	1	0	0	1	0	0	0	1	2	1	0	0	1	2	1	1	0	0	0	2	1	1	0	1	1	1	0	1	1	1	0	0	0	1	1	1	1	1	1	0	1	1	1	1	1	0	0
CHTOP	0	0	0	0	0	1	0	0	0	1	1	1	0	0	1	1	0	1	0	0	0	1	0	1	0	0	0	0	0	1	1	0	0	0	0	0	1	1	1	0	0	0	0	0	0	1	0	0	0
SNAPIN	1	2	1	0	0	0	0	0	0	1	3	1	0	0	2	3	1	1	0	0	0	2	1	1	0	1	1	1	0	1	1	1	0	1	0	1	1	1	1	1	1	0	1	1	1	1	1	0	0
ILF2	0	2	0	0	0	0	0	0	0	1	2	0	0	0	1	2	0	1	0	0	0	2	1	1	0	1	0	0	0	1	1	1	0	0	0	1	1	1	1	1	0	0	1	0	0	1	1	0	0
NPR1	1	1	1	0	0	1	0	0	0	2	3	1	0	0	3	2	1	1	0	0	0	2	1	1	0	1	1	1	0	1	1	1	0	1	0	1	1	1	1	1	1	0	1	1	1	1	1	0	0
MIR8083	1	1	1	0	0	1	0	0	0	1	1	1	0	0	1	2	1	1	0	0	0	0	1	1	0	1	1	1	0	1	1	1	0	1	0	1	1	1	1	1	0	0	1	1	1	1	1	0	0
INTS3	1	1	1	0	0	1	0	0	0	2	3	1	0	0	3	2	1	1	0	0	0	2	1	1	0	1	1	1	0	1	1	1	0	1	0	1	1	1	1	1	1	0	1	1	1	1	1	0	0
SLC27A3	0	0	0	0	0	0	0	0	0	0	0	0	0	0	0	0	0	0	0	0	0	0	0	0	0	0	0	0	0	0	0	0	0	0	0	0	0	0	0	0	0	0	0	0	0	0	0	0	0
GATAD2B	0	0	0	0	0	0	0	0	0	0	0	0	0	0	0	0	0	0	0	0	0	0	0	0	0	0	0	0	0	0	0	0	0	0	0	0	0	0	0	0	0	0	0	0	0	0	0	0	0
DENND4B	1	1	1	0	0	2	0	0	0	1	1	1	0	0	1	1	1	1	0	0	0	1	1	1	0	1	1	1	0	1	1	1	0	0	0	1	1	1	1	1	0	0	1	0	1	1	1	0	0
CRTC2	0	0	0	0	0	0	0	0	0	0	0	0	0	0	0	0	0	0	0	0	0	0	0	0	0	0	0	0	0	0	0	0	0	0	0	0	0	0	0	0	0	0	0	0	0	0	0	0	0
SLC39A1	0	0	0	0	0	0	0	0	0	1	1	0	0	0	1	1	0	0	0	0	0	1	0	0	0	0	0	0	0	0	0	0	0	0	0	0	0	0	0	0	0	0	0	0	0	0	0	0	0
MIR6737	0	1	1	0	0	0	0	0	0	1	1	1	0	0	2	2	0	1	0	0	0	3	1	0	0	0	0	0	0	1	1	1	0	0	0	0	1	1	1	1	0	0	1	0	1	0	1	0	0
CREB3L4	1	1	1	0	0	0	0	0	0	1	1	1	0	0	2	2	1	1	0	0	0	3	1	1	0	1	1	0	0	1	1	1	0	0	0	0	1	1	1	1	0	0	1	0	1	1	1	0	0
JTB	1	0	1	0	0	1	0	0	0	1	2	1	0	0	2	2	0	1	0	0	0	1	1	1	0	1	1	0	0	1	1	1	0	1	0	1	1	1	1	1	1	0	1	1	1	1	1	0	0
RAB13	1	0	1	0	0	1	0	0	0	1	3	1	0	0	2	3	1	1	0	0	0	1	1	1	0	1	1	0	0	1	1	1	0	1	0	0	1	1	1	1	0	0	1	1	1	1	1	0	0
RPS27	0	1	1	0	0	0	0	0	0	1	2	1	0	0	2	3	1	1	0	0	0	1	1	1	0	1	1	0	0	1	1	0	0	1	0	0	1	1	1	1	0	0	1	0	1	1	0	0	0
NUP210L	1	2	1	0	0	1	0	0	0	1	2	1	0	0	2	3	2	1	0	0	0	2	1	1	0	1	1	1	0	1	1	1	0	1	0	1	1	1	1	1	1	0	1	1	1	1	1	0	0
MIR5698	1	1	1	0	0	1	0	0	0	2	2	1	0	0	3	2	1	1	0	0	0	2	1	1	0	2	1	1	0	1	2	1	0	1	0	1	1	1	1	1	1	0	1	1	1	1	1	0	0
TPM3	0	0	0	0	0	0	0	0	0	2	1	0	0	0	1	1	0	1	0	0	0	1	0	0	0	0	1	0	0	0	1	1	0	0	0	0	1	0	0	0	0	0	0	0	0	0	0	0	0
MIR190B	0	0	0	0	0	0	0	0	0	1	1	0	0	0	1	1	0	0	0	0	0	1	0	0	0	0	0	0	0	0	1	0	0	0	0	0	1	0	1	0	0	0	0	0	1	1	0	0	0
C1orf189	1	1	1	0	0	1	0	0	0	1	3	1	0	0	2	4	1	1	0	0	0	2	1	1	0	1	1	1	0	1	1	1	0	1	0	1	1	1	1	1	1	0	1	1	1	1	1	0	0
C1orf43	1	1	1	0	0	1	0	0	0	2	3	1	0	0	2	3	1	2	0	0	0	3	2	2	0	1	1	1	0	1	2	0	0	1	0	1	1	2	2	1	1	0	2	1	1	1	1	0	0
UBAP2L	1	1	1	0	0	1	0	0	0	1	2	1	0	0	2	3	1	1	0	0	0	2	1	1	0	1	1	1	0	0	1	1	0	1	0	1	1	1	1	1	1	0	1	1	1	1	1	0	0
SNORA58B	0	0	0	0	0	0	0	0	0	0	1	0	0	0	1	1	0	0	0	0	0	1	0	0	0	0	0	0	0	0	1	0	0	0	0	0	0	0	0	0	0	0	0	0	0	0	0	0	0
HAX1	0	0	0	0	0	0	0	0	0	0	1	0	0	0	1	1	0	0	0	0	0	1	0	0	0	0	0	0	0	0	0	0	0	0	0	0	1	0	0	0	0	0	0	0	0	0	0	0	0
AQP10	1	1	1	0	0	1	0	0	0	2	3	1	0	0	3	3	1	1	0	0	0	2	1	2	0	1	1	1	0	1	1	1	0	1	0	1	1	1	2	1	1	0	1	1	1	1	1	0	0
ATP8B2	0	0	0	0	0	0	0	0	0	0	1	0	0	0	0	1	0	0	0	0	0	1	0	0	0	0	0	0	0	0	1	0	0	0	0	0	0	0	1	0	0	0	0	0	0	0	0	0	0
IL6R	1	1	1	0	0	1	0	0	0	2	1	1	0	0	1	1	0	1	0	0	0	1	1	1	0	1	1	1	0	1	1	1	0	1	0	1	1	1	1	1	0	0	1	1	1	1	0	0	0
SHE	0	0	0	0	0	0	0	0	0	0	1	0	0	0	1	1	0	0	0	0	0	1	0	1	0	0	0	0	0	1	1	0	0	0	0	0	1	0	1	0	0	0	0	0	0	0	0	0	0
TDRD10	0	0	0	0	0	0	0	0	0	1	1	0	0	0	1	1	1	1	0	0	0	1	1	1	0	0	0	0	0	1	1	0	0	0	0	0	1	1	1	1	0	0	0	0	1	0	0	0	0
UBE2Q1	0	0	0	0	0	0	0	0	0	0	1	0	0	0	0	1	0	0	0	0	0	0	0	0	0	0	0	0	0	0	1	0	0	0	0	0	0	0	0	0	0	0	0	0	0	0	0	0	0
UBE2Q1-AS1	0	0	0	0	0	0	0	0	0	0	0	0	0	0	0	0	0	0	0	0	0	0	0	0	0	0	0	0	0	0	0	0	0	0	0	0	0	0	0	0	0	0	0	0	0	0	0	0	0
CHRNB2	0	0	0	0	0	1	0	0	0	1	2	1	0	0	1	1	1	1	0	0	0	1	1	1	0	1	0	1	0	1	1	1	0	1	0	1	1	1	1	1	1	0	1	1	1	1	1	0	0
ADAR	0	0	0	0	0	0	0	0	0	0	0	0	0	0	0	0	0	0	0	0	0	1	0	0	0	0	0	0	0	0	0	0	0	0	0	0	0	0	0	0	0	0	0	0	0	0	0	0	0
KCNN3	0	0	0	0	0	0	0	0	0	0	0	0	0	0	0	0	0	0	0	0	0	0	0	0	0	0	0	0	0	0	0	0	0	0	0	0	0	0	0	0	0	0	0	0	0	0	0	0	0
PMVK	1	1	1	0	0	1	0	0	0	1	2	1	0	0	2	2	1	1	0	0	0	2	1	1	0	1	1	1	0	1	2	1	0	1	0	1	1	0	1	1	1	0	1	1	1	1	1	0	0
PBXIP1	0	0	1	0	0	1	0	0	0	2	2	1	0	0	1	1	0	1	0	0	0	1	1	0	0	1	0	0	0	1	1	1	0	0	0	0	1	1	1	1	0	0	1	0	1	1	1	0	0
PYGO2	0	0	0	0	0	0	0	0	0	0	1	0	0	0	1	0	0	0	0	0	0	1	0	0	0	0	0	0	0	0	0	0	0	0	0	0	0	0	0	0	0	0	0	0	0	0	0	0	0
SHC1	0	0	0	0	0	0	0	0	0	1	1	0	0	0	2	1	0	0	0	0	0	1	0	1	0	0	0	0	0	0	0	0	0	0	0	0	0	1	1	0	0	0	1	0	0	0	0	0	0
CKS1B	0	0	0	0	0	0	0	0	0	1	1	1	0	0	1	2	0	0	0	0	0	2	1	0	0	0	0	0	0	0	1	0	0	0	0	0	0	1	1	1	0	0	1	0	0	0	0	0	0
MIR4258	0	0	0	0	0	0	0	0	0	1	1	1	0	0	1	2	0	0	0	0	0	1	1	0	0	0	0	0	0	0	1	0	0	0	0	0	1	1	1	1	0	0	1	0	0	0	0	0	0
FLAD1	1	1	1	0	0	1	0	0	0	2	2	1	0	0	1	2	1	1	0	0	0	2	1	1	0	0	1	0	0	1	1	1	0	0	0	0	1	1	2	1	0	0	1	0	1	1	1	0	0
LENEP	1	1	1	0	0	1	0	0	0	1	2	1	0	0	3	2	1	1	0	0	0	2	1	2	0	1	1	1	0	1	1	1	0	1	0	1	1	1	1	1	1	0	1	1	1	1	1	0	0
ZBTB7B	0	0	0	0	0	0	0	0	0	1	2	0	0	0	1	1	0	0	0	0	0	1	0	1	0	0	0	0	0	0	1	0	0	0	0	0	0	0	1	0	0	0	0	0	0	0	0	0	0
DCST2	0	0	1	0	0	1	0	0	0	1	1	1	0	0	2	1	1	1	0	0	0	1	1	4	0	1	0	1	0	1	1	1	0	0	0	1	1	1	1	1	1	0	1	0	1	1	1	0	0
DCST1	1	0	1	0	0	1	0	0	0	1	2	1	0	0	2	1	1	1	0	0	0	1	1	1	0	1	1	1	0	1	1	1	0	0	0	1	1	1	1	1	1	0	1	1	1	1	0	0	0
DCST1-AS1	0	0	0	0	0	0	0	0	0	1	1	1	0	0	1	1	0	0	0	0	0	2	1	1	0	1	0	0	0	1	1	0	0	0	0	0	1	1	1	1	0	0	1	0	1	1	1	0	0
ADAM15	0	0	0	0	0	0	0	0	0	1	1	1	0	0	1	1	0	0	0	0	0	2	0	1	0	0	0	0	0	1	1	0	0	0	0	0	1	1	1	1	0	0	1	0	1	1	1	0	0
EFNA4	1	0	0	0	0	0	0	0	0	2	1	1	0	0	1	1	0	1	0	0	0	1	1	1	0	1	0	0	0	1	1	1	0	0	0	0	1	1	1	1	0	0	1	0	4	1	1	0	0
EFNA3	0	0	0	0	0	0	0	0	0	1	0	0	0	0	1	0	0	0	0	0	0	1	0	0	0	0	0	0	0	0	1	0	0	0	0	0	0	0	0	0	0	0	0	0	0	0	0	0	0
EFNA1	0	0	1	0	0	1	0	0	0	1	2	1	0	0	2	2	0	1	0	0	0	1	1	1	0	1	0	0	0	1	1	1	0	0	0	0	1	1	1	1	1	0	0	0	1	1	1	0	0
SLC50A1	0	0	0	0	0	0	0	0	0	0	0	0	0	0	1	0	0	0	0	0	0	0	0	0	0	0	0	0	0	0	0	0	0	0	0	0	0	0	0	0	0	0	0	0	0	0	0	0	0
DPM3	1	1	1	0	0	1	0	0	0	3	3	2	0	0	4	4	1	2	0	0	0	2	2	1	0	2	1	1	0	1	2	1	0	1	0	1	2	2	2	1	1	0	2	1	1	1	1	0	0
KRTCAP2	0	0	0	0	0	0	0	0	0	0	1	0	0	0	0	1	0	0	0	0	0	1	0	0	0	0	0	0	0	0	1	0	0	0	0	0	0	0	0	0	0	0	0	0	0	0	0	0	0
TRIM46	0	0	0	0	0	0	0	0	0	0	1	0	0	0	1	1	0	0	0	0	0	1	0	1	0	0	0	0	0	0	1	0	0	0	0	0	0	0	0	0	0	0	0	0	0	0	0	0	0
MUC1	0	0	0	0	0	0	0	0	0	0	0	0	0	0	0	1	0	0	0	0	0	1	0	0	0	0	0	0	0	0	0	0	0	0	0	0	0	0	0	0	0	0	0	0	0	0	0	0	0
MIR92B	0	0	0	0	0	0	0	0	0	0	0	0	0	0	0	0	0	0	0	0	0	0	0	0	0	0	0	0	0	0	0	0	0	0	0	0	0	0	0	0	0	0	0	0	0	0	0	0	0
THBS3	0	0	0	0	0	0	0	0	0	0	0	0	0	0	0	0	0	0	0	0	0	1	0	0	0	0	0	0	0	0	0	0	0	0	0	0	0	0	0	0	0	0	0	0	0	0	0	0	0
MTX1	0	1	0	0	0	0	0	0	0	1	1	1	0	0	1	1	0	0	0	0	0	1	1	0	0	0	0	0	0	1	1	0	0	0	0	0	1	1	1	0	0	0	1	0	0	0	1	0	0
GBAP1	0	0	0	0	0	0	0	0	0	0	1	0	0	0	1	1	0	0	0	0	0	1	0	1	0	0	0	0	0	0	1	0	0	0	0	0	0	0	0	0	0	0	0	0	0	0	0	0	0
GBA	0	0	0	0	0	0	0	0	0	0	1	0	0	0	1	1	0	0	0	0	0	0	0	1	0	0	0	0	0	0	1	0	0	0	0	0	0	0	1	0	0	0	0	0	0	0	0	0	0
FAM189B	0	0	1	0	0	1	0	0	0	1	2	1	0	0	2	1	0	1	0	0	0	2	1	1	0	1	0	0	0	1	1	1	0	0	0	0	1	1	1	1	0	0	1	0	1	1	0	0	0
SCAMP3	0	0	0	0	0	0	0	0	0	1	1	0	0	0	0	1	0	0	0	0	0	1	1	1	0	0	0	0	0	0	1	0	0	0	0	0	0	0	0	0	0	0	0	0	0	0	0	0	0
CLK2	0	0	0	0	0	0	0	0	0	0	0	0	0	0	0	1	0	0	0	0	0	0	0	0	0	0	0	0	0	0	0	0	0	0	0	0	0	0	0	0	0	0	0	0	0	0	0	0	0
HCN3	1	1	1	0	0	1	0	0	0	1	3	1	0	0	2	2	0	1	0	0	0	2	1	1	0	1	1	0	0	1	1	1	0	1	0	1	1	1	1	1	1	0	1	1	1	1	1	0	0
PKLR	0	1	0	0	0	0	0	0	0	1	1	0	0	0	1	1	0	0	0	0	0	1	1	1	0	0	0	0	0	0	0	1	0	0	0	0	1	0	1	0	0	0	0	0	1	0	0	0	0
FDPS	2	1	1	0	1	2	0	0	0	2	5	2	0	0	5	4	1	1	0	0	0	4	2	2	0	2	1	1	0	2	2	2	0	2	0	1	2	2	3	2	2	0	2	1	1	2	2	0	0
RUSC1-AS1	0	1	1	0	0	1	0	0	0	1	1	1	0	0	2	1	0	1	0	0	0	1	1	1	0	1	0	0	0	1	1	1	0	0	0	1	0	1	1	1	0	0	1	1	1	1	1	0	0
RUSC1	0	1	0	0	0	0	0	0	0	0	1	0	0	0	1	1	0	0	0	0	0	1	0	0	0	0	0	0	0	0	0	0	0	0	0	0	0	0	0	0	0	0	1	0	0	0	0	0	0
ASH1L	1	1	1	0	0	1	0	0	0	1	2	0	0	0	2	2	0	1	0	0	0	2	1	1	0	1	1	1	0	1	1	1	0	1	0	1	1	1	1	1	1	0	1	1	1	1	1	0	0
MIR555	0	0	1	0	0	1	0	0	0	1	1	1	0	0	1	2	1	1	0	0	0	2	1	1	0	1	1	1	0	1	1	1	0	1	0	1	1	1	1	1	1	0	1	1	1	1	1	0	0
POU5F1P4	1	1	1	0	0	1	0	0	0	1	3	1	0	0	3	3	1	2	0	0	0	2	1	1	0	1	1	1	0	1	1	1	0	1	0	1	1	1	1	1	1	0	1	1	1	2	1	0	0
ASH1L-AS1	1	1	1	0	0	1	0	0	0	1	3	0	0	0	2	2	1	1	0	0	0	1	1	1	0	1	1	1	0	1	1	1	0	0	0	1	1	1	1	1	1	0	1	1	1	1	1	0	0
MSTO1	1	1	1	0	0	1	0	0	0	2	3	1	0	0	2	3	1	1	0	0	0	2	1	1	0	1	1	1	0	1	1	1	0	1	0	1	1	1	2	1	1	0	2	1	1	1	1	0	0
MSTO2P	1	1	1	0	0	1	0	0	0	2	3	1	0	0	2	3	1	1	0	0	0	2	1	1	0	1	1	1	0	1	1	1	0	1	0	0	1	1	2	1	1	0	2	1	1	1	1	0	0
YY1AP1	1	1	1	0	0	1	0	0	0	1	2	1	0	0	4	3	1	1	0	0	0	2	1	1	0	1	1	1	0	1	1	1	0	1	0	1	1	1	1	1	1	0	1	1	1	1	1	0	0
SCARNA26A	1	1	1	0	0	1	0	0	0	1	2	1	0	0	2	2	0	1	0	0	0	2	1	1	0	1	1	1	0	1	1	1	0	1	0	1	1	1	1	1	1	0	1	1	1	1	1	0	0
DAP3	1	1	1	0	1	1	0	0	0	2	3	1	0	0	4	2	1	1	0	0	0	3	1	1	0	1	1	1	0	1	1	1	0	1	0	1	1	1	2	1	1	0	1	1	1	1	1	0	0
GON4L	1	0	1	0	0	1	0	0	0	1	2	1	0	0	2	3	1	1	0	0	0	1	1	0	0	1	1	0	0	1	1	1	0	1	0	1	1	1	1	1	1	0	1	1	1	1	1	0	0
SCARNA26B	1	1	1	0	0	1	0	0	0	1	2	1	0	0	3	3	1	1	0	0	0	2	1	1	0	1	1	1	0	1	2	1	0	1	0	1	1	1	1	1	1	0	1	1	1	1	1	0	0
SYT11	1	0	1	0	0	1	0	0	0	1	2	1	0	0	3	3	0	1	0	0	0	2	1	2	0	1	1	1	0	1	1	1	0	1	0	2	1	1	1	1	0	0	1	1	1	1	1	0	0
RIT1	1	1	1	0	0	1	0	0	0	2	2	1	0	0	2	2	1	1	0	0	0	2	1	1	0	1	1	0	0	1	1	1	0	1	0	1	1	1	1	1	1	0	1	1	1	1	1	0	0
KIAA0907	0	1	1	0	0	0	0	0	0	1	1	0	0	0	2	1	0	0	0	0	0	2	1	1	0	0	0	0	0	0	1	0	0	0	0	0	1	1	1	0	0	0	1	0	0	1	0	0	0
SNORA80E	1	1	1	0	0	1	0	0	0	1	1	1	0	0	3	2	1	1	0	0	0	2	1	1	0	1	1	1	0	1	1	1	0	1	0	1	1	1	1	1	1	0	1	1	1	1	0	0	0
SCARNA4	1	1	1	0	0	1	0	0	0	1	3	1	0	0	2	3	1	1	0	0	0	2	1	1	0	1	1	1	0	1	1	1	0	1	0	1	1	1	1	1	1	0	1	1	1	1	1	0	0
RXFP4	1	0	1	0	0	1	0	0	0	1	2	1	0	0	2	2	0	1	0	0	0	0	1	1	0	1	1	0	0	1	1	1	0	1	0	1	1	1	1	1	0	0	1	0	1	1	1	0	0
ARHGEF2	1	0	1	0	0	0	0	0	0	1	1	1	0	0	1	1	0	1	0	0	0	1	1	0	0	0	1	1	0	1	1	1	0	0	0	1	1	1	1	1	1	0	1	1	1	1	1	0	0
MIR6738	1	0	1	0	0	1	0	0	0	1	2	1	0	0	1	2	1	1	0	0	0	2	1	1	0	1	1	1	0	1	1	1	0	1	0	1	0	1	1	1	1	0	1	1	1	1	1	0	0
SSR2	1	1	1	0	0	1	0	0	0	1	2	1	0	0	1	2	1	1	0	0	0	2	1	1	0	1	1	1	0	1	1	1	0	1	0	1	1	1	1	1	1	0	1	1	1	1	1	0	0
UBQLN4	1	1	1	0	0	1	0	0	0	1	2	1	0	0	1	2	1	1	0	0	0	1	1	1	0	1	1	1	0	1	1	1	0	1	0	1	1	1	1	1	1	0	1	1	1	1	1	0	0
LAMTOR2	1	0	1	0	0	1	0	0	0	2	2	1	0	0	2	1	1	1	0	0	0	2	1	1	0	1	1	1	0	1	1	1	0	1	0	1	1	1	1	1	1	0	1	1	1	1	1	0	0
RAB25	1	1	1	0	0	1	0	0	0	2	3	1	0	0	1	2	1	1	0	0	0	2	1	1	0	1	1	1	0	1	2	1	0	1	0	1	1	1	2	1	1	0	1	1	2	1	1	0	0
MEX3A	0	0	0	0	0	0	0	0	0	0	0	0	0	0	0	0	0	0	0	0	0	0	0	0	0	0	0	0	0	0	0	0	0	0	0	0	0	0	0	0	0	0	0	0	0	0	0	0	0
LMNA	1	1	1	0	0	1	0	0	0	2	2	1	0	0	3	2	1	1	0	0	0	1	1	1	0	1	1	1	0	1	2	1	0	1	0	1	1	1	1	1	1	0	1	1	1	1	1	0	0
SEMA4A	1	1	1	0	0	1	0	0	0	2	3	3	0	0	2	3	1	1	0	0	0	2	1	1	0	1	1	1	0	1	3	1	0	1	0	1	1	1	2	1	1	0	1	1	1	1	1	0	0
SLC25A44	1	1	1	0	1	1	0	0	0	1	2	1	0	0	3	3	1	1	0	0	0	2	1	1	0	1	1	1	0	1	2	1	0	1	0	1	1	1	1	1	1	0	1	1	1	1	1	0	0
PMF1-BGLAP	1	1	1	0	0	1	0	0	0	1	2	1	0	0	3	2	1	1	0	0	0	2	1	1	0	1	1	1	0	1	1	1	0	1	0	0	1	1	2	1	1	0	1	1	1	1	1	0	0
PMF1	1	1	1	0	0	1	0	0	0	1	2	0	0	0	3	2	1	1	0	0	0	2	1	1	0	1	1	1	0	1	1	1	0	1	0	0	1	1	2	1	1	0	1	1	1	1	1	0	0
BGLAP	0	0	0	0	0	1	0	0	0	1	1	1	0	0	1	1	0	1	0	0	0	0	1	1	0	1	0	0	0	1	1	0	0	0	0	0	1	1	1	1	0	0	1	0	1	1	0	0	0
PAQR6	0	0	0	0	0	0	0	0	0	0	0	0	0	0	0	0	0	0	0	0	0	0	0	0	0	0	0	0	0	0	0	0	0	0	0	0	0	0	0	0	0	0	0	0	0	0	0	0	0
SMG5	0	0	0	0	0	0	0	0	0	0	1	0	0	0	1	1	0	1	0	0	0	0	0	0	0	1	0	0	0	0	1	0	0	0	0	0	0	1	0	1	0	0	0	0	0	0	0	0	0
TMEM79	0	0	0	0	0	0	0	0	0	1	1	0	0	0	1	1	0	0	0	0	0	0	1	0	0	0	0	0	0	0	1	0	0	0	0	0	0	0	0	0	0	0	1	0	1	0	0	0	0
GLMP	1	1	1	0	0	1	0	0	0	1	1	1	0	0	1	1	1	1	0	0	0	1	1	1	0	1	1	1	0	1	1	1	0	1	0	1	1	1	1	1	0	0	1	1	1	1	1	0	0
VHLL	1	2	1	0	0	1	0	0	0	2	3	1	0	0	1	2	1	2	0	0	0	1	1	3	0	1	1	1	0	1	2	1	0	1	0	1	1	2	2	1	1	0	2	1	1	1	1	0	0
CCT3	1	0	1	0	0	1	0	0	0	1	2	0	0	0	1	2	1	1	0	0	0	2	1	1	0	1	1	1	0	1	1	1	0	1	0	1	1	1	1	1	1	0	1	1	1	1	0	0	0
TSACC	1	1	1	0	0	1	0	0	0	2	2	1	0	0	2	2	1	1	0	0	0	2	1	1	0	1	1	1	0	1	1	1	0	1	0	1	1	1	1	1	1	0	1	1	1	1	1	0	0
RHBG	1	0	1	0	0	1	0	0	0	2	2	1	0	0	2	1	1	1	0	0	0	1	0	1	0	1	1	1	0	1	2	1	0	1	0	1	1	1	1	1	1	0	1	1	1	1	1	0	0
C1orf61	0	0	0	0	0	0	0	0	0	1	1	1	0	0	1	1	0	1	0	0	0	0	1	0	0	1	0	0	0	0	1	1	0	0	0	0	1	1	1	0	0	0	0	0	1	0	0	0	0
MIR9-1	0	0	0	0	0	0	0	0	0	0	0	0	0	0	0	0	0	0	0	0	0	0	0	0	0	0	0	0	0	0	0	0	0	0	0	0	0	0	0	0	0	0	0	0	0	0	0	0	0
MEF2D	0	0	0	0	0	1	0	0	0	1	1	1	0	0	1	1	1	1	0	0	0	0	1	1	0	1	0	0	0	1	1	1	0	0	0	0	1	1	1	1	0	0	0	0	1	1	0	0	0
IQGAP3	1	1	1	0	0	1	0	0	0	1	2	1	0	0	2	2	1	1	0	0	0	2	1	1	0	1	1	1	0	1	1	1	0	1	0	1	1	1	1	1	1	0	1	1	1	1	1	0	0
TTC24	1	0	1	0	0	1	0	0	0	1	3	1	0	0	3	2	1	1	0	0	0	1	1	1	0	1	1	1	0	1	2	1	0	1	0	1	1	1	2	1	1	0	1	1	1	1	1	0	0
NAXE	1	1	1	0	0	1	0	0	0	2	2	1	0	0	2	2	0	1	0	0	0	1	1	1	0	1	1	0	0	2	1	0	0	1	0	0	1	1	1	1	0	0	1	1	1	1	1	0	0
GPATCH4	0	0	0	0	0	0	0	0	0	1	1	0	0	0	1	1	0	1	0	0	0	1	1	1	0	0	0	0	0	1	1	0	0	0	0	0	1	1	1	1	0	0	1	0	0	0	0	0	0
HAPLN2	1	1	1	0	0	1	0	0	0	1	3	1	0	0	2	3	1	1	0	0	0	2	1	1	0	1	1	1	0	1	2	1	0	1	0	1	1	1	2	1	1	0	1	1	1	1	1	0	0
BCAN	1	8	1	0	0	1	0	0	0	1	2	1	0	0	2	2	0	1	0	0	0	3	1	1	0	1	1	1	0	1	2	1	0	1	0	1	1	1	1	1	1	0	2	1	1	1	1	0	0
NES	0	0	0	0	0	0	0	0	0	0	0	1	0	0	0	1	0	0	0	0	0	0	0	1	0	0	0	0	0	0	1	0	0	0	0	0	0	0	0	0	0	0	0	0	0	0	0	0	0
CRABP2	0	0	0	0	0	0	0	0	0	1	1	1	0	0	1	1	0	1	0	0	0	1	1	1	0	1	0	0	0	1	1	0	0	0	0	0	1	1	1	1	0	0	0	0	1	0	0	0	0
ISG20L2	0	0	0	0	0	0	0	0	0	1	2	1	0	0	2	2	0	1	0	0	0	1	1	0	0	0	0	0	0	0	1	0	0	0	0	0	1	1	1	1	0	0	1	0	1	1	0	0	0
RRNAD1	0	0	0	0	0	1	0	0	0	1	2	1	0	0	2	3	1	1	0	0	0	1	1	1	0	1	1	0	0	1	2	1	0	1	0	0	1	1	1	1	0	0	1	0	1	1	1	0	0
MRPL24	0	1	0	0	0	0	0	0	0	1	1	0	0	0	1	1	0	0	0	0	0	1	1	1	0	0	0	0	0	1	1	0	0	0	0	0	1	1	1	1	0	0	1	0	0	1	1	0	0
HDGF	0	0	0	0	0	0	0	0	0	1	1	1	0	0	1	1	1	0	0	0	0	1	1	0	0	1	0	0	0	1	1	0	0	0	0	0	1	1	1	1	0	0	1	0	1	0	0	0	0
PRCC	1	1	1	0	0	1	0	0	0	2	3	1	0	0	2	3	1	1	0	0	0	2	1	1	0	1	1	1	0	1	1	1	0	1	0	1	1	1	2	1	1	0	1	1	1	1	1	0	0
SH2D2A	0	1	1	0	0	1	0	0	0	1	2	1	0	0	1	2	1	1	0	0	0	1	2	1	0	1	1	1	0	1	2	1	0	1	0	1	1	1	1	1	1	0	1	1	1	1	1	0	0
INSRR	0	0	0	0	0	0	0	0	0	0	0	0	0	0	0	0	0	0	0	0	0	0	0	0	0	0	0	0	0	0	0	0	0	0	0	0	0	0	0	0	0	0	0	0	0	0	0	0	0
NTRK1	0	0	0	0	0	0	0	0	0	0	1	1	0	0	0	1	0	0	0	0	0	1	0	0	0	0	0	0	0	0	0	0	0	0	0	0	0	0	0	0	0	0	0	0	0	0	0	0	0
PEAR1	1	1	1	0	0	1	0	0	0	3	2	2	0	0	2	2	1	0	0	0	0	2	1	1	0	1	1	1	0	1	2	1	0	1	0	1	1	1	2	1	1	0	1	1	1	1	1	0	0
LRRC71	0	0	0	0	0	0	0	0	0	1	1	1	0	0	1	1	0	0	0	0	0	1	1	1	0	0	0	0	0	1	1	1	0	0	0	0	1	0	1	0	0	0	0	0	0	1	0	0	0
ARHGEF11	0	0	0	0	0	0	0	0	0	0	0	0	0	0	0	0	0	0	0	0	0	0	0	0	0	0	0	0	0	0	0	0	0	0	0	0	0	0	0	0	0	0	0	0	0	0	0	0	0
MIR765	0	0	0	0	0	0	0	0	0	0	0	0	0	0	0	0	0	0	0	0	0	0	0	0	0	0	0	0	0	0	0	0	0	0	0	0	0	0	0	0	0	0	0	0	0	0	0	0	0
ETV3L	0	0	0	0	0	1	0	0	0	1	1	1	0	0	1	1	1	1	0	0	0	1	1	1	0	1	1	1	0	1	1	1	0	0	0	1	1	1	1	1	1	0	1	0	1	1	1	0	0
CYCSP52	0	0	0	0	0	0	0	0	0	0	1	0	0	0	1	1	0	0	0	0	0	1	0	0	0	0	0	0	0	0	1	0	0	0	0	0	0	0	0	0	0	0	0	0	0	0	0	0	0
ETV3	0	0	0	0	0	0	0	0	0	0	1	0	0	0	1	1	0	0	0	0	0	1	0	0	0	0	0	0	0	0	1	0	0	0	0	0	0	0	0	0	0	0	0	0	0	0	0	0	0
FCRL5	1	0	1	0	0	1	0	0	0	1	1	1	0	0	0	1	1	1	0	0	0	1	1	1	0	1	1	1	0	1	2	1	0	1	0	1	1	1	1	1	1	0	1	1	1	1	1	0	0
FCRL4	0	1	1	0	0	1	0	0	0	0	1	1	0	0	1	1	1	1	0	0	0	1	1	1	0	1	1	1	0	1	2	1	0	1	0	1	1	1	1	1	1	0	1	1	1	1	1	0	0
FCRL3	0	1	0	0	0	0	0	0	0	0	1	0	0	0	1	1	0	1	0	0	0	0	0	0	0	0	0	1	0	0	1	0	0	1	0	0	0	0	0	0	0	0	0	0	0	1	0	0	0
FCRL2	1	1	1	0	0	1	0	0	0	0	1	0	0	0	1	1	1	1	0	0	0	1	1	1	0	1	1	1	0	1	1	1	0	1	0	1	1	1	0	1	1	0	1	1	0	1	0	0	0
FCRL1	1	1	1	0	0	0	0	0	0	0	1	1	0	0	1	1	1	1	0	0	0	1	1	1	0	1	1	1	0	1	1	1	0	1	0	1	1	1	0	1	1	0	1	0	1	1	1	0	0
CD5L	0	1	0	0	0	0	0	0	0	0	1	0	0	0	1	1	0	0	0	0	0	1	0	0	0	1	0	0	0	0	1	0	0	0	0	0	0	0	0	0	0	0	0	0	0	0	0	0	0
KIRREL	0	0	0	0	0	0	0	0	0	0	0	0	0	0	1	0	0	0	0	0	0	0	0	0	0	0	0	0	0	0	1	0	0	0	0	0	0	0	0	0	0	0	0	0	0	0	0	0	0
KIRREL-IT1	1	0	0	0	0	0	0	0	0	1	1	1	0	0	1	1	0	1	0	0	0	1	1	1	0	1	1	0	0	0	1	1	0	0	0	1	1	0	0	1	0	0	0	1	1	1	1	0	0
LINC01704	1	1	1	0	0	1	0	0	0	1	2	1	0	0	1	2	1	1	0	0	0	1	1	1	0	1	1	1	0	1	2	1	0	1	0	1	1	1	1	1	1	0	1	1	1	1	1	0	0
CD1D	0	0	0	0	0	0	0	0	0	0	0	0	0	0	1	0	0	0	0	0	0	0	0	0	0	0	0	0	0	0	0	0	0	0	0	0	0	0	0	0	0	0	0	0	0	0	0	0	0
CD1A	0	0	0	0	0	1	0	0	0	0	1	0	0	0	1	1	0	1	0	0	0	1	0	0	0	0	0	0	0	0	0	1	0	0	0	0	0	0	0	1	0	0	0	0	0	0	0	0	0
CD1C	0	0	0	0	0	0	0	0	0	0	1	0	0	0	1	1	0	1	0	0	0	0	0	0	0	0	0	0	0	0	1	1	0	0	0	0	0	0	0	1	0	0	0	0	0	1	0	0	0
CD1B	0	0	0	0	0	0	0	0	0	0	1	0	0	0	1	1	0	0	0	0	0	0	0	1	0	0	0	0	0	0	0	0	0	0	0	0	0	0	0	0	0	0	0	0	0	0	0	0	0
CD1E	0	0	0	0	0	0	0	0	0	1	1	0	0	0	1	1	0	0	0	0	0	1	1	0	0	0	0	1	0	0	1	0	0	0	0	0	0	1	0	1	0	0	0	0	0	1	0	0	0
OR10T2	0	0	0	0	0	0	0	0	0	0	1	0	0	0	0	0	0	0	0	0	0	1	0	0	0	1	0	1	0	0	1	0	0	0	0	0	0	0	0	0	0	0	0	0	0	1	0	0	0
OR10K2	0	0	0	0	0	0	0	0	0	0	0	0	0	0	0	0	0	0	0	0	0	1	0	0	0	0	0	0	0	0	1	0	0	0	0	0	0	0	0	0	0	0	0	0	0	0	0	0	0
OR10K1	0	1	0	0	0	0	0	0	0	0	1	0	0	0	1	1	0	0	0	0	0	1	0	0	0	0	0	0	0	0	1	0	0	0	0	0	0	0	0	0	0	0	0	0	0	0	0	0	0
OR10R2	0	1	0	0	0	0	0	0	0	0	1	0	0	0	0	0	0	0	0	0	0	0	0	0	0	0	0	0	0	0	1	0	0	0	0	0	0	0	0	0	0	0	0	0	0	0	0	0	0
OR6Y1	0	1	0	0	0	0	0	0	0	1	1	0	0	0	1	1	1	0	0	0	0	1	1	0	0	1	1	1	0	0	1	0	0	1	0	1	1	0	0	1	1	0	1	1	0	1	1	0	0
OR6P1	0	0	0	0	0	0	0	0	0	0	1	0	0	0	1	0	0	0	0	0	0	0	0	0	0	0	0	0	0	0	0	0	0	0	0	0	0	0	0	0	0	0	0	0	0	0	0	0	0
OR10X1	0	1	0	0	0	1	0	0	0	0	1	0	0	0	1	1	0	1	0	0	0	1	1	0	0	1	0	1	0	1	1	0	0	0	0	1	0	1	0	1	0	0	0	0	0	1	0	0	0
OR10Z1	0	1	1	0	0	1	0	0	0	0	1	0	0	0	1	1	0	1	0	0	0	1	1	0	0	0	1	1	0	1	1	1	0	1	0	0	0	1	0	1	0	0	1	1	0	0	0	0	0
SPTA1	0	1	1	0	0	1	0	0	0	1	1	0	0	0	1	1	0	0	0	0	0	0	1	0	0	1	1	1	0	1	1	1	0	0	0	0	0	1	0	1	0	0	0	1	0	1	0	0	0
OR6K2	0	0	0	0	0	0	0	0	0	0	1	0	0	0	1	1	0	1	0	0	0	1	0	0	0	0	1	0	0	0	1	0	0	0	0	0	0	0	0	0	0	0	0	0	0	0	0	0	0
OR6K3	0	1	0	0	0	1	0	0	0	0	0	0	0	0	0	0	0	0	0	0	0	0	1	1	0	0	0	0	0	0	1	0	0	0	0	0	0	1	1	0	0	0	1	0	0	0	0	0	0
OR6K6	1	1	1	0	0	1	0	0	0	1	2	1	0	0	1	1	1	1	0	0	0	1	1	1	0	0	1	1	0	1	1	1	0	1	0	1	1	1	1	1	1	0	1	1	1	1	1	0	0
OR6N1	0	0	0	0	0	0	0	0	0	0	1	0	0	0	0	1	0	0	0	0	0	0	0	0	0	0	1	0	0	0	1	0	0	0	0	0	0	0	0	0	0	0	0	0	0	0	0	0	0
OR6N2	1	1	1	0	0	1	0	0	0	1	1	0	0	0	1	1	1	1	0	0	0	1	1	1	0	1	1	1	0	1	1	1	0	1	0	1	0	1	0	1	0	0	1	1	0	1	1	0	0
MNDA	1	1	1	0	0	1	0	0	0	1	1	0	0	0	1	1	1	1	0	0	0	1	1	1	0	1	1	1	0	1	1	1	0	1	0	1	0	1	0	0	1	0	1	1	0	1	1	0	0
PYHIN1	1	1	1	0	0	0	0	0	0	1	1	0	0	0	1	1	0	1	0	0	0	1	1	1	0	1	1	1	0	0	1	1	0	1	0	1	1	1	0	1	0	0	0	1	0	1	1	0	0
IFI16	0	0	1	0	0	0	0	0	0	0	1	0	0	0	1	1	0	1	0	0	0	1	1	1	0	0	0	1	0	1	1	1	0	1	0	1	1	0	1	1	1	0	0	1	0	1	1	0	0
AIM2	0	1	1	0	0	1	0	0	0	1	1	1	0	0	1	1	1	1	0	0	0	1	0	1	0	1	1	1	0	1	1	1	0	1	0	1	1	1	1	1	1	0	0	1	1	1	1	0	0
CADM3	0	0	0	0	0	0	0	0	0	0	0	0	0	0	1	0	0	0	0	0	0	0	0	0	0	0	0	0	0	0	1	0	0	0	0	0	0	0	0	0	0	0	0	0	0	0	0	0	0
CADM3-AS1	0	0	0	0	0	0	0	0	0	0	0	0	0	0	0	0	0	0	0	0	0	0	0	0	0	0	0	0	0	0	0	0	0	0	0	0	0	0	0	0	0	0	0	0	0	0	0	0	0
ACKR1	0	0	0	0	0	0	0	0	0	0	0	0	0	0	0	0	0	0	0	0	0	0	0	0	0	0	0	0	0	0	0	0	0	0	0	0	0	0	0	0	0	0	0	0	0	0	0	0	0
FCER1A	1	1	1	0	0	1	0	0	0	1	1	1	0	0	1	0	1	1	0	0	0	1	1	1	0	1	1	1	0	1	1	0	0	1	0	1	0	1	1	1	1	0	1	1	0	1	0	0	0
OR10J3	0	1	0	0	0	0	0	0	0	0	1	0	0	0	1	1	0	0	0	0	0	0	0	0	0	0	0	0	0	0	1	0	0	0	0	0	0	0	0	1	0	0	0	0	0	0	0	0	0
OR10J4	0	1	0	0	0	0	0	0	0	0	0	0	0	0	1	0	0	0	0	0	0	1	0	0	0	0	0	0	0	0	1	0	0	0	0	0	0	0	0	0	0	0	0	0	0	0	0	0	0
OR10J1	0	1	0	0	0	0	0	0	0	0	1	0	0	0	1	0	0	0	0	0	0	1	0	0	0	0	0	0	0	0	1	0	0	0	0	0	0	0	0	0	0	0	0	0	0	0	0	0	0
OR10J5	0	0	0	0	0	0	0	0	0	0	0	0	0	0	0	0	0	0	0	0	0	0	0	0	0	0	0	0	0	0	0	0	0	0	0	0	0	0	0	0	0	0	0	0	0	0	0	0	0
APCS	0	0	0	0	0	0	0	0	0	0	0	0	0	0	0	0	0	0	0	0	0	0	0	0	0	0	0	0	0	0	0	0	0	0	0	0	0	0	0	0	0	0	0	0	0	0	0	0	0
CRP	0	1	0	0	0	0	0	0	0	0	1	0	0	0	1	1	0	0	0	0	0	1	0	0	0	1	0	0	0	0	1	0	0	0	0	0	1	0	0	0	0	0	0	0	0	0	1	0	0
DUSP23	0	0	0	0	0	0	0	0	0	0	1	0	0	0	1	1	0	0	0	0	0	1	0	0	0	0	0	0	0	0	1	0	0	0	0	0	1	0	0	0	0	0	0	0	0	1	0	0	0
FCRL6	0	0	0	0	0	1	0	0	0	1	1	0	0	0	1	1	0	1	0	0	0	0	1	0	0	0	0	0	0	1	1	0	0	0	0	0	1	1	0	1	0	0	0	0	0	1	0	0	0
SLAMF8	0	0	0	0	0	1	0	0	0	0	1	1	0	0	1	1	0	0	0	0	0	1	0	0	0	1	0	0	0	0	1	1	0	0	0	0	1	0	1	0	0	0	0	0	1	0	0	0	0
VSIG8	1	0	0	0	0	0	0	0	0	1	0	0	0	0	0	0	0	1	0	0	0	1	0	0	0	1	0	0	0	0	1	0	0	0	0	0	0	0	0	0	0	0	0	0	1	0	0	0	0
CFAP45	0	0	0	0	0	0	0	0	0	0	1	0	0	0	1	1	0	0	0	0	0	0	0	0	0	0	0	0	0	0	1	0	0	0	0	0	0	0	0	0	0	0	0	0	0	0	0	0	0
MIR4259	0	0	1	0	0	1	0	0	0	1	1	1	0	0	1	1	1	1	0	0	0	1	1	1	0	1	1	0	0	1	1	1	0	0	0	0	1	1	1	1	0	0	1	0	1	1	1	0	0
TAGLN2	0	0	0	0	0	0	0	0	0	0	1	1	0	0	1	1	0	0	0	0	0	1	1	0	0	0	0	0	0	0	1	0	0	0	0	0	1	1	1	0	0	0	1	0	0	0	0	0	0
IGSF9	0	0	0	0	0	0	0	0	0	0	0	0	0	0	0	0	0	0	0	0	0	0	0	0	0	0	0	0	0	0	0	0	0	0	0	0	0	0	0	0	0	0	0	0	0	0	0	0	0
SLAMF9	1	1	1	0	0	1	0	0	0	1	1	1	0	0	1	2	1	0	0	0	0	2	1	1	0	0	1	0	0	1	1	1	0	1	0	1	1	1	1	0	1	0	1	1	1	1	1	0	0
LINC01133	1	1	2	0	1	1	0	0	0	1	2	1	0	0	2	2	1	1	0	0	0	3	1	1	0	1	1	1	0	1	2	1	0	1	0	1	1	1	2	1	1	0	1	1	1	1	1	0	0
PIGM	0	1	0	0	0	0	0	0	0	0	1	0	0	0	1	1	0	0	0	0	0	1	0	0	0	0	0	0	0	0	1	0	0	0	0	0	0	0	0	0	0	0	1	0	0	0	0	0	0
KCNJ10	0	0	0	0	0	1	0	0	0	0	1	0	0	0	1	0	0	0	0	0	0	0	0	0	0	0	0	0	0	0	0	0	0	0	0	0	0	0	0	0	0	0	0	0	0	0	0	0	0
KCNJ9	0	0	0	0	0	0	0	0	0	0	1	1	0	0	1	1	0	1	0	0	0	1	1	1	0	1	0	1	0	1	1	1	0	0	0	1	1	0	0	1	0	0	1	0	0	1	1	0	0
IGSF8	0	0	0	0	0	0	0	0	0	0	0	0	0	0	0	0	0	0	0	0	0	0	0	1	0	0	0	0	0	0	1	0	0	0	0	0	0	0	0	0	0	0	0	0	0	0	0	0	0
ATP1A2	0	0	0	0	0	1	0	0	0	1	1	0	0	0	0	1	0	0	0	0	0	0	0	1	0	0	0	0	0	0	1	0	0	0	0	0	1	0	1	0	0	0	0	0	0	0	0	0	0
ATP1A4	1	1	1	0	0	1	0	0	0	1	3	1	0	0	2	3	1	1	0	0	0	2	1	1	0	1	1	1	0	1	1	1	0	1	0	1	1	1	1	1	1	0	1	1	1	1	1	0	0
CASQ1	1	0	0	0	0	0	0	0	0	1	1	0	0	0	1	1	0	1	0	0	0	0	0	0	0	0	0	0	0	1	1	0	0	0	0	0	1	0	1	0	0	0	0	0	0	1	0	0	0
PEA15	0	0	0	0	0	0	0	0	0	0	1	0	0	0	1	1	0	0	0	0	0	1	0	0	0	0	0	0	0	0	1	0	0	0	0	0	0	0	0	0	0	0	0	0	0	0	0	0	0
DCAF8	0	0	0	0	0	0	0	0	0	0	0	0	0	0	0	0	0	0	0	0	0	0	0	0	0	0	0	0	0	0	0	0	0	0	0	0	0	0	0	0	0	0	0	0	0	0	0	0	0
PEX19	0	0	0	0	0	0	0	0	0	0	1	0	0	0	1	1	0	1	0	0	0	1	1	0	0	1	0	0	0	1	1	0	0	0	0	0	0	1	0	0	0	0	1	0	0	0	0	0	0
COPA	0	1	1	0	0	0	0	0	0	1	1	0	0	0	1	1	1	1	0	0	0	1	1	1	0	1	1	1	0	1	1	0	0	1	0	1	1	1	1	1	1	0	1	1	1	1	0	0	0
SUMO1P3	1	1	1	0	0	1	0	0	0	1	1	0	0	0	1	2	1	1	0	0	0	1	1	0	0	1	1	1	0	1	1	0	0	0	0	1	1	1	1	1	1	0	1	0	1	1	1	0	0
NCSTN	0	1	1	0	0	1	0	0	0	1	1	1	0	0	1	1	1	1	0	0	0	1	1	1	0	1	1	1	0	1	1	1	0	1	0	1	1	1	1	1	0	0	1	0	1	1	1	0	0
NHLH1	0	0	0	0	0	0	0	0	0	1	1	0	0	0	1	1	0	0	0	0	0	1	0	1	0	0	0	0	0	0	1	0	0	0	0	0	0	0	1	0	1	0	0	0	1	0	0	0	0
VANGL2	0	0	1	0	0	1	0	0	0	1	1	0	0	0	2	1	0	0	0	0	0	1	0	1	0	1	1	0	0	1	1	1	0	0	0	0	1	1	1	0	0	0	1	0	1	0	1	0	0
SLAMF6	1	1	1	0	0	1	0	0	0	1	1	1	0	0	1	1	0	1	0	0	0	0	1	1	0	1	1	1	0	1	1	1	0	1	0	1	1	1	1	1	1	0	1	1	1	1	1	0	0
CD84	1	0	1	0	0	0	0	0	0	1	2	1	0	0	2	2	1	1	0	0	0	2	1	1	0	1	1	0	0	1	2	1	0	1	0	1	1	1	1	1	1	0	1	1	1	1	1	0	0
SLAMF1	0	0	0	0	0	0	0	0	0	0	1	0	0	0	1	1	0	0	0	0	0	1	0	0	0	0	1	0	0	0	1	0	0	0	0	0	0	1	0	0	0	0	0	0	0	0	0	0	0
CD48	0	0	0	0	0	0	0	0	0	1	1	0	0	0	1	1	0	0	0	0	0	0	0	0	0	0	0	0	0	0	1	0	0	0	0	0	1	0	0	0	0	0	0	0	0	0	0	0	0
SLAMF7	1	1	1	0	1	1	0	0	0	2	2	1	0	0	2	1	1	1	0	0	0	1	1	1	0	1	1	1	0	1	1	1	0	1	0	1	1	1	1	1	1	0	1	1	1	1	1	0	0
LY9	1	1	1	0	0	1	0	0	0	1	1	1	0	0	1	1	1	1	0	0	0	1	1	1	0	1	1	1	0	1	1	1	0	1	0	1	1	1	1	1	1	0	1	1	1	1	1	0	0
CD244	1	0	1	0	0	1	0	0	0	1	2	1	0	0	1	2	1	1	0	0	0	1	1	1	0	1	1	1	0	1	1	1	0	1	0	1	1	1	1	1	1	0	1	0	1	1	1	0	0
ITLN1	1	1	1	0	0	1	0	0	0	1	2	1	0	0	1	2	1	1	0	0	0	1	1	1	0	1	1	1	0	1	1	1	0	1	0	1	1	1	1	1	1	0	1	1	1	1	1	0	0
ITLN2	1	0	1	0	0	1	0	0	0	1	2	1	0	0	1	2	1	1	0	0	0	1	1	1	0	1	1	1	0	1	1	1	0	1	0	1	1	1	1	1	1	0	1	1	1	1	1	0	0
F11R	1	1	1	0	0	1	0	0	0	2	3	1	0	0	1	2	1	1	0	0	0	2	1	1	0	1	1	1	0	1	1	1	0	1	0	1	1	1	2	1	1	0	1	1	0	1	1	0	0
TSTD1	0	0	0	0	0	0	0	0	0	1	1	0	0	0	1	1	0	0	0	0	0	0	0	0	0	0	0	0	0	0	0	0	0	0	0	0	0	0	0	0	0	0	0	0	0	0	0	0	0
USF1	0	0	0	0	0	0	0	0	0	0	0	0	0	0	0	1	0	0	0	0	0	0	0	0	0	0	0	0	0	0	0	0	0	0	0	0	0	0	0	0	0	0	0	0	0	0	0	0	0
ARHGAP30	0	0	0	0	0	0	0	0	0	1	1	0	0	0	1	1	0	1	0	0	0	0	1	1	0	0	0	0	0	0	1	0	0	0	0	0	0	0	1	0	0	0	1	0	0	0	0	0	0
NECTIN4	0	0	0	0	0	1	0	0	0	1	1	0	0	0	1	1	0	0	0	0	0	0	0	1	0	0	0	0	0	1	0	0	0	0	0	0	1	1	1	1	0	0	1	1	0	0	1	0	0
KLHDC9	0	0	0	0	0	0	0	0	0	1	1	0	0	0	1	1	0	0	0	0	0	0	1	0	0	1	0	0	0	0	0	0	0	0	0	0	0	1	1	0	0	0	0	0	0	0	0	0	0
PFDN2	1	1	1	0	0	1	0	0	0	1	2	1	0	0	2	2	1	1	0	0	0	1	1	1	0	1	1	1	0	1	2	1	0	1	0	1	1	1	1	1	1	0	1	1	1	1	1	0	0
NIT1	1	1	1	0	0	1	0	0	0	2	3	1	0	0	3	2	1	1	0	0	0	2	1	1	0	1	1	1	0	1	2	1	0	1	0	1	1	1	2	1	1	0	1	1	1	1	1	0	0
DEDD	0	0	1	0	0	0	0	0	0	1	1	0	0	0	0	1	0	0	0	0	0	1	1	1	0	0	0	0	0	0	1	0	0	0	0	0	0	1	0	0	0	0	1	0	1	1	0	0	0
UFC1	1	1	1	0	0	1	0	0	0	2	4	1	0	0	2	2	1	1	0	0	0	2	1	1	0	1	1	1	0	1	1	1	0	1	0	1	1	1	1	1	1	0	1	1	1	1	1	0	0
USP21	0	0	0	0	0	0	0	0	0	1	1	0	0	0	2	1	0	0	0	0	0	0	0	0	0	0	0	0	0	0	1	0	0	0	0	0	0	0	1	0	0	0	0	0	0	0	0	0	0
PPOX	0	0	0	0	0	0	0	0	0	0	0	0	0	0	1	0	0	0	0	0	0	0	0	0	0	0	0	0	0	0	0	0	0	0	0	0	0	0	0	0	0	0	0	0	0	0	0	0	0
B4GALT3	0	0	0	0	0	0	0	0	0	0	1	0	0	0	1	1	0	0	0	0	0	1	0	0	0	0	0	0	0	0	0	0	0	0	0	0	0	0	0	0	0	0	0	0	0	0	0	0	0
ADAMTS4	1	0	1	0	0	0	0	0	0	0	1	1	0	0	1	1	1	1	0	0	0	1	1	1	0	1	1	1	0	1	1	1	0	0	0	1	1	1	1	1	1	0	1	0	1	1	0	0	0
NDUFS2	0	0	0	0	0	0	0	0	0	0	1	0	0	0	1	1	0	0	0	0	0	0	0	0	0	0	0	0	0	0	0	0	0	0	0	0	0	0	0	0	0	0	0	0	0	0	0	0	0
FCER1G	0	0	0	0	0	1	0	0	0	1	1	0	0	0	1	1	0	1	0	0	0	1	1	1	0	1	0	0	0	0	1	1	0	0	0	0	1	1	1	1	0	0	1	0	1	0	0	0	0
TOMM40L	0	0	0	0	0	0	0	0	0	1	1	0	0	0	0	1	0	0	0	0	0	1	0	0	0	0	0	0	0	1	1	0	0	0	0	0	0	0	1	0	0	0	0	0	1	0	0	0	0
APOA2	0	0	0	0	0	0	0	0	0	1	1	0	0	0	0	1	0	0	0	0	0	1	0	0	0	0	0	0	0	1	1	0	0	0	0	0	0	0	1	0	0	0	0	0	1	0	0	0	0
MIR5187	0	0	0	0	0	0	0	0	0	0	1	0	0	0	0	1	0	0	0	0	0	1	0	0	0	0	0	0	0	0	0	0	0	0	0	0	0	0	0	0	0	0	0	0	0	0	0	0	0
NR1I3	0	0	0	0	0	1	0	0	0	1	1	1	0	0	1	1	0	1	0	0	0	1	1	0	0	1	1	0	0	1	1	0	0	0	0	0	1	1	1	1	0	0	1	0	1	1	0	0	0
PCP4L1	0	0	0	0	0	0	0	0	0	1	1	0	0	0	1	1	0	1	0	0	0	1	0	0	0	0	0	0	0	0	1	0	0	0	0	0	1	0	0	1	0	0	0	0	0	0	0	0	0
MPZ	0	0	0	0	0	0	0	0	0	0	1	0	0	0	1	1	0	0	0	0	0	0	0	0	0	0	0	0	0	0	1	0	0	0	0	0	0	0	1	0	0	0	0	0	0	0	0	0	0
SDHC	0	0	0	0	0	0	0	0	0	1	1	0	0	0	1	2	0	0	0	0	0	1	0	1	0	0	0	0	0	0	1	1	0	0	0	0	0	0	1	1	0	0	0	0	1	0	0	0	0
CFAP126	0	1	0	0	0	0	0	0	0	0	1	1	0	0	1	1	0	1	0	0	0	0	0	0	0	0	0	0	0	0	1	1	0	1	0	0	0	1	0	1	0	0	1	0	0	1	0	0	0
FCGR2A	1	1	1	0	0	1	0	0	0	1	2	1	0	0	2	3	1	1	0	0	0	3	1	1	0	1	1	1	0	1	2	1	0	1	0	1	1	1	1	1	1	0	1	1	1	1	1	0	0
HSPA6	0	0	0	0	0	1	0	0	0	0	1	0	0	0	0	1	0	0	0	0	0	1	0	1	0	0	0	0	0	0	1	0	0	0	0	0	0	0	0	0	0	0	1	0	0	1	0	0	0
FCGR3A	1	0	1	0	0	0	0	0	0	1	1	0	0	0	0	1	0	1	0	0	0	0	1	1	0	0	0	0	0	1	1	1	0	0	0	0	0	1	1	1	0	0	0	0	0	1	0	0	0
FCGR2C	0	0	0	0	0	0	0	0	0	0	1	0	0	0	0	0	0	0	0	0	0	0	0	0	0	0	0	0	0	0	2	0	0	0	0	0	0	0	1	0	0	0	0	0	0	0	0	0	0
HSPA7	0	0	0	0	0	1	0	0	0	0	1	0	0	0	1	1	0	0	0	0	0	0	0	1	0	0	0	0	0	0	1	0	0	0	0	0	0	0	0	0	0	0	0	0	0	0	0	0	0
FCGR3B	1	0	0	0	0	0	0	0	0	1	1	0	0	0	1	1	0	1	0	0	0	0	1	1	0	0	0	0	0	0	1	0	0	0	0	0	0	1	1	0	0	0	1	0	0	0	0	0	0
FCGR2B	0	0	0	0	0	0	0	0	0	0	0	0	0	0	0	0	0	0	0	0	0	0	0	0	0	0	0	0	0	0	3	0	0	0	0	0	0	0	0	0	0	0	0	0	0	0	0	0	0
RPL31P11	1	1	1	0	1	1	0	0	0	1	2	1	0	0	3	2	1	1	0	0	0	2	1	0	0	1	1	1	0	1	2	1	0	2	0	1	1	1	1	1	1	0	1	1	1	1	1	0	0
FCRLA	1	1	1	0	1	1	0	0	0	1	2	1	0	0	1	2	1	1	0	0	0	1	1	1	0	1	1	1	0	1	1	1	0	1	0	1	1	1	1	1	1	0	1	1	1	1	1	0	0
FCRLB	0	0	1	0	0	1	0	0	0	1	2	1	0	0	2	1	1	0	0	0	0	1	1	1	0	0	0	0	0	1	1	1	0	1	0	0	1	1	1	1	0	0	0	1	1	0	1	0	0
DUSP12	1	1	1	0	1	1	0	0	0	1	3	1	0	0	4	4	1	1	0	0	0	3	1	1	0	1	1	1	0	1	2	1	0	1	0	1	0	1	1	1	1	0	1	1	1	1	1	0	0
ATF6	1	1	1	0	0	1	0	0	0	1	3	1	0	0	3	3	1	1	0	0	0	3	1	1	0	1	1	1	0	1	1	1	0	1	0	1	1	1	1	1	1	0	1	1	1	1	1	0	0
OLFML2B	0	0	0	0	0	0	0	0	0	1	1	1	0	0	1	1	0	1	0	0	0	1	0	0	0	1	0	0	0	0	1	1	0	0	0	0	0	0	0	0	0	0	0	0	0	0	0	0	0
NOS1AP	0	0	0	0	0	0	0	0	0	0	1	0	0	0	1	1	0	0	0	0	0	1	0	1	0	0	0	0	0	0	1	0	0	0	0	0	0	0	0	0	0	0	0	0	0	0	0	0	0
MIR4654	0	0	0	0	0	1	0	0	0	1	1	1	0	0	1	1	0	1	0	0	0	1	0	1	0	1	0	1	0	1	1	0	0	0	0	0	1	1	0	1	0	0	1	1	0	1	0	0	0
MIR556	0	0	0	0	0	1	0	0	0	0	1	0	0	0	1	1	0	0	0	0	0	0	0	0	0	0	0	0	0	0	1	0	0	0	0	0	0	0	0	1	0	0	0	0	0	0	0	0	0
SPATA46	0	0	0	0	0	0	0	0	0	0	1	0	0	0	1	1	0	0	0	0	0	0	0	0	0	0	0	0	0	0	1	0	0	0	0	0	0	0	1	0	0	0	0	0	0	0	0	0	0
C1orf226	0	0	0	0	0	0	0	0	0	0	1	0	0	0	1	1	0	0	0	0	0	1	0	0	0	0	0	0	0	0	1	0	0	0	0	0	0	0	1	0	0	0	0	0	0	0	0	0	0
SH2D1B	1	1	1	0	0	1	0	0	0	1	2	0	0	0	2	1	1	0	0	0	0	1	1	1	0	0	1	0	0	1	1	1	0	1	0	1	0	1	1	1	1	0	1	1	0	1	1	0	0
UHMK1	1	1	1	0	0	1	0	0	0	1	3	1	0	0	4	3	1	1	0	0	0	2	1	1	0	1	1	1	0	1	2	1	0	1	0	1	1	1	1	1	1	0	1	1	2	1	1	0	0
UAP1	1	1	1	0	0	1	0	0	0	1	3	1	0	0	2	2	1	1	0	0	0	2	1	1	0	1	1	1	0	1	1	1	0	1	0	1	1	1	1	1	0	0	1	1	1	1	1	0	0
DDR2	0	0	1	0	0	0	0	0	0	0	1	1	0	0	2	1	0	0	0	0	0	1	0	0	0	0	1	1	0	1	1	0	0	1	0	0	1	1	1	1	1	0	0	1	1	0	1	0	0
HSD17B7	0	0	0	0	0	0	0	0	0	0	1	0	0	0	1	1	1	0	0	0	0	0	0	0	0	0	0	0	0	0	1	0	0	0	0	0	0	0	0	0	0	0	0	0	0	0	0	0	0
CCDC190	0	1	0	0	0	1	0	0	0	0	1	0	0	0	1	1	0	1	0	0	0	1	0	1	0	0	0	1	0	0	0	0	0	0	0	0	0	0	0	0	0	0	0	0	0	0	0	0	0
RGS4	0	0	0	0	0	1	0	0	0	0	1	0	0	0	1	1	0	0	0	0	0	1	0	0	0	1	0	0	0	1	1	1	0	0	0	1	1	0	0	1	0	0	0	0	0	0	0	0	0
RGS5	0	0	0	0	0	0	0	0	0	0	1	0	0	0	1	1	0	0	0	0	0	0	0	0	0	0	0	0	0	0	0	0	0	0	0	0	0	0	0	0	0	0	0	0	0	0	0	0	0
NUF2	1	1	1	0	0	1	0	0	0	1	3	1	0	0	3	2	1	1	0	0	0	2	1	1	0	1	1	1	0	1	3	1	0	1	0	1	1	1	1	1	1	0	1	1	1	1	1	0	0
PBX1	1	0	0	0	0	0	0	0	0	0	1	0	0	0	1	1	0	1	0	0	0	1	0	0	0	0	0	0	0	0	1	1	0	0	0	0	0	0	0	0	0	0	0	0	0	0	0	0	0
LMX1A	0	0	0	0	0	0	0	0	0	0	0	0	0	0	1	0	0	0	0	0	0	0	0	0	0	0	0	0	0	0	1	0	0	0	0	0	0	0	0	0	0	0	0	0	0	0	0	0	0
RXRG	1	0	1	0	0	0	0	0	0	0	1	1	0	0	1	1	0	1	0	0	0	1	0	1	0	1	1	1	0	1	1	0	0	1	0	0	1	1	0	1	1	0	1	1	1	1	1	0	0
LRRC52	0	0	0	0	0	0	0	0	0	1	1	0	0	0	1	0	0	0	0	0	0	1	0	0	0	1	0	0	0	0	1	0	0	0	0	0	1	0	0	1	0	0	0	0	1	0	0	0	0
MGST3	1	1	1	0	0	1	0	0	0	1	2	0	0	0	2	2	1	1	0	0	0	2	1	1	0	1	1	1	0	1	1	1	0	1	0	1	1	1	1	1	1	0	1	0	1	1	1	0	0
ALDH9A1	0	1	0	0	0	0	0	0	0	0	1	0	0	0	1	1	0	1	0	0	0	1	1	0	0	0	0	1	0	0	1	0	0	0	0	0	1	1	0	1	0	0	1	0	0	1	0	0	0
TMCO1	1	1	1	0	0	1	0	0	0	1	2	0	0	0	3	2	1	1	0	0	0	2	1	1	0	1	1	1	0	1	1	1	0	1	0	1	1	1	1	1	1	0	1	1	1	1	1	0	0
UCK2	1	0	1	0	0	1	0	0	0	1	2	0	0	0	1	2	0	1	0	0	0	1	1	1	0	0	1	0	0	0	2	1	0	0	0	0	1	1	1	1	0	0	1	0	1	1	1	0	0
MIR3658	0	0	0	0	0	0	0	0	0	0	1	0	0	0	1	1	0	0	0	0	0	0	0	0	0	0	0	0	0	0	1	0	0	0	0	0	0	0	0	0	0	0	0	0	0	0	0	0	0
FAM78B	0	0	0	0	0	0	0	0	0	0	1	0	0	0	1	0	0	0	0	0	0	1	0	0	0	0	0	0	0	0	1	0	0	0	0	0	0	0	0	0	0	0	0	0	0	0	0	0	0
MIR921	0	0	0	0	0	0	0	0	0	0	1	0	0	0	1	1	0	1	0	0	0	1	0	0	0	1	0	0	0	1	1	0	0	0	0	0	1	0	0	0	0	0	0	0	0	0	0	0	0
LINC01675	0	1	0	0	0	1	0	0	0	0	1	0	0	0	1	1	0	1	0	0	0	1	1	1	0	1	1	1	0	1	1	0	0	0	0	1	1	1	1	0	1	0	1	1	0	1	1	0	0
FMO9P	1	1	1	0	0	1	0	0	0	1	1	0	0	0	1	1	0	1	0	0	0	1	1	1	0	1	1	1	0	1	1	1	0	0	0	1	1	1	1	1	1	0	1	1	1	0	1	0	0
POGK	0	0	1	0	1	0	0	0	0	1	1	1	0	0	1	1	0	0	0	0	0	2	1	0	0	1	0	0	0	1	1	0	0	0	0	0	1	1	1	1	0	0	1	0	1	1	0	0	0
TADA1	0	0	0	0	0	0	0	0	0	0	1	0	0	0	0	1	0	0	0	0	0	1	0	0	0	0	0	0	0	0	0	0	0	0	0	0	0	0	0	0	0	0	0	0	0	0	0	0	0
ILDR2	0	0	0	0	0	0	0	0	0	0	0	0	0	0	1	1	0	0	0	0	0	1	0	0	0	0	0	0	0	0	1	0	0	0	0	0	0	0	0	0	0	0	0	0	0	0	0	0	0
MAEL	0	0	0	0	0	1	0	0	0	0	1	1	0	0	1	1	0	1	0	0	0	1	1	0	0	1	0	1	0	1	1	1	0	0	0	1	1	1	1	1	1	0	0	1	1	1	0	0	0
GPA33	1	0	0	0	0	1	0	0	0	1	1	1	0	0	1	1	0	1	0	0	0	1	1	1	0	1	0	0	0	1	2	1	0	0	0	0	1	1	1	1	0	0	1	0	1	1	1	0	0
DUSP27	1	1	1	0	0	1	0	0	0	1	2	1	0	0	2	2	1	1	0	0	0	1	1	1	0	1	1	1	0	1	1	1	0	0	0	1	1	1	1	1	1	0	1	1	1	1	1	0	0
LINC01363	0	0	0	0	0	0	0	0	0	0	1	0	0	0	1	1	0	1	0	0	0	1	0	1	0	1	0	1	0	0	1	1	0	0	0	0	1	1	1	0	0	0	0	0	1	0	1	0	0
POU2F1	0	1	1	0	0	1	0	0	0	1	2	1	0	0	2	2	1	1	0	0	0	1	1	1	0	1	1	1	0	1	2	1	0	0	0	1	1	1	1	1	0	0	1	0	1	1	1	0	0
CD247	0	0	0	0	0	0	0	0	0	0	1	0	0	0	1	1	0	0	0	0	0	0	0	0	0	0	0	0	0	0	1	0	0	0	0	0	0	0	0	0	0	0	0	0	0	0	0	0	0
CREG1	0	0	0	0	0	0	0	0	0	0	1	0	0	0	1	2	0	0	0	0	0	2	0	2	0	0	0	0	0	0	1	0	0	0	0	0	1	1	0	0	0	0	0	0	0	0	0	0	0
RCSD1	1	0	1	0	0	1	0	0	0	1	3	1	0	0	2	3	0	1	0	0	0	2	1	1	0	1	1	0	0	1	1	1	0	1	0	0	1	1	1	1	1	0	1	1	1	1	1	0	0
MPZL1	1	0	1	0	0	1	0	0	0	1	2	1	0	0	2	3	1	1	0	0	0	2	1	1	0	0	1	0	0	1	2	0	0	0	0	0	1	1	1	1	1	0	1	0	1	1	1	0	0
ADCY10	1	1	1	0	1	1	0	0	0	1	2	1	0	0	3	2	1	1	1	0	0	1	1	1	0	0	1	1	0	1	1	1	0	1	0	1	1	1	1	1	1	0	1	1	1	1	0	0	0
MPC2	1	1	1	0	0	0	0	0	0	1	2	0	0	0	2	1	1	1	0	0	0	2	1	1	0	0	1	1	0	1	1	0	0	1	0	1	0	1	1	1	1	0	1	1	1	1	0	0	0
DCAF6	1	0	1	0	0	1	0	0	0	1	2	0	0	0	2	3	0	1	0	0	0	2	1	1	0	0	1	0	0	1	1	1	0	1	0	0	1	1	1	0	0	0	1	0	2	0	0	0	0
MIR1255B2	0	0	1	0	0	0	0	0	0	0	1	0	0	0	1	1	0	0	0	0	0	1	0	0	0	0	1	0	0	0	1	0	0	1	0	0	0	0	0	0	0	0	0	0	0	0	0	0	0
GPR161	0	0	0	0	0	0	0	0	0	1	1	0	0	0	1	1	0	0	0	0	0	1	1	0	0	0	0	0	0	0	1	0	0	0	0	0	1	1	1	0	0	0	1	0	0	0	0	0	0
TIPRL	1	1	1	0	1	1	0	0	0	2	5	2	0	0	3	3	1	1	0	0	0	2	1	1	0	1	1	1	0	1	3	1	0	1	0	1	1	1	2	1	1	0	1	1	1	1	1	0	0
SFT2D2	1	0	1	0	1	1	0	0	0	1	3	1	0	0	3	3	1	1	0	0	0	3	1	2	0	1	1	1	0	1	2	1	0	1	0	1	1	1	2	1	1	0	1	1	1	1	1	0	0
ANKRD36BP1	0	0	0	0	0	0	0	0	0	0	1	0	0	0	1	1	0	0	0	0	0	1	0	1	0	0	0	0	0	0	1	0	0	0	0	0	1	0	0	0	0	0	0	0	0	1	0	0	0
TBX19	0	0	0	0	1	0	0	0	0	0	1	0	0	0	2	1	0	0	0	0	0	1	0	0	0	0	0	0	0	0	1	0	0	0	0	0	0	0	0	0	0	0	0	0	0	0	0	0	0
MIR557	1	0	1	0	0	1	0	0	0	1	2	1	0	0	1	2	1	1	0	0	0	2	1	1	0	1	1	1	0	1	2	1	0	1	0	1	1	1	0	1	1	0	1	1	1	1	1	0	0
XCL2	0	0	0	0	0	0	0	0	0	0	1	0	0	0	1	1	0	0	0	0	0	0	0	2	0	0	0	0	0	0	1	1	0	0	0	0	0	0	0	0	0	0	0	0	0	0	0	0	0
XCL1	1	1	1	0	0	0	0	0	0	0	1	0	0	0	2	1	1	0	0	0	0	1	1	1	0	0	1	1	0	0	1	0	0	0	0	1	1	1	0	1	0	0	1	0	1	1	0	0	0
DPT	0	0	0	0	0	0	0	0	0	0	0	0	0	0	1	1	0	0	0	0	0	1	0	0	0	0	0	0	0	0	1	0	0	0	0	0	0	0	0	0	0	0	0	0	0	0	1	0	0
LINC00626	1	0	1	0	0	1	0	0	0	1	1	1	0	0	2	2	1	1	0	0	0	1	1	1	0	1	1	1	0	1	2	1	0	1	0	1	1	1	1	1	1	0	1	1	1	1	1	0	0
LINC00970	0	0	0	0	0	0	0	0	0	0	1	0	0	0	1	1	0	1	0	0	0	1	1	0	0	1	1	1	0	1	1	1	0	1	0	1	1	1	1	1	0	0	1	0	1	1	0	0	0
ATP1B1	0	0	0	0	0	0	0	0	0	0	0	0	0	0	0	0	0	0	0	0	0	0	0	0	0	0	0	0	0	0	0	0	0	0	0	0	0	0	0	0	0	0	0	0	0	0	0	0	0
NME7	0	0	0	0	0	0	0	0	0	0	1	0	0	0	1	1	1	0	0	0	0	1	0	0	0	0	0	0	0	0	1	0	0	0	0	0	0	0	0	0	0	0	0	0	0	0	0	0	0
BLZF1	1	0	1	0	0	1	0	0	0	1	1	1	0	0	2	2	1	1	0	0	0	1	1	1	0	0	1	1	0	1	3	1	0	1	0	1	1	1	1	1	1	0	1	0	0	1	1	0	0
CCDC181	0	1	1	0	0	1	0	0	0	0	1	0	0	0	1	1	1	1	0	0	0	1	1	1	0	0	1	1	0	1	1	1	0	1	0	1	0	1	1	1	0	0	1	1	1	1	1	0	0
SLC19A2	1	1	1	0	0	1	0	0	0	1	1	1	0	0	1	2	1	1	0	0	0	2	1	1	0	1	1	1	0	1	2	0	0	1	0	1	1	0	1	1	1	0	1	1	1	1	1	0	0
F5	0	0	0	0	0	0	0	0	0	0	0	0	0	0	1	1	0	1	0	0	0	0	0	1	0	0	0	0	0	0	1	0	0	0	0	0	1	0	0	0	0	0	0	1	0	0	0	0	0
SELP	0	0	0	0	0	0	0	0	0	0	0	0	0	0	0	0	0	0	0	0	0	0	0	0	0	0	0	0	0	0	0	0	0	0	0	0	0	0	0	0	0	0	0	0	0	0	0	0	0
SELL	1	1	1	0	0	1	0	0	0	0	1	1	0	0	2	1	1	1	0	0	0	1	1	1	0	1	1	1	0	1	1	1	0	1	0	1	1	1	1	1	1	0	1	1	1	1	1	0	0
SELE	0	1	0	0	0	0	0	0	0	0	1	0	0	0	1	1	0	0	0	0	0	1	0	0	0	0	0	0	0	0	1	0	0	0	0	0	0	0	0	0	0	0	0	0	0	0	0	0	0
C1orf112	0	0	0	0	0	0	0	0	0	0	1	0	0	0	1	1	0	0	0	0	0	1	0	0	0	0	0	0	0	0	1	0	0	0	0	0	0	0	0	0	0	0	0	0	0	0	0	0	0
METTL18	0	0	0	0	0	1	0	0	0	0	1	0	0	0	1	1	0	0	0	0	0	1	0	0	0	0	0	0	0	0	1	0	0	0	0	0	0	0	0	0	0	0	0	0	0	0	0	0	0
SCYL3	0	0	0	0	0	0	0	0	0	0	1	0	0	0	1	0	0	0	0	0	0	0	0	0	0	0	0	0	0	0	0	0	0	0	0	0	0	0	0	0	0	0	0	0	0	0	0	0	0
KIFAP3	1	0	0	0	0	0	0	0	0	0	1	0	0	0	1	1	1	0	0	0	0	1	0	0	0	0	0	1	0	0	1	0	0	0	0	0	0	0	0	0	0	0	0	0	0	0	0	0	0
METTL11B	0	1	0	0	0	1	0	0	0	0	1	1	0	0	1	1	1	1	0	0	0	1	0	1	0	1	1	1	0	1	2	1	0	0	0	1	1	1	0	1	1	0	1	1	1	1	1	0	0
MIR3119-2	0	1	0	0	0	1	0	0	0	0	1	1	0	0	2	1	1	1	0	0	0	1	1	1	0	1	1	1	0	1	1	0	0	1	0	1	1	1	0	1	1	0	1	1	1	1	1	0	0
MIR3119-1	1	1	0	0	0	3	0	0	0	0	1	0	0	0	2	1	1	1	0	0	0	1	1	1	0	1	1	1	0	1	1	0	0	1	0	1	1	1	0	1	1	0	1	1	0	1	1	0	0
LINC01681	1	0	1	0	0	0	0	0	0	1	1	0	0	0	1	1	1	1	0	0	0	1	0	0	0	1	1	1	0	1	1	1	0	1	0	0	1	0	0	1	0	0	0	1	0	1	0	0	0
LINC01142	1	1	0	0	0	0	0	0	0	0	1	1	0	0	1	1	0	1	0	0	0	1	0	1	0	1	1	1	0	0	1	0	0	0	0	1	1	0	0	1	0	0	1	0	1	1	1	0	0
GORAB	1	1	1	0	0	1	0	0	0	1	2	1	0	0	2	2	1	1	0	0	0	1	1	1	0	1	1	1	0	1	2	0	0	1	0	1	0	1	1	1	0	0	1	1	1	1	1	0	0
PRRX1	0	0	0	0	0	0	0	0	0	0	1	0	0	0	0	1	0	0	0	0	0	1	0	0	0	0	0	0	0	0	1	0	0	0	0	0	0	0	0	0	0	0	0	0	0	0	0	0	0
MROH9	1	1	1	0	0	1	0	0	0	1	2	1	0	0	1	2	0	1	0	0	0	1	1	1	0	1	1	1	0	1	1	1	0	1	0	1	1	1	1	1	1	0	1	1	1	1	1	0	0
FMO3	0	1	0	0	0	0	0	0	0	0	1	0	0	0	1	1	0	1	0	0	0	0	0	0	0	0	0	0	0	0	1	0	0	1	0	1	0	0	0	0	0	0	0	0	1	1	0	0	0
MIR1295B	0	0	0	0	0	0	0	0	0	0	1	0	0	0	1	1	0	1	0	0	0	1	0	0	0	0	0	0	0	0	1	0	0	0	0	0	0	0	0	0	0	0	0	0	0	0	0	0	0
MIR1295A	0	1	0	0	0	0	0	0	0	0	1	0	0	0	1	2	0	1	0	0	0	2	0	0	0	1	0	1	0	0	1	0	0	0	0	1	0	0	0	1	0	0	1	0	0	1	0	0	0
FMO6P	0	1	0	0	0	1	0	0	0	0	1	0	0	0	1	1	1	1	0	0	0	1	0	1	0	1	0	1	0	1	1	0	0	0	0	1	0	0	0	1	0	0	1	0	1	1	0	0	0
FMO2	1	1	0	0	0	1	0	0	0	0	1	0	0	0	1	1	1	1	0	0	0	1	1	0	0	1	1	1	0	1	1	1	0	1	0	1	0	0	0	1	1	0	1	1	1	1	1	0	0
FMO1	0	1	0	0	0	1	0	0	0	0	1	0	0	0	2	1	1	1	0	0	0	1	1	0	0	1	0	1	0	1	1	1	0	0	0	1	1	1	0	1	0	0	0	1	1	1	0	0	0
FMO4	0	0	0	0	0	0	0	0	0	0	1	0	0	0	1	1	0	0	0	0	0	1	0	1	0	0	0	0	0	0	1	0	0	0	0	0	0	0	0	0	0	0	0	0	0	0	0	0	0
TOP1P1	0	0	0	0	0	0	0	0	0	0	1	0	0	0	1	1	0	0	0	0	0	1	0	0	0	0	0	0	0	0	1	0	0	0	0	0	0	0	0	0	0	0	0	0	0	0	0	0	0
PRRC2C	0	0	1	0	0	1	0	0	0	1	2	1	0	0	2	2	1	1	0	0	0	1	1	1	0	1	1	1	0	1	3	1	0	1	0	1	1	1	1	1	1	0	1	1	1	1	1	0	0
MYOC	1	1	1	0	0	1	0	0	0	1	3	1	0	0	3	3	1	1	0	0	0	2	1	1	0	1	1	1	0	1	2	1	0	1	0	1	1	1	1	1	1	0	1	1	1	1	1	0	0
VAMP4	0	0	0	0	0	0	0	0	0	0	1	0	0	0	1	1	0	0	0	0	0	1	1	0	0	0	0	0	0	1	1	0	0	0	0	0	1	0	0	0	0	0	1	0	0	0	0	0	0
METTL13	0	0	0	0	0	0	0	0	0	1	2	0	0	0	2	2	1	1	0	0	0	1	1	0	0	0	1	0	0	1	1	1	0	0	0	1	1	1	1	1	0	0	1	0	0	0	0	0	0
DNM3	0	1	1	0	0	1	0	0	0	0	2	1	0	0	2	1	0	1	0	0	0	1	1	1	0	1	0	1	0	1	2	1	0	1	0	1	0	1	1	1	1	0	1	0	1	1	1	0	0
DNM3-IT1	0	1	1	0	0	1	0	0	0	1	1	0	0	0	1	2	0	1	0	0	0	1	1	0	0	1	1	1	0	1	2	1	0	1	0	1	1	1	1	1	1	0	1	1	1	1	0	0	0
MIR3120	0	0	0	0	0	0	0	0	0	0	0	0	0	0	1	1	0	0	0	0	0	0	0	0	0	0	0	0	0	0	0	0	0	0	0	0	0	0	0	0	0	0	0	0	0	0	0	0	0
DNM3OS	0	0	0	0	0	0	0	0	0	0	0	0	0	0	0	1	0	0	0	0	0	0	0	0	0	0	0	0	0	0	0	0	0	0	0	0	0	0	0	0	0	0	0	0	0	0	0	0	0
MIR214	0	0	0	0	0	0	0	0	0	0	0	0	0	0	0	0	0	0	0	0	0	0	0	0	0	0	0	0	0	0	0	0	0	0	0	0	0	0	0	0	0	0	0	0	0	0	0	0	0
MIR199A2	0	0	0	0	0	0	0	0	0	0	0	0	0	0	0	0	0	0	0	0	0	0	0	0	0	0	0	0	0	0	0	0	0	0	0	0	0	0	0	0	0	0	0	0	0	0	0	0	0
C1orf105	0	0	0	0	0	0	0	0	0	0	0	0	0	0	1	1	0	0	0	0	0	0	0	0	0	0	0	0	0	0	0	0	0	0	0	0	0	0	0	0	0	0	0	0	0	0	0	0	0
PIGC	0	0	0	0	0	0	0	0	0	0	1	0	0	0	1	1	0	0	0	0	0	1	0	0	0	0	0	0	0	0	1	0	0	0	0	0	0	0	0	0	0	0	0	0	0	0	0	0	0
SUCO	0	0	0	0	0	0	0	0	0	0	1	0	0	0	1	1	0	0	0	0	0	1	0	0	0	0	0	0	0	0	1	0	0	0	0	0	0	0	0	0	0	0	0	0	0	0	0	0	0
FASLG	1	1	1	0	0	1	0	0	0	1	1	1	0	0	2	1	1	1	0	0	0	1	1	1	0	1	1	1	0	1	2	1	0	1	0	1	1	1	1	1	1	0	1	1	1	1	1	0	0
TNFSF18	0	0	0	0	0	0	0	0	0	0	1	0	0	0	1	1	0	0	0	0	0	1	0	0	0	0	0	0	0	0	1	0	0	0	0	0	0	0	0	0	0	0	0	0	0	0	0	0	0
TNFSF4	0	0	0	0	0	0	0	0	0	0	1	0	0	0	1	1	0	0	0	0	0	0	0	0	0	0	0	1	0	0	1	0	0	0	0	0	1	0	0	0	0	0	0	0	0	0	0	0	0
PRDX6	0	0	0	0	0	0	0	0	0	0	1	1	0	0	2	1	0	0	0	0	0	1	0	0	0	1	0	0	0	0	1	0	0	0	0	0	0	0	1	0	0	0	0	0	0	0	0	0	0
SLC9C2	0	0	0	0	0	0	0	0	0	1	1	0	0	0	0	1	0	0	0	0	0	1	0	1	0	0	0	0	0	0	1	0	0	0	0	0	0	0	1	0	0	0	0	0	1	1	0	0	0
ANKRD45	1	1	1	0	0	1	0	0	0	1	2	1	0	0	2	1	1	1	0	0	0	1	1	1	0	1	1	1	0	1	2	1	0	1	0	1	1	1	1	0	1	0	1	1	1	1	1	0	0
TEX50	1	0	0	0	1	0	0	0	0	0	1	0	0	0	2	1	0	1	1	0	0	1	0	0	0	0	1	0	0	0	1	0	0	0	0	0	0	0	0	1	0	0	0	0	0	0	1	0	0
KLHL20	1	1	1	0	0	1	0	0	0	1	2	1	0	0	2	2	1	1	0	0	0	2	1	1	0	1	1	1	0	1	2	1	0	1	0	1	1	1	1	1	1	0	1	1	1	1	1	0	0
CENPL	1	1	1	0	0	1	0	0	0	1	3	1	0	0	3	2	0	1	0	0	0	2	1	1	0	1	1	1	0	1	3	1	0	1	0	1	1	1	1	1	1	0	1	1	1	1	1	0	0
DARS2	1	0	1	0	0	1	0	0	0	1	2	0	0	0	2	2	0	1	0	0	0	2	1	1	0	0	1	0	0	1	1	1	0	0	0	0	1	1	1	1	0	0	1	0	0	1	0	0	0
GAS5-AS1	1	3	1	0	0	1	0	0	0	1	3	0	0	0	2	2	1	1	0	0	0	4	0	1	0	1	1	1	0	1	1	1	0	1	0	1	1	1	1	1	1	0	2	1	1	1	1	0	0
GAS5	1	2	1	0	0	0	0	0	0	1	1	0	0	0	1	2	0	1	0	0	0	3	1	1	0	0	1	0	0	1	1	1	0	0	0	0	1	1	1	1	0	0	1	0	1	1	0	0	0
ZBTB37	1	2	1	0	0	0	0	0	0	1	2	0	0	0	1	2	0	1	0	0	0	3	1	1	0	0	1	0	0	1	1	1	0	0	0	0	1	1	1	1	0	0	1	0	1	1	0	0	0
SNORD81	1	2	1	0	0	0	0	0	0	1	2	0	0	0	0	2	0	1	0	0	0	3	1	1	0	0	1	0	0	1	1	1	0	0	0	0	1	1	1	1	0	0	1	0	1	1	0	0	0
SNORD47	0	2	1	0	0	0	0	0	0	1	2	0	0	0	1	1	0	1	0	0	0	3	1	1	0	0	0	0	0	0	1	1	0	0	0	0	1	1	1	0	0	0	1	0	0	1	0	0	0
SNORD80	0	2	1	0	0	0	0	0	0	1	2	0	0	0	2	2	0	1	0	0	0	3	1	1	0	0	0	0	0	0	1	1	0	0	0	0	1	1	1	0	0	0	1	0	0	0	0	0	0
SNORD79	0	1	0	0	0	0	0	0	0	1	1	0	0	0	1	1	0	1	0	0	0	3	1	1	0	0	0	0	0	0	1	1	0	0	0	0	1	1	1	0	0	0	1	0	0	0	0	0	0
SNORD78	0	1	0	0	0	0	0	0	0	1	1	0	0	0	1	2	0	1	0	0	0	3	1	1	0	0	0	0	0	0	1	1	0	0	0	0	1	1	1	0	0	0	1	0	0	0	0	0	0
SNORD44	0	0	0	0	0	0	0	0	0	1	1	0	0	0	0	2	0	0	0	0	0	2	1	0	0	0	0	0	0	0	1	0	0	0	0	0	1	1	1	0	0	0	0	0	0	0	0	0	0
SNORA103	0	0	0	0	0	0	0	0	0	1	1	0	0	0	1	2	0	0	0	0	0	2	1	0	0	0	0	0	0	0	1	0	0	0	0	0	0	1	1	0	0	0	0	0	0	0	0	0	0
SNORD77	0	0	0	0	0	0	0	0	0	0	1	0	0	0	1	2	0	0	0	0	0	2	0	0	0	0	0	0	0	0	0	0	0	0	0	0	0	0	1	0	0	0	0	0	0	0	0	0	0
SNORD76	0	0	0	0	0	0	0	0	0	0	1	0	0	0	1	2	0	0	0	0	0	2	0	0	0	0	0	0	0	0	0	0	0	0	0	0	0	0	1	0	0	0	0	0	0	0	0	0	0
SNORD75	0	0	0	0	0	0	0	0	0	1	1	0	0	0	2	2	0	0	0	0	0	2	0	0	0	0	0	0	0	0	1	0	0	0	0	0	0	0	1	0	0	0	0	0	0	0	0	0	0
SNORD74	0	0	0	0	0	0	0	0	0	1	2	0	0	0	2	2	0	0	0	0	0	2	1	0	0	0	0	0	0	0	1	0	0	0	0	0	1	1	1	0	0	0	1	0	0	1	0	0	0
SERPINC1	1	0	1	0	0	1	0	0	0	1	1	0	0	0	2	1	1	1	0	0	0	1	1	1	0	1	1	1	0	1	2	1	0	1	0	1	1	1	1	1	0	0	1	1	1	1	0	0	0
RC3H1	0	0	0	0	0	0	0	0	0	0	1	0	0	0	1	1	0	0	0	0	0	1	0	0	0	0	0	0	0	0	1	0	0	0	0	0	0	0	0	0	0	0	0	0	0	0	0	0	0
GPR52	0	0	0	0	0	0	0	0	0	0	0	0	0	0	1	0	0	0	0	0	0	0	0	0	0	0	0	0	0	0	0	0	0	0	0	0	0	0	0	0	0	0	0	0	0	0	0	0	0
RABGAP1L	1	0	1	0	0	1	0	0	0	1	2	1	0	0	2	2	0	1	0	0	0	1	0	1	0	0	1	0	0	1	1	1	0	0	0	1	1	1	1	1	0	0	1	0	1	1	0	0	0
CACYBP	1	1	1	0	1	1	0	0	0	1	2	1	0	0	3	2	1	1	0	0	0	2	1	2	0	1	1	0	0	1	2	1	0	1	0	1	1	1	1	1	1	0	1	1	1	1	1	0	0
MRPS14	1	1	1	0	0	2	0	0	0	1	3	1	0	0	3	2	1	1	0	0	0	3	1	1	0	1	1	1	0	1	2	1	0	1	0	1	1	1	1	1	1	0	1	1	1	1	1	0	0
TNN	0	0	0	0	0	1	0	0	0	1	1	0	0	0	2	1	0	0	0	0	0	1	0	0	0	1	0	0	0	1	1	1	0	0	0	1	1	1	0	1	0	0	0	1	0	1	0	0	0
KIAA0040	0	0	0	0	0	0	0	0	0	0	1	1	0	0	1	1	0	0	0	0	0	1	0	1	0	1	0	0	0	0	1	0	0	0	0	0	1	1	0	0	0	0	0	0	1	1	0	0	0
TNR	0	0	0	0	0	0	0	0	0	0	1	0	0	0	1	1	0	0	0	0	0	0	0	0	0	0	0	0	0	0	1	0	0	0	0	0	0	0	0	0	0	0	0	0	0	0	0	0	0
LINC01657	0	0	0	0	0	0	0	0	0	0	1	1	0	0	1	0	0	0	0	0	0	1	0	0	0	1	0	1	0	1	1	1	0	0	0	0	1	1	0	0	0	0	0	0	1	1	0	0	0
RFWD2	0	0	0	0	0	0	0	0	0	0	1	0	0	0	1	1	0	0	0	0	0	1	0	1	0	0	0	0	0	0	0	0	0	0	0	0	0	0	0	0	0	0	0	0	0	0	0	0	0
SCARNA3	1	0	1	0	0	1	0	0	0	1	1	0	0	0	2	2	1	1	0	0	0	1	1	1	0	0	1	1	0	1	1	0	0	1	0	1	0	1	0	1	0	0	1	1	1	1	0	0	0
PAPPA2	1	1	1	0	0	1	0	0	0	1	1	1	0	0	1	1	1	1	0	0	0	1	1	1	0	1	1	1	0	1	1	1	0	0	0	1	1	1	1	1	1	0	1	1	1	1	1	0	0
ASTN1	0	0	0	0	0	0	0	0	0	0	1	0	0	0	1	1	1	0	0	0	0	0	0	0	0	0	0	0	0	0	1	0	0	0	0	0	0	0	0	0	0	0	0	0	0	0	0	0	0
MIR488	0	0	0	0	0	1	0	0	0	0	1	0	0	0	1	1	0	1	0	0	0	0	0	0	0	1	0	0	0	0	1	0	0	0	0	0	0	0	0	0	0	0	0	0	1	0	0	0	0
BRINP2	0	0	0	0	0	0	0	0	0	0	1	0	0	0	0	0	0	0	0	0	0	0	0	0	0	0	0	0	0	0	1	0	0	0	0	0	0	0	0	0	0	0	0	0	0	0	0	0	0
LINC01645	0	1	0	0	0	0	0	0	0	0	1	0	0	0	1	1	0	1	0	0	0	1	0	0	0	1	0	0	0	0	1	1	0	1	0	1	0	0	0	0	0	0	0	1	0	1	0	0	0
LINC01741	0	0	0	0	0	0	0	0	0	0	0	0	0	0	0	0	0	0	0	0	0	0	0	0	0	0	0	0	0	0	1	0	0	0	0	0	0	0	0	0	0	0	0	0	0	0	0	0	0
SEC16B	0	0	0	0	0	1	0	0	0	1	1	1	0	0	1	1	0	1	0	0	0	0	0	0	0	1	1	1	0	0	1	1	0	1	0	1	1	0	0	0	0	0	0	0	1	0	0	0	0
RASAL2	0	0	0	0	0	0	0	0	0	0	1	0	0	0	1	1	0	1	0	0	0	0	0	0	0	0	0	0	0	0	1	1	0	0	0	0	0	0	0	1	0	0	0	0	0	0	0	0	0
RASAL2-AS1	0	0	0	0	0	0	0	0	0	0	1	0	0	0	1	1	0	1	0	0	0	0	0	0	0	0	0	0	0	0	1	0	0	0	0	0	0	0	0	0	0	0	0	0	0	0	0	0	0
TEX35	0	0	0	0	0	0	0	0	0	0	1	1	0	0	1	1	0	0	0	0	0	1	1	1	0	1	0	0	0	1	1	1	0	0	0	0	1	0	0	0	0	0	0	0	1	1	1	0	0
C1orf220	0	0	0	0	0	0	0	0	0	0	1	0	0	0	1	1	0	0	0	0	0	1	0	0	0	0	0	0	0	0	1	0	0	0	0	0	0	0	0	0	0	0	0	0	0	0	0	0	0
MIR4424	1	1	1	0	0	1	0	0	0	1	2	1	0	0	2	2	1	1	0	0	0	1	1	1	0	1	1	1	0	1	2	1	0	1	0	1	1	1	0	1	1	0	1	1	1	1	1	0	0
RALGPS2	0	0	0	0	0	1	0	0	0	0	1	0	0	0	1	1	0	1	0	0	0	1	0	0	0	0	0	0	0	0	1	0	0	0	0	0	0	0	0	0	0	0	0	0	0	0	0	0	0
ANGPTL1	1	1	1	0	0	0	0	0	0	0	1	0	0	0	1	1	1	1	0	0	0	1	1	1	0	0	1	1	0	0	1	1	0	0	0	1	0	1	0	1	0	0	1	1	1	0	1	0	0
FAM20B	0	0	0	0	0	0	0	0	0	1	1	0	0	0	2	2	0	0	0	0	0	1	1	0	0	0	0	0	0	0	1	0	0	0	0	0	0	1	1	1	0	0	0	0	0	0	0	0	0
TOR3A	0	0	0	0	0	0	0	0	0	1	2	1	0	0	2	2	0	1	0	0	0	1	0	0	0	0	0	0	0	0	1	0	0	0	0	0	1	1	1	1	0	0	0	0	0	0	0	0	0
ABL2	1	0	1	0	0	1	0	0	0	1	2	1	0	0	2	2	1	1	0	0	0	1	1	1	0	1	1	1	0	1	1	1	0	1	0	1	1	1	1	1	1	0	1	1	1	1	1	0	0
SOAT1	1	1	1	0	0	1	0	0	0	2	2	1	0	0	3	3	1	1	0	0	0	2	1	3	0	1	1	1	0	1	2	1	0	1	0	1	1	1	1	1	1	0	1	1	1	1	1	0	0
AXDND1	1	1	1	0	0	1	0	0	0	1	3	1	0	0	3	3	1	1	0	0	0	2	0	1	0	1	1	1	0	1	2	1	0	1	0	1	1	1	1	1	1	0	1	1	1	1	1	0	0
NPHS2	0	0	0	0	0	0	0	0	0	0	1	0	0	0	0	1	0	0	0	0	0	0	0	0	0	0	0	0	0	0	1	1	0	0	0	0	0	0	0	0	0	0	0	0	0	0	0	0	0
TDRD5	0	0	0	0	0	0	0	0	0	0	0	0	0	0	0	0	0	0	0	0	0	0	0	0	0	0	0	0	0	0	0	0	0	0	0	0	0	0	0	0	0	0	0	0	0	0	0	0	0
FAM163A	1	1	0	0	0	1	0	0	0	0	1	1	0	0	1	1	1	1	0	0	0	1	1	0	0	1	1	1	0	0	1	1	0	1	0	1	1	1	0	1	1	0	0	1	1	1	1	0	0
TOR1AIP2	0	0	0	0	0	0	0	0	0	0	1	0	0	0	1	1	0	1	0	0	0	1	0	1	0	0	0	0	0	0	1	1	0	0	0	0	1	0	0	0	0	0	0	0	0	1	0	0	0
TOR1AIP1	1	0	0	0	0	1	0	0	0	1	2	0	0	0	2	2	0	1	0	0	0	1	1	1	0	0	0	0	0	1	1	0	0	0	0	0	1	1	1	0	0	0	1	0	0	0	0	0	0
CEP350	1	1	1	0	0	1	0	0	0	1	2	1	0	0	3	2	1	1	0	0	0	2	1	1	0	1	1	1	0	1	2	1	0	1	0	1	1	1	1	1	1	0	1	1	1	1	1	0	0
QSOX1	0	0	1	0	0	0	0	0	0	1	2	1	0	0	2	0	1	1	0	0	0	1	1	1	0	1	1	1	0	1	1	1	0	0	0	0	1	1	1	1	0	0	1	1	1	1	1	0	0
LHX4	1	1	0	0	0	0	0	0	0	1	1	0	0	0	1	1	0	1	0	0	0	1	1	1	0	0	0	0	0	0	1	1	0	0	0	1	0	0	1	0	0	0	1	0	1	1	1	0	0
LHX4-AS1	0	0	0	0	0	0	0	0	0	0	0	0	0	0	0	0	0	0	0	0	0	0	0	0	0	0	0	0	0	0	1	0	0	0	0	0	0	0	0	0	0	0	0	0	0	0	0	0	0
ACBD6	1	0	1	0	1	1	0	0	0	1	2	0	0	0	2	2	1	1	1	0	0	2	1	0	0	0	1	1	0	1	1	1	0	1	0	1	1	1	1	1	1	0	1	1	1	1	1	0	0
MIR3121	1	1	1	0	0	1	0	0	0	1	2	1	0	0	2	3	1	1	0	0	0	2	1	1	0	1	1	1	0	1	1	1	0	1	0	1	1	1	1	1	1	0	1	1	1	1	1	0	0
OVAAL	1	1	0	0	1	1	0	0	0	1	2	1	0	0	2	2	1	1	0	0	0	1	1	1	0	1	1	1	0	1	1	1	0	1	0	1	1	1	1	1	0	0	1	0	1	1	1	0	0
XPR1	1	1	1	0	1	1	0	0	0	1	3	1	0	0	3	2	1	1	1	0	0	2	1	1	0	1	1	1	0	1	3	1	0	1	0	1	1	1	1	1	1	0	1	1	1	1	1	0	0
KIAA1614	1	0	1	0	0	1	0	0	0	1	2	1	0	0	1	2	1	1	0	0	0	1	1	1	0	1	1	1	0	1	1	1	0	1	0	1	1	1	1	1	1	0	1	1	1	1	1	0	0
KIAA1614-AS1	0	0	0	0	0	0	0	0	0	0	0	0	0	0	0	1	0	0	0	0	0	0	0	0	0	0	0	0	0	0	0	0	0	0	0	0	0	0	0	0	0	0	0	0	0	0	0	0	0
STX6	0	0	0	0	0	0	0	0	0	0	1	0	0	0	1	0	0	0	0	0	0	0	0	0	0	0	0	0	0	0	0	0	0	0	0	0	0	0	0	0	0	0	0	0	0	0	0	0	0
MR1	1	1	1	0	1	1	0	0	0	1	3	1	0	0	4	4	1	1	0	0	0	2	1	1	0	1	1	1	0	1	2	1	0	1	0	1	1	1	1	1	1	0	1	1	1	1	1	0	0
IER5	1	0	1	0	0	1	0	0	0	1	1	0	0	0	2	2	1	0	0	0	0	1	1	1	0	0	0	0	0	1	1	0	0	0	0	0	1	1	1	1	0	0	0	0	0	1	1	0	0
LINC01732	1	0	1	0	1	1	0	0	0	1	2	1	0	0	2	2	1	1	1	0	0	1	1	1	0	1	1	1	0	1	1	1	0	1	0	1	1	1	1	1	1	0	0	1	1	1	1	0	0
LINC01699	1	1	1	0	1	1	0	0	0	1	2	1	0	0	2	2	1	1	0	0	0	2	1	1	0	1	1	1	0	1	3	1	0	1	0	1	1	1	1	1	1	0	1	1	1	1	1	0	0
CACNA1E	0	0	0	0	0	0	0	0	0	0	0	0	0	0	1	1	0	0	0	0	0	1	0	0	0	0	0	0	0	0	1	0	0	0	0	0	0	0	0	1	0	0	0	0	0	0	0	0	0
ZNF648	0	0	0	0	0	0	0	0	0	0	1	0	0	0	1	1	0	0	0	0	0	0	0	0	0	0	0	1	0	0	1	0	0	0	0	0	0	0	0	0	0	0	0	0	0	1	0	0	0
LINC01344	0	0	0	0	0	1	0	0	0	1	1	0	0	0	1	0	0	0	0	0	0	1	0	1	0	1	0	0	0	0	1	0	0	0	0	0	0	1	0	0	0	0	0	0	0	0	0	0	0
GLUL	0	0	1	0	0	1	0	0	0	1	2	1	0	0	2	2	0	1	0	0	0	2	1	1	0	1	1	0	0	1	1	1	0	0	0	1	1	1	1	1	0	0	1	1	1	1	1	0	0
TEDDM1	1	0	1	0	0	1	0	0	0	1	2	1	0	0	2	2	0	1	0	0	0	2	1	1	0	0	1	0	0	1	1	1	0	0	0	1	1	1	1	1	1	0	1	1	1	1	0	0	0
[truncated: 23,076 more rows]
[truncated: 176 more columns]
