# Supplementary material for: Profiling of Human Molecular Pathways Affected by Retrotransposons at the Level of Regulation by Transcription Factor Proteins
Source: Front Immunol. 2018 Jan 30;9:30. doi: 10.3389/fimmu.2018.00030 (PMC5797644; doi:10.3389/fimmu.2018.00030)
Supplement: Table S3 — GO terms for top and bottom 6% of genes by GRE of all REs. [file Table_3.xlsx]

## Sheet: All REs, top 6% genes
enrichment_value	p_value	go_terms
9.22741	8.72164e-07	nucleus;membrane-enclosed lumen;intracellular organelle part;intracellular organelle lumen;nucleoplasm;organelle part;nuclear part;nuclear lumen;organelle lumen
7.80202	1.94563e-07	cellular protein complex assembly;macromolecular complex assembly;protein complex assembly;cellular component assembly;cellular component biogenesis;cellular macromolecular complex assembly;macromolecular complex subunit organization;cellular component organization or biogenesis;protein complex biogenesis;organelle organization;protein complex subunit organization;cellular component organization
7.51653	2.64166e-06	macromolecular complex;protein complex
7.14745	9.31258e-05	envelope;mitochondrion organization;organelle membrane;mitochondrial part;mitochondrial envelope;mitochondrial inner membrane;organelle inner membrane;mitochondrial matrix;mitochondrial membrane;mitochondrion;organelle envelope
6.73497	1.86961e-05	binding;protein binding
6.50863	2.24569e-05	cytosol;cytoplasmic part
5.50009	6.66751e-05	RNA binding;nucleic acid binding;poly(A) RNA binding
4.057	0.00491697	response to external biotic stimulus;symbiosis, encompassing mutualism through parasitism;multi-organism metabolic process;viral transcription;viral life cycle;multi-organism process;viral process;response to biotic stimulus;multi-organism cellular process;viral gene expression;interspecies interaction between organisms;response to other organism
3.97319	0.000108966	ribonucleoprotein complex assembly;ribonucleoprotein complex biogenesis;ribonucleoprotein complex subunit organization
3.60968	0.00104985	organonitrogen compound metabolic process;translation;ribosome;organonitrogen compound biosynthetic process;ribonucleoprotein complex biogenesis;peptide biosynthetic process;peptide metabolic process;mRNA metabolic process;regulation of translation;amide biosynthetic process;intracellular ribonucleoprotein complex;ribonucleoprotein complex;posttranscriptional regulation of gene expression;ribosom…
3.54027	0.000508561	double-stranded RNA binding
3.4605	0.0036422	purine nucleoside metabolic process;oxidoreductase complex;purine ribonucleoside metabolic process;purine ribonucleotide metabolic process;mitochondrial respiratory chain;nucleoside metabolic process;respiratory chain complex;purine ribonucleoside monophosphate metabolic process;purine nucleoside monophosphate metabolic process;respiratory chain;mitochondrial membrane part;respiratory chain compl…
3.2951	0.0167619	microtubule organizing center;cytoskeletal part;non-membrane-bounded organelle;intracellular non-membrane-bounded organelle;cytoskeleton;microtubule cytoskeleton;centrosome
3.00756	0.00780193	chromosome organization;chromosome;DNA packaging complex;chromatin;nuclear chromosome;nucleosome;nuclear chromatin;protein-DNA complex;chromosomal part;nuclear chromosome part
2.96472	0.001469	response to stress;cellular response to DNA damage stimulus;cellular response to stress
2.86551	0.0064394	rRNA binding;ribosome assembly
2.77535	0.00755327	DNA metabolic process;DNA repair;cellular response to DNA damage stimulus
2.76118	0.0124157	chromosomal region;telomere maintenance;chromosome, telomeric region;nuclear chromosome, telomeric region;telomere organization
2.66879	0.0235082	ribosome biogenesis;ncRNA metabolic process;ribonucleoprotein complex biogenesis;rRNA metabolic process;rRNA processing;ncRNA processing;RNA processing
2.64892	0.0242515	oxidoreductase activity;oxidation-reduction process
2.64052	0.00282055	mitotic spindle organization
2.62524	0.0230297	positive regulation of cellular component biogenesis;regulation of actin cytoskeleton organization;positive regulation of protein complex assembly;actin filament polymerization;regulation of organelle organization;positive regulation of cellular component organization;regulation of actin polymerization or depolymerization;regulation of cellular component size;regulation of cytoskeleton organizati…
2.61256	0.00295482	DNA replication;DNA-dependent DNA replication
2.44822	0.00465495	establishment of protein localization to membrane;protein localization to membrane;cellular protein localization;membrane organization;single-organism membrane organization;cellular macromolecule localization;single-organism cellular localization
2.30864	0.0179505	regulation of extrinsic apoptotic signaling pathway;negative regulation of apoptotic signaling pathway;regulation of apoptotic signaling pathway;apoptotic signaling pathway;negative regulation of extrinsic apoptotic signaling pathway via death domain receptors;negative regulation of extrinsic apoptotic signaling pathway;regulation of extrinsic apoptotic signaling pathway via death domain receptor…
2.25884	0.00627988	protein-DNA complex;protein dimerization activity;protein heterodimerization activity
2.22865	0.0380937	regulation of intrinsic apoptotic signaling pathway;positive regulation of release of cytochrome c from mitochondria;release of cytochrome c from mitochondria;regulation of apoptotic signaling pathway;apoptotic signaling pathway;intrinsic apoptotic signaling pathway;positive regulation of apoptotic signaling pathway;positive regulation of intrinsic apoptotic signaling pathway;positive regulation …
2.19297	0.0197345	transferase activity, transferring phosphorus-containing groups;catalytic activity;transferase activity
2.08898	0.00853515	autophagosome membrane;autophagosome
2.0664	0.015121	protein sumoylation;peptidyl-lysine modification;peptidyl-amino acid modification
2.04308	0.00968502	enzyme binding
2.0008	0.0102387	organelle outer membrane;outer membrane;mitochondrial outer membrane
1.96116	0.0109548	organelle assembly
1.94857	0.011262	small ribosomal subunit rRNA binding
1.94587	0.0310432	innate immune response-activating signal transduction;regulation of innate immune response;immune response-activating cell surface receptor signaling pathway;positive regulation of innate immune response;regulation of immune system process;pattern recognition receptor signaling pathway;regulation of immune response;activation of innate immune response;immune response;defense response;innate immun…
1.89054	0.0137977	nucleolus
1.88406	0.0212447	modification of morphology or physiology of other organism involved in symbiotic interaction;suppression by virus of host apoptotic process;negative regulation by symbiont of host apoptotic process;modulation by organism of apoptotic process in other organism involved in symbiotic interaction;modulation of programmed cell death in other organism involved in symbiotic interaction;modification by s…
1.81872	0.0154741	oxidoreductase activity, acting on the CH-CH group of donors, NAD or NADP as acceptor;oxidoreductase activity, acting on the CH-CH group of donors
1.75969	0.0287943	protein homooligomerization;protein tetramerization;protein oligomerization
1.73707	0.0401751	nuclear envelope;nuclear pore;nuclear membrane
1.6279	0.0340592	tRNA metabolic process;tRNA processing;tRNA modification;RNA modification
1.62411	0.034615	nucleoside binding;ribonucleotide binding;purine ribonucleoside binding;ATP binding;adenyl nucleotide binding;small molecule binding;nucleoside phosphate binding;ribonucleoside binding;purine ribonucleotide binding;purine nucleoside binding;carbohydrate derivative binding;purine ribonucleoside triphosphate binding;purine nucleotide binding;nucleotide binding;adenyl ribonucleotide binding
1.58076	0.0280417	regulation of signal transduction by p53 class mediator
1.52345	0.0455408	regulation of podosome assembly
1.52325	0.0427756	necrotic cell death;programmed necrotic cell death;necroptotic process
1.47623	0.0454457	regulation of autophagy;autophagy;macroautophagy;vacuole organization
1.4437	0.0360113	annealing activity

## Sheet: All REs, bottom 6% genes
enrichment_value	p_value	go_terms
18.4533	2.420163741837115e-07	embryonic morphogenesis;embryonic skeletal system development;skeletal system development;embryo development;chordate embryonic development;embryonic skeletal system morphogenesis;inner ear morphogenesis;ear development;pattern specification process;ear morphogenesis;sensory organ development;tissue development;anatomical structure morphogenesis;anterior/posterior pattern specification;embryo dev…
10.8297	3.6261633377268186e-05	limb development;proximal/distal pattern formation;embryonic appendage morphogenesis;embryonic limb morphogenesis;metanephros development;embryonic digit morphogenesis;limb morphogenesis;appendage morphogenesis;appendage development
9.14839	2.7965032369902915e-05	positive regulation of biological process;positive regulation of cell proliferation;positive regulation of cellular process;cell differentiation;regulation of cell proliferation;cell proliferation
8.80155	3.381700079581193e-07	gland development;endocrine system development;gland morphogenesis
8.37904	0.043253883275739195	cell part morphogenesis;cell projection organization;cellular component morphogenesis;axonogenesis;cell development;axon development;cell morphogenesis involved in differentiation;movement of cell or subcellular component;neuron projection morphogenesis;taxis;neuron differentiation;cell projection morphogenesis;cell morphogenesis;locomotion;cellular component organization;cellular component organ…
7.77302	4.7355217693433954e-08	cranial nerve development;nerve development;cranial nerve morphogenesis
7.40281	0.00153281509826481	central nervous system neuron differentiation;forebrain neuron differentiation;forebrain generation of neurons;forebrain neuron development;central nervous system neuron development
7.35819	2.3030628990251063e-05	pituitary gland development;endocrine system development;diencephalon development
7.28366	1.08423158749532e-06	neuron migration
7.13145	0.004346913770467883	embryonic morphogenesis;nephron tubule formation;mesonephric tubule development;regulation of branching involved in ureteric bud morphogenesis;embryo development;positive regulation of kidney development;nephron tubule development;regulation of morphogenesis of a branching structure;metanephric nephron tubule formation;nephron epithelium development;renal system development;mesonephric epithelium…
7.10712	0.006353922663049921	mesenchyme development;mesenchymal cell development;neural crest cell development;neural crest cell differentiation;mesenchymal cell differentiation;neural crest cell migration;ameboidal-type cell migration
6.97947	4.049191869429865e-07	palate development
6.63454	0.0014335657636639185	central nervous system neuron differentiation;regulation of transcription from RNA polymerase II promoter involved in spinal cord motor neuron fate specification;ventral spinal cord interneuron fate commitment;spinal cord motor neuron differentiation;spinal cord patterning;neuron fate commitment;ventral spinal cord interneuron differentiation;neuron fate specification;spinal cord dorsal/ventral p…
6.49451	1.2028333650973727e-06	transcription factor activity, RNA polymerase II distal enhancer sequence-specific binding
5.98651	0.0017113083865774703	regulation of nervous system development;positive regulation of developmental process;gliogenesis;negative regulation of neurogenesis;cell development;negative regulation of cell development;negative regulation of multicellular organismal process;negative regulation of cell differentiation;positive regulation of neurogenesis;regulation of neurogenesis;positive regulation of cell differentiation;r…
5.78597	0.012609627677270988	camera-type eye development;camera-type eye morphogenesis;retina morphogenesis in camera-type eye;sensory organ development;retina development in camera-type eye;neural retina development;sensory organ morphogenesis;eye morphogenesis;eye development
5.2751	0.0012272077946303014	reproductive structure development;reproductive process;reproduction;sex differentiation;development of primary sexual characteristics;male sex differentiation;male gonad development;reproductive system development;development of primary male sexual characteristics;developmental process involved in reproduction;gonad development;single organism reproductive process
5.19549	0.0005414184300508411	multicellular organismal reproductive process;sexual reproduction;reproduction;reproductive process;male gamete generation;spermatogenesis;multi-organism process;multicellular organism reproduction;gamete generation;multi-organism reproductive process;single organism reproductive process
5.18207	6.626150551018618e-06	HMG box domain binding
5.15263	0.00027510360771681834	forebrain regionalization;telencephalon regionalization
5.0617	3.321706142762893e-05	transcription factor binding
4.79844	0.00011855461781333442	RNA polymerase II core promoter sequence-specific DNA binding;core promoter binding;core promoter sequence-specific DNA binding
4.55991	0.0039450149454632955	negative regulation of apoptotic process;negative regulation of cell death;cell death;positive regulation of cell proliferation;regulation of programmed cell death;negative regulation of programmed cell death;regulation of cell proliferation;apoptotic process;programmed cell death;regulation of cell death;negative regulation of cell differentiation;regulation of apoptotic process
4.48134	5.5987968740574125e-05	transcription factor complex
4.34406	0.00032078700635049804	transcriptional repressor activity, RNA polymerase II core promoter proximal region sequence-specific binding;transcriptional repressor activity, RNA polymerase II transcription regulatory region sequence-specific binding
4.32431	0.0017396692567669561	stem cell differentiation
4.3038	0.0012862646758465322	odontogenesis of dentin-containing tooth;odontogenesis
4.08281	0.006975264945365995	columnar/cuboidal epithelial cell development;type B pancreatic cell development;enteroendocrine cell differentiation;epithelial cell development;smoothened signaling pathway;endocrine system development;endocrine pancreas development;pancreatic A cell differentiation;glandular epithelial cell differentiation;pancreas development;type B pancreatic cell differentiation;glandular epithelial cell de…
3.81799	0.0010095800326745817	epithelial cell proliferation;positive regulation of epithelial cell proliferation;negative regulation of epithelial cell proliferation;regulation of epithelial cell proliferation
3.63868	0.005681992874620385	locomotory behavior;single-organism behavior;adult locomotory behavior;behavior;adult behavior
3.52012	0.0053574176765489165	embryonic forelimb morphogenesis;hindlimb morphogenesis;forelimb morphogenesis
3.50712	0.0035098374556809097	pattern specification involved in kidney development;specification of loop of Henle identity;nephron tubule formation;segment specification;specification of nephron tubule identity;pattern specification involved in metanephros development;loop of Henle development;renal system pattern specification;proximal/distal pattern formation involved in nephron development
3.47009	0.000566626913376875	regulation of embryonic development;negative regulation of embryonic development
3.40086	0.004433995986431965	organ induction;developmental induction;embryonic skeletal joint development;regulation of organ formation;embryonic skeletal joint morphogenesis
3.35473	0.0006791444509337425	peripheral nervous system neuron development;peripheral nervous system neuron differentiation;peripheral nervous system development
3.1657	0.027213934359208356	optic cup morphogenesis involved in camera-type eye development;camera-type eye morphogenesis;response to nutrient levels;embryonic camera-type eye development;embryonic camera-type eye morphogenesis;embryonic camera-type eye formation;eye morphogenesis;embryonic eye morphogenesis
3.15614	0.004299642882462671	central nervous system segmentation;brain segmentation;rhombomere 3 development;rhombomere development
3.1479	0.012199076498702744	digestive tract development;embryonic digestive tract development;digestive tract morphogenesis;ventricular septum morphogenesis;embryonic digestive tract morphogenesis;digestive system development;cardiac chamber development;ventricular septum development;cardiac septum development
3.11757	0.007739829221765137	regulation of mesenchymal cell proliferation;axis elongation;ureter smooth muscle development;branch elongation of an epithelium;smooth muscle tissue development;ureter development;trachea development;mesenchymal cell proliferation;protein localization to nucleus;mesenchymal cell proliferation involved in ureter development;ureter smooth muscle cell differentiation;negative regulation of kidney d…
3.10353	0.02156237466209728	nephron tubule formation;nephric duct morphogenesis;regulation of branching involved in ureteric bud morphogenesis;mesonephric tubule formation;positive regulation of kidney development;pharyngeal system development;mesenchymal to epithelial transition;kidney mesenchyme development;nephric duct development;cell proliferation involved in kidney development;regulation of kidney development;mesenchy…
2.96319	0.012963488456250597	eye morphogenesis;camera-type eye morphogenesis;lens morphogenesis in camera-type eye;lens development in camera-type eye
2.95213	0.012767463424109749	cranial nerve morphogenesis;autonomic nervous system development;parasympathetic nervous system development;facial nerve development;preganglionic parasympathetic fiber development;facial nerve structural organization;anatomical structure arrangement;cranial nerve structural organization;facial nerve morphogenesis
2.84744	0.005416129521534073	kidney development;embryonic cranial skeleton morphogenesis;cranial skeletal system development;regulation of ossification
2.846	0.0037606171609139336	digestive tract morphogenesis;hindgut development;hindgut morphogenesis
2.81108	0.014418909024307265	axis specification;anterior/posterior axis specification;embryonic axis specification;embryonic pattern specification
2.76954	0.03967614515342321	mesenchymal cell apoptotic process;negative regulation of mesenchymal cell apoptotic process;cochlea morphogenesis;ureter development;regulation of epithelial tube formation;cochlea development;regulation of mesenchymal cell apoptotic process
2.76266	0.02954845446624501	negative regulation of myoblast differentiation;regulation of myoblast differentiation;muscle organ development;metanephric nephron morphogenesis;ureter morphogenesis;regulation of branching involved in ureteric bud morphogenesis;negative regulation of muscle cell differentiation;ureter development;positive regulation of kidney development;myoblast differentiation;regulation of muscle cell differ…
2.76126	0.0017328051970865593	middle ear morphogenesis
2.70219	0.018779011128423145	positive regulation of cartilage development;endochondral bone morphogenesis;regulation of cartilage development;chondrocyte differentiation;positive regulation of chondrocyte differentiation;connective tissue development;regulation of chondrocyte differentiation;cartilage development
2.66877	0.01969412068666279	mesodermal cell differentiation;endoderm formation;mesoderm morphogenesis;cell fate commitment involved in formation of primary germ layer;gastrulation;endoderm development;mesodermal cell fate specification;mesodermal cell fate commitment;endodermal cell fate commitment;mesoderm development;endodermal cell differentiation;mesoderm formation;formation of primary germ layer
2.61813	0.0031887172727398327	tongue development
2.59871	0.029409696514523468	vasculature development;angiogenesis;circulatory system development;cardiovascular system development;blood vessel development;anatomical structure formation involved in morphogenesis;blood vessel morphogenesis
2.55633	0.0347238128517262	regulation of mesenchymal cell proliferation;axis elongation;branch elongation of an epithelium;prostate gland development;Clara cell differentiation;otic vesicle development;lung epithelial cell differentiation;morphogenesis of an epithelial bud;positive regulation of Wnt signaling pathway;morphogenesis of a branching epithelium;lung morphogenesis;ureter smooth muscle development;dorsal/ventral …
2.48656	0.010665249870758462	olfactory bulb development;olfactory lobe development;olfactory bulb interneuron differentiation
2.40468	0.003938707586405691	AT DNA binding
2.401	0.003971964413544284	epithelial cell fate commitment
2.37822	0.004545443341114407	lacrimal gland development;exocrine system development
2.29461	0.041450746521536866	regulation of heart morphogenesis;artery development;artery morphogenesis;aorta development;aorta morphogenesis
2.26893	0.009899097421602924	cartilage development;glossopharyngeal nerve morphogenesis;thyroid gland development;glossopharyngeal nerve development
2.24685	0.005668166601673323	HECT domain binding
2.24507	0.006793884990161846	regulation of neuron apoptotic process;neuron apoptotic process;negative regulation of neuron apoptotic process;regulation of neuron death;negative regulation of neuron death;neuron death
2.21563	0.006086514652960808	habenula development;epithalamus development
2.18131	0.010976552710484656	cerebral cortex GABAergic interneuron differentiation;cerebral cortex neuron differentiation;GABAergic neuron differentiation;forebrain neuron fate commitment
2.17012	0.022198983935584702	bone morphogenesis;heart valve development;positive regulation of cartilage development;endochondral bone morphogenesis;cellular response to transforming growth factor beta stimulus;heart valve morphogenesis;chondrocyte differentiation;replacement ossification;bone development;enhancer sequence-specific DNA binding;enhancer binding;endochondral ossification
2.14731	0.03619784194167295	regulation of transcription involved in cell fate commitment;regulation of transcription from RNA polymerase II promoter involved in spinal cord motor neuron fate specification;regulation of transcription from RNA polymerase II promoter involved in ventral spinal cord interneuron specification;negative regulation of glial cell differentiation;negative regulation of gliogenesis
2.06689	0.027441206503853146	hippocampus development;pallium development;telencephalon cell migration;cerebral cortex radially oriented cell migration;forebrain ventricular zone progenitor cell division;forebrain cell migration;cerebral cortex development;cerebral cortex cell migration;limbic system development;cell proliferation in forebrain
2.01831	0.011407542634858839	uterus development;male gonad development
2.01211	0.04626117052215174	epithelial tube branching involved in lung morphogenesis;lung-associated mesenchyme development
1.99364	0.04800611744100749	cell-cell signaling;positive regulation of Wnt signaling pathway;Wnt signaling pathway;negative regulation of Wnt signaling pathway;negative regulation of canonical Wnt signaling pathway;cell-cell signaling by wnt;cell surface receptor signaling pathway involved in cell-cell signaling;positive regulation of canonical Wnt signaling pathway;beta-catenin binding;canonical Wnt signaling pathway;regul…
1.97049	0.02331183055050432	commitment of neuronal cell to specific neuron type in forebrain;forebrain neuron fate commitment
1.94154	0.037386597916806236	otic vesicle formation;otic vesicle development;otic vesicle morphogenesis
1.89104	0.01764244037156063	heart valve development;deltoid tuberosity development
1.88614	0.0190430817965074	hypothalamus cell differentiation;hypothalamus cell migration;hypothalamus development
1.83315	0.0319623276965095	dopaminergic neuron differentiation;regulation of dopaminergic neuron differentiation;midbrain development
1.74056	0.019454081641391906	innervation
1.72508	0.02064947997261394	cartilage condensation;tissue homeostasis;cell aggregation
1.71949	0.019077240723808068	cranial nerve formation
1.71912	0.019093300904819515	sclerotome development
1.7191	0.019094303018195643	forebrain anterior/posterior pattern specification
1.68938	0.04517641224716656	embryonic skeletal joint development;chondrocyte differentiation;positive regulation of bone mineralization;regulation of biomineral tissue development;eyelid development in camera-type eye;biomineral tissue development;embryonic hindlimb morphogenesis;extracellular matrix assembly;regulation of bone mineralization;positive regulation of biomineral tissue development;positive regulation of ossifi…
1.6518	0.038758136556671756	endochondral bone morphogenesis;cartilage development involved in endochondral bone morphogenesis
1.64358	0.042598470275538786	regulation of stem cell proliferation;positive regulation of neuroblast proliferation;stem cell proliferation;neuroblast proliferation;forebrain dorsal/ventral pattern formation;regulation of neuroblast proliferation;neural precursor cell proliferation;regulation of neural precursor cell proliferation;positive regulation of stem cell proliferation;positive regulation of neural precursor cell prol…
1.62164	0.028187558204346975	motor neuron axon guidance
1.61824	0.026574285869788224	parathyroid gland development;thymus development
1.61716	0.044509961720553035	regulation of mesenchymal cell proliferation;epithelial cell proliferation involved in lung morphogenesis
1.61478	0.038897023867913265	osteoblast differentiation;endochondral bone morphogenesis;head morphogenesis;body morphogenesis;face morphogenesis;replacement ossification;face development;endochondral ossification
1.59913	0.02519174811300099	spleen development
1.59115	0.025636103407345887	regulation of odontogenesis
1.58942	0.04895768171876166	neural tube patterning;rostrocaudal neural tube patterning
1.54056	0.02880353343207366	nose development
1.48433	0.04013676726251756	skin development;skin epidermis development;prostate gland morphogenetic growth;molting cycle process;epidermis development;hair cycle process;hair cycle;hair follicle development;molting cycle
1.46498	0.03427893132342856	neuron cell-cell adhesion
1.45947	0.049409707758679665	hippocampus development;dentate gyrus development
1.42339	0.03772366033654554	vestibulocochlear nerve development
1.41251	0.03877137592994896	definitive hemopoiesis
1.39357	0.04860889083122444	trigeminal nerve development
