# Supplementary material for: Profiling of Human Molecular Pathways Affected by Retrotransposons at the Level of Regulation by Transcription Factor Proteins
Source: Front Immunol. 2018 Jan 30;9:30. doi: 10.3389/fimmu.2018.00030 (PMC5797644; doi:10.3389/fimmu.2018.00030)
Supplement: Table S4 — PII score for all REs for human molecular pathways. [file Table_4.xlsx]

## Sheet: Long pathways, all_ REs
Pathway name	PII	number of gene products in a pathway
biocarta_how_does_salmonella_hijack_a_cell_Main_Pathway	1.04026	11
biocarta_how_does_salmonella_hijack_a_cell_Pathway_(lamellipodium_assembly)	1.04026	11
Rac1_Signaling	1.01985	15
NCI_IL3_mediated_signaling_events_Main_Pathway	0.97261	18
NCI_CDC42_signaling_events_Pathway_(retrograde_vesicle_mediated_transport_Golgi_to_ER)	0.966607	10
reactome_Removal_of_the_Flap_Intermediate_Main_Pathway	0.962406	14
biocarta_role_of_ran_in_mitotic_spindle_regulation_Main_Pathway	0.954098	10
biocarta_mechanism_of_protein_import_into_the_nucleus_Main_Pathway	0.946887	12
reactome_Nuclear_import_of_Rev_protein_Main_Pathway	0.944385	28
reactome_SLBP_Dependent_Processing_of_Replication_Dependent_Histone_Pre_mRNAs_Main_Pathway	0.943586	11
reactome_SLBP_independent_Processing_of_Histone_Pre_mRNAs_Main_Pathway	0.941244	10
Ras_Pathway_Golgi_Trafficking_and_Vesicle_Formation	0.936327	10
reactome_MicroRNA_miRNA_biogenesis_Main_Pathway	0.934004	11
reactome_Removal_of_the_Flap_Intermediate_from_the_C_strand_Main_Pathway	0.931252	10
reactome_NEP_NS2_Interacts_with_the_Cellular_Export_Machinery_Main_Pathway	0.926396	26
NCI_Aurora_B_signaling_Pathway_(cytokinesis)	0.92579	12
reactome_Rev_mediated_nuclear_export_of_HIV_RNA_Main_Pathway	0.922765	29
reactome_Polymerase_switching_Main_Pathway	0.921417	14
reactome_Polymerase_switching_on_the_C_strand_of_the_telomere_Main_Pathway	0.921417	14
reactome_mRNA_decay_by_3_to_5_exoribonuclease_Main_Pathway	0.919483	11
biocarta_y_branching_of_actin_filaments_Main_Pathway	0.907867	16
biocarta_role_of_mitochondria_in_apoptotic_signaling_Main_Pathway	0.903638	12
reactome_Unwinding_of_DNA_Main_Pathway	0.901881	11
reactome_Transport_of_the_SLBP_Dependant_Mature_mRNA_Main_Pathway	0.895376	30
reactome_Transport_of_the_SLBP_independent_Mature_mRNA_Main_Pathway	0.892905	29
reactome_Mismatch_repair_MMR_directed_by_MSH2_MSH6_MutSalpha__Main_Pathway	0.892836	14
reactome_snRNP_Assembly_Main_Pathway	0.891676	46
NCI_PDGFR_beta_signaling_Pathway_(cell_migration)	0.89132	15
biocarta_role_of_pi3k_subunit_p85_in_regulation_of_actin_organization_and_cell_migration_Main_Pathway	0.889598	16
KEGG_alpha_Linolenic_acid_metabolism_Main_Pathway	0.889315	22
mTOR_Pathway_Translation_Elongation	0.888237	17
reactome_Transport_of_Ribonucleoproteins_into_the_Host_Nucleus_Main_Pathway	0.887816	26
reactome_Peptide_chain_elongation_Main_Pathway	0.884335	84
reactome_Toll_Like_Receptor_4_TLR4_Cascade_Main_Pathway	0.882998	10
reactome_HSF1_activation_Main_Pathway	0.88289	10
reactome_Formation_of_the_ternary_complex_and_subsequently_the_43S_complex_Main_Pathway	0.881232	48
reactome_Viral_mRNA_Translation_Main_Pathway	0.880073	84
reactome_RNA_Polymerase_III_Chain_Elongation_Main_Pathway	0.879797	18
reactome_E2F_mediated_regulation_of_DNA_replication_Main_Pathway	0.878811	17
reactome_G1_S_Specific_Transcription_Main_Pathway	0.878811	17
reactome_Regulation_of_Glucokinase_by_Glucokinase_Regulatory_Protein_Main_Pathway	0.878517	26
reactome_Ribosomal_scanning_and_start_codon_recognition_Main_Pathway	0.877691	55
NCI_Sumoylation_by_RanBP2_regulates_transcriptional_repression_Main_Pathway	0.87738	15
reactome_Nonsense_Mediated_Decay_NMD_independent_of_the_Exon_Junction_Complex_EJC__Main_Pathway	0.877137	89
reactome_Nuclear_Pore_Complex_NPC_Disassembly_Main_Pathway	0.875765	27
reactome_Eukaryotic_Translation_Termination_Main_Pathway	0.87565	84
reactome_Translation_initiation_complex_formation_Main_Pathway	0.874277	55
Erythropoietin_Pathway_Gene_Expression_Neuroprotection_via_NFKB2	0.873784	10
reactome_Vpr_mediated_nuclear_import_of_PICs_Main_Pathway	0.871176	28
NCI_Signaling_events_mediated_by_focal_adhesion_kinase_Pathway_(negative_regulation_of_cell_adhesion_involved_in_substrate_bound_cell_migration)	0.87103	12
reactome_Transport_of_Mature_mRNA_Derived_from_an_Intronless_Transcript_Main_Pathway	0.870514	32
reactome_Transport_of_Mature_mRNA_derived_from_an_Intron_Containing_Transcript_Main_Pathway	0.870183	47
reactome_Formation_of_a_pool_of_free_40S_subunits_Main_Pathway	0.870044	94
reactome_PECAM1_interactions_Main_Pathway	0.869627	11
NCI_TRAIL_signaling_Main_Pathway	0.869236	21
NCI_Arf6_downstream_Main_Pathway	0.868689	15
reactome_L13a_mediated_translational_silencing_of_Ceruloplasmin_expression_Main_Pathway	0.868478	104
reactome_GTP_hydrolysis_and_joining_of_the_60S_ribosomal_subunit_Main_Pathway	0.867681	105
reactome_Mismatch_repair_MMR_directed_by_MSH2_MSH3_MutSbeta__Main_Pathway	0.866205	14
reactome_Dual_incision_reaction_in_GG_NER_Main_Pathway	0.865832	20
reactome_Formation_of_incision_complex_in_GG_NER_Main_Pathway	0.865832	20
biocarta_hiv_1_nef_negative_effector_of_fas_and_tnf_Pathway_(Pathway_degradation_of_CASP8_BIRC2_APAF1)	0.864805	13
SPP1_Pathway_in_Osteoclasts	0.864124	34
NCI_Canonical_NF_kappaB_Pathway_(proteasomal_ubiquitin_dependent_protein_catabolic_process)	0.86399	11
KEGG_DNA_replication_Main_Pathway	0.862779	36
biocarta_regulation_of_eif2_Main_Pathway	0.862605	11
reactome_Viral_Messenger_RNA_Synthesis_Main_Pathway	0.860238	14
CD16_Pathway_in_Natural_Killer_cells	0.859855	24
dolichyl-diphosphooligosaccharide_biosynthesis	0.859175	10
biocarta_induction_of_apoptosis_through_dr3_and_dr4_5_death_receptors_Pathway_(Pathway_degradation_of_CASP3_CASP10_CASP10)	0.859127	12
biocarta_sumoylation_by_ranbp2_regulates_transcriptional_repression_Main_Pathway	0.857394	14
reactome_Repair_synthesis_for_gap_filling_by_DNA_polymerase_in_TC_NER_Main_Pathway	0.857287	15
reactome_Repair_synthesis_of_patch_27_30_bases_long_by_DNA_polymerase_Main_Pathway	0.857287	15
reactome_Basigin_interactions_Main_Pathway	0.855037	14
NCI_CDC42_signaling_events_Pathway_(actin_cytoskeleton_organization)	0.85486	15
Cell_Adhesion_Regulated_by_CDHs	0.852847	38
NCI_Caspase_Cascade_in_Apoptosis_Pathway_(apoptosis)	0.852269	10
reactome_Nonsense_Mediated_Decay_NMD_enhanced_by_the_Exon_Junction_Complex_EJC__Main_Pathway	0.850868	106
UTP_and_CTP_ide_novoi_biosynthesis	0.849323	12
reactome_SRP_dependent_cotranslational_protein_targeting_to_membrane_Main_Pathway	0.848204	107
NCI_ATR_signaling_Main_Pathway	0.847884	27
superpathway_of_pyrimidine_deoxyribonucleotides_ide_novoi_biosynthesis	0.847583	21
reactome_Cytosolic_tRNA_aminoacylation_Main_Pathway	0.845415	24
reactome_mRNA_Capping_Main_Pathway	0.845317	28
NCI_N_cadherin_signaling_events_Pathway_(myoblast_differentiation)	0.844909	10
Cellular_Apoptosis_Pathway_Gene_Expression_FLIP_CIAP2_BFL1_BCL2_via_NFKB2	0.844469	12
KEGG_Shigellosis_Main_Pathway	0.844145	25
NCI_ATR_signaling_Pathway_(response_to_G2_M_transition_DNA_damage_checkpoint_signal)	0.843384	23
NCI_ATR_signaling_Pathway_(regulation_of_double_strand_break_repair_via_homologous_recombination)	0.842698	24
FN1_Influence_on_Cell_Motility_via_Integrins	0.841746	34
reactome_RNA_Pol_II_CTD_phosphorylation_and_interaction_with_CE_Main_Pathway	0.841432	26
NCI_ATR_signaling_Pathway_(Pathway_negative_regulation_of_transcription_during_mitosis_via_CHEK1)	0.841402	22
reactome_Activation_of_the_pre_replicative_complex_Main_Pathway	0.841054	30
reactome_Transcription_coupled_NER_TC_NER__Main_Pathway	0.840403	12
reactome_Polo_like_kinase_mediated_events_Main_Pathway	0.839934	16
biocarta_double_stranded_rna_induced_gene_expression_Main_Pathway	0.839823	10
biocarta_proteasome_complex_Main_Pathway	0.839249	21
biocarta_proteasome_complex_Pathway_(Pathway_degradation_of_PSMA1)	0.839249	21
NCI_Arf6_trafficking_events_Pathway_(calcium_ion_dependent_exocytosis)	0.838814	12
NCI_Arf6_trafficking_events_Pathway_(clathrin_coat_assembly)	0.838299	13
reactome_RNA_Polymerase_III_Transcription_Initiation_From_Type_3_Promoter_Main_Pathway	0.838139	28
reactome_Negative_regulators_of_RIG_I_MDA5_signaling_Main_Pathway	0.838029	21
reactome_Regulation_of_signaling_by_CBL_Main_Pathway	0.837638	11
NCI_Class_I_PI3K_signaling_events_mediated_by_Akt_Pathway_(cell_survival)	0.837048	12
reactome_Inhibition_of_replication_initiation_of_damaged_DNA_by_RB1_E2F1_Main_Pathway	0.836541	12
KEGG_Terpenoid_backbone_biosynthesis_Main_Pathway	0.836012	21
TRAF_Pathway_Direct_Antimicrobial_Response_and_Cell-Mediated_Immunity_and_Apoptosis_of_Host_Cell	0.835595	10
NCI_Atypical_NF_kappaB_Pathway_(Pathway_degradation_of_NFKB1_NFKBIA)	0.834411	11
NCI_mTOR_signaling_Pathway_(translational_initiation)	0.833581	13
HGF_Pathway_Regulation_of_Cytoskeleton_Cell_Polarity_and_Cell_Motility	0.833065	13
reactome_Iron_uptake_and_transport_Main_Pathway	0.83293	13
reactome_Tristetraprolin_TTP_destabilizes_mRNA_Main_Pathway	0.832894	17
reactome_RNA_Polymerase_III_Transcription_Initiation_From_Type_1_Promoter_Main_Pathway	0.832668	27
reactome_Cytosolic_sensors_of_pathogen_associated_DNA_Main_Pathway	0.832462	22
superpathway_of_geranylgeranyldiphosphate_biosynthesis_I_via_mevalonate	0.832373	12
superpathway_of_pyrimidine_deoxyribonucleoside_salvage	0.832078	16
IL-2_Pathway_IL2_Gene_Expression_via_POLR1E_EGR1_HMGA1_ELF1_POU2F1_MYC	0.831761	45
KEGG_Lysine_degradation_Main_Pathway	0.831336	16
biocarta_il_2_receptor_beta_chain_in_t_cell_activation_Pathway_(apoptosis)	0.830974	10
reactome_Activation_of_ATR_in_response_to_replication_stress_Main_Pathway	0.830917	37
NCI_RAC1_signaling_Pathway_(lamellipodium_assembly)	0.830629	18
NCI_Validated_transcriptional_targets_of_TAp63_isoforms_Pathway_(Pathway_degradation_of_TP63)	0.829874	13
NCI_Signaling_events_mediated_by_VEGFR1_and_VEGFR2_Pathway_(focal_adhesion_assembly)	0.829308	13
reactome_SCF_beta_TrCP_mediated_degradation_of_Emi1_Main_Pathway	0.829148	53
NAD_ide_novoi_biosynthesis	0.828954	12
NCI_Osteopontin_mediated_events_Pathway_(bone_resorption)	0.82858	11
reactome_Formation_of_Senescence_Associated_Heterochromatin_Foci_SAHF__Main_Pathway	0.828557	16
KEGG_Ribosome_Main_Pathway	0.828162	137
reactome_Formation_of_the_Early_Elongation_Complex_Main_Pathway	0.827834	32
reactome_Formation_of_the_HIV_1_Early_Elongation_Complex_Main_Pathway	0.827834	32
biocarta_integrin_signaling_Main_Pathway	0.827314	24
KEGG_Bacterial_invasion_of_epithelial_cells_Main_Pathway	0.826829	53
biocarta_ceramide_signaling_Main_Pathway	0.826192	32
IGF1R_Signaling_Pathway_Protein_Synthesis	0.825839	20
reactome_Transferrin_endocytosis_and_recycling_Main_Pathway	0.825769	29
reactome_Kinesins_Main_Pathway	0.825715	22
NCI_mTOR_signaling_Pathway_(Pathway_rRNA_transcription_via_RRN3)	0.824297	14
reactome_RNA_Polymerase_III_Transcription_Initiation_From_Type_2_Promoter_Main_Pathway	0.82378	26
reactome_HIV_Transcription_Initiation_Main_Pathway	0.823603	43
reactome_RNA_Polymerase_II_HIV_Promoter_Escape_Main_Pathway	0.823603	43
reactome_RNA_Polymerase_II_Promoter_Escape_Main_Pathway	0.823603	43
reactome_RNA_Polymerase_II_Transcription_Initiation_And_Promoter_Clearance_Main_Pathway	0.823603	43
reactome_RNA_Polymerase_II_Transcription_Initiation_Main_Pathway	0.823603	43
reactome_RNA_Polymerase_II_Transcription_Pre_Initiation_And_Promoter_Opening_Main_Pathway	0.823603	43
reactome_Transcription_of_the_HIV_genome_Main_Pathway	0.823603	43
superpathway_of_pyrimidine_ribonucleotides_ide_novoi_biosynthesis	0.823553	14
CD40_Pathway_Gene_Expression_Cell_Adhesion_Molecule_via_NFKB2	0.823302	13
CD40_Pathway_Gene_Expression_Cell_Survival_via_NFKB2	0.823302	13
CD40_Pathway_Gene_Expression_Co-Stimulatory_Molecules_via_NFKB2	0.823302	13
CD40_Pathway_Gene_Expression_COX2_and_Prostaglandins_via_NFKB2	0.823302	13
CD40_Pathway_Gene_Expression_Immunoglobulin_Class_Switch_via_NFKB2	0.823302	13
CD40_Pathway_Gene_Expression_Pro-Inflamatory_Cytokines_via_NFKB2	0.823302	13
CD40_Pathway_Gene_Expression_Procoagulant_Activity_via_NFKB2	0.823302	13
CDC42_Pathway	0.822334	34
biocarta_regulation_of_splicing_through_sam68_Main_Pathway	0.822043	10
NCI_Signaling_events_mediated_by_VEGFR1_and_VEGFR2_Pathway_(cell_proliferation)	0.819889	13
biocarta_cdk_regulation_of_dna_replication_Main_Pathway	0.819857	17
reactome_Regulation_of_KIT_signaling_Main_Pathway	0.819591	12
reactome_Abortive_elongation_of_HIV_1_transcript_in_the_absence_of_Tat_Main_Pathway	0.818913	23
tRNA_charging	0.818786	39
MAPK_Family_Pathway_Chromatin_Remodelling	0.818604	22
Mismatch_Repair_in_Eukaryotes_Pathway	0.818037	19
Mitochondrial_Apoptosis_Pathway_Apoptosis	0.81756	19
reactome_DNA_Damage_Telomere_Stress_Induced_Senescence_Main_Pathway	0.817412	38
superpathway_of_methionine_degradation	0.817406	17
reactome_Vpu_mediated_degradation_of_CD4_Main_Pathway	0.816921	51
Gamma-Aminobutyric_Acid_A_Receptor_Pathway	0.816832	15
NCI_Aurora_A_signaling_Pathway_(spindle_assembly)	0.816768	10
biocarta_ucalpain_and_friends_in_cell_spread_Main_Pathway	0.815586	17
biocarta_akap95_role_in_mitosis_and_chromosome_dynamics_Main_Pathway	0.815565	13
biocarta_akap95_role_in_mitosis_and_chromosome_dynamics_Pathway_(mitotic_chromosome_condensation)	0.815565	13
biocarta_akap95_role_in_mitosis_and_chromosome_dynamics_Pathway_(mitotic_chromosome_decondensation)	0.815565	13
reactome_Ubiquitin_Mediated_Degradation_of_Phosphorylated_Cdc25A_Main_Pathway	0.814645	51
reactome_Nef_mediated_downregulation_of_MHC_class_I_complex_cell_surface_expression_Main_Pathway	0.814511	10
reactome_CDK_mediated_phosphorylation_and_removal_of_Cdc6_Main_Pathway	0.814228	50
KEGG_Apoptosis_Main_Pathway	0.814135	43
NCI_E_cadherin_signaling_in_keratinocytes_Pathway_(adherens_junction_organization)	0.814015	10
reactome_RNA_Polymerase_III_Transcription_Termination_Main_Pathway	0.812587	23
reactome_Meiotic_recombination_Main_Pathway	0.812074	54
pyrimidine_deoxyribonucleotides_ide_novoi_biosynthesis	0.811864	15
VEGF_Pathway_Gene_Expression_and_Cell_Proliferation_via_MAPK7	0.811576	12
KEGG_Mismatch_repair_Main_Pathway	0.811165	23
NCI_PDGFR_beta_signaling_Pathway_(chemotaxis)	0.810961	19
reactome_VEGFR2_mediated_vascular_permeability_Main_Pathway	0.810936	25
reactome_Packaging_Of_Telomere_Ends_Main_Pathway	0.81089	31
biocarta_induction_of_apoptosis_through_dr3_and_dr4_5_death_receptors_Pathway_(apoptosis)	0.810624	17
NCI_FGF_signaling_Main_Pathway	0.810367	18
Chemokine_Ligand_2_Signaling	0.808974	23
NCI_Regulation_of_cytoplasmic_and_nuclear_SMAD2_3_signaling_Main_Pathway	0.808914	18
reactome_Cleavage_of_Growing_Transcript_in_the_Termination_Region_Main_Pathway	0.808762	33
reactome_mRNA_3_end_processing_Main_Pathway	0.808762	33
NCI_ErbB1_downstream_signaling_Pathway_(ruffle_organization)	0.808445	18
reactome_Regulation_of_activated_PAK_2p34_by_proteasome_mediated_degradation_Main_Pathway	0.808436	49
NCI_N_cadherin_signaling_events_Pathway_(regulation_of_cell_cell_adhesion)	0.808055	13
reactome_pre_mRNA_splicing_Main_Pathway	0.808008	113
reactome_Retrograde_neurotrophin_signalling_Main_Pathway	0.807999	13
reactome_CDT1_association_with_the_CDC6_ORC_origin_complex_Main_Pathway	0.80788	58
RANK_Signaling_in_Osteoclasts_Pathway_Resorption	0.807512	32
ERK_Signaling_Pathway_EGFR_signaling	0.807483	12
NCI_E_cadherin_signaling_in_the_nascent_adherens_junction_Pathway_(regulation_of_actin_nucleation)	0.807336	12
NCI_ATM_Pathway_(G1_S_transition_checkpoint)	0.806844	21
BRCA1_Pathway_Mismatch_Repair	0.806599	12
reactome_Autodegradation_of_the_E3_ubiquitin_ligase_COP1_Main_Pathway	0.805817	51
superpathway_of_cholesterol_biosynthesis	0.805704	25
KEGG_Regulation_of_autophagy_Main_Pathway	0.805568	10
reactome_PIP3_activates_AKT_signaling_Main_Pathway	0.805262	10
KEGG_Linoleic_acid_metabolism_Main_Pathway	0.805237	29
NCI_PLK1_signaling_events_Pathway_(proteasomal_ubiquitin_dependent_protein_catabolic_process)	0.804849	12
reactome_G0_and_Early_G1_Main_Pathway	0.803789	20
reactome_Orc1_removal_from_chromatin_Main_Pathway	0.803609	70
NCI_PLK1_signaling_events_Pathway_(Golgi_organization)	0.803545	14
NCI_PLK1_signaling_events_Pathway_(regulation_of_mitotic_centrosome_separation)	0.803545	14
NCI_PLK1_signaling_events_Pathway_(spindle_elongation)	0.803545	14
reactome_U12_Dependent_Splicing_Main_Pathway	0.803307	42
reactome_Signaling_by_ERBB2_Main_Pathway	0.802864	18
reactome_Cholesterol_biosynthesis_Main_Pathway	0.802763	19
biocarta_signal_transduction_through_il1r_Pathway_(Pathway_protein_ubiquitination_of_CHUK_PEBP1)	0.802067	10
RANK_Signaling_in_Osteoclasts_Pathway_Inhibition_of_Death	0.800275	29
reactome_Activation_of_NF_kappaB_in_B_cells_Main_Pathway	0.800219	56
biocarta_tnfr1_signaling_Main_Pathway	0.800189	16
reactome_Interleukin_2_signaling_Main_Pathway	0.799613	12
NCI_LKB1_signaling_events_Pathway_(establishment_of_cell_polarity)	0.799577	10
reactome_Regulation_of_IFNG_signaling_Main_Pathway	0.799446	12
NCI_IL8_and_CXCR2_mediated_signaling_events_Pathway_(Pathway_degradation_of_CXCL8)	0.799302	16
reactome_Regulation_of_ornithine_decarboxylase_ODC__Main_Pathway	0.799127	50
NCI_Caspase_Cascade_in_Apoptosis_Pathway_(DNA_fragmentation_during_apoptosis)	0.799061	12
NCI_PLK1_signaling_events_Pathway_(microtubule_cytoskeleton_organization)	0.799058	12
reactome_SIRT1_negatively_regulates_rRNA_Expression_Main_Pathway	0.798778	35
reactome_Dual_incision_reaction_in_TC_NER_Main_Pathway	0.798549	28
reactome_Formation_of_transcription_coupled_NER_TC_NER_repair_complex_Main_Pathway	0.798549	28
NCI_IL5_mediated_signaling_events_Main_Pathway	0.798343	11
NCI_HIV_1_Nef_Negative_effector_of_Fas_and_TNF_alpha_Pathway_(Pathway_degradation_of_CASP3_CASP7_CASP6)	0.798173	14
NCI_Validated_transcriptional_targets_of_TAp63_isoforms_Pathway_(Metastasis)	0.79817	14
reactome_IRAK2_mediated_activation_of_TAK1_complex_Main_Pathway	0.79805	10
reactome_IRAK2_mediated_activation_of_TAK1_complex_upon_TLR7_8_or_9_stimulation_Main_Pathway	0.79805	10
NCI_BARD1_signaling_events_Pathway_(protein_ubiquitination)	0.798017	11
reactome_SCF_Skp2_mediated_degradation_of_p27_p21_Main_Pathway	0.797912	56
reactome_COPI_Mediated_Transport_Main_Pathway	0.797794	10
KEGG_RNA_transport_Main_Pathway	0.796655	51
biocarta_induction_of_apoptosis_through_dr3_and_dr4_5_death_receptors_Main_Pathway	0.79594	19
NCI_Lissencephaly_gene_LIS1_in_neuronal_migration_and_development_Main_Pathway	0.795917	19
biocarta_apoptotic_signaling_in_response_to_dna_damage_Pathway_(apoptosis)	0.795857	11
reactome_Cytosolic_iron_sulfur_cluster_assembly_Main_Pathway	0.795533	13
NCI_IL8_and_CXCR2_mediated_signaling_events_Main_Pathway	0.794668	28
reactome_Butyrate_Response_Factor_1_BRF1_destabilizes_mRNA_Main_Pathway	0.794386	17
biocarta_the_41bb_dependent_immune_response_Main_Pathway	0.794261	13
NCI_Class_I_PI3K_signaling_events_mediated_by_Akt_Pathway_(G1_S_transition_of_mitotic_cell_cycle)	0.794228	13
KEGG_Nucleotide_excision_repair_Main_Pathway	0.794025	47
reactome_RIG_I_MDA5_mediated_induction_of_IFN_alpha_beta_pathways_Main_Pathway	0.793766	13
KEGG_Pyrimidine_metabolism_Main_Pathway	0.793725	102
reactome_Citric_acid_cycle_TCA_cycle__Main_Pathway	0.793088	19
ITGA4-mediated_Cell_Adhesion_and_Migration	0.792995	24
reactome_APC_C_Cdh1_mediated_degradation_of_Cdc20_and_other_APC_C_Cdh1_targeted_proteins_in_late_mitosis_early_G1_Main_Pathway	0.792948	69
pyrimidine_deoxyribonucleotides_biosynthesis_from_CTP	0.792925	15
NCI_Signaling_events_mediated_by_VEGFR1_and_VEGFR2_Pathway_(regulation_of_vascular_permeability)	0.79291	32
NCI_Aurora_A_signaling_Pathway_(protein_catabolic_process)	0.792719	10
reactome_ISG15_antiviral_mechanism_Main_Pathway	0.792665	67
NCI_ATM_Main_Pathway	0.792493	32
reactome_Autodegradation_of_Cdh1_by_Cdh1_APC_C_Main_Pathway	0.792469	60
KEGG_Basal_transcription_factors_Main_Pathway	0.792314	45
pyrimidine_deoxyribonucleotide_phosphorylation	0.791971	11
KEGG_RNA_polymerase_Main_Pathway	0.791884	32
NCI_Insulin_mediated_glucose_transport_Main_Pathway	0.791792	19
NCI_Caspase_Cascade_in_Apoptosis_Pathway_(nuclear_fragmentation_during_apoptosis)	0.791252	10
NCI_PLK1_signaling_events_Pathway_(regulation_of_attachment_of_spindle_microtubules_to_kinetochore)	0.790832	16
NCI_Syndecan_3_mediated_signaling_events_Main_Pathway	0.790341	15
reactome_NoRC_negatively_regulates_rRNA_expression_Main_Pathway	0.79017	72
reactome_Vif_mediated_degradation_of_APOBEC3G_Main_Pathway	0.790073	52
leucine_degradation	0.789329	12
biocarta_endocytotic_role_of_ndk_phosphins_and_dynamin_Pathway_(endocytosis)	0.788887	10
NCI_Signaling_events_mediated_by_VEGFR1_and_VEGFR2_Pathway_(angiogenesis)	0.788712	31
KEGG_Collecting_duct_acid_secretion_Main_Pathway	0.788697	27
biocarta_oxidative_stress_induced_gene_expression_via_nrf2_Main_Pathway	0.78821	12
reactome_Ubiquitin_dependent_degradation_of_Cyclin_D1_Main_Pathway	0.788182	50
reactome_Activation_of_IRF3_IRF7_mediated_by_TBK1_IKK_epsilon_Main_Pathway	0.7878	11
NCI_PLK1_signaling_events_Pathway_(spindle_assembly)	0.787749	16
reactome_PRC2_methylates_histones_and_DNA_Main_Pathway	0.787746	35
reactome_WNT5A_dependent_internalization_of_FZD2_FZD5_and_ROR2_Main_Pathway	0.787664	13
reactome_Post_chaperonin_tubulin_folding_Main_Pathway	0.787504	18
reactome_Detoxification_of_Reactive_Oxygen_Species_Main_Pathway	0.78697	25
reactome_RNA_Polymerase_I_Promoter_Opening_Main_Pathway	0.786727	30
reactome_Budding_and_maturation_of_HIV_virion_Main_Pathway	0.786426	25
CMP_phosphorylation	0.786262	10
TCA_cycle	0.786101	18
reactome_Branched_chain_amino_acid_catabolism_Main_Pathway	0.785978	17
reactome_APC_C_Cdc20_mediated_degradation_of_Securin_Main_Pathway	0.785204	64
reactome_RNA_Polymerase_III_Abortive_And_Retractive_Initiation_Main_Pathway	0.785174	40
NCI_Integrin_linked_kinase_signaling_Pathway_(DNA_biosynthetic_process)	0.785067	13
biocarta_role_of_mal_in_rho_mediated_activation_of_srf_Main_Pathway	0.785055	19
reactome_HDACs_deacetylate_histones_Main_Pathway	0.785042	36
reactome_Chylomicron_mediated_lipid_transport_Main_Pathway	0.784802	17
NCI_Syndecan_3_mediated_signaling_events_Pathway_(limb_bud_formation)	0.784717	12
reactome_Hh_ligand_biogenesis_disease_Main_Pathway	0.784408	55
NCI_Alpha_synuclein_signaling_Pathway_(neuron_apoptosis)	0.784205	22
NCI_mTOR_signaling_Pathway_(lipid_biosynthetic_process)	0.784174	12
NCI_Arf1_Main_Pathway	0.782855	20
reactome_Cobalamin_Cbl_vitamin_B12_transport_and_metabolism_Main_Pathway	0.782752	19
KEGG_Homologous_recombination_Main_Pathway	0.782218	28
NCI_BARD1_signaling_events_Main_Pathway	0.782016	23
NCI_p38_MAPK_signaling_Main_Pathway	0.781781	27
biocarta_apoptotic_signaling_in_response_to_dna_damage_Main_Pathway	0.781767	12
NCI_Alpha_synuclein_signaling_Pathway_(Pathway_negative_regulation_of_transcription_via_TOR1A_SNCA_STUB1_FKBP1A)	0.781652	21
NCI_Alpha_synuclein_signaling_Pathway_(Pathway_positive_regulation_of_gene_specific_transcription_via_TOR1A_SNCA_FKBP1A_STUB1)	0.781652	21
NCI_Alpha_synuclein_signaling_Pathway_(protein_targeting_to_lysosome)	0.781652	21
PTEN_Pathway_Apoptosis	0.78161	19
ILK_Signaling_Pathway_MMP2_MMP9_Gene_Expression_Tissue_Invasion_via_FOS	0.781347	24
ILK_Signaling_Pathway_Tissue_Morphogenesis	0.781347	24
cholesterol_biosynthesis_I	0.781086	13
cholesterol_biosynthesis_II_via_2425-dihydrolanosterol	0.781086	13
cholesterol_biosynthesis_III_via_desmosterol	0.781086	13
mevalonate_pathway	0.780661	10
adenosine_deoxyribonucleotides_ide_novoi_biosynthesis	0.780589	11
guanosine_deoxyribonucleotides_ide_novoi_biosynthesis	0.780589	11
reactome_Regulation_of_cholesterol_biosynthesis_by_SREBP_SREBF__Main_Pathway	0.780031	14
reactome_degradation_of_DVL_Main_Pathway	0.779942	55
KEGG_Primary_immunodeficiency_Main_Pathway	0.779367	36
reactome_Mitotic_Prometaphase_Main_Pathway	0.77933	85
reactome_Deposition_of_new_CENPA_containing_nucleosomes_at_the_centromere_Main_Pathway	0.778675	45
NCI_PLK1_signaling_events_Pathway_(metaphase_plate_congression)	0.778325	11
biocarta_hiv_1_nef_negative_effector_of_fas_and_tnf_Main_Pathway	0.778101	28
folate_transformations	0.778061	11
reactome_Degradation_of_beta_catenin_by_the_destruction_complex_Main_Pathway	0.778004	66
reactome_The_NLRP3_inflammasome_Main_Pathway	0.777893	12
NCI_Signaling_events_mediated_by_VEGFR1_and_VEGFR2_Main_Pathway	0.777864	63
reactome_Platelet_sensitization_by_LDL_Main_Pathway	0.777863	17
reactome_RNA_Polymerase_I_Chain_Elongation_Main_Pathway	0.777676	56
KEGG_Valine_leucine_and_isoleucine_degradation_Main_Pathway	0.777643	47
reactome_Regulation_of_innate_immune_responses_to_cytosolic_DNA_Main_Pathway	0.777355	11
KEGG_Pentose_phosphate_Main_Pathway	0.776956	29
NCI_PLK1_signaling_events_Pathway_(positive_regulation_of_microtubule_depolymerization)	0.776879	12
reactome_Oncogene_Induced_Senescence_Main_Pathway	0.776541	22
KEGG_Protein_processing_in_endoplasmic_reticulum_Main_Pathway	0.776208	26
biocarta_hiv_1_nef_negative_effector_of_fas_and_tnf_Pathway_(Pathway_protein_ubiquitination_of_CHUK)	0.775981	13
NCI_HIV_1_Nef_Negative_effector_of_Fas_and_TNF_alpha_Pathway_(protein_ubiquitination)	0.775981	13
reactome_Condensation_of_Prophase_Chromosomes_Main_Pathway	0.775962	40
NCI_Signaling_mediated_by_p38_gamma_and_p38_delta_Main_Pathway	0.775904	11
NCI_BARD1_signaling_events_Pathway_(DNA_repair)	0.775428	20
reactome_RNA_Polymerase_I_Promoter_Escape_Main_Pathway	0.774915	29
reactome_Cross_presentation_of_soluble_exogenous_antigens_endosomes__Main_Pathway	0.774787	49
reactome_Processing_of_Intronless_Pre_mRNAs_Main_Pathway	0.774769	14
reactome_Insulin_receptor_recycling_Main_Pathway	0.773973	26
biocarta_tnf_stress_related_signaling_Main_Pathway	0.773678	23
reactome_ER_Phagosome_Main_Pathway	0.773591	67
reactome_Separation_of_Sister_Chromatids_Main_Pathway	0.773277	158
reactome_Prefoldin_mediated_transfer_of_substrate_to_CCT_TriC_Main_Pathway	0.773009	26
NCI_mTOR_signaling_Main_Pathway	0.772997	60
reactome_HATs_acetylate_histones_Main_Pathway	0.772881	79
KEGG_Glycine_serine_and_threonine_metabolism_Main_Pathway	0.772777	35
KEGG_Staphylococcus_aureus_infection_Main_Pathway	0.772561	20
reactome_Hedgehog_ligand_biogenesis_Main_Pathway	0.772523	59
NCI_Nongenotropic_Androgen_signaling_Pathway_(apoptosis)	0.772192	15
GSK3_Signaling_Pathway_b-CTNN_Degradation	0.771988	30
JAK-STAT_Pathway_JAK_Degradation	0.771988	30
NCI_ErbB2_ErbB3_signaling_events_Main_Pathway	0.771953	33
Chemotaxis_Driven_by_CCL2	0.77187	46
reactome_p75NTR_recruits_signalling_complexes_Main_Pathway	0.77169	13
NCI_Integrin_linked_kinase_signaling_Pathway_(centrosome_localization)	0.771626	16
TRAF_Pathway_Apoptosis	0.770722	13
NCI_IL2_mediated_signaling_events_Pathway_(positive_regulation_of_cell_cell_adhesion)	0.770398	13
KEGG_Arachidonic_acid_metabolism_Main_Pathway	0.770044	62
reactome_Golgi_Associated_Vesicle_Biogenesis_Main_Pathway	0.770037	45
reactome_GPVI_mediated_activation_cascade_Main_Pathway	0.769621	30
reactome_CD28_dependent_Vav1_Main_Pathway	0.769607	11
KEGG_Salmonella_infection_Main_Pathway	0.769366	44
reactome_Endosomal_Sorting_Complex_Required_For_Transport_ESCRT__Main_Pathway	0.768821	28
KEGG_Base_excision_repair_Main_Pathway	0.768195	33
NCI_Regulation_of_p38_alpha_and_p38_beta_Main_Pathway	0.768135	26
NCI_Regulation_of_p38_alpha_and_p38_beta_Pathway_(positive_regulation_of_innate_immune_response)	0.768135	26
Chemokine_Pathway_Cell_Activation	0.768072	29
NCI_S1P1_Pathway_(receptor_internalization)	0.767595	11
reactome_Membrane_binding_and_targetting_of_GAG_proteins_Main_Pathway	0.767495	11
biocarta_vegf_hypoxia_and_angiogenesis_Pathway_(cell_migration)	0.76748	10
reactome_Phagosomal_maturation_early_endosomal_stage__Main_Pathway	0.767459	33
NCI_Signaling_events_mediated_by_focal_adhesion_kinase_Pathway_(cell_migration)	0.76705	12
biocarta_epo_signaling_Main_Pathway	0.766952	11
NCI_PLK1_signaling_events_Pathway_(spindle_stabilization)	0.76685	12
reactome_Resolution_of_Sister_Chromatid_Cohesion_Main_Pathway	0.766696	94
Chemotaxis_Driven_by_C5a	0.766645	38
reactome_NF_kB_is_activated_and_signals_survival_Main_Pathway	0.766411	13
reactome_degradation_of_AXIN_Main_Pathway	0.766381	54
KEGG_Pyruvate_metabolism_Main_Pathway	0.766252	40
biocarta_cell_cycle_g2_m_checkpoint_Main_Pathway	0.766026	19
biocarta_mets_affect_on_macrophage_differentiation_Main_Pathway	0.766016	10
NCI_Caspase_Cascade_in_Apoptosis_Pathway_(DNA_repair)	0.765892	10
gamma-linolenate_biosynthesis	0.765852	14
KEGG_Pancreatic_cancer_Main_Pathway	0.765804	40
reactome_Mitochondrial_tRNA_aminoacylation_Main_Pathway	0.765647	21
reactome_Processing_of_Capped_Intron_Containing_Pre_mRNA_Main_Pathway	0.765479	35
KEGG_Chronic_myeloid_leukemia_Main_Pathway	0.765474	53
NCI_E_cadherin_signaling_in_keratinocytes_Pathway_(keratinocyte_differentiation)	0.765467	13
reactome_Formation_of_tubulin_folding_intermediates_by_CCT_TriC_Main_Pathway	0.765434	20
NCI_Class_I_PI3K_signaling_events_mediated_by_Akt_Main_Pathway	0.765097	34
NCI_N_cadherin_signaling_events_Main_Pathway	0.765015	34
KEGG_Cytosolic_DNA_sensing_Main_Pathway	0.764896	18
NCI_Role_of_Calcineurin_dependent_NFAT_signaling_in_lymphocytes_Main_Pathway	0.764826	49
NCI_Alpha_synuclein_signaling_Main_Pathway	0.764789	30
reactome_Miscellaneous_substrates_Main_Pathway	0.763681	12
reactome_Prolactin_receptor_signaling_Main_Pathway	0.763607	13
reactome_Cyclin_A_B1_associated_events_during_G2_M_transition_Main_Pathway	0.763583	21
NGF_Pathway_Gene_Expression_via_MYC_ELK1_CREB3_NFKB2	0.763518	22
NCI_PDGFR_beta_signaling_Pathway_(ruffle_organization)	0.76297	29
reactome_KSRP_destabilizes_mRNA_Main_Pathway	0.762821	17
biocarta_atm_signaling_Main_Pathway	0.762766	15
KEGG_Spliceosome_Main_Pathway	0.762147	132
phospholipases	0.761492	39
NCI_ErbB1_downstream_signaling_Pathway_(cell_proliferation)	0.76112	22
NCI_Aurora_B_signaling_Main_Pathway	0.761049	39
reactome_Cdc20_Phospho_APC_C_mediated_degradation_of_Cyclin_A_Main_Pathway	0.760587	69
ATM_Pathway	0.760527	47
NCI_PLK1_signaling_events_Main_Pathway	0.760464	42
NCI_ErbB1_downstream_signaling_Main_Pathway	0.760404	82
reactome_APC_C_Cdc20_mediated_degradation_of_Cyclin_B_Main_Pathway	0.760134	21
NCI_E_cadherin_signaling_in_keratinocytes_Main_Pathway	0.760009	21
KEGG_Fc_gamma_R_mediated_phagocytosis_Main_Pathway	0.759973	85
reactome_RNA_Polymerase_I_Transcription_Termination_Main_Pathway	0.759594	30
NCI_S1P4_Main_Pathway	0.759313	14
reactome_Depolymerisation_of_the_Nuclear_Lamina_Main_Pathway	0.759287	12
TNF_Signaling_Pathway_Gene_Expression_and_Cell_Survival_via_FOS_NFKB2_JUN_ELK1_ATF6	0.759056	37
NCI_Class_I_PI3K_signaling_events_mediated_by_Akt_Pathway_(negative_regulation_of_cell_cycle)	0.759051	25
TSPANs_Influence_on_Integrin-based_Cell_Migration_and_Adhesion	0.758953	55
NCI_TNF_receptor_signaling_pathway__Main_Pathway	0.758676	36
biocarta_ceramide_signaling_Pathway_(Pathway_protein_ubiquitination_of_CHUK)	0.758304	12
reactome_Loss_of_Nlp_from_mitotic_centrosomes_Main_Pathway	0.758179	60
reactome_Loss_of_proteins_required_for_interphase_microtubule_organizationA_from_the_centrosome_Main_Pathway	0.758179	60
NCI_p73_transcription_factor_network_Pathway_(apoptosis)	0.75782	22
Erythropoietin_Pathway_Anti-Apoptosis	0.757423	15
TNF_Signaling_Pathway_Apoptosis	0.75722	14
KEGG_Steroid_biosynthesis_Main_Pathway	0.757065	17
reactome_Regulation_of_PLK1_Activity_at_G2_M_Transition_Main_Pathway	0.757011	71
p53_Signaling_Pathway_Exosome_Mediated_Secretion	0.756954	35
NCI_IL8_and_CXCR2_mediated_signaling_events_Pathway_(cAMP_biosynthetic_process)	0.756833	14
reactome_WNT5A_dependent_internalization_of_FZD4_Main_Pathway	0.756761	12
reactome_Meiotic_synapsis_Main_Pathway	0.756599	55
reactome_RNA_Polymerase_I_Transcription_Initiation_Main_Pathway	0.756257	46
p53_Signaling_Pathway_DNA_Repair	0.756232	36
NCI_Signaling_events_mediated_by_PRL_Main_Pathway	0.755962	21
KEGG_Non_alcoholic_fatty_liver_disease_NAFLD__Main_Pathway	0.755706	28
Chemotaxis_Driven_by_IL-8_and_LTB4	0.755544	52
reactome_CTLA4_inhibitory_signaling_Main_Pathway	0.755258	21
ERK_Signaling_Pathway_Translation	0.755218	15
NCI_IL2_mediated_signaling_events_Pathway_(T_cell_proliferation)	0.755155	15
KEGG_Proteasome_Main_Pathway	0.754384	44
reactome_Downstream_signal_transduction_Main_Pathway	0.754227	22
NCI_Atypical_NF_kappaB_Main_Pathway	0.754152	13
NCI_PLK1_signaling_events_Pathway_(cytokinesis)	0.754142	13
3-phosphoinositide_biosynthesis	0.754038	28
reactome_ERKs_are_inactivated_Main_Pathway	0.753679	12
purine_nucleotides_ide_novoi_biosynthesis	0.753567	44
KEGG_Endocytosis_Main_Pathway	0.753564	19
reactome_Regulation_of_HSF1_mediated_heat_shock_response_Main_Pathway	0.753556	15
NCI_RAC1_signaling_Main_Pathway	0.753341	54
reactome_Synthesis_of_glycosylphosphatidylinositol_GPI__Main_Pathway	0.753179	15
PTEN_Pathway_Cell_Survival	0.753149	16
guanosine_nucleotides_ide_novoi_biosynthesis	0.753099	15
NCI_EPO_signaling_Main_Pathway	0.752922	33
biocarta_tnfr2_signaling_Main_Pathway	0.752604	10
biocarta_tnfr2_signaling_Pathway_(Pathway_protein_ubiquitination_of_MAP3K1_TNFAIP3_MAP3K14)	0.752604	10
KEGG_Progesterone_mediated_oocyte_maturation_Main_Pathway	0.75249	23
reactome_Regulation_of_actin_dynamics_for_phagocytic_cup_formation_Main_Pathway	0.752484	60
biocarta_protein_kinase_a_at_the_centrosome_Main_Pathway	0.752152	12
biocarta_mechanisms_of_transcriptional_repression_by_dna_methylation_Main_Pathway	0.75211	14
biocarta_mechanisms_of_transcriptional_repression_by_dna_methylation_Pathway_(histone_deacetylation)	0.75211	14
IL-10_Pathway	0.752054	40
p53_Signaling_Pathway_Inhibition_of_Angiogenesis_and_Metastasis	0.751184	38
reactome_mRNA_decay_by_5_to_3_exoribonuclease_Main_Pathway	0.75116	15
NCI_N_cadherin_signaling_events_Pathway_(actin_filament_polymerization)	0.751083	11
CD40_Pathway	0.751063	42
NCI_Canonical_NF_kappaB_Main_Pathway	0.750726	23
KEGG_One_carbon_pool_by_folate_Main_Pathway	0.750572	20
reactome_E2F_enabled_inhibition_of_pre_replication_complex_formation_Main_Pathway	0.750414	10
KEGG_Type_II_diabetes_mellitus_Main_Pathway	0.750191	10
cAMP_Pathway_Protein_Retention	0.750067	14
biocarta_angiotensin_ii_mediated_activation_of_jnk_pathway_via_pyk2_dependent_signaling_Main_Pathway	0.750064	23
reactome_Conversion_from_APC_C_Cdc20_to_APC_C_Cdh1_in_late_anaphase_Main_Pathway	0.74977	17
p53_Signaling_Pathway_Breast_Cancer	0.749622	35
KEGG_Peroxisome_Main_Pathway	0.749509	82
TNF_Signaling_Pathway	0.749162	64
biocarta_endocytotic_role_of_ndk_phosphins_and_dynamin_Main_Pathway	0.749064	16
NCI_Signaling_events_mediated_by_Hepatocyte_Growth_Factor_Receptor_c_Met__Main_Pathway	0.748835	72
reactome_Activation_of_DNA_fragmentation_factor_Main_Pathway	0.748455	11
IGF1R_Signaling_Pathway_Cell_Survival	0.748404	12
KEGG_Oxidative_phosphorylation_Main_Pathway	0.74835	133
reactome_Sema4D_induced_cell_migration_and_growth_cone_collapse_Main_Pathway	0.747879	24
reactome_Oxygen_dependent_proline_hydroxylation_of_Hypoxia_inducible_Factor_Alpha_Main_Pathway	0.747851	15
NCI_PDGFR_beta_signaling_Main_Pathway	0.747422	122
reactome_RNA_Polymerase_II_Pre_transcription_Events_Main_Pathway	0.747308	60
biocarta_nf_kb_signaling_Pathway_(Pathway_protein_ubiquitination_of_CHUK)	0.747228	18
TRAF_Pathway	0.746932	100
biocarta_toll_like_receptor_Pathway_(Pathway_protein_ubiquitination_of_CHUK_MAP3K1)	0.746836	10
biocarta_il_2_receptor_beta_chain_in_t_cell_activation_Main_Pathway	0.746829	45
superpathway_of_tryptophan_utilization	0.746305	37
p53_Signaling_Pathway_Cell_Growth_Accumulation	0.746296	35
NCI_Validated_targets_of_C_MYC_transcriptional_activation_Main_Pathway	0.746141	56
NCI_Alpha_synuclein_signaling_Pathway_(cell_death)	0.745985	21
NCI_Alpha_synuclein_signaling_Pathway_(proteasomal_ubiquitin_dependent_protein_catabolic_process)	0.745985	21
cAMP_Pathway_Gene_Expression_via_NFKB2_CREBBP_ELK1	0.745003	31
isoleucine_degradation	0.744943	12
EGF_Pathway_Cell_Survival	0.74486	21
NCI_Caspase_Cascade_in_Apoptosis_Pathway_(neuron_apoptosis)	0.744857	14
biocarta_influence_of_ras_and_rho_proteins_on_g1_to_s_transition_Main_Pathway	0.744593	15
reactome_Constitutive_PI3K_AKT_Signaling_in_Cancer_Main_Pathway	0.744157	23
reactome_TGF_beta_receptor_signaling_in_EMT_epithelial_to_mesenchymal_transition__Main_Pathway	0.744129	16
KEGG_Glycolysis_Gluconeogenesis_Main_Pathway	0.743898	67
NCI_PLK1_signaling_events_Pathway_(regulation_of_centriole_centriole_cohesion)	0.743816	14
reactome_Senescence_Associated_Secretory_Phenotype_SASP__Main_Pathway	0.743542	69
reactome_AKT_phosphorylates_targets_in_the_cytosol_Main_Pathway	0.743355	13
KEGG_Glutathione_metabolism_Main_Pathway	0.742632	41
ATM_Pathway_G2-Mitosis_progression	0.742261	12
ATM_Pathway_G2_M_Checkpoint_Arrest	0.742261	12
KEGG_Complement_and_coagulation_cascades_Main_Pathway	0.742064	35
reactome_IRAK1_recruits_IKK_complex_Main_Pathway	0.742036	10
reactome_IRAK1_recruits_IKK_complex_upon_TLR7_8_or_9_stimulation_Main_Pathway	0.742036	10
reactome_Cyclin_A_Cdk2_associated_events_at_S_phase_entry_Main_Pathway	0.741908	13
reactome_Respiratory_electron_transport_Main_Pathway	0.741797	86
KEGG_Propanoate_metabolism_Main_Pathway	0.741758	23
IL-2_Pathway_Gene_Expression_via_FYN_LYN_RPS6KB1_PTK2B	0.741441	14
KEGG_N_Glycan_biosynthesis_Main_Pathway	0.741251	48
NCI_Thromboxane_A2_receptor_signaling_Main_Pathway	0.74094	48
Role_of_Rho_GTPases_in_of_Actin_Cytoskeleton_Organization	0.740526	52
Glucocorticoid_Receptor_Signaling_Pathway_Gene_Expression_via_CREB3_STAT5B_SLC22A2_POU2F1	0.740237	36
reactome_Antigen_processing_Ubiquitination_Proteasome_degradation_Main_Pathway	0.740045	211
noradrenaline_and_adrenaline_degradation	0.740043	11
CCR3_Pathway_in_Eosinophils	0.739995	66
reactome_Keratan_sulfate_biosynthesis_Main_Pathway	0.739993	22
superpathway_of_purine_nucleotide_salvage	0.739959	44
Interferon_Pathway_Gene_Expression_via_HIST1H3B_CREB3	0.739799	24
NCI_Trk_receptor_signaling_mediated_by_the_MAPK_Pathway_(neuron_apoptosis)	0.739766	10
Akt_Signaling_Pathway_Blood_cell_differentiation	0.739743	18
reactome_NRIF_signals_cell_death_from_the_nucleus_Main_Pathway	0.739728	15
NCI_E_cadherin_signaling_in_the_nascent_adherens_junction_Main_Pathway	0.739061	33
reactome_Formation_of_HIV_1_elongation_complex_containing_HIV_1_Tat_Main_Pathway	0.738888	41
putrescine_degradation_III	0.7385	10
reactome_EGFR_downregulation_Main_Pathway	0.738299	25
NGF_Pathway_Neuronal_Survival	0.738277	16
KEGG_Butanoate_metabolism_Main_Pathway	0.738174	22
NCI_JNK_signaling_in_the_CD4_TCR_Main_Pathway	0.737938	14
NCI_S1P1_Main_Pathway	0.737249	19
biocarta_toll_like_receptor_Main_Pathway	0.737122	31
RANK_Signaling_in_Osteoclasts_Pathway	0.736071	73
reactome_Formation_of_HIV_elongation_complex_in_the_absence_of_HIV_Tat_Main_Pathway	0.736052	42
reactome_Formation_of_RNA_Pol_II_elongation_complex_Main_Pathway	0.736052	42
biocarta_role_of_brca1_brca2_and_atr_in_cancer_susceptibility_Main_Pathway	0.735986	16
reactome_ABC_family_proteins_mediated_transport_Main_Pathway	0.735936	15
reactome_Glucose_transport_Main_Pathway	0.735653	10
reactome_Interleukin_1_signaling_Main_Pathway	0.73512	35
reactome_Amyloids_Main_Pathway	0.73504	50
NCI_LKB1_signaling_events_Main_Pathway	0.73495	40
biocarta_fas_signaling_pathway_cd95__Main_Pathway	0.734732	12
Role_of_KITLG_in_Haematopoiesis	0.734693	66
reactome_Signal_transduction_by_L1_Main_Pathway	0.73468	12
KEGG_NF_kappa_B_signaling_Main_Pathway	0.73443	72
reactome_HSF1_dependent_transactivation_Main_Pathway	0.734305	16
NCI_Beta2_integrin_cell_surface_interactions_Main_Pathway	0.733132	29
reactome_Antigen_Presentation_Folding_assembly_and_peptide_loading_of_class_I_MHC_Main_Pathway	0.732983	27
NGF_Pathway	0.73239	87
eicosapentaenoate_biosynthesis	0.73214	12
biocarta_eukaryotic_protein_translation_Main_Pathway	0.732111	14
p53_Signaling_Pathway_Cancer	0.731976	39
p53_Signaling_Pathway_Gene_Expression_Anti-Apoptosis_via_TP53	0.731976	39
p53_Signaling_Pathway_Gene_Expression_Cell_Cycle_and_Cell_Growth_via_TP53	0.731976	39
p53_Signaling_Pathway_Gene_Expression_Cell_Fate_and_Development_via_TP53	0.731976	39
p53_Signaling_Pathway_Gene_Expression_Cell_Signaling_via_TP53	0.731976	39
p53_Signaling_Pathway_Gene_Expression_DNA_Replication_and_Repair_via_TP53	0.731976	39
p53_Signaling_Pathway_Gene_Expression_ECM_and_Adhesion_via_TP53	0.731976	39
p53_Signaling_Pathway_Gene_Expression_Infection_and_Immune_Response_via_TP53	0.731976	39
p53_Signaling_Pathway_Normal_Cell_Cycle_Progression	0.731976	39
Akt_Signaling_Pathway_Protein_Synthesis	0.731951	25
reactome_Class_A_1_Rhodopsin_like_receptors__Main_Pathway	0.731934	16
KEGG_Prion_diseases_Main_Pathway	0.731923	20
NCI_Caspase_Cascade_in_Apoptosis_Main_Pathway	0.731923	47
KEGG_Glyoxylate_and_dicarboxylate_metabolism_Main_Pathway	0.731832	16
NCI_HIV_1_Nef_Negative_effector_of_Fas_and_TNF_alpha_Main_Pathway	0.731725	30
NCI_E_cadherin_signaling_in_keratinocytes_Pathway_(apoptosis)	0.731517	10
KEGG_Amino_sugar_and_nucleotide_sugar_metabolism_Main_Pathway	0.731282	43
STAT3_Pathway_Growth_Arrest_and_Differentiation	0.731221	105
reactome_MHC_class_II_antigen_presentation_Main_Pathway	0.731121	93
Glucocorticoid_Receptor_Signaling_Pathway_Inflammatory_Cytokines	0.730842	72
reactome_Tat_mediated_elongation_of_the_HIV_1_transcript_Main_Pathway	0.73084	39
Ras_Pathway_Apoptosis	0.730674	33
reactome_Sialic_acid_metabolism_Main_Pathway	0.73049	33
VEGF_Pathway_Prostaglandin_Production	0.730423	20
biocarta_aspirin_blocks_signaling_pathway_involved_in_platelet_activation_Pathway_(vasoconstriction)	0.730348	12
reactome_TRAF6_mediated_NF_kB_activation_Main_Pathway	0.730192	20
NCI_Aurora_A_signaling_Main_Pathway	0.730182	30
biocarta_p53_signaling_Main_Pathway	0.729936	11
VEGF_Pathway_Cell_Survival	0.729717	15
reactome_formation_of_the_beta_catenin_TCF_transactivating_complex_Main_Pathway	0.729595	51
purine_deoxyribonucleosides_salvage	0.729536	12
Glucocorticoid_Receptor_Signaling_Pathway_Cell_Cycle_Progression	0.729446	29
Akt_Signaling_Pathway_Blocks_Apoptosis	0.729336	18
biocarta_nf_kb_signaling_Main_Pathway	0.728735	21
reactome_RIP_mediated_NFkB_activation_via_ZBP1_Main_Pathway	0.728734	21
Akt_Signaling_Pathway_NF-kB_pathway	0.728693	20
IL-2_Pathway	0.728654	148
biocarta_role_of_brca1_brca2_and_atr_in_cancer_susceptibility_Pathway_(DNA_replication_termination)	0.728626	11
NCI_Fanconi_anemia_Pathway_(regulation_of_double_strand_break_repair_via_homologous_recombination)	0.728623	37
NGF_Pathway_Neurite_Outgrowth_and_Differentiation	0.728148	21
NCI_LKB1_signaling_events_Pathway_(Pathway_positive_regulation_of_CREB_transcription_factor_activity_via_CRTC2)	0.728141	15
reactome_RNA_Polymerase_II_Transcription_Elongation_Main_Pathway	0.728063	40
KEGG_Alanine_aspartate_and_glutamate_metabolism_Main_Pathway	0.728028	31
KEGG_Selenocompound_metabolism_Main_Pathway	0.727918	14
reactome_TGF_beta_receptor_signaling_activates_SMADs_Main_Pathway	0.727483	11
Akt_Signaling_Pathway_Apoptosis	0.72743	18
KEGG_Viral_carcinogenesis_Main_Pathway	0.727406	206
KEGG_Citrate_cycle_TCA_cycle__Main_Pathway	0.727356	30
reactome_CDC6_association_with_the_ORC_origin_complex_Main_Pathway	0.727239	11
reactome_Deadenylation_of_mRNA_Main_Pathway	0.726774	23
Akt_Signaling_Pathway_Cell_Survival	0.726673	29
CXC_Chemokine_Receptor_Pathway	0.726212	55
biocarta_hypoxia_inducible_factor_in_the_cardivascular_system_Main_Pathway	0.726196	16
reactome_Attenuation_phase_Main_Pathway	0.726125	11
TYROBP_Signaling_in_Natural_Killer_Cells	0.726034	63
KEGG_Protein_export_Main_Pathway	0.725956	23
KEGG_Glycosaminoglycan_degradation_Main_Pathway	0.725795	19
biocarta_chromatin_remodeling_by_hswi_snf_atp_dependent_complexes_Main_Pathway	0.725627	16
KEGG_Ubiquitin_mediated_proteolysis_Main_Pathway	0.725376	137
WNT_Pathway_Cell_Fate_Proliferation_Differentiation_Adhesion_and_Survival	0.725295	87
valine_degradation	0.724732	13
reactome_Synthesis_of_PIPs_at_the_plasma_membrane_Main_Pathway	0.724337	33
MAPK_Family_Pathway_Gene_Expression_via_ATF2_JUN_ELK1_NFKB2_CREB3	0.72428	31
NCI_Ceramide_signaling_Main_Pathway	0.724275	48
STATs_Pathway_Regulation_by_GH	0.724165	29
NCI_Ephrin_B_reverse_signaling_Pathway_(angiogenesis)	0.724158	15
NCI_Ephrin_B_reverse_signaling_Pathway_(endothelial_cell_migration)	0.724158	15
NCI_IL12_mediated_signaling_events_Main_Pathway	0.724026	41
biocarta_human_cytomegalovirus_and_map_kinase_pathways_Main_Pathway	0.723901	16
PTEN_Pathway_DNA_Repair	0.723836	86
KEGG_Inflammatory_bowel_disease_IBD__Main_Pathway	0.723822	14
KEGG_Porphyrin_and_chlorophyll_metabolism_Main_Pathway	0.723608	15
KEGG_Renal_cell_carcinoma_Main_Pathway	0.722838	25
BRCA1_Pathway_Homologous_Recombination_Repair	0.72253	12
reactome_Signaling_by_SCF_KIT_Main_Pathway	0.722409	34
NCI_ALK1_signaling_events_Pathway_(endothelial_cell_proliferation)	0.722185	10
ERK_Signaling_Pathway_Gene_Expression_via_CAPN6_TP53_FOS_ATF1_MYC_ELK3_MYLK_ETS1_SRF_HIST1H3B_CREB3_STAT3_NFKB2_HMGN1_ESR2_ELK1_PAX6_JUN	0.721979	70
FLT3_Signaling_Pathway	0.721885	73
KEGG_TNF_signaling_Main_Pathway	0.721799	54
SMAD_Signaling_Network_Pathway	0.72159	126
Mitochondrial_Apoptosis_Pathway	0.721496	98
KEGG_Herpes_simplex_infection_Main_Pathway	0.721481	44
KEGG_Acute_myeloid_leukemia_Main_Pathway	0.721265	49
KEGG_VEGF_signaling_Main_Pathway	0.72095	61
NCI_Regulation_of_retinoblastoma_protein_Pathway_(proteasomal_ubiquitin_dependent_protein_catabolic_process)	0.720948	19
NCI_Urokinase_type_plasminogen_activator_uPA_and_uPAR_mediated_signaling_Main_Pathway	0.720872	37
VEGF_Pathway	0.720853	77
p38_Signaling_Pathway_Gene_Expression_Cell_Motility_Inflammation_Apoptosis_Osmoregulation_via_MEF2D_TP53_CREB1_ATF2_JUND_ETV1_NFKB2_AP2A1_MAX_FOSL1_CEBPG_ELK1_CDC25C_JUNB_STAT1_SP1_DDIT3_ELK4_CEBPA	0.72062	36
biocarta_melanocyte_development_and_pigmentation_Main_Pathway	0.720579	12
reactome_Glycogen_synthesis_Main_Pathway	0.720374	13
biocarta_hypoxia_and_p53_in_the_cardiovascular_system_Main_Pathway	0.720323	15
NCI_IL1_mediated_signaling_events_Main_Pathway	0.720199	26
NCI_Osteopontin_mediated_events_Main_Pathway	0.719997	30
Slit-Robo_Pathway	0.719872	61
reactome_Antigen_activates_B_Cell_Receptor_BCR_leading_to_generation_of_second_messengers_Main_Pathway	0.719655	29
Akt_Signaling_Pathway_JNK_mediated_apoptosis	0.719285	19
reactome_Activation_of_gene_expression_by_SREBF_SREBP__Main_Pathway	0.719172	38
NCI_IL2_mediated_signaling_events_Pathway_(natural_killer_cell_mediated_cytotoxicity)	0.718942	19
NCI_IL2_signaling_events_mediated_by_PI3K_Pathway_(cell_proliferation)	0.718734	17
reactome_Regulation_of_APC_C_activators_between_G1_S_and_early_anaphase_Main_Pathway	0.718667	22
NCI_Signaling_events_mediated_by_focal_adhesion_kinase_Main_Pathway	0.71854	47
Role_of_NTN1_in_Axon_Pathfinding	0.718519	51
biocarta_trefoil_factors_initiate_mucosal_healing_Main_Pathway	0.718515	20
reactome_Regulation_of_pyruvate_dehydrogenase_PDH_complex_Main_Pathway	0.718497	13
guanosine_ribonucleotides_ide_novoi_biosynthesis	0.718204	12
Akt_Signaling_Pathway_Elevation_of_Glucose_Import	0.718153	18
Regulation_of_Cell_Migration_by_Platelet-derived_Growth_Factors	0.718114	22
biocarta_tgf_beta_signaling_Main_Pathway	0.718054	15
reactome_EPHB_mediated_forward_signaling_Main_Pathway	0.717621	40
reactome_MyD88_Mal_cascade_initiated_on_plasma_membrane_Main_Pathway	0.717538	12
reactome_Negative_regulation_of_FGFR_signaling_Main_Pathway	0.717227	22
reactome_Recruitment_of_mitotic_centrosome_proteins_and_complexes_Main_Pathway	0.717225	68
KEGG_Influenza_A_Main_Pathway	0.717159	66
reactome_DARPP_32_events_Main_Pathway	0.716965	22
Glucocorticoid_Receptor_Signaling_Pathway	0.716687	211
biocarta_erk_and_pi_3_kinase_are_necessary_for_collagen_binding_in_corneal_epithelia_Pathway_(cell_matrix_adhesion)	0.716465	22
KEGG_Epstein_Barr_virus_infection_Main_Pathway	0.716386	55
Glucocorticoid_Receptor_Signaling_Pathway_Histone_Deacetylation	0.716234	17
reactome_TAK1_activates_NFkB_by_phosphorylation_and_activation_of_IKKs_complex_Main_Pathway	0.715992	16
KEGG_Leukocyte_transendothelial_migration_Main_Pathway	0.715941	78
KEGG_Purine_metabolism_Main_Pathway	0.715828	168
NCI_CXCR4_mediated_signaling_events_Pathway_(cell_adhesion)	0.715709	28
reactome_Oxidative_Stress_Induced_Senescence_Main_Pathway	0.715432	80
KEGG_Adipocytokine_signaling_Main_Pathway	0.715407	33
biocarta_lissencephaly_gene_lis1_in_neuronal_migration_and_development_Pathway_(retrograde_axon_cargo_transport)	0.715286	11
KEGG_Toxoplasmosis_Main_Pathway	0.715185	34
Akt_Signaling_Pathway_Tumor_Supression	0.714944	18
KEGG_Glycosphingolipid_biosynthesis_globo_series_Main_Pathway	0.714635	13
Akt_Signaling_Pathway_Genetic_Stability	0.714501	18
NCI_Regulation_of_Telomerase_Main_Pathway	0.714414	40
NCI_Signaling_events_mediated_by_HDAC_Class_I_Main_Pathway	0.714319	52
Akt_Signaling_Pathway_Cell_Cycle_Progression	0.71426	19
FLT3_Signaling_Pathway_Transcription_via_ELK3_MAPK12_CREB3_STAT2	0.714012	45
KEGG_Galactose_metabolism_Main_Pathway	0.713994	27
KEGG_Non_small_cell_lung_cancer_Main_Pathway	0.713896	43
KEGG_Nicotinate_and_nicotinamide_metabolism_Main_Pathway	0.713865	28
biocarta_il_2_signaling_Main_Pathway	0.713761	14
biocarta_how_progesterone_initiates_the_oocyte_maturation_Pathway_(oocyte_maturation)	0.713732	13
TRAF_Pathway_Cell_Survival	0.713635	14
KEGG_HIF_1_signaling_Main_Pathway	0.713241	85
Ubiquitin-Proteasome_Dependent_Proteolysis_Pathway	0.713029	131
biocarta_role_of_nicotinic_acetylcholine_receptors_in_the_regulation_of_apoptosis_Main_Pathway	0.712914	17
NCI_IL2_signaling_events_mediated_by_PI3K_Main_Pathway	0.712726	32
KEGG_Synthesis_and_degradation_of_ketone_bodies_Main_Pathway	0.71254	10
KEGG_Lysosome_Main_Pathway	0.712348	122
reactome_Phosphorylation_of_the_APC_C_Main_Pathway	0.711968	17
NCI_Sphingosine_1_phosphate_S1P_Main_Pathway	0.711923	20
biocarta_calcium_signaling_by_hbx_of_hepatitis_b_virus_Main_Pathway	0.711923	15
IGF1R_Signaling_Pathway_Apoptosis	0.7118	12
BRCA1_Pathway	0.711483	86
PTEN_Pathway_Differentiation	0.71116	102
NCI_FAS_CD95_signaling_Main_Pathway	0.711157	31
HGF_Pathway_Cell_Adhesion_and_Cell_Migration	0.710914	31
reactome_Cyclin_E_associated_events_during_G1_S_transition_Main_Pathway	0.710889	14
Akt_Signaling_Pathway_ERK_mediated_apoptosis	0.710851	18
NCI_Nongenotropic_Androgen_signaling_Main_Pathway	0.710759	27
Akt_Signaling_Pathway_Survival_Genes	0.710731	21
biocarta_aspirin_blocks_signaling_pathway_involved_in_platelet_activation_Main_Pathway	0.710633	16
PTEN_Pathway_Genomic_Stability	0.710479	83
NGF_Pathway_Actin_Polymerization_Neurite_Outgrowth_and_Differentiation	0.710187	11
KEGG_Ether_lipid_metabolism_Main_Pathway	0.710017	44
reactome_FCGR_activation_Main_Pathway	0.710014	15
KEGG_mTOR_signaling_Main_Pathway	0.709979	49
reactome_The_canonical_retinoid_cycle_in_rods_twilight_vision__Main_Pathway	0.709627	21
reactome_Xenobiotics_Main_Pathway	0.709547	19
CDK5_Signaling_in_Neurons	0.709525	31
KEGG_RIG_I_like_receptor_signaling_Main_Pathway	0.709376	45
KEGG_Vitamin_digestion_and_absorption_Main_Pathway	0.709222	24
biocarta_il_3_signaling_Main_Pathway	0.709174	11
reactome_Retinoid_metabolism_and_transport_Main_Pathway	0.709132	41
NCI_CDC42_signaling_events_Main_Pathway	0.70873	58
bile_acid_biosynthesis_neutral_pathway	0.708384	15
KEGG_Glycosylphosphatidylinositol_GPI_anchor_biosynthesis_Main_Pathway	0.708141	23
VEGFR2_Signaling	0.707616	94
NCI_EPHA_forward_signaling_Pathway_(proteasomal_ubiquitin_dependent_protein_catabolic_process)	0.707441	20
NCI_PAR1_mediated_thrombin_signaling_events_Pathway_(positive_regulation_of_stress_fiber_assembly)	0.707233	12
NCI_Signaling_events_mediated_by_Stem_cell_factor_receptor_c_Kit__Main_Pathway	0.707112	50
KEGG_Other_glycan_degradation_Main_Pathway	0.707054	18
biocarta_role_of_egf_receptor_transactivation_by_gpcrs_in_cardiac_hypertrophy_Pathway_(cell_growth)	0.706995	10
NCI_FoxO_family_signaling_Main_Pathway	0.706529	40
cAMP_Pathway_Glycogen_Synthesis	0.706491	13
PRL_Pathway	0.706276	61
Integrins_Function_in_Carcinoma_Progression	0.706071	49
Akt_Signaling_Pathway_NO_production	0.706017	18
reactome_Lysosome_Vesicle_Biogenesis_Main_Pathway	0.705781	22
KEGG_Epithelial_cell_signaling_in_Helicobacter_pylori_infection_Main_Pathway	0.705776	12
reactome_VEGFA_VEGFR2_Pathway_Main_Pathway	0.705755	56
NCI_Nectin_adhesion_Main_Pathway	0.705682	30
NCI_IL8_and_CXCR1_mediated_signaling_events_Main_Pathway	0.705664	25
ICOS_signaling_in_T-helper_cells	0.705582	16
biocarta_role_of_egf_receptor_transactivation_by_gpcrs_in_cardiac_hypertrophy_Main_Pathway	0.705312	19
Neuronal_Development_Induced_by_CDK5	0.705253	81
KEGG_B_cell_receptor_signaling_Main_Pathway	0.705242	58
PTEN_Pathway_Migration	0.705216	115
reactome_APC_Cdc20_mediated_degradation_of_Nek2A_Main_Pathway	0.705062	23
NCI_Aurora_A_signaling_Pathway_(centrosome_duplication)	0.705041	10
KEGG_Cell_cycle_Main_Pathway	0.704891	118
Junctional_Cell_Adhesion_in_Endothelium	0.704783	31
reactome_Downregulation_of_TGF_beta_receptor_signaling_Main_Pathway	0.704609	25
MAPK_Signaling_Pathway_Cell_Motility_Inflammation_Apoptosis_Osmoregulation	0.704525	18
AHR_Pathway	0.704496	27
reactome_Association_of_TriC_CCT_with_target_proteins_during_biosynthesis_Main_Pathway	0.704441	28
gluconeogenesis	0.703971	24
KEGG_Primary_bile_acid_biosynthesis_Main_Pathway	0.70397	17
FGFR_Signaling	0.70395	51
Akt_Signaling_Pathway_Glycogen_Synthesis_and_Apoptosis	0.703902	19
NCI_S1P3_Main_Pathway	0.703807	23
reactome_Rap1_signalling_Main_Pathway	0.703749	15
reactome_Synthesis_of_bile_acids_and_bile_salts_via_24_hydroxycholesterol_Main_Pathway	0.703713	14
cAMP_Pathway_Regulation_of_Cytoskeleton	0.703677	14
KEGG_Bladder_cancer_Main_Pathway	0.703581	16
PTEN_Pathway_Cell_Cycle	0.703494	95
PTEN_Pathway_Growth	0.703494	95
NCI_Signaling_events_mediated_by_HDAC_Class_II_Main_Pathway	0.703379	29
KEGG_Arginine_and_proline_metabolism_Main_Pathway	0.703313	56
reactome_Regulation_of_AMPK_activity_via_LKB1_Main_Pathway	0.703258	14
NCI_Netrin_mediated_signaling_events_Main_Pathway	0.703112	23
reactome_CD28_dependent_PI3K_Akt_signaling_Main_Pathway	0.702714	21
NCI_DNA_PK_pathway_in_nonhomologous_end_joining_Pathway_(V_D_J_recombination)	0.702328	10
biocarta_chromatin_remodeling_by_hswi_snf_atp_dependent_complexes_Pathway_(chromatin_remodeling)	0.702187	10
reactome_Interaction_With_The_Zona_Pellucida_Main_Pathway	0.701939	10
NCI_p38_signaling_mediated_by_MAPKAP_kinases_Main_Pathway	0.701884	21
NCI_PAR1_mediated_thrombin_signaling_events_Pathway_(regulation_of_vascular_permeability)	0.701818	12
NCI_Class_I_PI3K_signaling_events_Main_Pathway	0.701534	41
KEGG_beta_Alanine_metabolism_Main_Pathway	0.70133	26
Role_of_Small_GTPases_in_G1-S_Transition	0.701246	51
Interleukin-8-induced_Cell_Adhesion_and_Migration	0.70053	18
Erythropoietin_Pathway	0.70049	159
KEGG_Chagas_disease_American_trypanosomiasis__Main_Pathway	0.700399	52
Akt_Signaling_Pathway_NF-kB_dependent_transciption	0.699962	18
Akt_Signaling_Pathway_Regulation_of_Cyclic_Nucleotide	0.699677	18
biocarta_keratinocyte_differentiation_Pathway_(apoptosis)	0.699659	12
biocarta_ctcf_first_multivalent_nuclear_factor_Main_Pathway	0.699598	22
NCI_TNF_receptor_signaling_pathway__Pathway_(JNK_cascade)	0.699409	14
NCI_Nongenotropic_Androgen_signaling_Pathway_(cell_proliferation)	0.699039	18
Akt_Signaling_Pathway_Proto-Oncogenic_and_RTK-signaling	0.698808	18
Chemotaxis_of_Immune_Cells_During_Allergic_Asthma_and_Eczema_Driven_by_CCR4	0.698794	45
HMGB1_signaling_through_RAGE	0.698763	45
Akt_Signaling_Pathway_Neuroprotection	0.698703	20
reactome_The_activation_of_arylsulfatases_Main_Pathway	0.698652	13
NCI_CXCR4_mediated_signaling_events_Main_Pathway	0.697975	76
NCI_Calcium_signaling_in_the_CD4_TCR_Main_Pathway	0.697735	20
the_visual_cycle_I_vertebrates	0.697606	16
adenosine_ribonucleotides_ide_novoi_biosynthesis	0.697305	24
L-kynurenine_degradation	0.697257	12
KEGG_Phagosome_Main_Pathway	0.697218	27
reactome_Role_of_DCC_in_regulating_apoptosis_Main_Pathway	0.697208	10
PTEN_Pathway_Proliferation	0.697195	114
HGF_Pathway	0.697134	95
reactome_Pre_NOTCH_Processing_in_Golgi_Main_Pathway	0.697042	18
NCI_PAR1_mediated_thrombin_signaling_events_Pathway_(cAMP_biosynthetic_process)	0.696958	21
Tight_Junctions	0.69679	28
reactome_Hyaluronan_uptake_and_degradation_Main_Pathway	0.69679	10
Akt_Signaling_Pathway_Acetylation_of_proteins	0.696766	18
IGF1R_Signaling_Pathway_Cell_Proliferation_Diferentiation_and_Apoptosis	0.696674	21
NGF_Pathway_Apoptosis	0.696606	12
Akt_Signaling_Pathway_Increased_GLUT4_translocation	0.696581	18
NCI_Signaling_events_mediated_by_HDAC_Class_I_Pathway_(histone_deacetylation)	0.696424	18
KEGG_Fatty_acid_degradation_Main_Pathway	0.69639	28
Akt_Signaling_Pathway_p73_mediated_apoptosis	0.696315	18
reactome_PPARA_activates_gene_expression_Main_Pathway	0.696299	61
Akt_Pathway_Regulation_by_GH	0.696247	41
KEGG_Endometrial_cancer_Main_Pathway	0.696204	32
KEGG_Cysteine_and_methionine_metabolism_Main_Pathway	0.696014	24
KEGG_Non_homologous_end_joining_Main_Pathway	0.696013	13
reactome_Thrombin_signalling_through_proteinase_activated_receptors_PARs__Main_Pathway	0.69574	29
NCI_Validated_nuclear_estrogen_receptor_beta_network_Main_Pathway	0.695697	15
reactome_Trafficking_and_processing_of_endosomal_TLR_Main_Pathway	0.695605	13
mucin_core_1_and_core_2_iOi-glycosylation	0.695584	28
PTEN_Pathway_Synaptic_Transmission	0.695529	85
IL-10_Pathway_Translational_Modulation	0.695429	10
3-phosphoinositide_degradation	0.69506	19
HIF1Alpha_Pathway_Gene_Expression_via_JUN_CREB3	0.695049	25
reactome_Pausing_and_recovery_of_Tat_mediated_HIV_elongation_Main_Pathway	0.694903	30
reactome_Tat_mediated_HIV_elongation_arrest_and_recovery_Main_Pathway	0.694903	30
biocarta_bone_remodeling_Main_Pathway	0.694815	14
KEGG_Mucin_type_O_Glycan_biosynthesis_Main_Pathway	0.694707	31
NCI_FOXM1_transcription_factor_network_Main_Pathway	0.694598	39
Notch_Signaling_Pathway	0.694399	33
reactome_Biotin_transport_and_metabolism_Main_Pathway	0.694192	11
KEGG_p53_signaling_Main_Pathway	0.693972	48
KEGG_PPAR_signaling_Main_Pathway	0.693816	59
p53_Signaling_Pathway_Cell_Cycle_Arrest	0.693636	49
Akt_Signaling_Pathway_AR_mediated_apoptosis	0.69348	18
biocarta_reversal_of_insulin_resistance_by_leptin_Main_Pathway	0.693299	10
biocarta_reversal_of_insulin_resistance_by_leptin_Pathway_(fatty_acid_oxidation)	0.693299	10
NCI_Fanconi_anemia_Main_Pathway	0.693169	45
STAT3_Pathway	0.693051	233
KEGG_Regulation_of_actin_cytoskeleton_Main_Pathway	0.692768	165
reactome_Elongation_arrest_and_recovery_Main_Pathway	0.692479	31
reactome_HIV_elongation_arrest_and_recovery_Main_Pathway	0.692479	31
reactome_Pausing_and_recovery_of_HIV_elongation_Main_Pathway	0.692479	31
HIF1Alpha_Pathway	0.69245	54
KEGG_Insulin_signaling_Main_Pathway	0.692316	72
Ras_Pathway_Increased_T-cell_Adhesion	0.692297	28
p53_Signaling_Pathway_Apoptosis	0.691943	49
biocarta_stress_induction_of_hsp_regulation_Main_Pathway	0.691783	13
KEGG_Huntington_s_disease_Main_Pathway	0.691068	21
biocarta_erk1_erk2_mapk_signaling_Main_Pathway	0.690873	22
Chemotaxis_Driven_by_CCR4	0.690568	45
KEGG_Glycosaminoglycan_biosynthesis_chondroitin_sulfate_dermatan_sulfate_Main_Pathway	0.690348	11
KEGG_Legionellosis_Main_Pathway	0.69028	14
KEGG_ErbB_signaling_Main_Pathway	0.690017	87
Akt_Signaling_Pathway_Induction_of_Chromatin_Condensation	0.689794	18
Interferon_Pathway_Transciption	0.689774	23
KEGG_Thyroid_hormone_synthesis_Main_Pathway	0.68963	17
NCI_Ras_signaling_in_the_CD4_TCR_Main_Pathway	0.68908	14
NCI_E2F_transcription_factor_network_Main_Pathway	0.688672	40
NCI_Signaling_mediated_by_p38_alpha_and_p38_beta_Main_Pathway	0.688613	33
KEGG_RNA_degradation_Main_Pathway	0.688607	77
reactome_Activation_of_G_protein_gated_Potassium_channels_Main_Pathway	0.688287	15
reactome_Inhibition_of_voltage_gated_Ca2_channels_via_Gbeta_gamma_subunits_Main_Pathway	0.688287	15
RANK_Signaling_in_Osteoclasts_Pathway_Expression_of_Osteoclastic_Genes_via_JUN_NFAT5_NFKB2_MITF_FOS	0.68825	33
biocarta_skeletal_muscle_hypertrophy_is_regulated_via_akt_mtor_Main_Pathway	0.688195	20
superpathway_of_inositol_phosphate_compounds	0.68811	69
NCI_Syndecan_2_mediated_signaling_events_Main_Pathway	0.688023	27
EGF_Pathway_Gene_Expression_via_FOS_NFKB2_MYC_STAT1_ELK1_STAT3_JUN	0.688001	42
D-imyoi-inositol_145-trisphosphate_degradation	0.687661	13
reactome_FCERI_mediated_NF_kB_activation_Main_Pathway	0.687608	23
NCI_DNA_PK_pathway_in_nonhomologous_end_joining_Main_Pathway	0.687573	13
NCI_DNA_PK_pathway_in_nonhomologous_end_joining_Pathway_(double_strand_break_repair_via_nonhomologous_end_joining)	0.687573	13
NCI_Integrin_linked_kinase_signaling_Main_Pathway	0.687485	43
Integrins_Signaling_in_Natural_Killer_Cells	0.68736	44
MAPK_Signaling_Pathway_Gene_Expression_Apoptosis_Inflammation_Tumorigenesis_via_MYC_HSF1_STAT2	0.687294	28
Akt_Signaling_Pathway_Promotes_Adipogenesis	0.687273	18
HIF1Alpha_Pathway_NOS_Pathway	0.687161	21
Caspase_Cascade_Pathway_Activated_Tissue_Trans-glutaminase	0.687006	67
reactome_Synthesis_of_bile_acids_and_bile_salts_via_7alpha_hydroxycholesterol_Main_Pathway	0.686994	23
reactome_DAP12_signaling_Main_Pathway	0.686625	26
KEGG_Histidine_metabolism_Main_Pathway	0.686556	22
KEGG_Vasopressin_regulated_water_reabsorption_Main_Pathway	0.686438	21
reactome_Transcriptional_regulation_of_white_adipocyte_differentiation_Main_Pathway	0.685835	62
NCI_IL23_mediated_signaling_events_Main_Pathway	0.685623	33
reactome_Synthesis_of_Leukotrienes_LT_and_Eoxins_EX__Main_Pathway	0.685616	15
KEGG_Thyroid_cancer_Main_Pathway	0.685539	15
retinol_biosynthesis	0.685389	17
KEGG_Thyroid_hormone_signaling_Main_Pathway	0.685326	69
biocarta_fmlp_induced_chemokine_gene_expression_in_hmc_1_cells_Main_Pathway	0.685173	28
biocarta_regulation_of_bad_phosphorylation_Main_Pathway	0.685084	23
EGF_Pathway	0.685056	107
reactome_HDL_mediated_lipid_transport_Main_Pathway	0.684942	12
biocarta_fc_epsilon_receptor_i_signaling_in_mast_cells_Main_Pathway	0.684099	27
NCI_CXCR3_mediated_signaling_events_Main_Pathway	0.68403	38
biocarta_il_7_signal_transduction_Main_Pathway	0.684002	15
reactome_p130Cas_linkage_to_MAPK_signaling_for_integrins_Main_Pathway	0.683956	14
Cytoskeleton_Reorganization	0.683795	100
NCI_p53_Pathway_(apoptosis)	0.683679	40
biocarta_internal_ribosome_entry_Main_Pathway	0.683644	18
biocarta_internal_ribosome_entry_Pathway_(translational_initiation)	0.683644	18
NCI_IL2_mediated_signaling_events_Main_Pathway	0.683495	48
reactome_Recycling_pathway_of_L1_Main_Pathway	0.683401	26
KEGG_Tryptophan_metabolism_Main_Pathway	0.683037	31
NCI_Signaling_events_mediated_by_TCPTP_Main_Pathway	0.682548	32
FCGR3A-mediated_phagocytosis	0.682514	32
biocarta_signal_transduction_through_il1r_Main_Pathway	0.682456	34
NCI_Endogenous_TLR_signaling_Main_Pathway	0.682195	17
biocarta_caspase_cascade_in_apoptosis_Main_Pathway	0.682133	18
KEGG_NOD_like_receptor_signaling_Main_Pathway	0.68195	42
KEGG_Hematopoietic_cell_lineage_Main_Pathway	0.681747	89
ILK_Signaling_Pathway_Cell_Migration_Retraction	0.681509	41
biocarta_phospholipids_as_signalling_intermediaries_Main_Pathway	0.68139	33
NCI_p53_Main_Pathway	0.681347	44
reactome_Glycosphingolipid_metabolism_Main_Pathway	0.681196	35
TGF-Beta_Pathway_Epithelial_Mesenchymal_Transdifferentiation	0.681121	14
NCI_p73_transcription_factor_network_Main_Pathway	0.680779	76
Regulation_of_Cytoskeleton_Remodeling_by_Protein_Kinase_A	0.680705	75
NCI_Validated_transcriptional_targets_of_TAp63_isoforms_Main_Pathway	0.680519	53
reactome_NOD1_2_Signaling_Pathway_Main_Pathway	0.680444	29
NCI_BCR_signaling_Pathway_(ubiquitin_dependent_protein_catabolic_process)	0.680255	13
Outside-in_Signaling_through_Integrins	0.680102	50
HIF1Alpha_Pathway_p53_Hypoxia_Pathway	0.68004	31
Notch_Signaling_Pathway_Gene_Expression_Chromatin_Remodeling_via_RBPJ	0.679874	27
Notch_Signaling_Pathway_Transcription_of_Target_Genes_Hairy_E-SpI_via_RBPJ	0.679874	27
Nitric_Oxide_Pathway_in_Skeletal_Muscle	0.679054	36
biocarta_mcalpain_and_friends_in_cell_motility_Main_Pathway	0.67905	30
NCI_S1P2_Main_Pathway	0.678939	26
NCI_Class_I_PI3K_signaling_events_Pathway_(cell_survival)	0.678923	14
NCI_Endogenous_TLR_signaling_Pathway_(regulation_of_apoptosis)	0.678686	11
NCI_Endogenous_TLR_signaling_Pathway_(regulation_of_cell_proliferation)	0.678686	11
NCI_Endogenous_TLR_signaling_Pathway_(regulation_of_interleukin_1_beta_production)	0.678686	11
melatonin_degradation_I	0.678633	11
reactome_Establishment_of_Sister_Chromatid_Cohesion_Main_Pathway	0.678436	11
KEGG_Hepatitis_C_Main_Pathway	0.678425	47
biocarta_bcr_signaling_Main_Pathway	0.678226	31
reactome_Smooth_Muscle_Contraction_Main_Pathway	0.678223	22
biocarta_erk_and_pi_3_kinase_are_necessary_for_collagen_binding_in_corneal_epithelia_Main_Pathway	0.678175	29
reactome_Regulation_of_Complement_cascade_Main_Pathway	0.678008	13
biocarta_how_progesterone_initiates_the_oocyte_maturation_Main_Pathway	0.677811	23
KEGG_Central_carbon_metabolism_in_cancer_Main_Pathway	0.677663	67
NCI_Stabilization_and_expansion_of_the_E_cadherin_adherens_junction_Pathway_(adherens_junction_assembly)	0.677481	13
reactome_VEGFR2_mediated_cell_proliferation_Main_Pathway	0.677355	16
ErbB_Family_Pathway_Gene_Expression_via_JUN_FOS_ELK1	0.677081	31
Integrin-based_Cell_Migration_and_Adhesion	0.676886	73
KEGG_Hepatitis_B_Main_Pathway	0.676852	61
biocarta_role_of_erbb2_in_signal_transduction_and_oncology_Main_Pathway	0.676759	21
KEGG_Leishmaniasis_Main_Pathway	0.676712	49
Estrogen_Pathway_Gene_Expression_via_FOS_JUN_ELK1_SP1_POLR2B_CREB3_NFKB2	0.676576	119
biocarta_regulation_of_eif_4e_and_p70s6_kinase_Main_Pathway	0.676294	22
NCI_Thromboxane_A2_receptor_signaling_Pathway_(MAPKKK_cascade)	0.676294	25
reactome_Acyl_chain_remodelling_of_PC_Main_Pathway	0.676042	17
D-imyoi-inositol_145-trisphosphate_biosynthesis	0.675976	26
IGF1R_Signaling_Pathway	0.675919	173
NCI_Ephrin_B_reverse_signaling_Pathway_(cell_adhesion)	0.675755	17
NCI_Cellular_roles_of_Anthrax_toxin_Main_Pathway	0.675444	16
Regulation_of_Repulsive_Axonal_Pathfinding	0.675436	83
biocarta_p38_mapk_signaling_Main_Pathway	0.675274	30
Akt_Signaling_Pathway_Aggregation_and_Neurodegeneration	0.675259	22
NCI_PAR1_mediated_thrombin_signaling_events_Main_Pathway	0.675184	43
reactome_NOTCH2_Activation_and_Transmission_of_Signal_to_the_Nucleus_Main_Pathway	0.674916	21
GPCR_Pathway_Gene_Expression_via_JUN_NFKB2_ELK1_SRF_FOS_CREB3	0.674817	90
KEGG_Fc_epsilon_RI_signaling_Main_Pathway	0.674669	62
Regulation_of_Cell_Migration_and_Proliferation_by_Somatostatin_Receptor	0.674456	38
biocarta_role_of_mef2d_in_t_cell_apoptosis_Main_Pathway	0.673974	27
reactome_Growth_hormone_receptor_signaling_Main_Pathway	0.673945	21
KEGG_Neurotrophin_signaling_Main_Pathway	0.673602	116
NCI_TCR_signaling_in_naive_CD4_T_cells_Main_Pathway	0.673249	60
IL-10_Pathway_IL-10_Responsive_Genes_Transcription_of_BCLXL_Cyclin-D1_D2_D3_Pim1_c-Myc_and_P19(INK4D)_via_STAT3	0.673227	23
IL-10_Pathway_Inflammatory_Cytokine_Genes_Expression_via_STAT3	0.673227	23
NCI_Stabilization_and_expansion_of_the_E_cadherin_adherens_junction_Pathway_(actin_cable_formation)	0.672645	15
MAPK_Family_Pathway	0.672613	294
biocarta_agrin_in_postsynaptic_differentiation_Main_Pathway	0.672522	43
reactome_Regulated_proteolysis_of_p75NTR_Main_Pathway	0.672459	10
NCI_PAR4_mediated_thrombin_signaling_events_Main_Pathway	0.67228	15
EGF_Pathway_Actin_Cytoskeletal_Rearrangement	0.672102	13
NCI_BCR_signaling_Main_Pathway	0.671762	60
reactome_Signaling_by_FGFR1_fusion_mutants_Main_Pathway	0.671745	17
NCI_IFN_gamma_Main_Pathway	0.671522	35
NCI_Regulation_of_nuclear_SMAD2_3_signaling_Pathway_(Pathway_degradation_of_SMAD3)	0.671262	38
NCI_Ceramide_signaling_Pathway_(ganglioside_biosynthetic_process)	0.671162	17
biocarta_akt_signaling_Main_Pathway	0.671134	16
biocarta_inhibition_of_cellular_proliferation_by_gleevec_Main_Pathway	0.67108	22
NCI_TCR_signaling_in_naive_CD8_T_cells_Main_Pathway	0.670844	53
KEGG_Osteoclast_differentiation_Main_Pathway	0.670826	109
reactome_Nephrin_interactions_Main_Pathway	0.670735	20
Growth_Hormone_Signaling_Pathway_Gene_Expression_via_SRF_ELK1_STAT5B_CEBPD_STAT1_STAT3	0.670592	59
reactome_Biosynthesis_of_the_N_glycan_precursor_dolichol_lipid_linked_oligosaccharide_LLO_and_transfer_to_a_nascent_protein_Main_Pathway	0.670399	15
ILK_Signaling_Pathway_Loss_of_Occludin_Barrier_Dysfunction	0.670339	37
Akt_Signaling_Pathway_Enhancement_of_Breast_Epithelial	0.670338	18
NCI_Trk_receptor_signaling_mediated_by_the_MAPK_Main_Pathway	0.670176	30
IL-2_Pathway_Apoptosis_Inhibition	0.670161	15
NCI_EPHA_forward_signaling_Main_Pathway	0.670085	26
NCI_Trk_receptor_signaling_mediated_by_PI3K_and_PLC_gamma_Main_Pathway	0.669955	33
biocarta_repression_of_pain_sensation_by_the_transcriptional_regulator_dream_Main_Pathway	0.669944	13
superpathway_of_melatonin_degradation	0.669937	12
reactome_APC_C_Cdc20_mediated_degradation_of_mitotic_proteins_Main_Pathway	0.669872	18
reactome_Inactivation_of_APC_C_via_direct_inhibition_of_the_APC_C_complex_Main_Pathway	0.669872	18
KEGG_T_cell_receptor_signaling_Main_Pathway	0.669862	92
KEGG_Phenylalanine_metabolism_Main_Pathway	0.66977	17
KEGG_Glycosaminoglycan_biosynthesis_keratan_sulfate_Main_Pathway	0.66973	15
BRCA1_Pathway_Chromatin_Remodeling	0.669715	33
biocarta_ras_independent_pathway_in_nk_cell_mediated_cytotoxicity_Main_Pathway	0.669575	22
cAMP_Pathway_Lipolysis	0.669412	12
reactome_Synthesis_of_PIPs_at_the_early_endosome_membrane_Main_Pathway	0.66937	11
biocarta_keratinocyte_differentiation_Main_Pathway	0.669006	48
reactome_Translocation_of_GLUT4_to_the_plasma_membrane_Main_Pathway	0.668967	53
cAMP_Pathway_eNOS_Signaling_Cardiovascular_Homeostasis	0.668777	12
cAMP_Pathway_Oncogenesis	0.66855	13
ILK_Signaling_Pathway_Cell_Cycle_Proliferation	0.668465	41
ILK_Signaling_Pathway_G2_Phase_Arrest	0.668465	41
NCI_Regulation_of_Androgen_receptor_activity_Pathway_(cell_proliferation)	0.668454	26
reactome_Acyl_chain_remodelling_of_PE_Main_Pathway	0.668251	15
p53_Signaling_Pathway	0.667845	130
Chemokine_Pathway_Gene_Expression_and_Apoptosis_via_ELK1	0.667717	16
NCI_IL12_signaling_mediated_by_STAT4_Main_Pathway	0.667373	10
D-imyoi-inositol-5-phosphate_metabolism	0.667351	19
NCI_Notch_signaling_Main_Pathway	0.66721	47
reactome_XBP1_S_activates_chaperone_genes_Main_Pathway	0.667145	44
reactome_Regulation_of_Rheb_GTPase_activity_by_AMPK_Main_Pathway	0.666962	10
Akt_Signaling_Pathway_NFAT_degradation	0.666439	34
KEGG_Pertussis_Main_Pathway	0.666429	25
MAPK_Signaling_Pathway_Gene_Expression_Cell_Proliferation_Cell_Survival_Tumorigenesis_Differentiation_Development_via_PXN_CREB3_RPS6KA5_RPS6KA6	0.666346	53
reactome_Gluconeogenesis_Main_Pathway	0.666288	19
Regulation_of_Cytoskeleton_Remodeling_by_TGF_and_WNT	0.666214	118
KEGG_Small_cell_lung_cancer_Main_Pathway	0.666205	57
IL-6_Pathway	0.665028	209
cAMP_Pathway_Axonal_Growth	0.664994	22
KEGG_Measles_Main_Pathway	0.664906	23
NCI_CD40_CD40L_signaling_Main_Pathway	0.664847	25
NCI_Downstream_signaling_in_naive_CD8_T_cells_Main_Pathway	0.664656	41
reactome_Beta_catenin_phosphorylation_cascade_Main_Pathway	0.664634	16
NCI_TCR_signaling_in_naive_CD4_T_cells_Pathway_(proteasomal_ubiquitin_dependent_protein_catabolic_process)	0.664344	19
Chemokine_Pathway	0.664052	203
NCI_AP_1_transcription_factor_network_Main_Pathway	0.66389	22
biocarta_nfkb_activation_by_nontypeable_hemophilus_influenzae_Main_Pathway	0.663742	16
Growth_Hormone_Signaling_Pathway_Glucose_Uptake	0.663742	16
KEGG_Folate_biosynthesis_Main_Pathway	0.663632	10
Development_of_Immune_Synapse	0.663238	109
NCI_Ephrin_B_reverse_signaling_Main_Pathway	0.663152	20
NCI_Thromboxane_A2_receptor_signaling_Pathway_(cAMP_biosynthetic_process)	0.663103	21
KEGG_Chemokine_signaling_Main_Pathway	0.662983	189
reactome_Formation_of_ATP_by_chemiosmotic_coupling_Main_Pathway	0.662853	18
Lipoxins_Influence_on_Cell_Growth_and_Proliferation	0.662848	41
NCI_Atypical_NF_kappaB_Pathway_(positive_regulation_of_anti_apoptosis)	0.662831	10
HGF_Pathway_Gene_Expression_via_JUN_STAT3_FOS_ELK1_ETS2	0.662559	17
NCI_Thromboxane_A2_receptor_signaling_Pathway_(platelet_activation)	0.66255	24
KEGG_Inositol_phosphate_metabolism_Main_Pathway	0.662546	61
reactome_Integrin_alphaIIb_beta3_signaling_Main_Pathway	0.66218	20
NCI_ALK1_signaling_events_Main_Pathway	0.662026	24
NCI_CXCR3_mediated_signaling_events_Pathway_(cell_adhesion)	0.661969	16
NCI_RhoA_signaling_Main_Pathway	0.66178	27
KEGG_Oocyte_meiosis_Main_Pathway	0.661627	90
Growth_Hormone_Signaling_Pathway	0.661283	66
KEGG_Pathogenic_Escherichia_coli_infection_Main_Pathway	0.661027	22
NCI_Signaling_events_regulated_by_Ret_tyrosine_kinase_Main_Pathway	0.660964	31
KEGG_Glycosphingolipid_biosynthesis_ganglio_series_Main_Pathway	0.660676	15
reactome_Pyrimidine_catabolism_Main_Pathway	0.660614	11
NCI_IL2_signaling_events_mediated_by_PI3K_Pathway_(actin_cytoskeleton_organization)	0.660427	15
NCI_IL2_signaling_events_mediated_by_PI3K_Pathway_(T_cell_proliferation)	0.660427	15
FAK_Pathway	0.660389	68
KEGG_Pancreatic_secretion_Main_Pathway	0.660378	17
NCI_Thromboxane_A2_receptor_signaling_Pathway_(chemotaxis)	0.660263	11
NCI_Thromboxane_A2_receptor_signaling_Pathway_(muscle_contraction)	0.660263	11
NCI_Ceramide_signaling_Pathway_(negative_regulation_of_cell_cycle)	0.660159	17
TGF-beta_Signaling_in_Epithelial–mesenchymal_transition	0.660045	52
reactome_Initial_triggering_of_complement_Main_Pathway	0.659951	12
biocarta_il_6_signaling_Main_Pathway	0.65976	12
Ephrin-B_Pathway	0.659716	85
biocarta_vegf_hypoxia_and_angiogenesis_Main_Pathway	0.659589	27
NCI_CXCR3_mediated_signaling_events_Pathway_(cell_proliferation)	0.659588	23
biocarta_stathmin_and_breast_cancer_resistance_to_antimicrotubule_agents_Main_Pathway	0.659187	24
NCI_Syndecan_4_mediated_signaling_events_Pathway_(cell_migration)	0.659009	11
reactome_Downregulation_of_SMAD2_3_SMAD4_transcriptional_activity_Main_Pathway	0.658603	23
JAK-STAT_Pathway_Akt_Pathway	0.658449	18
reactome_ERK_MAPK_targets_Main_Pathway	0.65844	17
reactome_Fatty_acids_Main_Pathway	0.658383	15
JAK-STAT_Pathway_Nml_SOCS_BCL-XL_p21_Myc_Nos2_Gene_Expression_via_STAT2	0.657897	241
Ras_Signaling	0.657893	36
reactome_Apoptotic_cleavage_of_cell_adhesion_proteins_Main_Pathway	0.657675	10
reactome_Purine_catabolism_Main_Pathway	0.657543	10
ILK_Signaling_Pathway_Actin_Polymerization_Cytoskeletal_Reorganization	0.657404	59
NCI_IGF1_Main_Pathway	0.657282	28
biocarta_prion_Main_Pathway	0.657156	18
HGF_Pathway_Cell_Scattering	0.657053	16
HGF_Pathway_Cell_Survival	0.657053	16
NCI_HIF_1_alpha_transcription_factor_network_Main_Pathway	0.656904	59
reactome_Transport_of_glucose_and_other_sugars_bile_salts_and_organic_acids_metal_ions_and_amine_compounds_Main_Pathway	0.656804	11
NCI_Retinoic_acid_receptors_mediated_signaling_Main_Pathway	0.656694	29
KEGG_Phosphatidylinositol_signaling_system_Main_Pathway	0.656535	77
reactome_Termination_of_O_glycan_biosynthesis_Main_Pathway	0.656402	24
NCI_Fanconi_anemia_Pathway_(Sister_Chromatid_Exchange_Process)	0.656283	30
biocarta_adp_ribosylation_factor_Main_Pathway	0.655932	28
reactome_Constitutive_Signaling_by_NOTCH1_HD_Domain_Mutants_Main_Pathway	0.655715	15
NCI_Regulation_of_nuclear_SMAD2_3_signaling_Pathway_(muscle_cell_differentiation)	0.655637	42
KEGG_Ribosome_biogenesis_in_eukaryotes_Main_Pathway	0.655405	87
KEGG_Choline_metabolism_in_cancer_Main_Pathway	0.655147	55
KEGG_ABC_transporters_Main_Pathway	0.655008	44
reactome_Cyclin_D_associated_events_in_G1_Main_Pathway	0.654928	38
cAMP_Pathway_Degradation_of_Cell_Cycle_Regulators	0.654909	22
reactome_Activated_NOTCH1_Transmits_Signal_to_the_Nucleus_Main_Pathway	0.654575	30
KEGG_Fructose_and_mannose_metabolism_Main_Pathway	0.65448	31
reactome_Apoptotic_cleavage_of_cellular_proteins_Main_Pathway	0.654405	10
biocarta_mapkinase_signaling_Main_Pathway	0.654391	55
superpathway_of_D-imyoi-inositol_145-trisphosphate_metabolism	0.654291	20
KEGG_Taurine_and_hypotaurine_metabolism_Main_Pathway	0.65411	11
NCI_PDGFR_beta_signaling_Pathway_(receptor_recycling)	0.654047	13
NCI_Regulation_of_Androgen_receptor_activity_Main_Pathway	0.653836	30
Erythropoietin_Pathway_Cell_Survival	0.653605	67
reactome_Synthesis_of_Prostaglandins_PG_and_Thromboxanes_TX__Main_Pathway	0.653411	14
KEGG_AMPK_signaling_Main_Pathway	0.653004	88
NCI_ErbB4_signaling_events_Pathway_(glial_cell_differentiation)	0.652933	10
NCI_CXCR4_mediated_signaling_events_Pathway_(chemotaxis)	0.652658	60
reactome_Sphingolipid_de_novo_biosynthesis_Main_Pathway	0.652621	28
biocarta_transcription_regulation_by_methyltransferase_of_carm1_Main_Pathway	0.652577	13
biocarta_rho_cell_motility_signaling_Main_Pathway	0.652359	32
reactome_Thromboxane_signalling_through_TP_receptor_Main_Pathway	0.652291	23
reactome_Cohesin_Loading_onto_Chromatin_Main_Pathway	0.652131	10
glutathione-mediated_detoxification	0.651941	22
ErbB_Family_Pathway	0.651915	87
fatty_acid_beta-oxidation	0.651653	16
NCI_TCR_signaling_in_naive_CD8_T_cells_Pathway_(Pathway_regulation_of_survival_gene_product_expression_via_AKT1)	0.65124	17
biocarta_downregulated_of_mta_3_in_er_negative_breast_tumors_Main_Pathway	0.651052	13
NCI_Glucocorticoid_receptor_regulatory_network_Main_Pathway	0.650543	64
reactome_alpha_linolenic_acid_ALA_metabolism_Main_Pathway	0.650415	10
Ras_Pathway_Gene_Expression_Cell_Proliferation_Cell_Survival_Differentiation_Development_Cell_Cycle_Control_Cell_Motility_Tumorigenesis_via_ELK4_ATF2_MEF2D_STAT2_CREB3_CCNA1_MYC_ELK1_JUN_CDK4	0.650113	64
NCI_Alpha4_beta1_integrin_signaling_events_Main_Pathway	0.64992	20
reactome_Role_of_phospholipids_in_phagocytosis_Main_Pathway	0.649855	28
NCI_Signaling_events_mediated_by_TCPTP_Pathway_(G1_S_transition_of_mitotic_cell_cycle)	0.649508	12
NCI_Signaling_events_mediated_by_TCPTP_Pathway_(MAPKKK_cascade)	0.649508	12
biocarta_tpo_signaling_Main_Pathway	0.649464	24
reactome_GRB2_SOS_provides_linkage_to_MAPK_signaling_for_Integrins_Main_Pathway	0.649428	13
NCI_IL27_mediated_signaling_events_Main_Pathway	0.649338	20
reactome_NOTCH1_Intracellular_Domain_Regulates_Transcription_Main_Pathway	0.649269	42
fatty_acid_beta-oxidation_peroxisome	0.649257	15
NCI_Posttranslational_regulation_of_adherens_junction_stability_and_dissassembly_Main_Pathway	0.649235	48
NCI_Thromboxane_A2_receptor_signaling_Pathway_(JNK_cascade)	0.649232	13
KEGG_Sphingolipid_signaling_Main_Pathway	0.648767	98
reactome_CYP2E1_reactions_Main_Pathway	0.648695	11
nicotine_degradation_IV	0.648447	14
WNT_Pathway_Cell_Survival	0.648059	19
KEGG_Phototransduction_Main_Pathway	0.647836	18
biocarta_phospholipids_as_signalling_intermediaries_Pathway_(actin_filament_organization)	0.646793	10
biocarta_phospholipids_as_signalling_intermediaries_Pathway_(chemotaxis)	0.646793	10
reactome_Striated_Muscle_Contraction_Main_Pathway	0.646769	31
KEGG_Adherens_junction_Main_Pathway	0.646559	60
biocarta_il_4_signaling_Main_Pathway	0.6465	13
reactome_EPH_ephrin_mediated_repulsion_of_cells_Main_Pathway	0.646473	46
Target_drugs_pathway	0.64616	280
D-imyoi-inositol_134-trisphosphate_biosynthesis	0.645967	15
NCI_IL2_signaling_events_mediated_by_PI3K_Pathway_(cell_survival)	0.645935	18
KEGG_Glycosphingolipid_biosynthesis_lacto_and_neolacto_series_Main_Pathway	0.645897	26
KEGG_Proteoglycans_in_cancer_Main_Pathway	0.645797	166
cAMP_Pathway_Fatty_Acid_Metabolism	0.64566	74
NCI_Neurotrophic_factor_mediated_Trk_receptor_signaling_Main_Pathway	0.645651	54
ILK_Signaling_Pathway_Cell_Motility	0.645627	62
reactome_O_linked_glycosylation_of_mucins_Main_Pathway	0.645341	53
mTOR_Pathway_Actin_Organization	0.645196	50
TGF-Beta_Pathway_Transciption_Arrested_Growth_Apoptosis	0.645132	30
TGF-Beta_Pathway_Transciption_Cell_Growth_and_Mobility_and_Angiogenesis	0.645132	30
reactome_RMTs_methylate_histone_arginines_Main_Pathway	0.644733	43
NCI_BCR_signaling_Pathway_(cytokine_secretion)	0.644585	15
reactome_G_beta_gamma_signalling_through_PI3Kgamma_Main_Pathway	0.644312	25
biocarta_sprouty_regulation_of_tyrosine_kinase_signals_Main_Pathway	0.644225	19
KEGG_Colorectal_cancer_Main_Pathway	0.64421	36
reactome_Transcriptional_activation_of_mitochondrial_biogenesis_Main_Pathway	0.644205	36
TRAF_Pathway_Gene_Expression_via_FOS_JUN	0.644097	11
reactome_Role_of_LAT2_NTAL_LAB_on_calcium_mobilization_Main_Pathway	0.643764	13
reactome_Classical_antibody_mediated_complement_activation_Main_Pathway	0.64354	11
reactome_Signaling_by_NODAL_Main_Pathway	0.643494	15
mTOR_Pathway_Lipid_Synthesis	0.643351	48
KEGG_Fanconi_anemia_Main_Pathway	0.643297	38
NCI_Fc_epsilon_receptor_I_signaling_in_mast_cells_Main_Pathway	0.642727	56
NCI_Stabilization_and_expansion_of_the_E_cadherin_adherens_junction_Main_Pathway	0.642703	41
reactome_Sema3A_PAK_dependent_Axon_repulsion_Main_Pathway	0.642659	16
KEGG_Ras_signaling_Main_Pathway	0.642573	223
KEGG_MAPK_signaling_Main_Pathway	0.642568	244
NCI_Internalization_of_ErbB1_Main_Pathway	0.642514	38
NCI_Glucocorticoid_receptor_regulatory_network_Pathway_(apoptosis)	0.642404	19
NCI_Glucocorticoid_receptor_regulatory_network_Pathway_(histone_acetylation)	0.642404	19
NCI_Glucocorticoid_receptor_regulatory_network_Pathway_(MAPKKK_cascade)	0.642404	19
GSK3_Signaling_Pathway_Protein_Synthesis	0.64239	37
KEGG_TGF_beta_signaling_Main_Pathway	0.642241	65
TGF-Beta_Pathway_Post_Transciptional_G1_Arrest	0.64205	16
NCI_Arf6_trafficking_events_Main_Pathway	0.641772	44
PAK_Pathway_Contractility_Stress_Fibres_and_Focal_Adhesion	0.641672	53
reactome_DCC_mediated_attractive_signaling_Main_Pathway	0.641634	13
KEGG_FoxO_signaling_Main_Pathway	0.641267	118
biocarta_map_kinase_inactivation_of_smrt_corepressor_Main_Pathway	0.641143	12
biocarta_multiple_antiapoptotic_pathways_from_igf_1r_signaling_lead_to_bad_phosphorylation_Main_Pathway	0.641095	10
NCI_ALK2_signaling_events_Main_Pathway	0.640881	10
reactome_Signaling_by_constitutively_active_EGFR_Main_Pathway	0.640805	14
JAK-STAT_Pathway	0.640736	324
Calcium2+_Signaling	0.640591	17
TGF-Beta_Pathway	0.640456	218
cAMP_Pathway_Metabolic_Energy	0.640437	27
reactome_Activation_of_the_phototransduction_cascade_Main_Pathway	0.640247	10
p38_Signaling_Pathway	0.639967	487
KEGG_PI3K_Akt_signaling_Main_Pathway	0.639761	225
cAMP_Pathway_Cell_Proliferation	0.639367	12
biocarta_cell_cycle_g1_s_check_point_Main_Pathway	0.639342	21
reactome_Interferon_gamma_signaling_Main_Pathway	0.638978	66
reactome_Synthesis_of_bile_acids_and_bile_salts_via_27_hydroxycholesterol_Main_Pathway	0.638349	15
NCI_Retinoic_acid_receptors_mediated_signaling_Pathway_(proteasomal_ubiquitin_dependent_protein_catabolic_process)	0.63833	19
reactome_Synthesis_of_PIPs_at_the_Golgi_membrane_Main_Pathway	0.63807	14
purine_nucleotides_degradation	0.637918	11
Mitosis_Initiation	0.637683	22
reactome_Acyl_chain_remodelling_of_PS_Main_Pathway	0.637428	10
KEGG_GnRH_signaling_Main_Pathway	0.637171	72
KEGG_mRNA_surveillance_Main_Pathway	0.637063	40
NCI_Notch_signaling_Pathway_(Bergmann_glial_cell_differentiation)	0.636848	26
NCI_LPA_receptor_mediated_events_Main_Pathway	0.636821	60
NCI_IL6_mediated_signaling_events_Main_Pathway	0.636803	38
glycolysis	0.63675	24
KEGG_Tight_junction_Main_Pathway	0.636667	124
reactome_Generation_of_second_messenger_molecules_Main_Pathway	0.636393	32
HIF1Alpha_Pathway_VEGF_Pathway	0.635781	24
reactome_Fanconi_Anemia_Main_Pathway	0.63573	17
NCI_BCR_signaling_Pathway_(re_entry_into_mitotic_cell_cycle)	0.635711	13
reactome_Eicosanoids_Main_Pathway	0.635461	12
ATM_Pathway_Cell_Survival	0.635398	14
KEGG_Tyrosine_metabolism_Main_Pathway	0.635246	25
NCI_a6b1_and_a6b4_Integrin_signaling_Main_Pathway	0.635045	43
stearate_biosynthesis	0.634731	12
reactome_Constitutive_Signaling_by_NOTCH1_HD_PEST_Domain_Mutants_Main_Pathway	0.634654	53
reactome_Constitutive_Signaling_by_NOTCH1_PEST_Domain_Mutants_Main_Pathway	0.634654	53
KEGG_Pantothenate_and_CoA_biosynthesis_Main_Pathway	0.634361	12
reactome_Degradation_of_the_extracellular_matrix_Main_Pathway	0.633972	32
reactome_PI_3K_cascade_Main_Pathway	0.633826	20
chondroitin_sulfate_biosynthesis_late_stages	0.633445	13
NCI_amb2_Integrin_signaling_Main_Pathway	0.633376	30
NCI_Integrins_in_angiogenesis_Pathway_(angiogenesis)	0.633306	19
reactome_Chondroitin_sulfate_biosynthesis_Main_Pathway	0.633099	19
NCI_Regulation_of_CDC42_activity_Main_Pathway	0.63286	30
JNK_Pathway	0.632523	306
reactome_Nuclear_Receptor_transcription_Main_Pathway	0.631907	38
KEGG_Cell_adhesion_molecules_CAMs__Main_Pathway	0.631808	28
reactome_CS_DS_degradation_Main_Pathway	0.63139	12
KEGG_Jak_STAT_signaling_Main_Pathway	0.631105	156
NCI_Presenilin_action_in_Notch_and_Wnt_signaling_Pathway_(apoptosis)	0.630869	15
KEGG_Inflammatory_mediator_regulation_of_TRP_channels_Main_Pathway	0.630849	89
reactome_PLC_beta_mediated_events_Main_Pathway	0.630835	15
reactome_Intrinsic_Pathway_Main_Pathway	0.630647	17
reactome_HS_GAG_degradation_Main_Pathway	0.630528	14
NCI_ErbB2_ErbB3_signaling_events_Pathway_(myelination)	0.630473	10
HGF_Pathway_Anoikis	0.630348	29
NCI_HIF_2_alpha_transcription_factor_network_Main_Pathway	0.630295	29
KEGG_HTLV_I_infection_Main_Pathway	0.630246	97
chondroitin_sulfate_biosynthesis	0.63004	21
reactome_IRF3_mediated_induction_of_type_I_IFN_Main_Pathway	0.629858	12
biocarta_rho_selective_guanine_exchange_factor_akap13_mediates_stress_fiber_formation_Main_Pathway	0.629808	10
reactome_FRS2_mediated_cascade_Main_Pathway	0.629595	22
NCI_Class_I_PI3K_signaling_events_Pathway_(actin_cytoskeleton_reorganization)	0.62913	13
cAMP_Pathway_Myocardial_Contraction	0.629038	112
NCI_Nephrin_Neph1_signaling_in_the_kidney_podocyte_Main_Pathway	0.629023	27
cAMP_Pathway_Endothelial_Cell_Regulation	0.628809	40
HA_syntesis_pathway	0.628625	24
reactome_ADP_signalling_through_P2Y_purinoceptor_1_Main_Pathway	0.628612	24
reactome_Interleukin_7_signaling_Main_Pathway	0.628267	11
KEGG_Natural_killer_cell_mediated_cytotoxicity_Main_Pathway	0.628237	105
KEGG_Glycerophospholipid_metabolism_Main_Pathway	0.628216	92
mTOR_Pathway_Microtubule_Organization	0.628189	45
cAMP_Pathway_Glycolisis	0.628135	11
KEGG_Glioma_Main_Pathway	0.627995	54
NCI_Regulation_of_RhoA_activity_Main_Pathway	0.627625	46
KEGG_Sphingolipid_metabolism_Main_Pathway	0.627033	47
KEGG_Platelet_activation_Main_Pathway	0.62672	124
reactome_Amino_acid_transport_across_the_plasma_membrane_Main_Pathway	0.626679	30
NCI_EPHA2_forward_signaling_Main_Pathway	0.626491	10
biocarta_growth_hormone_signaling_Main_Pathway	0.626283	19
Chromatin_Pathway	0.626094	15
NCI_Signaling_events_mediated_by_TCPTP_Pathway_(macrophage_differentiation)	0.625934	13
AHR_Pathway_C-myc_expression_via_RELA	0.62593	15
reactome_Acetylcholine_regulates_insulin_secretion_Main_Pathway	0.625908	10
NCI_Endothelins_Main_Pathway	0.625761	62
NCI_Arf6_signaling_events_Main_Pathway	0.625386	35
reactome_Nuclear_signaling_by_ERBB4_Main_Pathway	0.625154	17
NCI_Ceramide_signaling_Pathway_(cell_survival)	0.62496	18
reactome_WNT_ligand_biogenesis_and_trafficking_Main_Pathway	0.624609	26
NCI_Alpha9_beta1_integrin_signaling_events_Main_Pathway	0.624597	21
NCI_Regulation_of_retinoblastoma_protein_Pathway_(Pathway_rRNA_transcription_via_RB1)	0.624279	25
KEGG_Pathways_in_cancer_Main_Pathway	0.624144	234
PLAU-mediated_Signaling_Events_During_Cell_Adhesion	0.624112	30
reactome_Activation_of_Matrix_Metalloproteinases_Main_Pathway	0.623925	21
NCI_Notch_signaling_Pathway_(oligodendrocyte_development)	0.623267	28
reactome_SEMA3A_Plexin_repulsion_signaling_by_inhibiting_Integrin_adhesion_Main_Pathway	0.622958	14
NCI_ErbB4_signaling_events_Main_Pathway	0.622919	27
WNT_Pathway	0.622668	253
mTOR_Pathway	0.622647	351
KEGG_Long_term_depression_Main_Pathway	0.622309	59
KEGG_Estrogen_signaling_Main_Pathway	0.622249	89
NCI_Angiopoietin_receptor_Tie2_mediated_signaling_Main_Pathway	0.622047	39
reactome_L1CAM_interactions_Main_Pathway	0.622012	11
cAMP_Pathway_Cell_Survival	0.621919	84
Regulation_of_Cytoskeleton_Remodeling_by_Activin_A	0.621871	20
Cellular_Apoptosis_Pathway	0.621839	251
KEGG_Metabolism_of_xenobiotics_by_cytochrome_P450_Main_Pathway	0.621729	72
reactome_A_tetrasaccharide_linker_sequence_is_required_for_GAG_synthesis_Main_Pathway	0.62171	23
reactome_Recycling_of_bile_acids_and_salts_Main_Pathway	0.621696	16
biocarta_rho_cell_motility_signaling_Pathway_(actin_filament_polymerization)	0.621346	24
GSK3_Signaling_Pathway_Gene_Expression_via_CTNNB1	0.621341	90
reactome_G_beta_gamma_signalling_through_PLC_beta_Main_Pathway	0.621138	20
1D-imyoi-inositol_hexakisphosphate_biosynthesis_II_mammalian	0.620891	15
reactome_TRAF3_dependent_IRF_activation_Main_Pathway	0.620667	10
GPCR_Pathway	0.620569	265
reactome_Endosomal_Vacuolar_Main_Pathway	0.620409	14
NCI_Presenilin_action_in_Notch_and_Wnt_signaling_Pathway_(Pathway_degradation_of_CTNNB1)	0.620378	33
KEGG_Focal_adhesion_Main_Pathway	0.62011	204
biocarta_lissencephaly_gene_lis1_in_neuronal_migration_and_development_Main_Pathway	0.619987	18
biocarta_phosphorylation_of_mek1_by_cdk5_p35_down_regulates_the_map_kinase_Main_Pathway	0.619838	14
reactome_Hormone_sensitive_lipase_HSL_mediated_triacylglycerol_hydrolysis_Main_Pathway	0.619415	12
KEGG_Tuberculosis_Main_Pathway	0.619241	48
reactome_G_alpha_12_13_signalling_events_Main_Pathway	0.619163	74
GSK3_Signaling_Pathway_Glycogen_Synthesis	0.619013	34
NCI_PDGFR_alpha_signaling_Main_Pathway	0.619009	20
reactome_Synthesis_of_PC_Main_Pathway	0.618988	12
IGF1R_Signaling_Pathway_Cell_Migration	0.618708	36
NCI_Reelin_signaling_Main_Pathway	0.618581	22
NCI_Regulation_of_retinoblastoma_protein_Main_Pathway	0.61854	52
KEGG_Prostate_cancer_Main_Pathway	0.618305	78
NCI_TGF_beta_receptor_signaling_Main_Pathway	0.618264	34
NCI_PAR1_mediated_thrombin_signaling_events_Pathway_(platelet_aggregation)	0.618024	17
WNT_Pathway_PKC_Pathway	0.617613	54
reactome_Synthesis_secretion_and_inactivation_of_Glucose_dependent_Insulinotropic_Polypeptide_GIP__Main_Pathway	0.617335	10
reactome_Laminin_interactions_Main_Pathway	0.617333	14
biocarta_tumor_suppressor_arf_inhibits_ribosomal_biogenesis_Main_Pathway	0.617259	15
AHR_Pathway_Cath_D_expression_via_SP1	0.617133	15
KEGG_Endocrine_and_other_factor_regulated_calcium_reabsorption_Main_Pathway	0.617073	34
KEGG_Oxytocin_signaling_Main_Pathway	0.616845	151
Estrogen_Pathway_Anti-Apoptosis	0.616828	38
TRH_Pathway	0.616326	77
KEGG_Aldosterone_regulated_sodium_reabsorption_Main_Pathway	0.616298	22
NCI_Hypoxic_and_oxygen_homeostasis_regulation_of_HIF_1_alpha_Main_Pathway	0.616197	19
KEGG_Rap1_signaling_Main_Pathway	0.616073	199
Intermediate_Filaments_in_Epithelial_Cells	0.616037	15
NCI_Regulation_of_Ras_family_activation_Main_Pathway	0.615786	32
reactome_Dissolution_of_Fibrin_Clot_Main_Pathway	0.615368	13
reactome_Phospholipase_C_mediated_cascade_Main_Pathway	0.615092	16
Caspase_Cascade_Pathway	0.615026	364
NCI_Presenilin_action_in_Notch_and_Wnt_signaling_Main_Pathway	0.614896	41
KEGG_cGMP_PKG_signaling_Main_Pathway	0.614527	143
NCI_Calcineurin_regulated_NFAT_dependent_transcription_in_lymphocytes_Main_Pathway	0.614452	31
reactome_Ca2_Main_Pathway	0.614307	30
NCI_Signaling_events_mediated_by_TCPTP_Pathway_(positive_regulation_of_S_phase_of_mitotic_cell_cycle)	0.614262	14
reactome_Prostacyclin_signalling_through_prostacyclin_receptor_Main_Pathway	0.613908	19
reactome_Presynaptic_function_of_Kainate_receptors_Main_Pathway	0.613808	21
reactome_Signaling_by_Hippo_Main_Pathway	0.613582	19
reactome_FCERI_mediated_Ca_2_mobilization_Main_Pathway	0.613296	26
reactome_HDMs_demethylate_histones_Main_Pathway	0.613271	23
biocarta_il_2_receptor_beta_chain_in_t_cell_activation_Pathway_(cell_proliferation)	0.61317	16
NCI_PAR1_mediated_thrombin_signaling_events_Pathway_(MAPKKK_cascade)	0.612919	13
NCI_BMP_receptor_signaling_Main_Pathway	0.612509	38
WNT_Pathway_Gene_Expression_via_CREB3	0.612423	51
Akt_Signaling_Pathway	0.612301	651
reactome_ECM_proteoglycans_Main_Pathway	0.612169	21
Growth_Hormone_Signaling_Pathway_Cell_Survival	0.612154	19
reactome_ABCA_transporters_in_lipid_homeostasis_Main_Pathway	0.611996	14
reactome_Glycogen_breakdown_glycogenolysis__Main_Pathway	0.611951	12
KEGG_Transcriptional_misregulation_in_cancer_Main_Pathway	0.611702	179
reactome_Vasopressin_regulates_renal_water_homeostasis_via_Aquaporins_Main_Pathway	0.611261	43
NCI_Beta3_integrin_cell_surface_interactions_Main_Pathway	0.610863	39
biocarta_pkc_catalyzed_phosphorylation_of_inhibitory_phosphoprotein_of_myosin_phosphatase_Main_Pathway	0.610801	21
Ras_Pathway	0.61075	441
reactome_NICD_traffics_to_nucleus_Main_Pathway	0.610718	13
reactome_Notch_HLH_transcription_Main_Pathway	0.610718	13
NCI_ErbB4_signaling_events_Pathway_(epithelial_cell_differentiation)	0.610711	14
biocarta_role_of_erk5_in_neuronal_survival_Pathway_(cell_survival)	0.610284	12
reactome_Keratan_sulfate_degradation_Main_Pathway	0.610238	10
NCI_Glypican_1_network_Main_Pathway	0.60998	18
PTEN_Pathway_Angiogenesis_and_Tumorigenesis	0.609402	175
PTEN_Pathway_Ca2+_Signaling	0.609402	175
reactome_FCERI_mediated_MAPK_activation_Main_Pathway	0.609207	27
reactome_Tryptophan_catabolism_Main_Pathway	0.609142	11
WNT_Pathway_NFAT_Pathway	0.609084	21
cAMP_Pathway	0.609032	559
KEGG_Renin_angiotensin_system_Main_Pathway	0.608704	17
reactome_Molecules_associated_with_elastic_fibres_Main_Pathway	0.608678	22
NCI_Alpha6_beta4_integrin_ligand_interactions_Main_Pathway	0.608672	11
NCI_Regulation_of_nuclear_SMAD2_3_signaling_Main_Pathway	0.608659	63
reactome_Zinc_influx_into_cells_by_the_SLC39_gene_family_Main_Pathway	0.6085	10
reactome_Recruitment_of_NuMA_to_mitotic_centrosomes_Main_Pathway	0.608308	11
NCI_CXCR3_mediated_signaling_events_Pathway_(chemotaxis)	0.608218	18
biocarta_keratinocyte_differentiation_Pathway_(keratinocyte_differentiation)	0.608148	10
NCI_Beta5_beta6_beta7_and_beta8_integrin_cell_surface_interactions_Main_Pathway	0.607811	14
reactome_Downstream_TCR_signaling_Main_Pathway	0.607809	41
PAK_Pathway	0.607787	343
reactome_Integrin_cell_surface_interactions_Main_Pathway	0.607738	45
NCI_ATF_2_transcription_factor_network_Main_Pathway	0.607677	41
NCI_Insulin_Pathway_Main_Pathway	0.607598	44
reactome_Interleukin_receptor_SHC_signaling_Main_Pathway	0.606895	13
TRH_Influence_on_Cytoskeleton	0.606894	37
KEGG_Biosynthesis_of_unsaturated_fatty_acids_Main_Pathway	0.606412	23
PAK_Pathway_Lamelliopodia_and_Filopodia_Outgrowth	0.605954	260
MAPK_Signaling_Pathway	0.605762	533
NCI_CXCR3_mediated_signaling_events_Pathway_(actin_polymerization_or_depolymerization)	0.605647	14
NCI_Validated_nuclear_estrogen_receptor_alpha_network_Main_Pathway	0.605511	47
biocarta_role_of_erk5_in_neuronal_survival_Main_Pathway	0.605451	26
NCI_IL4_mediated_signaling_events_Main_Pathway	0.605325	37
NCI_RXR_and_RAR_heterodimerization_with_other_nuclear_receptor_Main_Pathway	0.605265	12
NCI_Integrins_in_angiogenesis_Main_Pathway	0.605135	63
biocarta_regulation_of_spermatogenesis_by_crem_Main_Pathway	0.605109	10
reactome_DAP12_interactions_Main_Pathway	0.605056	21
NCI_ErbB_receptor_signaling_network_Main_Pathway	0.604941	15
reactome_Circadian_Clock_Main_Pathway	0.604917	24
ERK_Signaling_Pathway	0.604583	620
reactome_regulation_of_FZD_by_ubiquitination_Main_Pathway	0.604569	21
NCI_p75_NTR_mediated_signaling_Main_Pathway	0.604493	60
Inside-out_Signaling_through_Integrins	0.603975	67
JNK_Pathway_Gene_Expression_Apoptosis_Inflammation_Tumorigenesis_Cell_Migration_via_SMAD4_STAT4_HSF1_TP53_MAP2_DCX_ATF2_NFATC3_SPIRE1_MAP1B_TCF15_ELK1_BCL2_JUN_PXN_NFATC2	0.603826	56
biocarta_fc_epsilon_receptor_i_signaling_in_mast_cells_Pathway_(degranulation)	0.603495	10
reactome_G_protein_activation_Main_Pathway	0.603188	28
biocarta_nerve_growth_factor_pathway_ngf__Main_Pathway	0.603186	17
KEGG_Ovarian_steroidogenesis_Main_Pathway	0.603113	36
KEGG_Notch_signaling_Main_Pathway	0.602825	48
HGF_Pathway_Cell_Cycle_Progression	0.60274	15
reactome_ADP_signalling_through_P2Y_purinoceptor_12_Main_Pathway	0.602727	22
reactome_Trafficking_of_AMPA_receptors_Main_Pathway	0.602292	14
Estrogen_Pathway	0.601877	342
biocarta_cyclins_and_cell_cycle_regulation_Main_Pathway	0.601381	23
Ras_Pathway_Cell-Cell_Junctions	0.60112	25
reactome_Regulation_of_lipid_metabolism_by_Peroxisome_proliferator_activated_receptor_alpha_PPARalpha__Main_Pathway	0.600469	19
IGF1R_Signaling_Pathway_Gene_Expression_Proliferation_Growth_Survival_via_NFAT5_CREB3	0.600327	24
AHR_Pathway_PS2_Gene_expression_via_ESR1	0.600038	15
reactome_PD_1_signaling_Main_Pathway	0.59982	23
cAMP_Pathway_Chemotaxis	0.599487	58
biocarta_igf_1_signaling_Main_Pathway	0.599365	20
reactome_Glucagon_like_Peptide_1_GLP1_regulates_insulin_secretion_Main_Pathway	0.599085	39
KEGG_Adrenergic_signaling_in_cardiomyocytes_Main_Pathway	0.598944	148
NCI_CXCR4_mediated_signaling_events_Pathway_(establishment_of_cell_polarity)	0.598933	17
KEGG_Glucagon_signaling_Main_Pathway	0.598929	76
KEGG_Cholinergic_synapse_Main_Pathway	0.598867	81
biocarta_role_of_U_00DF_arrestins_in_the_activation_and_targeting_of_map_kinases_Main_Pathway	0.598741	28
KEGG_Other_types_of_O_glycan_biosynthesis_Main_Pathway	0.598447	31
NCI_Signaling_events_mediated_by_TCPTP_Pathway_(regulation_of_gluconeogenesis)	0.598424	11
NCI_Regulation_of_RAC1_activity_Main_Pathway	0.598271	38
reactome_Receptor_ligand_binding_initiates_the_second_proteolytic_cleavage_of_Notch_receptor_Main_Pathway	0.598019	14
reactome_Transcriptional_regulation_of_pluripotent_stem_cells_Main_Pathway	0.597891	15
biocarta_t_cell_receptor_signaling_Main_Pathway	0.597507	53
NCI_C_MYC_Main_Pathway	0.59729	25
NCI_Validated_targets_of_C_MYC_transcriptional_repression_Main_Pathway	0.597231	53
NCI_Hedgehog_signaling_events_mediated_by_Gli_proteins_Main_Pathway	0.597194	13
KEGG_cAMP_signaling_Main_Pathway	0.597151	196
PTEN_Pathway	0.597141	491
PAK_Pathway_Actin_Organization	0.596995	250
PAK_Pathway_Cell_Survival	0.596995	250
reactome_repression_of_WNT_target_genes_Main_Pathway	0.596602	10
biocarta_thrombin_signaling_and_protease_activated_receptors_Main_Pathway	0.596503	26
biocarta_pdgf_signaling_Main_Pathway	0.596488	26
KEGG_Cytokine_cytokine_receptor_interaction_Main_Pathway	0.596315	25
reactome_G_alpha_q_signalling_events_Main_Pathway	0.595961	161
reactome_Glycoprotein_hormones_Main_Pathway	0.595798	10
KEGG_Gastric_acid_secretion_Main_Pathway	0.595591	32
NCI_Validated_transcriptional_targets_of_AP1_family_members_Fra1_and_Fra2_Main_Pathway	0.595075	17
reactome_NCAM_signaling_for_neurite_out_growth_Main_Pathway	0.59493	17
KEGG_Amphetamine_addiction_Main_Pathway	0.59451	34
KEGG_GABAergic_synapse_Main_Pathway	0.594361	44
biocarta_bioactive_peptide_induced_signaling_Main_Pathway	0.594203	20
biocarta_attenuation_of_gpcr_signaling_Main_Pathway	0.593905	13
reactome_Activation_of_Rac_Main_Pathway	0.593877	14
reactome_Ion_transport_by_P_type_ATPases_Main_Pathway	0.59381	42
biocarta_chrebp_regulation_by_carbohydrates_and_camp_Main_Pathway	0.593776	38
KEGG_Calcium_signaling_Main_Pathway	0.593549	65
reactome_Glucagon_type_ligand_receptors_Main_Pathway	0.593049	22
cAMP_Pathway_Cell_Growth	0.592895	58
NCI_Downstream_signaling_in_naive_CD8_T_cells_Pathway_(Pathway_regulation_of_survival_gene_product_expression_via_IL2RG)	0.592488	11
triacylglycerol_degradation	0.592383	14
reactome_CREB_phosphorylation_through_the_activation_of_Ras_Main_Pathway	0.592249	13
reactome_Rho_GTPase_cycle_Main_Pathway	0.591989	119
NCI_C_MYB_transcription_factor_network_Main_Pathway	0.5919	75
KEGG_Toll_like_receptor_signaling_Main_Pathway	0.591816	97
ILK_Signaling_Pathway	0.591397	507
reactome_Tie2_Signaling_Main_Pathway	0.590944	17
reactome_DSCAM_interactions_Main_Pathway	0.590855	10
NCI_Glypican_1_network_Pathway_(cell_growth)	0.590628	11
NCI_Glypican_1_network_Pathway_(fibroblast_growth_factor_receptor_signaling_pathway)	0.590628	11
reactome_Ephrin_signaling_Main_Pathway	0.590462	18
KEGG_Prolactin_signaling_Main_Pathway	0.589898	64
NCI_Signaling_events_mediated_by_HDAC_Class_III_Main_Pathway	0.589887	17
KEGG_Alcoholism_Main_Pathway	0.589655	76
reactome_NCAM1_interactions_Main_Pathway	0.589571	32
reactome_p38MAPK_events_Main_Pathway	0.589473	10
KEGG_Taste_transduction_Main_Pathway	0.588806	14
NCI_Notch_mediated_HES_HEY_network_Main_Pathway	0.588558	28
cAMP_Pathway_Cytokine_Production	0.587748	61
reactome_SHC1_events_in_ERBB2_signaling_Main_Pathway	0.587328	10
reactome_disassembly_of_the_destruction_complex_and_recruitment_of_AXIN_to_the_membrane_Main_Pathway	0.58711	27
reactome_NRAGE_signals_death_through_JNK_Main_Pathway	0.586993	45
reactome_Signaling_by_BMP_Main_Pathway	0.586929	23
reactome_Ligand_gated_ion_channel_transport_Main_Pathway	0.586544	13
KEGG_Hippo_signaling_Main_Pathway	0.586503	110
reactome_G_alpha_i_signalling_events_Main_Pathway	0.58626	218
Interferon_Pathway	0.586119	99
reactome_Insulin_processing_Main_Pathway	0.585747	18
reactome_Collagen_degradation_Main_Pathway	0.585467	25
KEGG_Gap_junction_Main_Pathway	0.585384	53
biocarta_transcription_factor_creb_and_its_extracellular_signals_Main_Pathway	0.584706	21
biocarta_rac1_cell_motility_signaling_Pathway_(phosphatidic_acid_metabolic_process)	0.584314	21
NCI_Regulation_of_nuclear_beta_catenin_signaling_and_target_gene_transcription_Main_Pathway	0.583991	78
KEGG_Dilated_cardiomyopathy_Main_Pathway	0.583207	13
KEGG_Hypertrophic_cardiomyopathy_HCM__Main_Pathway	0.583207	13
KEGG_Melanogenesis_Main_Pathway	0.583086	14
reactome_Na_Cl_dependent_neurotransmitter_transporters_Main_Pathway	0.583036	19
NCI_Signaling_events_mediated_by_the_Hedgehog_family_Pathway_(receptor_mediated_endocytosis)	0.58263	13
reactome_Gap_junction_assembly_Main_Pathway	0.582599	19
IP3_Pathway	0.582542	175
ILK_Signaling_Pathway_Cytoskeletal_Adhesion_Complexes	0.582105	118
biocarta_trka_receptor_signaling_Main_Pathway	0.581424	13
reactome_Adrenaline_noradrenaline_inhibits_insulin_secretion_Main_Pathway	0.581337	23
Hedgehog_Signaling_in_Mammals_no_Tubulin_Pathway	0.581275	102
Hedgehog_Signaling_in_Mammals_Pathway	0.581275	102
NCI_ErbB4_signaling_events_Pathway_(apoptosis)	0.580269	10
NCI_ErbB4_signaling_events_Pathway_(chemotaxis)	0.580269	10
NCI_ErbB4_signaling_events_Pathway_(dendrite_morphogenesis)	0.580269	10
biocarta_rac1_cell_motility_signaling_Pathway_(actin_filament_organization)	0.57934	22
Neuronal_Intermediate_Filaments	0.578386	10
KEGG_Parkinson_s_disease_Main_Pathway	0.578353	12
KEGG_Amyotrophic_lateral_sclerosis_ALS__Main_Pathway	0.578168	27
NCI_Syndecan_4_mediated_signaling_events_Main_Pathway	0.578137	21
reactome_Interferon_alpha_beta_signaling_Main_Pathway	0.577985	60
NCI_Validated_targets_of_C_MYC_transcriptional_repression_Pathway_(cell_cycle_arrest)	0.577942	12
biocarta_the_co_stimulatory_signal_during_t_cell_activation_Main_Pathway	0.577716	18
biocarta_the_co_stimulatory_signal_during_t_cell_activation_Pathway_(T_cell_activation)	0.577716	18
reactome_PCP_CE_Main_Pathway	0.576766	21
GSK3_Signaling_Pathway	0.576469	295
KEGG_Glycerolipid_metabolism_Main_Pathway	0.576306	58
NCI_Plasma_membrane_estrogen_receptor_signaling_Main_Pathway	0.576244	36
biocarta_activation_of_pkc_through_g_protein_coupled_receptors_Main_Pathway	0.576137	11
KEGG_Serotonergic_synapse_Main_Pathway	0.576126	63
NCI_p75_NTR_mediated_signaling_Pathway_(neuron_projection_morphogenesis)	0.575865	17
CDP-diacylglycerol_biosynthesis	0.575107	22
CDK5_Pathway_in_Central_Nervous_System	0.57482	30
KEGG_Insulin_secretion_Main_Pathway	0.574724	55
PTEN_Pathway_Adhesion_or_Migration	0.574357	343
NCI_SHP2_signaling_Main_Pathway	0.574191	48
biocarta_b_cell_survival_Main_Pathway	0.573305	11
reactome_G_alpha_s_signalling_events_Main_Pathway	0.573239	121
reactome_EPHA_mediated_growth_cone_collapse_Main_Pathway	0.573078	32
reactome_Scavenging_of_heme_from_plasma_Main_Pathway	0.572465	14
reactome_SHC_mediated_cascade_Main_Pathway	0.571463	19
reactome_Signaling_by_NOTCH3_Main_Pathway	0.570646	11
reactome_Signaling_by_FGFR_mutants_Main_Pathway	0.570539	23
NCI_Posttranslational_regulation_of_adherens_junction_stability_and_dissassembly_Pathway_(axonogenesis)	0.57036	26
reactome_Synthesis_secretion_and_deacylation_of_Ghrelin_Main_Pathway	0.570015	15
Chemokine_Pathway_Internalization_Degradation_Recycling	0.569843	16
biocarta_rac1_cell_motility_signaling_Main_Pathway	0.56951	33
ILK_Signaling_Pathway_Epithelial_Mesenchymal_Transition_Tubulo-Interstitial_Fibrosis	0.569071	137
ILK_Signaling_Pathway_Migration_Vasculogenesis	0.569071	137
KEGG_Long_term_potentiation_Main_Pathway	0.569014	67
KEGG_Protein_digestion_and_absorption_Main_Pathway	0.569011	89
reactome_Metabolism_of_Angiotensinogen_to_Angiotensins_Main_Pathway	0.568863	16
KEGG_Vibrio_cholerae_infection_Main_Pathway	0.568625	10
KEGG_Retrograde_endocannabinoid_signaling_Main_Pathway	0.568339	51
NCI_p75_NTR_mediated_signaling_Pathway_(neuron_apoptosis)	0.568231	24
KEGG_Asthma_Main_Pathway	0.568068	32
NCI_FOXA2_and_FOXA3_transcription_factor_networks_Main_Pathway	0.567858	24
biocarta__U_00DF_arrestins_in_gpcr_desensitization_Main_Pathway	0.567509	26
heparan_sulfate_biosynthesis	0.567371	28
KEGG_Dopaminergic_synapse_Main_Pathway	0.567311	125
biocarta_signaling_pathway_from_g_protein_families_Main_Pathway	0.567219	26
KEGG_Regulation_of_lipolysis_in_adipocytes_Main_Pathway	0.566547	32
Ephrin-mediated_Signaling_Events_During_Cell_Adhesion	0.566332	45
reactome_XAV939_inhibits_tankyrase_stabilizing_AXIN_Main_Pathway	0.56581	10
NCI_Integrin_linked_kinase_signaling_Pathway_(anoikis)	0.565148	10
NCI_Integrin_linked_kinase_signaling_Pathway_(apoptosis)	0.565148	10
dermatan_sulfate_biosynthesis	0.564658	17
KEGG_Starch_and_sucrose_metabolism_Main_Pathway	0.563945	55
KEGG_Retinol_metabolism_Main_Pathway	0.563758	65
KEGG_Axon_guidance_Main_Pathway	0.563659	95
reactome_SHC1_events_in_ERBB4_signaling_Main_Pathway	0.563314	12
Akt_Signaling_Pathway_Synaptic_Transmission	0.563102	32
reactome_PKA_activation_in_glucagon_signalling_Main_Pathway	0.562378	17
NCI_Signaling_events_mediated_by_Hepatocyte_Growth_Factor_Receptor_c_Met__Pathway_(positive_regulation_of_tyrosine_phosphorylation_of_STAT_protein)	0.562327	17
biocarta_egf_signaling_Main_Pathway	0.562028	20
reactome_Signaling_by_NOTCH4_Main_Pathway	0.561727	11
NCI_Arf6_trafficking_events_Pathway_(cell_adhesion_mediated_by_integrin)	0.561233	14
PPAR_Pathway	0.561231	229
KEGG_Salivary_secretion_Main_Pathway	0.561016	15
reactome_Effects_of_PIP2_hydrolysis_Main_Pathway	0.561015	22
KEGG_MicroRNAs_in_cancer_Main_Pathway	0.560627	153
biocarta_activation_of_csk_by_camp_dependent_protein_kinase_inhibits_signaling_through_the_t_cell_receptor_Main_Pathway	0.560602	41
reactome_NOTCH2_intracellular_domain_regulates_transcription_Main_Pathway	0.56044	12
reactome_SMAD2_SMAD3_SMAD4_heterotrimer_regulates_transcription_Main_Pathway	0.559685	16
Non-Junctional_Cell_Adhesion_in_Endothelium	0.558764	35
biocarta_nfat_and_hypertrophy_of_the_heart__Main_Pathway	0.558552	37
reactome_G_alpha_z_signalling_events_Main_Pathway	0.558457	43
KEGG_Neuroactive_ligand_receptor_interaction_Main_Pathway	0.558293	275
KEGG_Cocaine_addiction_Main_Pathway	0.558249	40
NCI_IL8_and_CXCR1_mediated_signaling_events_Pathway_(cAMP_biosynthetic_process)	0.557907	10
KEGG_Glutamatergic_synapse_Main_Pathway	0.557728	91
KEGG_Melanoma_Main_Pathway	0.55746	58
KEGG_Circadian_entrainment_Main_Pathway	0.557194	97
CREB_Pathway	0.556936	301
NCI_Neurotrophic_factor_mediated_Trk_receptor_signaling_Pathway_(neuron_projection_morphogenesis)	0.555937	23
reactome_Phosphorylation_of_CD3_and_TCR_zeta_chains_Main_Pathway	0.555284	20
reactome_Activation_of_the_AP_1_family_of_transcription_factors_Main_Pathway	0.555259	10
NCI_VEGFR3_signaling_in_lymphatic_endothelium_Main_Pathway	0.555181	16
reactome_Synthesis_of_very_long_chain_fatty_acyl_CoAs_Main_Pathway	0.554758	16
IP3_Pathway_Gene_Expression_via_CREB3_NFATC2_MEF2D	0.554535	27
NCI_Trk_receptor_signaling_mediated_by_PI3K_and_PLC_gamma_Pathway_(axonogenesis)	0.553854	11
NCI_Trk_receptor_signaling_mediated_by_PI3K_and_PLC_gamma_Pathway_(neuron_apoptosis)	0.553854	11
NCI_Neurotrophic_factor_mediated_Trk_receptor_signaling_Pathway_(Schwann_cell_development)	0.55336	20
sphingosine_and_sphingosine-1-phosphate_metabolism	0.552656	10
NCI_Validated_transcriptional_targets_of_deltaNp63_isoforms_Main_Pathway	0.552434	47
NCI_FOXA1_transcription_factor_network_Main_Pathway	0.552122	12
biocarta_the_igf_1_receptor_and_longevity_Main_Pathway	0.551657	15
NCI_Alpha4_beta1_integrin_signaling_events_Pathway_(cell_adhesion)	0.551239	12
biocarta_lck_and_fyn_tyrosine_kinases_in_initiation_of_tcr_activation_Main_Pathway	0.551129	12
reactome_Synthesis_secretion_and_inactivation_of_Glucagon_like_Peptide_1_GLP_1__Main_Pathway	0.550767	16
reactome_FGFR4_ligand_binding_and_activation_Main_Pathway	0.549789	11
reactome_Glucagon_signaling_in_metabolic_regulation_Main_Pathway	0.549154	26
Circadian_Pathway	0.548489	12
NCI_Plasma_membrane_estrogen_receptor_signaling_Pathway_(cell_adhesion)	0.548256	16
NCI_Plasma_membrane_estrogen_receptor_signaling_Pathway_(vasodilation)	0.548256	16
Nicotine_Influence_on_Glutamatergic_Neurons	0.548152	56
reactome_Norepinephrine_Neurotransmitter_Release_Cycle_Main_Pathway	0.548002	17
NCI_LPA_receptor_mediated_events_Pathway_(cAMP_biosynthetic_process)	0.547832	17
reactome_Endogenous_sterols_Main_Pathway	0.546553	18
reactome_Adenylate_cyclase_inhibitory_Main_Pathway	0.546496	14
reactome_Signal_attenuation_Main_Pathway	0.545997	10
biocarta_extrinsic_prothrombin_activation_Main_Pathway	0.545349	13
biocarta_pten_dependent_cell_cycle_arrest_and_apoptosis_Main_Pathway	0.544988	15
reactome_Common_Pathway_Main_Pathway	0.544736	14
reactome_HS_GAG_biosynthesis_Main_Pathway	0.544063	31
KEGG_Pentose_and_glucuronate_interconversions_Main_Pathway	0.543175	30
reactome_Synthesis_of_PA_Main_Pathway	0.542215	20
KEGG_Steroid_hormone_biosynthesis_Main_Pathway	0.541954	51
NCI_Wnt_signaling_network_Pathway_(Wnt_receptor_signaling_pathway_through_beta_catenin)	0.541493	24
NCI_Plexin_D1_Signaling_Pathway_(cell_adhesion_mediated_by_integrin)	0.541453	15
reactome_Glutamate_Neurotransmitter_Release_Cycle_Main_Pathway	0.540956	18
NCI_Fc_epsilon_receptor_I_signaling_in_mast_cells_Pathway_(regulation_of_mast_cell_degranulation)	0.540916	10
KEGG_ECM_receptor_interaction_Main_Pathway	0.540678	88
reactome_CREB_phosphorylation_through_the_activation_of_CaMKII_Main_Pathway	0.540181	15
NCI_Plexin_D1_Signaling_Main_Pathway	0.539257	19
KEGG_Basal_cell_carcinoma_Main_Pathway	0.538709	27
biocarta_alk_in_cardiac_myocytes_Main_Pathway	0.538586	22
reactome_GABA_synthesis_release_reuptake_and_degradation_Main_Pathway	0.537013	10
biocarta_wnt_signaling_Main_Pathway	0.53668	25
reactome_Translocation_of_ZAP_70_to_Immunological_synapse_Main_Pathway	0.535959	18
biocarta_activation_of_camp_dependent_protein_kinase_pka_Main_Pathway	0.535561	27
NCI_Wnt_signaling_network_Main_Pathway	0.534602	28
NCI_Alpha4_beta1_integrin_signaling_events_Pathway_(cell_migration)	0.534158	10
KEGG_Drug_metabolism_other_enzymes_Main_Pathway	0.533892	37
KEGG_Olfactory_transduction_Main_Pathway	0.533771	408
reactome_TRP_channels_Main_Pathway	0.532702	25
reactome_Acyl_chain_remodelling_of_PG_Main_Pathway	0.532652	10
KEGG_Type_I_diabetes_mellitus_Main_Pathway	0.532129	45
JNK_Pathway_Insulin_Signaling	0.531422	18
reactome_Ras_activation_uopn_Ca2_infux_through_NMDA_receptor_Main_Pathway	0.530242	17
Angiotensin-PTK2B_Pathway	0.530111	13
biocarta_phospholipids_as_signalling_intermediaries_Pathway_(lamellipodium_assembly)	0.529959	11
KEGG_Morphine_addiction_Main_Pathway	0.529661	52
reactome_Olfactory_Signaling_Pathway_Main_Pathway	0.529315	375
biocarta_actions_of_nitric_oxide_in_the_heart_Main_Pathway	0.528275	39
superpathway_of_steroid_hormone_biosynthesis	0.527674	16
NCI_Endothelins_Pathway_(cAMP_biosynthetic_process)	0.527191	19
KEGG_Hedgehog_signaling_Main_Pathway	0.526321	42
biocarta_nitric_oxide_signaling_Main_Pathway	0.526198	19
reactome_Regulation_of_IGF_Activity_by_IGFBP_Main_Pathway	0.525168	21
KEGG_Wnt_signaling_Main_Pathway	0.524381	112
biocarta_insulin_signaling_Main_Pathway	0.524312	11
reactome_Adenylate_cyclase_activating_Main_Pathway	0.524063	10
reactome_O_glycosylation_of_TSR_domain_containing_proteins_Main_Pathway	0.523782	38
terminal_iOi-glycans_residues_modification	0.523685	13
biocarta_inactivation_of_gsk3_by_akt_causes_accumulation_of_b_catenin_in_alveolar_macrophages_Main_Pathway	0.523472	22
Smooth_Muscle_Tone_Regulation_by_G-protein_Coupled_Receptors	0.522563	49
Extracellular_Matrix_Remodeling_during_Adhesion	0.521634	48
biocarta_gamma_aminobutyric_acid_receptor_life_cycle_Main_Pathway	0.520933	12
KEGG_Chemical_carcinogenesis_Main_Pathway	0.520726	35
KEGG_Glycosaminoglycan_biosynthesis_heparan_sulfate_heparin_Main_Pathway	0.520478	28
NCI_IGF1_Pathway_(positive_regulation_of_MAPKKK_cascade)	0.519276	10
heparan_sulfate_biosynthesis_late_stages	0.518587	21
reactome_Dopamine_Neurotransmitter_Release_Cycle_Main_Pathway	0.517688	17
reactome_Serotonin_Neurotransmitter_Release_Cycle_Main_Pathway	0.517688	17
reactome_TCF_dependent_signaling_in_response_to_WNT_Main_Pathway	0.517421	17
NCI_Signaling_events_mediated_by_PTP1B_Main_Pathway	0.516847	13
NCI_Degradation_of_beta_catenin_Main_Pathway	0.51681	18
reactome_Reduction_of_cytosolic_Ca_levels_Main_Pathway	0.516792	10
RhoA_Signaling	0.514583	29
reactome_Serotonin_receptors_Main_Pathway	0.514425	12
PTEN_Pathway_Proliferation_CyclinA2_Geminin_AuroraA_PLK1	0.513137	37
PTEN_Pathway_Senescence_Ets2_p16	0.513137	37
NCI_IFN_gamma_Pathway_(Antibacterial_Response)	0.512263	15
NCI_IFN_gamma_Pathway_(antigen_processing_and_presentation_of_peptide_antigen_via_MHC_class_I)	0.512263	15
NCI_IFN_gamma_Pathway_(antigen_processing_and_presentation_of_peptide_antigen_via_MHC_class_II)	0.512263	15
NCI_IFN_gamma_Pathway_(Antiviral_Response)	0.512263	15
NCI_IFN_gamma_Pathway_(apoptosis)	0.512263	15
NCI_IFN_gamma_Pathway_(Immunoregulation)	0.512263	15
NCI_IFN_gamma_Pathway_(negative_regulation_of_cell_growth)	0.512263	15
reactome_Activation_of_PPARGC1A_PGC_1alpha_by_phosphorylation_Main_Pathway	0.511801	10
NCI_Signaling_events_mediated_by_the_Hedgehog_family_Main_Pathway	0.511655	21
KEGG_Drug_metabolism_cytochrome_P450_Main_Pathway	0.511032	36
reactome_Asymmetric_localization_of_PCP_proteins_Main_Pathway	0.510441	17
biocarta_cystic_fibrosis_transmembrane_conductance_regulator_cftr_and_beta_2_adrenergic_receptor_b2ar_Main_Pathway	0.509505	20
NCI_Neurotrophic_factor_mediated_Trk_receptor_signaling_Pathway_(MAPKKK_cascade)	0.506974	10
reactome_Dermatan_sulfate_biosynthesis_Main_Pathway	0.506114	11
NCI_Beta1_integrin_cell_surface_interactions_Main_Pathway	0.504414	66
reactome_Activated_point_mutants_of_FGFR2_Main_Pathway	0.504118	14
NCI_CXCR4_mediated_signaling_events_Pathway_(cell_proliferation)	0.503615	11
NCI_Syndecan_1_mediated_signaling_events_Pathway_(homophilic_cell_adhesion)	0.502436	27
NCI_Syndecan_1_mediated_signaling_events_Pathway_(positive_regulation_of_cell_migration)	0.502436	27
NCI_Syndecan_1_mediated_signaling_events_Pathway_(Tumor_Cell_Invasion)	0.502436	27
reactome_Elastic_fibre_formation_Main_Pathway	0.500401	13
NCI_Signaling_events_regulated_by_Ret_tyrosine_kinase_Pathway_(lamellipodium_assembly)	0.50003	12
biocarta_regulation_of_pgc_1a_Main_Pathway	0.499417	19
NCI_Coregulation_of_Androgen_receptor_activity_Main_Pathway	0.497592	14
reactome_Class_C_3_Metabotropic_glutamate_pheromone_receptors__Main_Pathway	0.496602	38
reactome_P2Y_receptors_Main_Pathway	0.495921	12
reactome_Unblocking_of_NMDA_receptor_glutamate_binding_and_activation_Main_Pathway	0.494924	13
reactome_Role_of_second_messengers_in_netrin_1_signaling_Main_Pathway	0.494458	10
reactome_Collagen_biosynthesis_and_modifying_enzymes_Main_Pathway	0.493701	54
reactome_Acetylcholine_Neurotransmitter_Release_Cycle_Main_Pathway	0.492814	16
biocarta_multi_step_regulation_of_transcription_by_pitx2_Main_Pathway	0.491805	23
NCI_CXCR4_mediated_signaling_events_Pathway_(regulation_of_heterotypic_cell_cell_adhesion)	0.490827	12
reactome_Voltage_gated_Potassium_channels_Main_Pathway	0.489124	43
NCI_Canonical_Wnt_signaling_Main_Pathway	0.485482	20
NCI_Syndecan_1_mediated_signaling_events_Main_Pathway	0.483344	32
reactome_Triglyceride_Biosynthesis_Main_Pathway	0.481321	20
biocarta_g_protein_signaling_through_tubby_proteins_Main_Pathway	0.477778	10
NCI_EPHA_forward_signaling_Pathway_(cell_cell_adhesion)	0.47765	14
NCI_EPHA_forward_signaling_Pathway_(regulation_of_stress_fiber_assembly)	0.47765	14
ILK_Signaling_Pathway_Induced_Cell_Proliferation	0.477104	10
biocarta_control_of_skeletal_myogenesis_by_hdac_and_calcium_calmodulin_dependent_kinase_camk__Main_Pathway	0.477037	10
NCI_EPHA_forward_signaling_Pathway_(axon_guidance)	0.474147	16
reactome_cGMP_effects_Main_Pathway	0.469746	17
KEGG_Nicotine_addiction_Main_Pathway	0.468572	40
reactome_CDO_in_myogenesis_Main_Pathway	0.466799	28
ILK_Signaling_Pathway_Epithelial_Mesenchymal_Transition	0.463652	31
KEGG_Ascorbate_and_aldarate_metabolism_Main_Pathway	0.463234	21
NCI_VEGF_and_VEGFR_signaling_network_Main_Pathway	0.45832	10
biocarta_regulation_of_ck1_cdk5_by_type_1_glutamate_receptors_Main_Pathway	0.457507	24
reactome_Glucuronidation_Main_Pathway	0.45597	16
KEGG_Circadian_rhythm_Main_Pathway	0.455864	17
KEGG_Antigen_processing_and_presentation_Main_Pathway	0.452543	29
triacylglycerol_biosynthesis	0.445205	25
biocarta_cxcr4_signaling_Main_Pathway	0.443232	11
reactome_CRMPs_in_Sema3A_signaling_Main_Pathway	0.438816	16
Cytokine_Network_Pathway	0.437087	35
reactome_Adherens_junctions_interactions_Main_Pathway	0.433166	24
reactome_Transport_of_organic_anions_Main_Pathway	0.429592	10
biocarta_regulators_of_bone_mineralization_Main_Pathway	0.395697	11
reactome_Regulation_of_IFNA_signaling_Main_Pathway	0.393551	23
biocarta_segmentation_clock_Main_Pathway	0.389423	17
JAK-STAT_Pathway_IFN-Inducible_Gene_Expression_via_STAT2_STAT1	0.371706	30
NCI_VEGFR3_signaling_in_lymphatic_endothelium_Pathway_(cell_migration)	0.366515	10
