# Supplementary material for: Profiling of Human Molecular Pathways Affected by Retrotransposons at the Level of Regulation by Transcription Factor Proteins
Source: Front Immunol. 2018 Jan 30;9:30. doi: 10.3389/fimmu.2018.00030 (PMC5797644; doi:10.3389/fimmu.2018.00030)
Supplement: Table S5 — PII score for all REs for top and bottom 65 human molecular pathways. [file Table_5.xlsx]

## Sheet: Top Pathways, PII
Pathway name	PII	number of gene products in a pathway
biocarta_how_does_salmonella_hijack_a_cell_Main_Pathway	1.04026	11
biocarta_how_does_salmonella_hijack_a_cell_Pathway_(lamellipodium_assembly)	1.04026	11
Rac1_Signaling	1.01985	15
NCI_IL3_mediated_signaling_events_Main_Pathway	0.97261	18
NCI_CDC42_signaling_events_Pathway_(retrograde_vesicle_mediated_transport_Golgi_to_ER)	0.966607	10
reactome_Removal_of_the_Flap_Intermediate_Main_Pathway	0.962406	14
biocarta_role_of_ran_in_mitotic_spindle_regulation_Main_Pathway	0.954098	10
biocarta_mechanism_of_protein_import_into_the_nucleus_Main_Pathway	0.946887	12
reactome_Nuclear_import_of_Rev_protein_Main_Pathway	0.944385	28
reactome_SLBP_Dependent_Processing_of_Replication_Dependent_Histone_Pre_mRNAs_Main_Pathway	0.943586	11
reactome_SLBP_independent_Processing_of_Histone_Pre_mRNAs_Main_Pathway	0.941244	10
Ras_Pathway_Golgi_Trafficking_and_Vesicle_Formation	0.936327	10
reactome_MicroRNA_miRNA_biogenesis_Main_Pathway	0.934004	11
reactome_Removal_of_the_Flap_Intermediate_from_the_C_strand_Main_Pathway	0.931252	10
reactome_NEP_NS2_Interacts_with_the_Cellular_Export_Machinery_Main_Pathway	0.926396	26
NCI_Aurora_B_signaling_Pathway_(cytokinesis)	0.92579	12
reactome_Rev_mediated_nuclear_export_of_HIV_RNA_Main_Pathway	0.922765	29
reactome_Polymerase_switching_Main_Pathway	0.921417	14
reactome_Polymerase_switching_on_the_C_strand_of_the_telomere_Main_Pathway	0.921417	14
reactome_mRNA_decay_by_3_to_5_exoribonuclease_Main_Pathway	0.919483	11
biocarta_y_branching_of_actin_filaments_Main_Pathway	0.907867	16
biocarta_role_of_mitochondria_in_apoptotic_signaling_Main_Pathway	0.903638	12
reactome_Unwinding_of_DNA_Main_Pathway	0.901881	11
reactome_Transport_of_the_SLBP_Dependant_Mature_mRNA_Main_Pathway	0.895376	30
reactome_Transport_of_the_SLBP_independent_Mature_mRNA_Main_Pathway	0.892905	29
reactome_Mismatch_repair_MMR_directed_by_MSH2_MSH6_MutSalpha__Main_Pathway	0.892836	14
reactome_snRNP_Assembly_Main_Pathway	0.891676	46
NCI_PDGFR_beta_signaling_Pathway_(cell_migration)	0.89132	15
biocarta_role_of_pi3k_subunit_p85_in_regulation_of_actin_organization_and_cell_migration_Main_Pathway	0.889598	16
KEGG_alpha_Linolenic_acid_metabolism_Main_Pathway	0.889315	22
mTOR_Pathway_Translation_Elongation	0.888237	17
reactome_Transport_of_Ribonucleoproteins_into_the_Host_Nucleus_Main_Pathway	0.887816	26
reactome_Peptide_chain_elongation_Main_Pathway	0.884335	84
reactome_Toll_Like_Receptor_4_TLR4_Cascade_Main_Pathway	0.882998	10
reactome_HSF1_activation_Main_Pathway	0.88289	10
reactome_Formation_of_the_ternary_complex_and_subsequently_the_43S_complex_Main_Pathway	0.881232	48
reactome_Viral_mRNA_Translation_Main_Pathway	0.880073	84
reactome_RNA_Polymerase_III_Chain_Elongation_Main_Pathway	0.879797	18
reactome_E2F_mediated_regulation_of_DNA_replication_Main_Pathway	0.878811	17
reactome_G1_S_Specific_Transcription_Main_Pathway	0.878811	17
reactome_Regulation_of_Glucokinase_by_Glucokinase_Regulatory_Protein_Main_Pathway	0.878517	26
reactome_Ribosomal_scanning_and_start_codon_recognition_Main_Pathway	0.877691	55
NCI_Sumoylation_by_RanBP2_regulates_transcriptional_repression_Main_Pathway	0.87738	15
reactome_Nonsense_Mediated_Decay_NMD_independent_of_the_Exon_Junction_Complex_EJC__Main_Pathway	0.877137	89
reactome_Nuclear_Pore_Complex_NPC_Disassembly_Main_Pathway	0.875765	27
reactome_Eukaryotic_Translation_Termination_Main_Pathway	0.87565	84
reactome_Translation_initiation_complex_formation_Main_Pathway	0.874277	55
Erythropoietin_Pathway_Gene_Expression_Neuroprotection_via_NFKB2	0.873784	10
reactome_Vpr_mediated_nuclear_import_of_PICs_Main_Pathway	0.871176	28
NCI_Signaling_events_mediated_by_focal_adhesion_kinase_Pathway_(negative_regulation_of_cell_adhesion_involved_in_substrate_bound_cell_migration)	0.87103	12
reactome_Transport_of_Mature_mRNA_Derived_from_an_Intronless_Transcript_Main_Pathway	0.870514	32
reactome_Transport_of_Mature_mRNA_derived_from_an_Intron_Containing_Transcript_Main_Pathway	0.870183	47
reactome_Formation_of_a_pool_of_free_40S_subunits_Main_Pathway	0.870044	94
reactome_PECAM1_interactions_Main_Pathway	0.869627	11
NCI_TRAIL_signaling_Main_Pathway	0.869236	21
NCI_Arf6_downstream_Main_Pathway	0.868689	15
reactome_L13a_mediated_translational_silencing_of_Ceruloplasmin_expression_Main_Pathway	0.868478	104
reactome_GTP_hydrolysis_and_joining_of_the_60S_ribosomal_subunit_Main_Pathway	0.867681	105
reactome_Mismatch_repair_MMR_directed_by_MSH2_MSH3_MutSbeta__Main_Pathway	0.866205	14
reactome_Dual_incision_reaction_in_GG_NER_Main_Pathway	0.865832	20
reactome_Formation_of_incision_complex_in_GG_NER_Main_Pathway	0.865832	20
biocarta_hiv_1_nef_negative_effector_of_fas_and_tnf_Pathway_(Pathway_degradation_of_CASP8_BIRC2_APAF1)	0.864805	13
SPP1_Pathway_in_Osteoclasts	0.864124	34
NCI_Canonical_NF_kappaB_Pathway_(proteasomal_ubiquitin_dependent_protein_catabolic_process)	0.86399	11
KEGG_DNA_replication_Main_Pathway	0.862779	36

## Sheet: Bottom Pathways, PII
Pathway name	PII	number of gene products in a pathway
NCI_VEGFR3_signaling_in_lymphatic_endothelium_Pathway_(cell_migration)	0.366515	10
JAK-STAT_Pathway_IFN-Inducible_Gene_Expression_via_STAT2_STAT1	0.371706	30
biocarta_segmentation_clock_Main_Pathway	0.389423	17
reactome_Regulation_of_IFNA_signaling_Main_Pathway	0.393551	23
biocarta_regulators_of_bone_mineralization_Main_Pathway	0.395697	11
reactome_Transport_of_organic_anions_Main_Pathway	0.429592	10
reactome_Adherens_junctions_interactions_Main_Pathway	0.433166	24
Cytokine_Network_Pathway	0.437087	35
reactome_CRMPs_in_Sema3A_signaling_Main_Pathway	0.438816	16
biocarta_cxcr4_signaling_Main_Pathway	0.443232	11
triacylglycerol_biosynthesis	0.445205	25
KEGG_Antigen_processing_and_presentation_Main_Pathway	0.452543	29
KEGG_Circadian_rhythm_Main_Pathway	0.455864	17
reactome_Glucuronidation_Main_Pathway	0.45597	16
biocarta_regulation_of_ck1_cdk5_by_type_1_glutamate_receptors_Main_Pathway	0.457507	24
NCI_VEGF_and_VEGFR_signaling_network_Main_Pathway	0.45832	10
KEGG_Ascorbate_and_aldarate_metabolism_Main_Pathway	0.463234	21
ILK_Signaling_Pathway_Epithelial_Mesenchymal_Transition	0.463652	31
reactome_CDO_in_myogenesis_Main_Pathway	0.466799	28
KEGG_Nicotine_addiction_Main_Pathway	0.468572	40
reactome_cGMP_effects_Main_Pathway	0.469746	17
NCI_EPHA_forward_signaling_Pathway_(axon_guidance)	0.474147	16
biocarta_control_of_skeletal_myogenesis_by_hdac_and_calcium_calmodulin_dependent_kinase_camk__Main_Pathway	0.477037	10
ILK_Signaling_Pathway_Induced_Cell_Proliferation	0.477104	10
NCI_EPHA_forward_signaling_Pathway_(cell_cell_adhesion)	0.47765	14
NCI_EPHA_forward_signaling_Pathway_(regulation_of_stress_fiber_assembly)	0.47765	14
biocarta_g_protein_signaling_through_tubby_proteins_Main_Pathway	0.477778	10
reactome_Triglyceride_Biosynthesis_Main_Pathway	0.481321	20
NCI_Syndecan_1_mediated_signaling_events_Main_Pathway	0.483344	32
NCI_Canonical_Wnt_signaling_Main_Pathway	0.485482	20
reactome_Voltage_gated_Potassium_channels_Main_Pathway	0.489124	43
NCI_CXCR4_mediated_signaling_events_Pathway_(regulation_of_heterotypic_cell_cell_adhesion)	0.490827	12
biocarta_multi_step_regulation_of_transcription_by_pitx2_Main_Pathway	0.491805	23
reactome_Acetylcholine_Neurotransmitter_Release_Cycle_Main_Pathway	0.492814	16
reactome_Collagen_biosynthesis_and_modifying_enzymes_Main_Pathway	0.493701	54
reactome_Role_of_second_messengers_in_netrin_1_signaling_Main_Pathway	0.494458	10
reactome_Unblocking_of_NMDA_receptor_glutamate_binding_and_activation_Main_Pathway	0.494924	13
reactome_P2Y_receptors_Main_Pathway	0.495921	12
reactome_Class_C_3_Metabotropic_glutamate_pheromone_receptors__Main_Pathway	0.496602	38
NCI_Coregulation_of_Androgen_receptor_activity_Main_Pathway	0.497592	14
biocarta_regulation_of_pgc_1a_Main_Pathway	0.499417	19
NCI_Signaling_events_regulated_by_Ret_tyrosine_kinase_Pathway_(lamellipodium_assembly)	0.50003	12
reactome_Elastic_fibre_formation_Main_Pathway	0.500401	13
NCI_Syndecan_1_mediated_signaling_events_Pathway_(homophilic_cell_adhesion)	0.502436	27
NCI_Syndecan_1_mediated_signaling_events_Pathway_(positive_regulation_of_cell_migration)	0.502436	27
NCI_Syndecan_1_mediated_signaling_events_Pathway_(Tumor_Cell_Invasion)	0.502436	27
NCI_CXCR4_mediated_signaling_events_Pathway_(cell_proliferation)	0.503615	11
reactome_Activated_point_mutants_of_FGFR2_Main_Pathway	0.504118	14
NCI_Beta1_integrin_cell_surface_interactions_Main_Pathway	0.504414	66
reactome_Dermatan_sulfate_biosynthesis_Main_Pathway	0.506114	11
NCI_Neurotrophic_factor_mediated_Trk_receptor_signaling_Pathway_(MAPKKK_cascade)	0.506974	10
biocarta_cystic_fibrosis_transmembrane_conductance_regulator_cftr_and_beta_2_adrenergic_receptor_b2ar_Main_Pathway	0.509505	20
reactome_Asymmetric_localization_of_PCP_proteins_Main_Pathway	0.510441	17
KEGG_Drug_metabolism_cytochrome_P450_Main_Pathway	0.511032	36
NCI_Signaling_events_mediated_by_the_Hedgehog_family_Main_Pathway	0.511655	21
reactome_Activation_of_PPARGC1A_PGC_1alpha_by_phosphorylation_Main_Pathway	0.511801	10
NCI_IFN_gamma_Pathway_(Antibacterial_Response)	0.512263	15
NCI_IFN_gamma_Pathway_(antigen_processing_and_presentation_of_peptide_antigen_via_MHC_class_I)	0.512263	15
NCI_IFN_gamma_Pathway_(antigen_processing_and_presentation_of_peptide_antigen_via_MHC_class_II)	0.512263	15
NCI_IFN_gamma_Pathway_(Antiviral_Response)	0.512263	15
NCI_IFN_gamma_Pathway_(apoptosis)	0.512263	15
NCI_IFN_gamma_Pathway_(Immunoregulation)	0.512263	15
NCI_IFN_gamma_Pathway_(negative_regulation_of_cell_growth)	0.512263	15
PTEN_Pathway_Proliferation_CyclinA2_Geminin_AuroraA_PLK1	0.513137	37
PTEN_Pathway_Senescence_Ets2_p16	0.513137	37
