# Supplementary material for: Profiling of Human Molecular Pathways Affected by Retrotransposons at the Level of Regulation by Transcription Factor Proteins
Source: Front Immunol. 2018 Jan 30;9:30. doi: 10.3389/fimmu.2018.00030 (PMC5797644; doi:10.3389/fimmu.2018.00030)
Supplement: Table S6 — GTE score for human genes. [file Table_6.xlsx]

## Sheet: GTE
gene name	GTE
DDX11L1	0.20663
WASH7P	0.203887
MIR6859-1	0.175069
MIR6859-4	0.175069
MIR6859-3	0.175069
MIR6859-2	0.175069
MIR1302-9	0.166065
MIR1302-10	0.166065
MIR1302-11	0.166065
MIR1302-2	0.166065
FAM138F	0.132374
FAM138A	0.132374
OR4F5	0.103714
OR4F29	0.0590217
OR4F3	0.0590217
OR4F16	0.0590217
MIR6723	3.89692
FAM87B	0.617834
LINC01128	1.01351
LINC00115	0.960797
FAM41C	0.839476
SAMD11	1.42071
NOC2L	1.42541
KLHL17	1.44123
PLEKHN1	1.51307
PERM1	1.12123
HES4	2.08522
ISG15	1.22675
AGRN	1.53781
RNF223	0.992016
C1orf159	1.2682
LINC01342	1.04444
MIR200B	1.06606
MIR200A	1.07959
MIR429	1.08377
TTLL10	1.06658
TNFRSF18	1.41054
TNFRSF4	1.28128
SDF4	1.22129
B3GALT6	1.65425
C1QTNF12	1.10071
UBE2J2	1.14867
SCNN1D	1.28366
ACAP3	1.30775
MIR6726	1.22313
PUSL1	2.01241
SNORD167	2.02088
INTS11	1.65165
MIR6727	1.51824
CPTP	1.45905
TAS1R3	1.72544
DVL1	1.50794
MIR6808	1.26651
MXRA8	1.29102
AURKAIP1	1.65524
CCNL2	1.2383
MRPL20	2.4948
ANKRD65	1.01475
TMEM88B	1.05899
LINC01770	1.38112
VWA1	1.38853
ATAD3C	0.819828
ATAD3B	1.16456
ATAD3A	1.22679
TMEM240	1.08444
SSU72	1.01834
FNDC10	1.35984
MIB2	1.59463
MMP23B	0.633687
MMP23A	0.567836
CDK11B	0.279613
SLC35E2B	1.04642
CDK11A	0.283183
SLC35E2	0.896858
NADK	0.927791
GNB1	1.14781
CALML6	1.26186
TMEM52	1.16849
CFAP74	1.1355
GABRD	1.03344
PRKCZ	1.11062
PRKCZ-AS1	1.37342
FAAP20	1.54922
SKI	1.47131
MORN1	1.10892
RER1	1.40805
PEX10	1.27908
PLCH2	1.11437
PANK4	1.23034
HES5	1.4001
TNFRSF14-AS1	1.22769
TNFRSF14	0.97253
FAM213B	1.43909
MMEL1	0.910635
TTC34	1.20368
ACTRT2	0.819087
LINC00982	0.807034
PRDM16	0.634189
MIR4251	0.850919
ARHGEF16	1.12958
MEGF6	0.967297
MIR551A	1.02091
TPRG1L	1.3939
WRAP73	1.01401
TP73	1.03279
TP73-AS1	1.05616
CCDC27	1.21374
SMIM1	1.65338
LRRC47	1.3021
CEP104	0.957279
DFFB	1.209
C1orf174	0.902142
LINC01134	1.50778
LINC01346	0.76469
LINC01345	0.903759
LINC01777	0.812197
LINC01646	0.807334
AJAP1	0.737769
MIR4417	0.835217
MIR4689	0.963393
NPHP4	0.964919
KCNAB2	0.994568
CHD5	1.08598
RPL22	1.13303
RNF207	1.70165
ICMT	1.13841
LINC00337	1.30501
HES3	1.36051
GPR153	1.45559
ACOT7	1.09218
HES2	1.13826
ESPN	1.3782
MIR4252	1.08631
TNFRSF25	1.07959
PLEKHG5	1.22432
NOL9	1.07933
TAS1R1	1.25785
ZBTB48	1.22077
KLHL21	1.24218
PHF13	1.49034
THAP3	1.22408
DNAJC11	1.14054
LINC01672	0.957625
CAMTA1	1.68649
VAMP3	1.23738
PER3	1.30456
UTS2	0.983807
TNFRSF9	0.989361
PARK7	1.27155
ERRFI1	1.00233
LINC01714	1.08826
SLC45A1	1.13477
RERE	1.07402
SNORD128	0.89619
ENO1	1.47789
MIR6728	1.45652
ENO1-AS1	2.35557
CA6	1.0603
SLC2A7	1.00511
SLC2A5	0.966837
GPR157	0.956927
MIR34AHG	1.09141
MIR34A	1.01191
LINC01759	0.944984
H6PD	1.2552
SPSB1	1.08776
SLC25A33	1.35572
TMEM201	1.17672
PIK3CD	1.10913
PIK3CD-AS1	1.25839
PIK3CD-AS2	0.973765
CLSTN1	1.03562
CTNNBIP1	1.11117
LZIC	0.888587
NMNAT1	1.28793
MIR5697	0.870384
RBP7	0.873159
UBE4B	1.20501
KIF1B	1.68043
RNU6-2	0.907408
PGD	1.53702
CENPS-CORT	1.33174
CENPS	1.33174
CORT	0.932067
DFFA	1.07485
PEX14	1.47193
CASZ1	1.00783
C1orf127	1.0029
TARDBP	1.25039
MASP2	0.98776
SRM	1.66308
EXOSC10	0.982233
MTOR	0.866704
MTOR-AS1	0.905928
ANGPTL7	0.960367
UBIAD1	1.24454
DISP3	1.39548
LINC01647	0.925486
FBXO2	1.39442
FBXO44	1.39439
FBXO6	1.19831
MAD2L2	1.4977
DRAXIN	1.14546
AGTRAP	1.48946
C1orf167	1.08884
MTHFR	1.64234
CLCN6	2.05043
NPPA-AS1	1.36436
NPPA	1.16948
NPPB	1.21736
KIAA2013	1.03718
PLOD1	1.27185
MFN2	1.34231
MIIP	1.68511
MIR6729	1.04144
TNFRSF8	1.36572
MIR7846	1.52921
TNFRSF1B	1.52788
MIR4632	1.09811
VPS13D	1.21387
SNORA59B	1.01646
SNORA59A	1.01646
DHRS3	1.21639
MIR6730	1.09821
AADACL4	0.994639
AADACL3	0.91061
C1orf158	1.0872
PRAMEF12	0.881819
PRAMEF1	0.543648
LINC01784	0.435887
PRAMEF11	0.433549
HNRNPCL3	0.727231
HNRNPCL1	0.727231
HNRNPCL4	0.727231
PRAMEF2	0.768731
PRAMEF4	0.300497
PRAMEF8	0.113748
PRAMEF7	0.113748
PRAMEF6	0.0740417
PRAMEF9	0.0738011
PRAMEF27	0.0738011
PRAMEF22	0.0380764
PRAMEF25	0.0646313
PRAMEF26	0.0643446
PRAMEF5	0.0416212
PRAMEF36P	0.0617389
PRAMEF34P	0.0617389
HNRNPCL2	0.813044
PRAMEF18	0.0354015
PRAMEF15	0.0379263
PRAMEF14	0.0548746
PRAMEF13	0.0548746
PRAMEF19	0.0392849
PRAMEF17	0.0360192
PRAMEF20	0.0349242
PRAMEF10	0.0241379
PRAMEF33	0.0241379
LRRC38	0.80511
PDPN	0.876554
PRDM2	0.985167
KAZN	1.08263
TMEM51-AS1	1.07205
TMEM51	1.18676
C1orf195	1.02399
FHAD1	1.03606
EFHD2	1.31076
CTRC	1.1293
CELA2A	1.14464
CELA2B	1.04257
CASP9	0.925114
DNAJC16	1.50552
AGMAT	0.972997
DDI2	1.27588
RSC1A1	0.991372
PLEKHM2	1.28681
SLC25A34	1.05818
TMEM82	1.08223
FBLIM1	1.0025
UQCRHL	0.959294
SPEN	1.57188
ZBTB17	1.18313
C1orf64	1.00187
HSPB7	1.47996
CLCNKA	1.10113
CLCNKB	0.960733
FAM131C	0.993887
EPHA2	1.14229
ARHGEF19	1.06502
RSG1	1.40854
FBXO42	1.26863
SZRD1	1.2721
SPATA21	1.06949
NECAP2	1.26659
CROCCP3	1.00188
LINC01783	0.85678
FAM231B	0.794293
MIR3675	1.50299
NBPF1	1.21253
CROCCP2	1.70124
MST1P2	1.60116
FAM231C	0.383616
FAM231A	0.383616
ESPNP	0.999493
MST1L	0.58555
CROCC	0.965733
MFAP2	1.01073
ATP13A2	1.01282
SDHB	0.984288
PADI2	0.931771
PADI1	0.958951
PADI3	0.959642
MIR3972	0.995561
PADI4	1.11384
PADI6	0.911197
RCC2	1.15243
ARHGEF10L	0.906796
ACTL8	0.914022
LINC01654	0.896127
IGSF21	0.870074
KLHDC7A	0.978476
PAX7	0.897784
TAS1R2	1.09895
ALDH4A1	1.07389
MIR4695	0.931719
MIR1290	1.33325
IFFO2	1.60386
UBR4	1.16058
EMC1	1.03381
MRTO4	1.31667
AKR7L	0.876355
AKR7A3	0.819499
AKR7A2	1.0067
PQLC2	1.50112
CAPZB	1.21112
MINOS1	1.26768
MINOS1-NBL1	1.26768
RPS14P3	1.01246
NBL1	1.04482
HTR6	1.02475
TMCO4	0.949423
RNF186	0.951286
OTUD3	1.2801
PLA2G2E	0.972106
PLA2G2A	1.00113
PLA2G5	0.92701
PLA2G2D	0.995363
PLA2G2F	0.947012
PLA2G2C	1.1121
UBXN10	1.71208
UBXN10-AS1	1.67056
VWA5B1	0.958172
LINC01141	0.99829
CAMK2N1	1.16505
MUL1	0.969964
FAM43B	0.975289
CDA	1.06179
PINK1	1.25679
MIR6084	1.24919
PINK1-AS	1.00988
DDOST	1.03746
KIF17	1.36031
SH2D5	1.2006
HP1BP3	1.00093
EIF4G3	0.943186
MIR1256	0.930506
ECE1	1.04803
NBPF3	1.07073
ALPL	1.00933
RAP1GAP	1.25029
USP48	1.22835
LDLRAD2	1.07363
HSPG2	1.06012
CELA3B	0.847913
CELA3A	0.794824
LINC00339	1.57822
LINC01635	1.43107
CDC42	1.48957
WNT4	1.1729
MIR4418	1.04531
ZBTB40	1.54175
EPHA8	0.914176
C1QA	0.969739
MIR6127	1.00431
C1QC	1.10627
C1QB	0.979771
EPHB2	0.985154
MIR4684	0.996856
MIR4253	0.973661
LACTBL1	0.963931
TEX46	0.876709
KDM1A	1.31373
MIR3115	0.950957
MIR4419A	0.967342
LUZP1	1.12118
HTR1D	1.05907
LINC01355	0.993856
HNRNPR	1.0057
ZNF436	0.997203
ZNF436-AS1	1.69344
TCEA3	1.0815
ASAP3	0.994682
E2F2	0.966014
ID3	1.77001
MDS2	1.09806
RPL11	1.27857
ELOA	1.28429
ELOA-AS1	1.01457
PITHD1	1.56642
LYPLA2	1.35415
GALE	1.54545
HMGCL	1.48472
FUCA1	0.93448
CNR2	1.00309
MIR378F	0.992751
PNRC2	1.48923
SRSF10	1.08075
MYOM3	0.970921
IL22RA1	1.01452
IFNLR1	0.962788
GRHL3	1.08862
STPG1	0.963044
NIPAL3	1.61576
RCAN3AS	1.11527
RCAN3	1.22264
NCMAP	1.02017
SRRM1	1.56354
CLIC4	1.45934
RUNX3	1.03399
MIR6731	1.07506
MIR4425	1.05848
SYF2	0.975967
RSRP1	1.73989
RHD	0.848873
TMEM50A	0.916764
RHCE	0.541106
TMEM57	1.91975
LDLRAP1	1.24073
MAN1C1	1.16095
SELENON	1.21012
MTFR1L	1.50024
AUNIP	1.1418
PAQR7	1.48978
STMN1	1.06702
MIR3917	1.51212
PAFAH2	0.980037
EXTL1	1.1203
SLC30A2	1.56929
TRIM63	1.11002
PDIK1L	1.58836
FAM110D	1.28923
ZNF593	1.50145
CNKSR1	1.15608
CATSPER4	1.09221
CEP85	1.38504
SH3BGRL3	1.57518
UBXN11	1.99034
CD52	1.15722
CRYBG2	1.1132
ZNF683	1.10622
LIN28A	1.31142
DHDDS	1.23183
HMGN2	1.88261
RPS6KA1	1.26674
MIR1976	1.0004
ARID1A	2.03538
PIGV	1.71905
ZDHHC18	1.20027
SFN	1.49235
GPN2	0.995721
GPATCH3	1.15694
NR0B2	1.09451
NUDC	1.2586
KDF1	1.14085
TRNP1	1.16375
FAM46B	1.16038
SLC9A1	1.27065
WDTC1	1.25357
TMEM222	1.28529
ACTG1P20	1.29833
SYTL1	1.1873
MAP3K6	1.09103
FCN3	1.26548
CD164L2	1.05497
GPR3	1.46455
WASF2	1.13073
AHDC1	1.14553
FGR	1.11905
IFI6	1.33041
FAM76A	1.23546
STX12	1.17552
PPP1R8	1.20663
SCARNA1	1.21949
THEMIS2	1.46139
RPA2	1.0101
SMPDL3B	1.03526
XKR8	1.23187
EYA3	0.927502
PTAFR	1.15579
DNAJC8	0.965848
ATPIF1	1.96077
SESN2	1.47347
MED18	1.30222
PHACTR4	1.31385
SNHG3	1.931
RCC1	1.931
SNORA73B	2.45645
TRNAU1AP	1.25206
SNHG12	1.67493
SNORD99	1.68098
SNORA61	1.68216
SNORA44	1.63453
SNORA16A	1.56813
RAB42	0.96666
TAF12	0.961362
LINC01715	1.38892
RNU11	2.36672
GMEB1	1.16379
YTHDF2	1.50343
OPRD1	1.01682
EPB41	2.41781
TMEM200B	1.25219
SRSF4	1.08835
MECR	1.03021
PTPRU	1.37735
LINC01756	0.929163
LINC01648	0.830805
MATN1	1.16157
MATN1-AS1	1.53939
LAPTM5	1.40691
MIR4420	1.34009
LINC01778	1.28048
SDC3	1.3027
PUM1	1.14667
SNORD103A	1.02346
SNORD103B	1.02346
SNORD103C	0.996706
NKAIN1	1.33331
SNRNP40	0.975922
ZCCHC17	1.27946
FABP3	1.05381
SERINC2	1.17228
LINC01225	0.834034
LINC01226	1.0192
TINAGL1	1.10856
HCRTR1	1.06725
PEF1	0.97185
COL16A1	0.972064
ADGRB2	1.04261
MIR4254	1.2667
SPOCD1	1.3268
PTP4A2	1.16599
KHDRBS1	1.57351
TMEM39B	1.27399
MIR5585	0.885294
KPNA6	1.47293
TXLNA	1.46447
CCDC28B	1.34354
IQCC	1.47353
DCDC2B	1.28979
TMEM234	0.98789
EIF3I	1.28786
MTMR9LP	1.09545
FAM167B	1.15721
LCK	1.18989
HDAC1	1.34368
MARCKSL1	1.57278
TSSK3	1.27331
FAM229A	1.31418
BSDC1	1.15674
ZBTB8B	1.01967
ZBTB8A	1.16445
ZBTB8OS	0.98179
RBBP4	1.5003
SYNC	1.06233
KIAA1522	1.15509
YARS	1.36069
S100PBP	1.02613
FNDC5	0.980154
HPCA	1.36425
TMEM54	1.20019
RNF19B	1.06091
AK2	1.22662
AZIN2	1.02641
TRIM62	1.00772
ZNF362	1.03631
A3GALT2	0.799025
PHC2	1.00269
MIR3605	0.996009
ZSCAN20	1.13603
CSMD2	0.956971
HMGB4	0.829642
CSMD2-AS1	0.805121
C1orf94	0.826055
MIR552	0.82638
GJB5	0.980437
GJB4	0.948452
GJB3	0.967817
GJA4	1.02178
SMIM12	0.942684
DLGAP3	1.08704
TMEM35B	1.16219
ZMYM6	1.10895
ZMYM1	0.75766
SFPQ	1.39388
ZMYM4	1.29703
ZMYM4-AS1	0.973721
KIAA0319L	1.03573
NCDN	1.5934
TFAP2E	1.02414
PSMB2	1.02973
C1orf216	1.26915
CLSPN	0.916799
AGO4	1.14228
AGO1	1.11131
AGO3	1.50012
TEKT2	0.961595
ADPRHL2	1.3299
COL8A2	1.12177
TRAPPC3	1.09449
MAP7D1	1.85653
THRAP3	1.46153
SH3D21	1.32839
EVA1B	1.57683
STK40	1.1403
LSM10	1.26812
OSCP1	1.00571
SNORA63C	1.0037
MRPS15	1.10447
CSF3R	1.45363
GRIK3	0.885298
MIR4255	0.915606
LINC01137	1.07795
ZC3H12A	1.40282
MIR6732	1.68395
MEAF6	0.984022
MIR5581	0.947087
SNIP1	1.01245
DNALI1	1.27708
GNL2	1.08457
RSPO1	1.01412
C1orf109	0.929615
CDCA8	1.69841
EPHA10	0.994258
MANEAL	1.28015
YRDC	1.41798
C1orf122	1.4004
MTF1	1.37875
INPP5B	1.41162
SF3A3	0.991853
FHL3	1.53449
UTP11	1.64493
POU3F1	1.1212
MIR3659	0.979652
LINC01343	1.07401
LINC01685	0.857467
RRAGC	0.934848
MYCBP	1.18104
GJA9	1.11431
RHBDL2	0.947503
AKIRIN1	1.26379
NDUFS5	1.08316
MACF1	1.11822
KIAA0754	1.20819
BMP8A	1.14315
OXCT2P1	0.454911
PPIEL	0.733533
PABPC4	1.13565
SNORA55	1.11558
HEYL	1.01549
NT5C1A	1.04994
HPCAL4	1.0435
PPIE	1.15577
BMP8B	0.991325
OXCT2	0.304138
TRIT1	1.07137
MYCL	1.83167
MFSD2A	1.00094
CAP1	1.64651
PPT1	1.15683
RLF	1.31218
TMCO2	1.03417
ZMPSTE24	1.31886
COL9A2	1.04165
SMAP2	0.951879
ZFP69B	1.25379
ZFP69	1.15397
EXO5	1.0279
ZNF684	1.0312
RIMS3	0.954392
NFYC-AS1	1.38504
NFYC	1.69453
MIR30E	0.997324
MIR30C1	1.01734
KCNQ4	1.25094
CITED4	1.42245
CTPS1	1.69847
SLFNL1-AS1	1.02387
SLFNL1	1.14087
SCMH1	1.01626
FOXO6	1.27136
EDN2	0.983797
HIVEP3	1.01673
GUCA2B	0.989645
GUCA2A	1.00326
FOXJ3	1.05365
RIMKLA	0.966322
ZMYND12	0.92165
PPCS	1.17893
CCDC30	0.919941
PPIH	1.21571
YBX1	1.82153
CLDN19	1.03084
P3H1	0.994932
C1orf50	1.25172
TMEM269	0.967957
SVBP	0.930643
ERMAP	1.49072
ZNF691	1.62582
SLC2A1	1.59101
SLC2A1-AS1	1.78079
FAM183A	1.05798
EBNA1BP2	0.986216
CFAP57	1.21143
MIR6733	1.15239
TMEM125	1.01065
C1orf210	1.01005
TIE1	1.00179
MPL	0.960591
CDC20	1.37171
ELOVL1	1.49972
MIR6734	1.46971
MED8	1.35294
SZT2	1.25241
MIR6735	0.97849
SZT2-AS1	1.11284
HYI	1.10907
PTPRF	1.40013
KDM4A	1.3566
KDM4A-AS1	0.975784
ST3GAL3	1.43698
MIR6079	1.15833
ARTN	1.21707
IPO13	1.32917
DPH2	1.39804
ATP6V0B	1.92786
B4GALT2	1.7589
CCDC24	1.29724
SLC6A9	1.1047
KLF17	0.948049
DMAP1	1.11806
ERI3	1.08736
ERI3-IT1	1.07014
SNORA110	1.01804
RNF220	0.975524
MIR5584	1.01227
TMEM53	1.10466
C1orf228	1.42791
SNORD145	1.42253
KIF2C	1.1248
SNORD160	1.11706
RPS8	1.6864
SNORD55	1.67988
SNORD46	1.68387
SNORD38A	1.75402
SNORD38B	1.7978
BEST4	1.21196
PLK3	1.4118
BTBD19	1.61861
TCTEX1D4	1.54991
PTCH2	1.70832
EIF2B3	0.929839
HECTD3	1.0038
UROD	1.63384
ZSWIM5	1.17537
LINC01144	1.41766
HPDL	1.09392
MUTYH	1.06162
TOE1	1.39963
TESK2	1.10215
CCDC163	1.20313
MMACHC	1.11162
PRDX1	1.1564
AKR1A1	1.24771
NASP	1.32166
CCDC17	1.22764
GPBP1L1	0.950913
RPS15AP10	1.04605
TMEM69	1.75967
IPP	0.955541
MAST2	1.23049
PIK3R3	1.11929
TSPAN1	1.09788
POMGNT1	0.956016
LURAP1	1.30224
RAD54L	1.31686
LRRC41	1.28643
UQCRH	1.81099
NSUN4	1.40692
FAAH	0.839724
FAAHP1	1.00568
LINC01398	1.21503
DMBX1	1.11447
MKNK1-AS1	1.10278
KNCN	1.28849
MKNK1	0.994799
MOB3C	0.95522
ATPAF1	1.01809
TEX38	1.24802
EFCAB14-AS1	1.29304
EFCAB14	1.0533
CYP4B1	0.730566
CYP4Z2P	0.68826
CYP4A11	0.646563
CYP4X1	0.722474
CYP4Z1	0.72976
CYP4A22	0.765138
LINC00853	1.9819
PDZK1IP1	1.79546
TAL1	1.26698
STIL	0.999633
CMPK1	1.45253
LINC01389	1.09625
FOXE3	0.933818
FOXD2	1.38828
FOXD2-AS1	1.37957
TRABD2B	0.933701
SKINT1L	0.826775
SLC5A9	0.847176
SPATA6	0.778763
AGBL4	0.95842
BEND5	0.806428
AGBL4-IT1	0.637222
ELAVL4	0.85603
DMRTA2	0.943171
FAF1	0.960672
CDKN2C	1.50351
MIR4421	0.917542
MIR6500	0.92034
C1orf185	0.891162
RNF11	1.29239
TTC39A	1.1319
TTC39A-AS1	1.21331
EPS15	0.912996
OSBPL9	1.27917
NRDC	1.20885
MIR761	0.965438
RAB3B	0.970936
TXNDC12	0.917688
KTI12	1.20816
TXNDC12-AS1	0.949795
BTF3L4	1.41859
ZFYVE9	1.18661
CC2D1B	1.15039
ORC1	0.945725
PRPF38A	1.42643
ZCCHC11	1.06135
GPX7	0.952524
FAM159A	1.05099
COA7	1.06745
ZYG11B	1.11538
ZYG11A	1.30873
ECHDC2	0.994903
SCP2	1.08067
MIR1273F	1.07611
MIR5095	0.951159
MIR1273G	0.920151
PODN	0.939185
SLC1A7	1.08245
CPT2	1.22461
C1orf123	1.20472
MAGOH	0.915667
LRP8	1.02738
LINC01771	1.64037
SLC25A3P1	0.911736
DMRTB1	1.06494
GLIS1	0.958472
NDC1	0.992151
YIPF1	0.929946
DIO1	1.15127
HSPB11	0.96077
LRRC42	1.41446
LDLRAD1	1.0005
TMEM59	0.920028
TCEANC2	1.44184
MIR4781	1.42348
CDCP2	1.04517
CYB5RL	0.958753
MRPL37	1.2386
SSBP3	1.14423
SSBP3-AS1	0.927229
ACOT11	1.20207
FAM151A	1.00523
MROH7-TTC4	1.01853
MROH7	1.01853
TTC4	1.164
PARS2	0.88784
TTC22	0.94513
LEXM	1.02306
DHCR24	1.02349
TMEM61	0.885352
BSND	1.03086
PCSK9	1.3055
USP24	1.12299
MIR4422HG	1.46988
MIR4422	0.833811
PLPP3	0.889066
PRKAA2	0.762255
C1orf168	0.732894
C8A	0.784157
C8B	0.791772
DAB1	0.793819
DAB1-AS1	0.738369
OMA1	0.912155
TACSTD2	0.848842
MYSM1	0.944922
JUN	2.03362
LINC01135	2.02302
LINC01358	1.0217
FGGY	1.24714
MIR4711	0.994851
HOOK1	0.769052
CYP2J2	0.764191
C1orf87	0.775934
LINC01748	0.672968
NFIA-AS2	0.965517
NFIA	1.71518
NFIA-AS1	1.17148
TM2D1	0.896389
PATJ	0.789899
MIR3116-1	0.777516
MIR3116-2	0.838369
L1TD1	0.702183
KANK4	0.727142
USP1	1.48119
DOCK7	0.906442
ANGPTL3	0.847547
ATG4C	1.14139
LINC01739	0.856651
LINC00466	0.800272
FOXD3	1.21228
FOXD3-AS1	1.17375
MIR6068	0.998632
ALG6	1.05618
ITGB3BP	0.898848
EFCAB7	1.21878
DLEU2L	0.786145
PGM1	0.849658
ROR1	0.718431
ROR1-AS1	0.735194
UBE2U	0.69792
CACHD1	0.750291
MIR4794	0.842005
RAVER2	1.07976
JAK1	0.953926
LINC01359	0.953074
MIR3671	1.00221
MIR101-1	1.00923
AK4	1.23904
DNAJC6	1.0836
LEPROT	1.42218
LEPR	1.1629
PDE4B	0.844978
SGIP1	0.934865
MIR3117	0.78474
TCTEX1D1	0.868136
INSL5	0.872824
WDR78	0.862779
MIER1	1.25921
SLC35D1	0.918862
C1orf141	0.941062
IL23R	0.931497
IL12RB2	0.830722
SERBP1	1.0597
GADD45A	1.77308
GNG12	1.16196
GNG12-AS1	1.06463
DIRAS3	1.14488
WLS	0.830512
MIR1262	0.764992
RPE65	0.769976
DEPDC1	0.833478
DEPDC1-AS1	1.18348
LINC01707	0.64252
LRRC7	0.779733
PIN1P1	0.929769
LRRC40	0.87757
SRSF11	1.22953
ANKRD13C	0.924391
HHLA3	1.2349
CTH	1.34958
LINC01788	0.919218
PTGER3	0.857531
ZRANB2-AS1	1.40271
ZRANB2	0.961659
MIR186	0.947984
ZRANB2-AS2	1.16433
NEGR1	0.665692
NEGR1-IT1	0.62062
LINC01360	0.621918
LINC02238	0.615317
LRRIQ3	0.560925
FPGT-TNNI3K	0.99346
FPGT	0.99346
TNNI3K	0.703917
ERICH3	0.658749
ERICH3-AS1	0.662224
CRYZ	0.841639
TYW3	1.21406
LHX8	0.887811
SLC44A5	0.859996
ACADM	1.39243
DLSTP1	0.930478
RABGGTB	1.32619
SNORD45C	1.38606
SNORD45A	1.42716
SNORD45B	1.5551
MSH4	1.4406
ASB17	0.753118
ST6GALNAC3	0.888637
ST6GALNAC5	0.784979
MIR7156	0.771079
PIGK	0.79895
AK5	0.83163
ZZZ3	0.895752
USP33	0.809045
MIGA1	1.09285
NEXN-AS1	0.842059
NEXN	0.958268
FUBP1	0.961478
DNAJB4	1.36374
GIPC2	0.944997
PTGFR	0.594768
IFI44L	0.736607
IFI44	0.648598
ADGRL4	0.672131
LINC01781	0.618457
ADGRL2	0.614145
LINC01362	0.622451
LINC01361	0.614755
LINC01712	0.289693
LINC01725	0.662503
TTLL7	0.768032
PRKACB	1.12099
SAMD13	1.14674
UOX	0.983324
DNASE2B	0.909754
RPF1	1.18156
GNG5	1.03665
SPATA1	1.48761
CTBS	0.801607
LINC01461	1.04491
LINC01555	0.969836
SSX2IP	1.00377
LPAR3	0.837367
MCOLN2	0.760106
MCOLN3	0.835539
WDR63	0.987502
MIR4423	0.911416
SYDE2	0.878842
C1orf52	0.869578
BCL10	0.878545
DDAH1	0.883443
CYR61	1.47791
ZNHIT6	0.744845
COL24A1	0.772501
ODF2L	0.730092
MIR7856	0.819274
CLCA2	0.895165
CLCA1	0.899802
CLCA4	0.769118
CLCA3P	0.527889
SH3GLB1	1.30245
SELENOF	0.923935
HS2ST1	1.30412
LINC01140	1.01567
LMO4	1.36863
LINC01364	0.919911
PKN2-AS1	0.793852
PKN2	1.43516
GTF2B	0.869955
KYAT3	0.760706
RBMXL1	0.933457
GBP3	0.83882
GBP1	0.822033
GBP2	0.853901
GBP7	0.928988
GBP4	0.796581
GBP5	0.818977
GBP6	0.87222
GBP1P1	0.696
LRRC8B	0.937606
LRRC8C	1.11716
LRRC8D	1.60721
ZNF326	1.35509
GEMIN8P4	1.38016
SNORD3G	0.84656
BARHL2	1.06455
LINC01763	1.09
ZNF644	0.915773
HFM1	0.794776
CDC7	1.32383
TGFBR3	0.983716
BRDT	0.892919
EPHX4	0.80659
SETSIP	0.998605
BTBD8	0.980402
KIAA1107	0.805805
C1orf146	0.848671
GLMN	0.88189
RPAP2	1.0743
GFI1	0.923151
EVI5	0.849983
RPL5	1.35302
SNORD21	1.4468
SNORA66	1.12854
FAM69A	0.995623
MTF2	1.23643
TMED5	1.11593
CCDC18	1.45113
CCDC18-AS1	0.809763
DR1	1.30069
FNBP1L	1.26047
BCAR3	1.12598
MIR760	1.96734
DNTTIP2	0.971775
GCLM	0.857519
ABCA4	0.876842
ARHGAP29	0.749079
ABCD3	1.16053
F3	0.870709
SLC44A3-AS1	0.752675
MIR378G	0.773932
SLC44A3	0.823272
CNN3	0.89798
ALG14	0.848496
TMEM56	1.0908
TMEM56-RWDD3	1.39187
RWDD3	1.08921
LINC01760	0.849329
LINC01650	0.782725
LINC01761	0.701453
LINC01787	0.663695
PTBP2	1.14091
DPYD	0.659784
DPYD-AS1	0.656894
DPYD-AS2	0.669599
LINC01930	0.66554
MIR137HG	0.631166
MIR2682	0.711922
MIR137	0.707046
LINC01776	0.54944
SNX7	0.649138
PLPPR5	0.663212
PLPPR4	0.867555
LINC01708	0.899941
PALMD	1.29745
MIR548AA1	0.933177
FRRS1	0.897928
AGL	1.14718
SLC35A3	1.17617
MFSD14A	1.34475
SASS6	0.996444
TRMT13	1.40789
LRRC39	0.915309
DBT	0.934215
RTCA	1.05168
RTCA-AS1	1.12849
MIR553	0.946756
CDC14A	1.70154
GPR88	0.894453
LINC01349	0.778401
VCAM1	0.883553
EXTL2	0.866087
SLC30A7	1.25459
DPH5	0.850232
S1PR1	1.04061
LINC01307	0.794379
OLFM3	0.65311
DNAJA1P5	0.628241
COL11A1	0.630631
RNPC3	1.01306
AMY2B	0.763102
ACTG1P4	0.661322
AMY2A	0.431056
AMY1C	0.0331249
AMY1A	0.0331345
AMY1B	0.0331133
LINC01676	0.563952
LINC01677	0.584536
PRMT6	1.23306
NTNG1	0.84951
VAV3	1.73308
MIR7852	0.888319
VAV3-AS1	0.849466
SLC25A24	0.944235
NBPF4	0.323008
NBPF6	0.0743323
FAM102B	1.34288
HENMT1	1.0646
PRPF38B	1.4054
FNDC7	0.987738
STXBP3	1.29223
AKNAD1	1.02505
SPATA42	0.94792
GPSM2	1.19884
CLCC1	0.987046
WDR47	0.935662
TAF13	0.891681
TMEM167B	1.45761
SCARNA2	1.39427
C1orf194	1.15192
KIAA1324	1.11997
SARS	1.38214
CELSR2	1.12638
PSRC1	1.40832
MYBPHL	1.12006
SORT1	1.21449
PSMA5	1.33831
SYPL2	1.12698
ATXN7L2	1.40939
CYB561D1	1.13244
AMIGO1	1.05584
GPR61	0.999522
GNAI3	1.30996
MIR197	0.994289
GNAT2	1.00471
AMPD2	1.33695
GSTM4	1.19516
GSTM2	0.995151
GSTM1	0.0400932
GSTM5	0.798807
GSTM3	1.09083
EPS8L3	0.894837
CSF1	1.30885
AHCYL1	1.03254
STRIP1	1.41449
ALX3	1.14142
LINC01397	1.05111
UBL4B	1.01693
SLC6A17	0.935367
KCNC4	1.14456
KCNC4-AS1	1.16516
RBM15	2.51091
SLC16A4	0.934446
LAMTOR5	1.34702
LAMTOR5-AS1	1.32095
PROK1	0.984908
CYMP	1.08542
CYMP-AS1	1.01267
KCNA10	0.926142
KCNA2	0.886709
KCNA3	0.84218
CD53	1.20646
LRIF1	1.0614
DRAM2	0.943023
CEPT1	1.19013
DENND2D	1.02172
CHI3L2	1.02291
CHIAP2	0.901683
CHIA	0.885113
PIFO	0.867053
PGCP1	0.919483
OVGP1	0.958666
WDR77	0.993748
ATP5F1	1.21066
C1orf162	1.04296
TMIGD3	1.04114
ADORA3	1.00106
LINC01160	1.07658
RAP1A	1.21886
FAM212B	1.07769
FAM212B-AS1	1.36871
DDX20	1.32538
KCND3	0.898438
KCND3-IT1	0.924341
KCND3-AS1	0.919583
LINC01750	0.901663
CTTNBP2NL	1.2433
MIR4256	1.15525
WNT2B	1.08712
ST7L	0.944984
CAPZA1	1.49106
MOV10	1.48648
RHOC	1.95734
PPM1J	1.42281
FAM19A3	1.26074
LINC01356	1.0811
SLC16A1	1.03687
AKR7A2P1	0.996508
SLC16A1-AS1	1.69467
LRIG2	1.17249
MAGI3	1.26838
PHTF1	0.944653
RSBN1	1.29279
AP4B1-AS1	1.40351
PTPN22	1.44879
BCL2L15	0.974774
AP4B1	0.919978
DCLRE1B	1.33029
HIPK1-AS1	1.32734
HIPK1	1.04666
OLFML3	1.05279
SYT6	1.0095
TRIM33	1.05739
BCAS2	0.99273
DENND2C	1.09001
AMPD1	0.994114
NRAS	0.951013
CSDE1	1.21985
SIKE1	0.964184
SYCP1	0.962582
TSHB	0.892251
TSPAN2	0.862157
NGF	0.880243
VANGL1	1.08712
CASQ2	0.937469
NHLH2	0.897376
LINC01649	0.84957
SLC22A15	1.04844
MAB21L3	0.943209
ATP1A1	1.34608
ATP1A1-AS1	1.00244
LINC01762	1.03767
CD58	1.00794
IGSF3	1.19193
MIR320B1	1.18854
C1orf137	1.45011
CD2	0.962011
PTGFRN	1.28293
CD101	0.954409
TTF2	1.36924
MIR942	1.04277
TRIM45	1.08022
VTCN1	0.984434
LINC01525	0.948919
MAN1A2	1.49159
FAM46C	1.41547
GDAP2	0.928237
WDR3	1.15794
SPAG17	0.930639
TBX15	0.870072
WARS2	0.899225
WARS2-IT1	0.911972
LINC01780	0.914407
HAO2	0.90715
HAO2-IT1	0.905143
HSD3B2	0.843941
HSD3B1	0.684478
HSD3BP4	0.751155
LINC00622	0.761524
ZNF697	0.890115
PHGDH	1.08608
HMGCS2	0.919916
REG4	0.928774
NBPF7	0.973315
ADAM30	0.980947
NOTCH2	0.898965
FAM72B	0.477248
HIST2H2BA	0.275818
FCGR1B	0.68162
SRGAP2-AS1	0.362928
SRGAP2B	0.430918
SRGAP2C	0.430918
EMBP1	0.866191
ANKRD20A12P	0.396606
MIR6077	0.0943019
LINC01138	0.0386364
PPIAL4G	0.184255
FAM72D	0.0626684
FAM72C	0.0637846
NBPF20	0.00856363
LINC00623	0.0479313
LINC00869	0.0506332
PFN1P2	0.244618
NBPF9	0.249452
PDE4DIP	0.836647
SEC22B	1.35916
NOTCH2NL	0.764347
NBPF10	0.765946
LINC01719	1.09266
HFE2	1.15641
TXNIP	1.7392
POLR3GL	1.2608
ANKRD34A	1.24062
LIX1L	1.42741
RBM8A	1.26465
PEX11B	1.07042
GNRHR2	1.16468
ITGA10	0.908797
ANKRD35	1.01069
PIAS3	1.1189
MIR6736	0.915771
NUDT17	1.18716
POLR3C	1.1542
RNF115	1.08653
CD160	0.919235
PDZK1	0.948122
GPR89A	0.298632
PDZK1P1	0.036635
PDE4DIPP1	0.0368525
NBPF12	0.713142
RNVU1-8	1.51901
NBPF13P	0.868973
PRKAB2	0.9771
CHD1L	1.36885
PDIA3P1	1.25412
FMO5	0.74558
LINC00624	0.924425
BCL9	1.03859
ACP6	0.867595
GJA5	0.889824
GJA8	0.929155
GPR89B	0.829309
NBPF8	0.0277288
NBPF11	0.0277288
MIR5087	1.44593
RNVU1-19	0.247231
PPIAL4F	0.0628609
PPIAL4E	0.0628609
PPIAL4D	0.0628609
NBPF14	0.155943
NBPF25P	0.155927
NBPF15	0.638023
DRD5P2	0.407842
FAM231D	0.62385
FCGR1CP	0.374943
PPIAL4C	0.0372662
PPIAL4A	0.0372662
RNVU1-20	0.295393
FCGR1A	0.430129
HIST2H2BF	0.410558
HIST2H3D	0.632644
HIST2H4B	0.100425
HIST2H4A	0.100425
HIST2H3C	0.740981
HIST2H3A	0.740981
HIST2H2AA4	0.952622
HIST2H2AA3	0.952622
HIST2H2BC	0.596323
HIST2H2AC	2.13867
HIST2H2BE	2.16722
HIST2H2AB	2.05962
BOLA1	0.902144
SV2A	1.05141
SF3B4	1.22237
MTMR11	1.1877
OTUD7B	1.13525
VPS45	1.22806
PLEKHO1	1.16225
ANP32E	0.910816
CA14	1.04917
SNORD13C	1.19207
APH1A	1.23877
C1orf54	1.24229
CIART	0.973582
MRPS21	1.23127
PRPF3	1.11157
RPRD2	1.42873
TARS2	1.2279
MIR6878	1.24254
ECM1	1.13701
FALEC	1.33125
ADAMTSL4	1.7107
MIR4257	1.83732
ADAMTSL4-AS1	1.53223
MCL1	1.90276
ENSA	1.24144
GOLPH3L	0.894607
HORMAD1	1.35646
CTSS	0.718608
CTSK	0.931018
ARNT	0.989145
SETDB1	1.12521
CERS2	1.15904
ANXA9	1.47571
MINDY1	1.27069
PRUNE1	1.45781
BNIPL	0.9074
C1orf56	1.16729
CDC42SE1	1.51286
MLLT11	1.72005
GABPB2	1.50999
SEMA6C	0.937802
TNFAIP8L2	0.91315
LYSMD1	1.27324
SCNM1	1.23393
TMOD4	0.922326
VPS72	0.936545
PIP5K1A	1.1473
PSMD4	1.25385
ZNF687	1.86438
PI4KB	1.15025
RFX5	1.12372
SELENBP1	0.997312
PSMB4	1.19511
POGZ	1.03801
CGN	1.06985
TUFT1	1.21115
MIR554	1.11952
SNX27	1.25097
CELF3	0.950214
RIIAD1	1.28727
OAZ3	1.15641
MRPL9	1.14849
TDRKH	1.01593
TDRKH-AS1	1.38305
LINGO4	0.967759
RORC	0.956344
C2CD4D	0.920028
THEM5	0.999483
THEM4	0.932556
S100A10	1.07026
NBPF18P	0.954436
S100A11	1.39185
TCHHL1	0.812153
TCHH	0.816027
RPTN	0.852169
HRNR	0.490226
FLG	0.532663
FLG-AS1	0.580726
FLG2	0.746288
CRNN	0.736932
LCE5A	0.744349
CRCT1	0.767582
LCE3E	0.715427
LCE3D	0.674227
LCE3C	0.519414
LCE3B	0.425982
LCE3A	0.753942
LINC00302	0.803393
LCE2D	0.695062
LCE2C	0.68785
LCE2B	0.691926
LCE2A	0.581857
LCE4A	0.762719
C1orf68	0.752321
KPRP	0.75606
LCE1F	0.69594
LCE1E	0.711079
LCE1D	0.715829
LCE1C	0.747466
LCE1B	0.718159
LCE1A	0.749616
LCE6A	0.710602
SMCP	0.80647
IVL	0.714855
SPRR4	0.824637
SPRR1A	0.822133
SPRR3	0.900457
SPRR1B	0.881455
SPRR2D	1.01709
SPRR2A	1.03063
SPRR2B	0.934182
SPRR2E	0.873592
SPRR2F	0.749981
SPRR2C	0.80338
SPRR2G	0.848977
LELP1	0.821519
PRR9	0.855137
LOR	0.800026
PGLYRP3	0.882494
PGLYRP4	0.867526
S100A9	1.04255
S100A12	0.827339
S100A8	0.901658
S100A7A	0.640521
S100A7L2	0.957192
S100A7	0.769462
S100A6	1.30877
S100A5	1.18163
S100A4	1.23432
S100A3	1.21515
S100A2	1.13755
S100A16	1.10763
S100A14	1.07059
S100A13	0.996618
S100A1	1.16663
CHTOP	1.49673
SNAPIN	1.11795
ILF2	1.10871
NPR1	1.02163
MIR8083	0.875461
INTS3	1.18827
SLC27A3	1.06002
GATAD2B	1.03544
DENND4B	0.992694
CRTC2	1.29275
SLC39A1	1.54982
MIR6737	1.84476
CREB3L4	1.82479
JTB	1.25913
RAB13	1.04843
RPS27	1.46677
NUP210L	1.41222
MIR5698	0.868073
TPM3	1.22474
MIR190B	1.0588
C1orf189	0.888664
C1orf43	0.935758
UBAP2L	1.54482
SNORA58B	1.02785
HAX1	1.14994
AQP10	1.06079
ATP8B2	1.38391
IL6R	1.14462
SHE	1.07516
TDRD10	0.997834
UBE2Q1	0.956788
UBE2Q1-AS1	0.966585
CHRNB2	1.08524
ADAR	0.978653
KCNN3	0.935381
PMVK	0.97817
PBXIP1	1.00683
PYGO2	1.54876
SHC1	1.34237
CKS1B	2.01276
MIR4258	2.01528
FLAD1	1.69339
LENEP	1.18606
ZBTB7B	2.11889
DCST2	1.32483
DCST1	0.978391
DCST1-AS1	1.33306
ADAM15	1.37326
EFNA4	1.24926
EFNA3	1.28337
EFNA1	1.20516
SLC50A1	1.4418
DPM3	1.25441
KRTCAP2	1.19741
TRIM46	1.25576
MUC1	1.54412
MIR92B	1.53161
THBS3	1.5781
MTX1	1.35884
GBAP1	0.776682
GBA	0.693673
FAM189B	1.24952
SCAMP3	1.34954
CLK2	1.17072
HCN3	1.49251
PKLR	1.03301
FDPS	1.43191
RUSC1-AS1	1.30918
RUSC1	1.67881
ASH1L	0.949408
MIR555	0.844899
POU5F1P4	0.81473
ASH1L-AS1	1.37141
MSTO1	0.94193
MSTO2P	0.942141
YY1AP1	0.955247
SCARNA26A	0.929373
DAP3	1.36201
GON4L	1.02365
SCARNA26B	0.832585
SYT11	1.24816
RIT1	0.934792
KIAA0907	1.236
SNORA80E	1.03236
SCARNA4	0.994899
RXFP4	1.15105
ARHGEF2	1.16916
MIR6738	1.01422
SSR2	0.966658
UBQLN4	0.862469
LAMTOR2	1.3729
RAB25	1.19821
MEX3A	1.02315
LMNA	1.36045
SEMA4A	1.04023
SLC25A44	1.19387
PMF1-BGLAP	1.38331
PMF1	1.38331
BGLAP	0.97604
PAQR6	1.15382
SMG5	1.08955
TMEM79	1.29306
GLMP	1.05584
VHLL	0.953624
CCT3	0.95887
TSACC	1.45152
RHBG	0.963056
C1orf61	0.985837
MIR9-1	1.29173
MEF2D	1.02201
IQGAP3	1.03863
TTC24	0.957106
NAXE	1.27401
GPATCH4	1.33608
HAPLN2	1.01286
BCAN	1.31906
NES	1.07116
CRABP2	1.14773
ISG20L2	1.35225
RRNAD1	1.42923
MRPL24	1.27509
HDGF	1.54513
PRCC	1.32716
SH2D2A	1.15903
INSRR	1.04891
NTRK1	1.37621
PEAR1	1.22784
LRRC71	1.26217
ARHGEF11	0.971527
MIR765	0.953101
ETV3L	0.946098
CYCSP52	0.899206
ETV3	1.36885
FCRL5	0.887886
FCRL4	0.861468
FCRL3	0.674879
FCRL2	0.746386
FCRL1	0.702106
CD5L	0.748147
KIRREL	0.807602
KIRREL-IT1	0.803903
LINC01704	0.759357
CD1D	0.910392
CD1A	0.687319
CD1C	0.764245
CD1B	0.707477
CD1E	0.618815
OR10T2	0.734261
OR10K2	0.725357
OR10K1	0.697658
OR10R2	0.739886
OR6Y1	0.77195
OR6P1	0.811734
OR10X1	0.822649
OR10Z1	0.883308
SPTA1	0.941449
OR6K2	0.871059
OR6K3	0.898017
OR6K6	0.910146
OR6N1	0.84135
OR6N2	0.896327
MNDA	0.861154
PYHIN1	0.795961
IFI16	1.04847
AIM2	0.884653
CADM3	0.737068
CADM3-AS1	0.900672
ACKR1	1.06768
FCER1A	0.774729
OR10J3	0.732458
OR10J4	0.740713
OR10J1	0.717861
OR10J5	0.548355
APCS	0.72288
CRP	0.730271
DUSP23	1.09634
FCRL6	0.922722
SLAMF8	0.960595
VSIG8	0.960685
CFAP45	0.950249
MIR4259	0.910456
TAGLN2	1.63972
IGSF9	1.47168
SLAMF9	1.03792
LINC01133	1.03777
PIGM	1.07858
KCNJ10	0.891964
KCNJ9	0.959236
IGSF8	0.974085
ATP1A2	1.04697
ATP1A4	0.92716
CASQ1	0.974964
PEA15	1.14899
DCAF8	1.07057
PEX19	0.921071
COPA	0.995569
SUMO1P3	0.916608
NCSTN	1.26863
NHLH1	1.34638
VANGL2	1.21045
SLAMF6	0.921533
CD84	1.59509
SLAMF1	1.02128
CD48	1.05854
SLAMF7	0.937529
LY9	0.877529
CD244	0.987361
ITLN1	0.912072
ITLN2	1.09345
F11R	1.11079
TSTD1	0.955884
USF1	1.28112
ARHGAP30	1.29605
NECTIN4	1.10174
KLHDC9	1.18185
PFDN2	1.11136
NIT1	1.46873
DEDD	1.15424
UFC1	1.08894
USP21	1.53826
PPOX	1.80743
B4GALT3	1.29323
ADAMTS4	0.918843
NDUFS2	1.49893
FCER1G	1.03676
TOMM40L	1.3113
APOA2	1.3
MIR5187	1.26948
NR1I3	1.01812
PCP4L1	0.836568
MPZ	1.20431
SDHC	1.41066
CFAP126	0.962548
FCGR2A	1.41917
HSPA6	1.37253
FCGR3A	1.69383
FCGR2C	0.190411
HSPA7	0.698586
FCGR3B	1.51642
FCGR2B	0.143215
RPL31P11	0.928595
FCRLA	1.03473
FCRLB	1.18409
DUSP12	1.21909
ATF6	1.2616
OLFML2B	0.972888
NOS1AP	1.06996
MIR4654	0.873632
MIR556	0.928336
SPATA46	1.21594
C1orf226	1.24591
SH2D1B	0.980645
UHMK1	1.20952
UAP1	1.37419
DDR2	1.12636
HSD17B7	0.658156
CCDC190	0.902345
RGS4	0.872847
RGS5	0.860327
NUF2	1.27477
PBX1	0.899312
LMX1A	0.916356
RXRG	0.897489
LRRC52	0.902808
MGST3	1.33498
ALDH9A1	0.953865
TMCO1	0.879454
UCK2	1.45484
MIR3658	0.975611
FAM78B	0.893057
MIR921	0.907388
LINC01675	0.916258
FMO9P	0.992393
POGK	1.34068
TADA1	0.992571
ILDR2	1.00784
MAEL	1.03758
GPA33	1.09066
DUSP27	0.932294
LINC01363	0.948723
POU2F1	1.50413
CD247	1.00391
CREG1	1.09903
RCSD1	1.74576
MPZL1	2.60977
ADCY10	0.9523
MPC2	1.07112
DCAF6	1.57952
MIR1255B2	0.982373
GPR161	1.13109
TIPRL	1.22909
SFT2D2	1.49291
ANKRD36BP1	1.00059
TBX19	1.03825
MIR557	1.10873
XCL2	0.607558
XCL1	0.834984
DPT	0.887047
LINC00626	0.887223
LINC00970	0.915215
ATP1B1	1.21975
NME7	0.914182
BLZF1	1.24621
CCDC181	0.932119
SLC19A2	0.975844
F5	0.964857
SELP	0.937294
SELL	0.878107
SELE	0.926011
C1orf112	1.16841
METTL18	1.14111
SCYL3	0.968209
KIFAP3	0.860217
METTL11B	0.822299
MIR3119-2	0.829236
MIR3119-1	0.832602
LINC01681	0.978832
LINC01142	0.827797
GORAB	1.18261
PRRX1	0.855372
MROH9	0.744281
FMO3	0.778718
MIR1295B	0.57543
MIR1295A	0.746102
FMO6P	0.855052
FMO2	0.802298
FMO1	0.837442
FMO4	0.793871
TOP1P1	0.83412
PRRC2C	1.21764
MYOC	0.971525
VAMP4	0.903757
METTL13	1.38598
DNM3	0.99324
DNM3-IT1	0.885127
MIR3120	0.877412
DNM3OS	0.884857
MIR214	0.876219
MIR199A2	0.899629
C1orf105	0.947624
PIGC	1.27355
SUCO	1.45624
FASLG	0.978867
TNFSF18	0.907725
TNFSF4	0.915669
PRDX6	1.61024
SLC9C2	0.99473
ANKRD45	0.845882
TEX50	0.953617
KLHL20	1.27171
CENPL	0.946173
DARS2	1.53277
GAS5-AS1	1.46786
GAS5	2.23104
ZBTB37	2.22942
SNORD81	2.22961
SNORD47	2.22684
SNORD80	2.22963
SNORD79	2.16327
SNORD78	2.14063
SNORD44	2.08317
SNORA103	2.05031
SNORD77	2.03782
SNORD76	2.00562
SNORD75	1.98417
SNORD74	1.88934
SERPINC1	0.895646
RC3H1	0.981894
GPR52	0.88215
RABGAP1L	1.13398
CACYBP	1.64224
MRPS14	1.08273
TNN	0.937544
KIAA0040	1.02597
TNR	0.884186
LINC01657	0.918671
RFWD2	0.861934
SCARNA3	0.887748
PAPPA2	0.874312
ASTN1	1.00998
MIR488	0.883135
BRINP2	0.816895
LINC01645	0.780368
LINC01741	0.553027
SEC16B	0.814888
RASAL2	0.968735
RASAL2-AS1	0.967014
TEX35	1.00589
C1orf220	1.0704
MIR4424	0.760941
RALGPS2	1.11015
ANGPTL1	0.890473
FAM20B	1.3742
TOR3A	1.31279
ABL2	0.903253
SOAT1	1.22284
AXDND1	1.28028
NPHS2	0.942074
TDRD5	0.983859
FAM163A	0.887096
TOR1AIP2	0.833499
TOR1AIP1	1.78024
CEP350	1.2665
QSOX1	1.36896
LHX4	1.21444
LHX4-AS1	1.12725
ACBD6	1.04787
MIR3121	0.932142
OVAAL	0.984559
XPR1	1.23734
KIAA1614	0.966943
KIAA1614-AS1	1.01093
STX6	1.03945
MR1	1.11221
IER5	1.77037
LINC01732	1.10333
LINC01699	0.898846
CACNA1E	0.991329
ZNF648	0.933707
LINC01344	1.04941
GLUL	1.17808
TEDDM1	1.03206
[truncated: 23,076 more rows]
