# Supplementary material for: Profiling of Human Molecular Pathways Affected by Retrotransposons at the Level of Regulation by Transcription Factor Proteins
Source: Front Immunol. 2018 Jan 30;9:30. doi: 10.3389/fimmu.2018.00030 (PMC5797644; doi:10.3389/fimmu.2018.00030)
Supplement: Table S7 — NGRE score for all and young REs. [file Table_7.xlsx]

## Sheet: Sheet1
gene	NGRE_young	NGRE_all
PPIAL4F	4.038	0.951
PPIAL4E	4.038	0.951
PPIAL4D	4.038	0.951
FAM90A10P	3.569	1.866
KRT17P2	2.743	1.335
FOXD4L5	2.719	1.221
FAM90A7P	2.614	1.777
RHBDL1	2.435	2.378
UTS2R	2.357	1.143
AQP12B	2.258	1.045
PMS2	2.223	0.907
GOLGA8N	2.163	0.735
USP14	2.101	0.515
ANXA8	2.071	1.265
VAV3	1.991	0.629
STAP1	1.963	0.682
RASA4DP	1.912	0.818
STUB1	1.851	1.808
LETM1	1.752	0.529
TRIM64	1.736	0.901
PIMREG	1.716	0.565
MIR6087	1.692	0.366
TGIF2LY	1.688	1.36
PRAMEF20	1.65	0.793
GACAT1	1.566	0.841
TRIM49C	1.559	1.056
CDRT15P1	1.556	0.77
SPDYE6	1.527	0.755
LINC02297	1.517	1.032
KRT17P5	1.514	0.838
THOC3	1.497	0.883
LZTS3	1.475	0.674
RNASE1	1.446	0.636
CDRT15	1.443	0.928
PLCXD1	1.44	0.895
FRG2B	1.435	0.609
ARHGEF34P	1.423	0.684
RGPD2	1.417	0.909
RSPH10B	1.392	0.692
RSPH10B2	1.392	0.692
PAPD4	1.385	0.446
GOLGA6A	1.379	0.523
LINC01694	1.369	0.667
DEFB105A	1.36	0.982
DEFB105B	1.36	0.982
LINC02249	1.357	0.834
TAT-AS1	1.348	0.524
DEFB106A	1.335	0.966
DEFB106B	1.335	0.966
OR2A7	1.327	0.638
LINC00514	1.322	0.751
ACSM2A	1.305	0.81
TPTE2P3	1.295	0.654
MBD3L5	1.273	0.566
FAM72D	1.264	0.892
OXSR1	1.254	0.615
AGAP7P	1.25	0.847
OR2A4	1.244	0.631
FAM72C	1.242	0.902
POTEJ	1.236	0.79
STXBP2	1.222	0.581
GUSBP3	1.213	1.109
ZNF33A	1.211	0.497
SSX4	1.208	0.863
SSX4B	1.207	0.862
NOM1	1.203	0.575
TAT	1.201	0.612
GAGE2D	1.195	1.211
TCFL5	1.194	0.591
SNORD13B-2	1.184	0.697
SNORD13B-1	1.184	0.697
CDKN2A	1.183	0.903
DERL2	1.18	0.449
LRRC37A	1.178	0.958
LINC00383	1.174	0.828
SMG1P2	1.174	0.799
UCA1	1.153	0.572
PSG4	1.146	0.628
TMLHE-AS1	1.145	0.729
OR2A9P	1.143	0.558
WHRN	1.142	0.678
NXPH3	1.141	0.708
SMIM3	1.133	0.652
GTF2H2C	1.124	0.638
GTF2H2C_2	1.123	0.638
RCN1	1.118	0.545
CD14	1.115	0.621
SAP30	1.104	0.534
GOLGA6L22	1.089	0.818
SPAG4	1.087	0.491
POTEE	1.085	0.689
LINC01410	1.081	0.984
CDK11A	1.079	1.259
LINC02482	1.071	0.428
AFF3	1.07	0.594
LINC00965	1.069	1.01
NUDT13	1.069	0.532
MIR6077	1.065	0.785
ZNF385D-AS1	1.057	0.791
PREB	1.056	0.562
HPR	1.048	0.652
MATN1	1.045	0.711
CMPK2	1.043	0.987
NOMO1	1.043	0.731
KRT16P3	1.041	0.71
NCAPG	1.04	0.577
ADAMTS7P1	1.037	0.747
KRTAP5-8	1.028	0.571
GAGE1	1.027	0.678
SSMEM1	1.025	0.534
FAM25C	1.022	0.836
FAM25G	1.021	0.835
PSG7	1.016	0.656
ATAD3A	1.014	0.582
FOXD4L6	1.013	0.934
GPR26	1.012	0.633
HERC2P11	1.01	0.89
ZNF587	1.01	0.581
SNORA104	1.007	0.712
C15orf52	1.003	0.844
SF3B5	0.995	0.624
ZNF675	0.99	0.612
ADGRE3	0.987	0.699
LINC00850	0.98	1.043
OR4F17	0.971	1.014
LINC02076	0.971	0.488
GRPEL2	0.965	0.585
PCP2	0.965	0.464
C6orf226	0.964	0.62
PCED1B-AS1	0.957	0.633
MRPL15	0.955	0.492
SRGAP2D	0.951	0.509
CLEC4M	0.95	0.64
FGF21	0.948	0.591
VARS2	0.945	0.487
TRIM64B	0.944	0.803
RACK1	0.943	0.55
SORD	0.94	0.637
GRPEL2-AS1	0.939	0.671
EPN2	0.939	0.266
ESCO2	0.938	0.512
OSBPL3	0.936	0.633
PRORY	0.935	1.05
ZNF175	0.933	0.682
COPS6	0.932	0.572
MED21	0.931	0.588
PIGT	0.931	0.563
OXCT2P1	0.93	0.719
GNAQ	0.93	0.696
TRIM49	0.929	0.959
CNTNAP3	0.929	0.923
NUTM2A-AS1	0.929	0.632
MIR1184-3	0.927	1.033
MIR1184-1	0.927	1.033
MIR1184-2	0.927	1.033
CBLC	0.926	0.653
XAGE1E	0.921	1.006
MIR5701-2	0.92	0.527
MIR5701-3	0.92	0.527
MIR5701-1	0.92	0.527
GDF5	0.919	0.606
PLBD1-AS1	0.919	0.56
LINC00431	0.918	0.542
LINC01193	0.918	0.5
LINC01239	0.912	0.871
CCDC74B	0.912	0.858
NBPF12	0.91	0.522
NXPE4	0.908	0.709
KLHL40	0.907	0.65
XAGE1B	0.902	0.986
WHAMMP1	0.902	0.56
SELENBP1	0.901	0.712
CTAG1B	0.898	0.97
IFNA21	0.895	0.926
ARID3A	0.894	0.742
SNORD4A	0.893	0.66
LMLN	0.892	0.577
RNF216P1	0.888	0.533
KISS1	0.887	0.614
PDE4DIPP1	0.879	1.109
TUSC1	0.874	0.796
ADAP1	0.874	0.65
PRKAR1A	0.873	0.885
ADAM33	0.873	0.745
NPIPB8	0.872	0.786
RPL23AP7	0.871	0.766
ZNF705B	0.871	0.641
LINC02042	0.871	0.513
GFRA4	0.868	0.72
CEP72	0.868	0.696
NR1H2	0.868	0.599
H2BFXP	0.866	0.613
TEX30	0.864	0.675
EIF2AK4	0.863	0.546
HIST1H1T	0.861	0.736
MYO1C	0.861	0.622
CEBPZ	0.859	0.662
BHLHE40-AS1	0.859	0.554
PNN	0.859	0.474
MIR21	0.858	0.537
ZNF322	0.857	0.887
GCDH	0.856	0.378
NLGN4Y-AS1	0.855	0.812
ADH7	0.853	0.661
FAM66C	0.846	0.753
LLGL1	0.846	0.557
PROK2	0.845	0.603
SEC61A2	0.845	0.476
MIR514A1	0.844	0.784
PCF11-AS1	0.844	0.673
UFL1	0.844	0.5
ASB8	0.842	0.531
GTF2H2	0.84	0.967
LTF	0.839	0.672
KCNN4	0.839	0.613
IFNA10	0.838	0.822
FAM66E	0.838	0.799
TADA1	0.838	0.61
CDKN3	0.838	0.524
MIR4509-3	0.837	0.878
MIR4509-1	0.837	0.878
MIR4509-2	0.837	0.878
CDKN2A-AS1	0.837	0.841
IFNA14	0.834	0.976
NEIL2	0.83	0.507
TEX28	0.828	0.709
KCTD3	0.828	0.469
DCLK2	0.826	0.662
DEFB129	0.823	0.638
MIR3157	0.823	0.581
OSGEPL1-AS1	0.822	0.536
FAM35DP	0.819	0.735
C1orf100	0.818	0.722
UBE2Q2L	0.818	0.65
AGPAT3	0.817	0.527
GTF2H5	0.816	0.61
NPIPB4	0.813	1.008
AIMP2	0.813	0.435
DSG3	0.811	0.605
RGPD3	0.806	0.866
MRC1	0.805	0.99
SCHLAP1	0.804	0.625
MEOX2	0.804	0.575
MIR6514	0.804	0.503
CCDC47	0.802	0.543
DDX39B-AS1	0.802	0.45
DEFB133	0.799	0.714
NXF1	0.798	0.499
SPDYE7P	0.797	0.674
ASB5	0.796	0.651
SRGAP2-AS1	0.794	0.423
DPY19L2P1	0.793	0.681
NSD3	0.79	0.556
MATN1-AS1	0.789	0.59
GDA	0.788	0.63
RAC1	0.788	0.518
MFSD14C	0.786	0.678
TMEM38B	0.786	0.547
GLYCTK	0.786	0.511
TARSL2	0.786	0.498
CBWD6	0.785	1.037
RTP3	0.784	0.865
LINC02046	0.784	0.572
SPDYE5	0.781	0.697
SNORD42A	0.78	0.619
NIPSNAP3B	0.78	0.564
MIR92B	0.779	0.605
TWF1	0.778	0.862
TBC1D26	0.777	0.648
C12orf73	0.777	0.63
TTTY18	0.776	0.813
POLR2J3	0.776	0.808
USP53	0.774	0.562
SETD9	0.773	0.495
ZNF195	0.772	0.572
TMCO6	0.772	0.569
RPS12	0.771	0.386
FAH	0.768	0.693
KHDC1L	0.768	0.607
SLC6A9	0.768	0.534
MIR1302-1	0.767	0.603
LNCPRESS1	0.765	0.594
WSB2	0.765	0.571
MAP2K6	0.765	0.517
RPL7A	0.765	0.491
MICA	0.764	0.53
LILRB1	0.763	0.679
TSTD3	0.763	0.519
CDK11B	0.762	1.09
NDUFB5	0.76	0.51
OR2W3	0.759	1.236
PGLYRP1	0.759	0.649
IDS	0.759	0.632
CTAG1A	0.757	1.246
TCP10	0.756	0.761
SDHAP3	0.756	0.643
KATNAL1	0.756	0.576
TMUB2	0.755	0.687
RPL23A	0.755	0.642
EMC3-AS1	0.755	0.615
CEP78	0.755	0.531
SNORD4B	0.754	0.648
UBQLNL	0.753	0.629
DUOXA1	0.753	0.602
LINGO2	0.753	0.584
VCX2	0.752	0.797
ACOT1	0.752	0.701
SARAF	0.752	0.625
FUT1	0.752	0.502
GIMAP4	0.75	0.682
CATSPERZ	0.75	0.589
SNORD42B	0.749	0.665
TYMSOS	0.747	0.723
APAF1	0.747	0.43
S1PR4	0.747	0.376
ZNF100	0.746	0.653
CPN1	0.746	0.608
UBD	0.744	0.679
GABPB2	0.744	0.529
KLF1	0.744	0.41
SNORD101	0.743	0.409
GLYCTK-AS1	0.742	0.611
NDUFB11	0.742	0.451
ERVK13-1	0.741	0.603
SNORA22	0.741	0.534
VCX3B	0.74	0.77
HTR1A	0.739	0.646
SRL	0.739	0.54
SNORD117	0.739	0.471
GRIA2	0.737	0.69
MIR4460	0.737	0.61
VCP	0.737	0.54
RPPH1	0.737	0.454
COX20	0.737	0.435
RABGGTB	0.735	1.057
POTEG	0.735	0.878
FAM25A	0.735	0.6
CYB561	0.735	0.443
GTF2H4	0.734	0.481
FOXD4L1	0.733	0.802
CABP5	0.733	0.592
RBM10	0.733	0.431
MIR3686	0.732	0.653
KRT16P2	0.731	0.788
PTGES3L	0.731	0.702
GOLGA6L1	0.73	1.147
DSCC1	0.729	0.497
EXOSC8	0.729	0.456
TAPT1-AS1	0.729	0.418
OR10H4	0.728	0.611
HAX1	0.728	0.419
GUSBP2	0.727	0.796
TAS2R41	0.727	0.667
NBPF13P	0.727	0.658
PLEKHM1P1	0.727	0.586
PSMG3	0.727	0.524
WDR37	0.727	0.484
ZNF354C	0.726	0.598
SLC25A10	0.726	0.512
ATP6V1G2	0.726	0.418
OR1L3	0.725	0.585
DCAF4L2	0.725	0.517
RAD23A	0.724	0.477
TAOK3	0.723	0.618
FGFBP1	0.723	0.611
RAB34	0.723	0.606
GNG11	0.723	0.555
PSMG3-AS1	0.723	0.526
SFN	0.723	0.492
TTF1	0.721	0.658
NEU1	0.721	0.558
RAB4A	0.721	0.492
CELA3A	0.72	0.631
MIR3179-2	0.72	0.55
MIR3179-4	0.72	0.55
MIR3179-3	0.72	0.55
MIR3179-1	0.72	0.55
MIR564	0.718	0.716
PRR30	0.718	0.525
NPIPB5	0.717	1.107
TMEM42	0.717	0.716
HCAR2	0.716	0.623
PNMA8B	0.716	0.596
GOLGA8IP	0.715	0.667
BORCS7	0.715	0.534
BORCS7-ASMT	0.715	0.534
KIF3B	0.715	0.513
TUBGCP5	0.713	1.311
TOMM7	0.713	0.659
NUPR2	0.713	0.608
ARSD-AS1	0.712	0.65
PHF11	0.712	0.492
ZNF630-AS1	0.711	0.586
ZG16	0.711	0.568
ANKRD53	0.71	0.614
TMC3	0.709	0.632
MIR3136	0.709	0.572
ELAVL2	0.708	0.959
NATD1	0.708	0.735
HHIPL1	0.708	0.618
SNORA11B	0.708	0.597
SNORD24	0.708	0.475
C9orf142	0.707	0.598
DMRTA1	0.706	0.808
AMZ1	0.706	0.604
MAGIX	0.706	0.466
ANGPTL3	0.705	0.621
FUCA1	0.705	0.589
TOMM5	0.705	0.566
OSBPL9	0.705	0.502
SNORD45C	0.704	1.011
GLT1D1	0.702	0.616
FAM135A	0.702	0.525
DRAXIN	0.701	0.627
HSPB1	0.701	0.513
ACAP1	0.701	0.459
DEFB130A	0.7	1.149
DEFB130B	0.7	1.149
PMS2P3	0.7	0.634
PSG8	0.7	0.632
SETD7	0.7	0.622
VPS13A	0.7	0.462
VPS13A-AS1	0.7	0.455
PPP1R42	0.699	0.619
FAM99A	0.699	0.602
ATXN3	0.699	0.597
ZFAND6	0.699	0.549
CFAP36	0.699	0.516
GALNS	0.699	0.48
ASB4	0.698	0.586
APBA2	0.696	0.861
PFN1P2	0.696	0.764
NFKBIL1	0.696	0.409
AP2S1	0.695	0.671
GPLD1	0.695	0.578
RPL29	0.694	0.642
ZNF397	0.694	0.507
SNORA5A	0.693	0.568
XKR8	0.692	0.617
GRAPL	0.691	0.968
OR6C2	0.691	0.611
CES3	0.691	0.573
IFNA22P	0.69	0.753
CFHR2	0.69	0.659
PEX1	0.69	0.635
PTCD1	0.69	0.57
ATP5J2-PTCD1	0.69	0.57
SNORD36B	0.69	0.463
SNORD84	0.69	0.403
SPDYE8P	0.689	1.214
PRAMEF8	0.688	1.396
PRAMEF7	0.688	1.396
CNTN6	0.688	0.622
GAREM2	0.688	0.547
DIRAS3	0.688	0.487
MIR5094	0.687	0.671
RMI1	0.687	0.608
HIGD2B	0.686	0.581
MIR3156-3	0.685	0.704
PSG6	0.685	0.648
TMPRSS7	0.685	0.641
EMC4	0.685	0.621
RIPK3	0.685	0.599
PSPN	0.685	0.385
TMEM132C	0.684	0.707
LILRB2	0.684	0.688
USP42	0.684	0.536
PGBD2	0.684	0.489
SNORD36A	0.684	0.475
SNORD45A	0.683	0.947
NBPF9	0.683	0.749
PTGES3	0.683	0.724
SNORA80D	0.683	0.566
DHRS2	0.683	0.558
AGPS	0.683	0.518
VDAC1	0.682	0.609
NADSYN1	0.682	0.594
HSD17B7	0.681	0.577
NENF	0.68	0.671
RABL2A	0.679	0.719
LRRC37A4P	0.678	0.649
MIR4318	0.678	0.617
EXD1	0.678	0.523
UPF3A	0.678	0.473
KIAA1468	0.678	0.452
ADAM2	0.677	0.637
PRDM8	0.677	0.602
ANAPC13	0.677	0.584
SNORD36C	0.677	0.495
HPCAL1	0.677	0.485
MIR4717	0.677	0.431
JRKL-AS1	0.676	0.609
FASTKD2	0.676	0.527
LINC01587	0.675	0.944
ITFG1	0.675	0.673
CNGA4	0.675	0.613
GPNMB	0.675	0.572
AGAP5	0.674	0.918
GH2	0.674	0.659
GPR158-AS1	0.674	0.564
SLC39A4	0.674	0.488
ERAS	0.673	0.674
WFIKKN1	0.673	0.633
FAM185BP	0.672	0.838
AQP5	0.672	0.735
MUC4	0.672	0.628
NDRG1	0.671	0.616
GNAT3	0.671	0.594
DUSP15	0.671	0.583
KEAP1	0.671	0.577
UPK3BL1	0.67	0.888
BLOC1S2	0.67	0.749
MIR4256	0.67	0.698
MIR4293	0.67	0.608
SYT12	0.67	0.607
MIR4446	0.67	0.601
DEFA11P	0.67	0.561
HADHA	0.67	0.556
ABT1	0.67	0.515
SNORD100	0.67	0.478
MIR6862-2	0.669	0.84
MIR6862-1	0.669	0.84
OR6K6	0.669	0.597
SULT6B1	0.669	0.56
SYT3	0.668	0.551
CPPED1	0.668	0.518
UBL5	0.668	0.481
PGM2	0.667	0.588
TWSG1	0.667	0.576
HCST	0.667	0.478
SPANXD	0.666	0.631
SPANXC	0.666	0.63
GVINP1	0.666	0.562
MYO15B	0.666	0.495
MIR4315-1	0.665	0.633
MIR4315-2	0.665	0.633
ZNF440	0.665	0.584
TMEM177	0.665	0.579
BAG6	0.664	0.729
LINC01198	0.664	0.691
ARPC3	0.664	0.642
STAC2	0.664	0.634
KRTAP1-4	0.664	0.607
ZNF649-AS1	0.664	0.596
SPDYC	0.664	0.527
CYB5D2	0.664	0.484
FRMPD2	0.663	1.019
RGPD5	0.663	1.005
RGPD6	0.663	1.004
SDHAP2	0.663	0.929
SLC25A32	0.663	0.683
OR2W1	0.663	0.64
KRTAP1-5	0.663	0.606
ABCA2	0.662	0.636
CEACAM22P	0.662	0.622
MIR3926-1	0.662	0.62
DROSHA	0.662	0.599
KCNK1	0.662	0.544
ZCCHC9	0.661	0.729
SLC15A4	0.661	0.582
LRRN3	0.661	0.579
UQCC3	0.661	0.474
COL6A4P1	0.66	0.785
LONRF1	0.66	0.625
CAPZB	0.66	0.623
CLN3	0.66	0.611
ZNF676	0.659	0.634
THOC2	0.659	0.599
HACD1	0.659	0.596
MED22	0.659	0.58
LINC00665	0.658	0.739
GPRIN1	0.658	0.686
STRN3	0.658	0.587
MREG	0.658	0.556
RABL6	0.658	0.555
CCDC183-AS1	0.658	0.555
C8orf59	0.658	0.497
LYSMD2	0.657	0.577
KRTAP9-6	0.657	0.575
LINC00638	0.657	0.416
C6orf106	0.656	0.634
C5AR2	0.656	0.633
TAAR2	0.656	0.575
SRRM1	0.656	0.469
JMY	0.656	0.372
GOLGA8A	0.654	0.94
HCAR3	0.654	0.649
LINC01569	0.654	0.617
KRTAP1-3	0.654	0.617
LSM5	0.654	0.519
KIF11	0.654	0.48
LINC01107	0.653	0.669
RNF135	0.653	0.635
MIR6754	0.653	0.628
MIR3926-2	0.653	0.618
KLRK1	0.653	0.596
KLRC4-KLRK1	0.653	0.596
POLR2J2	0.652	0.867
RBPMS	0.652	0.511
SRGAP2B	0.652	0.497
SRGAP2C	0.652	0.497
SNORA33	0.652	0.484
AGO1	0.651	0.711
ANKRD30BP2	0.651	0.684
LINC01795	0.651	0.608
UGT2A2	0.651	0.592
UGT2A1	0.651	0.592
MCFD2	0.651	0.58
SLC25A40	0.65	0.726
ZBTB24	0.65	0.643
ST3GAL6-AS1	0.65	0.602
SSB	0.65	0.513
KLRC1	0.65	0.506
B4GALNT2	0.649	0.662
TMPRSS13	0.649	0.62
ECEL1P2	0.649	0.619
OR4F4	0.649	0.593
EIF4E	0.649	0.57
NUP210P1	0.649	0.533
GSTM5	0.648	0.671
UBQLN4	0.648	0.624
CD22	0.648	0.593
TRMT12	0.648	0.529
QTRT1	0.648	0.46
PTCD2	0.648	0.456
SNORD141B	0.647	0.659
SNORD141A	0.647	0.659
SPATA13	0.647	0.591
SETD6	0.647	0.552
UBXN2A	0.647	0.515
LEMD1-AS1	0.646	0.582
ZNF649	0.646	0.575
AZGP1	0.646	0.57
TM2D2	0.646	0.567
AP5M1	0.646	0.541
ANKRD42	0.646	0.525
RBPMS-AS1	0.646	0.515
CCL19	0.645	0.564
IFNA5	0.644	0.77
OR1F1	0.644	0.645
ABHD13	0.644	0.548
C11orf98	0.644	0.474
LBHD1	0.644	0.474
EIF3CL	0.643	1.033
PCDHGA8	0.643	0.599
HIST1H1C	0.643	0.383
LAIR2	0.642	0.666
GYPB	0.642	0.66
ANKRD62	0.642	0.655
KRTAP3-2	0.642	0.623
CCNL2	0.642	0.599
RHOXF1-AS1	0.642	0.594
ZBTB20-AS1	0.642	0.562
SNORA12	0.642	0.549
MIR5591	0.642	0.549
ANLN	0.642	0.54
SETDB2	0.642	0.46
UBA6	0.641	0.663
NPIPB15	0.641	0.621
SQLE	0.641	0.577
SNRNP35	0.641	0.559
PRDM7	0.641	0.545
SRSF3	0.641	0.42
CEP104	0.64	0.654
TMEM92-AS1	0.64	0.609
CDC27	0.64	0.607
MIR513A1	0.64	0.591
CARF	0.64	0.547
SEC22A	0.64	0.505
UBR7	0.64	0.494
GON7	0.64	0.489
LILRB3	0.639	0.935
ADAM18	0.639	0.623
SMIM5	0.639	0.589
GPSM2	0.639	0.492
LCN15	0.638	0.761
PIK3CB	0.638	0.62
SNX20	0.638	0.607
QPRT	0.638	0.59
IQCB1	0.638	0.582
SELL	0.638	0.575
RTF1	0.638	0.549
MIR5006	0.638	0.516
C11orf80	0.638	0.495
SNORD15A	0.638	0.47
MTMR14	0.637	0.733
MAPK8IP1P2	0.637	0.627
ZNF735	0.637	0.608
MIR802	0.637	0.597
COPE	0.637	0.579
UBOX5-AS1	0.637	0.572
CCNB3	0.636	0.911
CFAP157	0.636	0.637
CATSPERE	0.636	0.608
IFNA16	0.635	1.212
FOLH1	0.635	0.654
NCMAP	0.635	0.643
RECQL5	0.635	0.624
OR6M1	0.635	0.595
PIWIL2	0.635	0.594
TNRC18	0.635	0.576
CTTNBP2	0.635	0.573
OR7C2	0.635	0.566
NMD3	0.635	0.54
RN7SL832P	0.635	0.497
C1orf64	0.634	0.646
MADCAM1	0.634	0.625
LINC00910	0.634	0.623
RRN3P2	0.634	0.595
KBTBD7	0.634	0.573
HMMR	0.634	0.529
PPIE	0.634	0.511
MASTL	0.634	0.456
CNOT4	0.633	0.708
SLC2A3	0.633	0.7
CXCR2	0.633	0.652
MIR548AJ2	0.633	0.612
PSG11	0.633	0.608
AMBRA1	0.633	0.588
KLHL11	0.633	0.584
TAS2R31	0.633	0.573
CPT1A	0.633	0.552
CHP2	0.633	0.544
AQP10	0.633	0.528
SNORA105B	0.632	0.681
SNORA105A	0.632	0.681
DISC1FP1	0.632	0.626
CDT1	0.632	0.53
MIR941-5	0.631	0.626
MIR941-2	0.631	0.626
MIR941-3	0.631	0.626
MIR941-4	0.631	0.626
HIST1H2BG	0.631	0.622
CYP2G1P	0.631	0.578
SLC16A10	0.631	0.542
FBXO45	0.631	0.473
KLHDC10	0.631	0.446
GOLGA8J	0.63	0.783
PRAMEF2	0.63	0.686
PSG5	0.63	0.627
MIR941-1	0.63	0.618
CYP4A22	0.63	0.592
AKR1C3	0.63	0.583
SMYD5	0.63	0.447
KLHL34	0.629	0.661
MIR320D1	0.629	0.605
ATP5G2	0.629	0.585
TMEM192	0.629	0.561
ZNF436	0.629	0.464
TMEM183A	0.629	0.441
TMEM183B	0.629	0.441
HIST1H2BK	0.629	0.361
SLC22A17	0.628	0.692
DFFB	0.628	0.456
FAM231C	0.627	0.954
FAM231A	0.627	0.954
SNORD45B	0.627	0.837
TMEM98	0.627	0.697
LUZP2	0.627	0.617
SULT1C2P1	0.627	0.611
CCL16	0.627	0.562
DOT1L	0.627	0.562
LINC02109	0.626	0.685
HSPD1	0.626	0.683
MAGED1	0.626	0.625
CISD2	0.626	0.597
NPM2	0.626	0.559
CTTNBP2NL	0.626	0.496
MSANTD2	0.625	0.674
FAM74A6	0.625	0.618
BMPR1B	0.625	0.582
AXDND1	0.625	0.51
PLAC8	0.624	0.605
ALDH1L1-AS2	0.624	0.57
MDM4	0.624	0.549
TRIM28	0.623	0.68
FRYL	0.623	0.676
ZKSCAN4	0.623	0.649
LIPI	0.623	0.639
OR2B6	0.623	0.631
ZNF124	0.623	0.626
KRTDAP	0.623	0.599
NUDT11	0.623	0.588
CRYGA	0.622	0.521
EIF3M	0.622	0.481
SLPI	0.621	0.622
KPNA6	0.621	0.596
SEPT14	0.621	0.59
HDHD3	0.621	0.582
MIR29B1	0.621	0.578
UNC45B	0.621	0.514
PIGQ	0.62	0.71
LINC00441	0.62	0.623
PCSK2	0.62	0.602
TNIP2	0.62	0.571
MIP	0.62	0.494
ATG16L2	0.62	0.474
ACTR3BP2	0.619	0.714
ANKRD1	0.619	0.614
CYP4F12	0.619	0.584
RICTOR	0.619	0.568
SUPT7L	0.619	0.56
WFDC11	0.618	0.761
ARHGEF15	0.618	0.628
NCBP2	0.618	0.599
GBP1P1	0.618	0.588
CTSV	0.618	0.549
NIF3L1	0.618	0.47
STAG3L4	0.618	0.42
MROH7-TTC4	0.617	0.596
MROH7	0.617	0.596
MIR29A	0.617	0.58
DLC1	0.617	0.567
ANKRD49	0.617	0.543
NAALADL1	0.616	0.63
SNAR-D	0.616	0.496
SEC14L1	0.616	0.474
SNHG20	0.616	0.472
PFKFB3	0.616	0.412
OR4F5	0.615	0.949
COX11	0.615	0.706
DPRXP4	0.615	0.622
NOL10	0.615	0.578
CHRNA4	0.614	0.741
TBC1D9B	0.614	0.658
AKR1C2	0.614	0.633
VWA7	0.614	0.612
DNAAF4	0.614	0.602
C15orf40	0.614	0.584
FMN2	0.614	0.571
ACOX3	0.614	0.562
CRHBP	0.614	0.542
TADA2A	0.614	0.526
KIF20B	0.614	0.496
COX5B	0.614	0.491
PCDHB14	0.613	0.625
AADACL3	0.613	0.559
SLC16A11	0.613	0.542
MRPL45	0.613	0.532
SCARNA16	0.613	0.472
MIR6516	0.613	0.471
OR52E1	0.612	0.646
LINC00348	0.612	0.619
DIEXF	0.612	0.615
AKT1	0.612	0.576
PPP1R2P9	0.612	0.572
EFHB	0.612	0.499
TNRC18P1	0.611	0.624
SNORD38D	0.611	0.62
CELA3B	0.611	0.619
RASGRF2	0.611	0.599
MIR4773-2	0.611	0.557
MAP2K2	0.611	0.547
DPY19L2P4	0.611	0.505
LINC00534	0.61	0.771
HIST2H2BF	0.61	0.661
MIR378E	0.61	0.633
NCL	0.61	0.595
SNORA50D	0.61	0.581
ADAMTS14	0.608	0.733
ALMS1P1	0.608	0.706
LRRC55	0.608	0.676
OSBPL8	0.608	0.638
MBTD1	0.608	0.601
FBXW10	0.608	0.548
GOLGA2P5	0.608	0.538
NAT8	0.607	0.696
C6orf223	0.607	0.673
PMS2P9	0.607	0.637
MIR454	0.607	0.608
LINC02170	0.607	0.602
IGSF5	0.606	0.644
SNORD175	0.606	0.608
SLFN12	0.606	0.606
OTOGL	0.606	0.601
GOLM1	0.606	0.59
DUSP13	0.606	0.528
SLC25A6	0.606	0.406
IGLON5	0.605	0.681
ZNF812P	0.605	0.649
TEX48	0.605	0.593
SERINC5	0.605	0.582
CMPK1	0.605	0.539
APOC1	0.605	0.495
ACTC1	0.604	0.622
SCARNA5	0.604	0.6
CLEC6A	0.604	0.599
VENTXP1	0.604	0.589
EXOSC7	0.604	0.529
DEFB124	0.603	0.907
ZNF890P	0.603	0.618
CBR4	0.603	0.594
ZNF737	0.603	0.533
TMCC2	0.603	0.52
ADAMTS13	0.603	0.503
STAM-AS1	0.603	0.49
TBL1X	0.603	0.416
RUFY2	0.602	0.623
SLAIN1	0.602	0.569
PITPNA-AS1	0.602	0.41
HLA-DPB2	0.601	0.641
PIGZ	0.601	0.64
SSX7	0.601	0.628
CDRT15L2	0.601	0.603
RDH12	0.601	0.5
ARHGAP27P1	0.6	0.85
OR6B2	0.6	0.665
TMEM132D-AS2	0.6	0.646
LRRC37A3	0.6	0.637
LINC01788	0.6	0.618
GPR1	0.6	0.6
MIR5690	0.6	0.593
TRPV4	0.6	0.588
XRN1	0.6	0.581
SRRM3	0.6	0.506
FAM157A	0.599	0.791
PCDH9	0.599	0.659
C9orf147	0.599	0.624
LINC01282	0.599	0.599
CSRP1	0.599	0.587
GH1	0.599	0.584
LINC02280	0.599	0.53
PARK7	0.599	0.475
RNF113A	0.599	0.461
GK5	0.598	0.654
ATAD2	0.598	0.652
LINC01169	0.598	0.639
UPK1A	0.598	0.59
CHIA	0.598	0.583
DDX4	0.598	0.581
CREB1	0.598	0.45
ACTR3BP5	0.597	0.681
ZNF285	0.597	0.653
DUPD1	0.597	0.631
PLXDC1	0.597	0.568
PDPR	0.597	0.497
LIMS4	0.596	0.922
LIMS3	0.596	0.922
IFNA1	0.596	0.851
FAM157B	0.596	0.788
CLTC	0.596	0.657
MIR3911	0.596	0.604
RASGRF1	0.596	0.596
WDFY1	0.596	0.588
OR52E2	0.596	0.576
UCHL1-AS1	0.595	0.617
ATOX1	0.595	0.551
PPP5C	0.595	0.513
TMEM109	0.595	0.502
DSC1	0.594	0.67
MBD3L2	0.594	0.662
MIR769	0.594	0.619
SNORA20B	0.594	0.599
LINC01687	0.594	0.596
COPB2	0.594	0.592
SNORD87	0.594	0.562
CREM	0.594	0.481
FKBPL	0.594	0.441
PGM5P2	0.593	1.331
HCG4B	0.593	0.666
PIP	0.593	0.62
ALDH7A1	0.593	0.585
CCDC155	0.593	0.551
LINC01675	0.592	0.686
EPB42	0.592	0.682
ST5	0.592	0.607
STAT5B	0.592	0.589
GLT6D1	0.592	0.557
ARPIN	0.592	0.525
U2AF2	0.592	0.447
XRCC2	0.591	0.655
MBL2	0.591	0.611
ZNF552	0.591	0.591
MIR4636	0.591	0.582
CD200	0.591	0.568
UCHL3	0.591	0.462
CLIC3	0.591	0.449
CD320	0.591	0.367
MAN2A2	0.59	0.739
SULT1C3	0.59	0.616
SETMAR	0.59	0.574
MMACHC	0.59	0.513
SLC35A1	0.59	0.446
LINC00537	0.589	0.968
PCDH11Y	0.589	0.739
CTHRC1	0.589	0.725
KIAA1586	0.589	0.616
DPP8	0.589	0.563
IMMT	0.589	0.563
PLPP5	0.589	0.533
CDS2	0.589	0.409
CLK1	0.588	0.595
MYRIP	0.588	0.564
FAM200B	0.588	0.559
PARD6G	0.588	0.523
GPD1L	0.588	0.479
DTX2P1-UPK3BP1-PMS2P11	0.587	0.723
LINC01992	0.587	0.622
RRP1B	0.587	0.619
TFAMP1	0.587	0.612
PPP2R2A	0.587	0.488
GSTZ1	0.587	0.436
SPANXN2	0.586	0.649
MIR4478	0.586	0.635
BLMH	0.586	0.616
MIR6800	0.586	0.614
MIR182	0.586	0.609
LINC00889	0.586	0.601
STK10	0.586	0.588
APPBP2	0.586	0.57
SYCP2L	0.586	0.569
TMEM120B	0.586	0.516
HAUS5	0.586	0.485
MKRN2	0.586	0.468
GLYATL3	0.585	0.647
OLFM3	0.585	0.635
KLRC4	0.585	0.607
FAM184B	0.585	0.607
SNHG6	0.585	0.602
C9orf129	0.585	0.542
IGF2BP2	0.585	0.518
BMPR1A	0.585	0.496
GJB1	0.584	0.63
CCDC74A	0.584	0.629
DEFB131B	0.584	0.615
LINC01335	0.584	0.604
POLA2	0.584	0.6
LINC00622	0.584	0.583
SCD5	0.584	0.583
PIP5K1P1	0.583	0.615
RALGAPA1P1	0.583	0.611
LINC01514	0.583	0.606
NR2C2AP	0.583	0.602
PMS2P1	0.583	0.594
FILIP1L	0.583	0.569
ACOD1	0.583	0.566
PRKAG3	0.583	0.556
GSTM1	0.583	0.548
SPOCK1	0.583	0.534
POLR2B	0.583	0.46
FAM66A	0.583	0.352
CA10	0.582	0.621
CCDC62	0.582	0.614
MIR3919	0.582	0.595
SIGLECL1	0.582	0.563
STAG3L1	0.581	0.725
STAG3L3	0.581	0.725
GNMT	0.581	0.636
LINC00824	0.581	0.629
PPP3R1	0.581	0.61
SLC35E2	0.581	0.565
MIR148B	0.581	0.533
ZNF652	0.581	0.517
DPF2	0.581	0.508
HIST1H2AI	0.581	0.381
ANKRD20A11P	0.58	0.775
C5orf60	0.58	0.764
PCSK1N	0.58	0.68
RARRES1	0.58	0.618
OR6W1P	0.58	0.618
HTR1F	0.58	0.514
SNORD131	0.58	0.488
MTHFD2	0.58	0.484
LYRM7	0.58	0.435
HIST1H2AH	0.58	0.433
TTTY13	0.579	0.705
PI16	0.579	0.667
RPS10P7	0.579	0.601
DNTTIP2	0.579	0.574
MAP3K15	0.579	0.551
SURF6	0.579	0.541
OR5J2	0.578	0.622
CYP1A2	0.578	0.619
P2RY6	0.578	0.606
NWD1	0.578	0.547
STYX	0.578	0.518
HYKK	0.578	0.514
NAIP	0.577	0.898
ACSM3	0.577	0.71
HIST1H2AC	0.577	0.676
PIK3C2B	0.577	0.623
FBXL12	0.577	0.62
MIR548C	0.577	0.578
MIR548Z	0.577	0.559
GSDMA	0.577	0.557
HESX1	0.577	0.526
NUDT9	0.577	0.523
FBXW11	0.576	0.626
ZNF727	0.576	0.625
USH1G	0.576	0.618
LINC01090	0.576	0.614
SLCO1C1	0.576	0.604
PXMP2	0.576	0.599
FAXC	0.576	0.584
PPP4C	0.576	0.567
BBS4	0.576	0.496
SNORA5C	0.576	0.472
IQCF2	0.575	0.624
MIR4682	0.575	0.616
PUS1	0.575	0.557
RNU4ATAC	0.575	0.438
NDUFB3	0.575	0.437
RHEB	0.574	0.712
PLPP2	0.574	0.619
KCTD13	0.574	0.614
SLC17A8	0.574	0.608
RPF2	0.574	0.556
SCGB1D1	0.574	0.551
AZU1	0.574	0.548
MTO1	0.574	0.523
MIR4436B2	0.573	0.778
MIR4436B1	0.573	0.778
LINC02043	0.573	0.688
MAP3K20-AS1	0.573	0.612
FAM153A	0.573	0.61
UCHL1	0.573	0.608
PLA2G4C	0.573	0.604
XCR1	0.573	0.58
MSX2P1	0.573	0.574
ARSE	0.573	0.563
LINC00903	0.573	0.555
MIR6129	0.573	0.537
DUSP12	0.573	0.494
LINC00921	0.573	0.492
MIR101-2	0.572	1.203
FAM110A	0.572	0.682
SPANXN3	0.572	0.675
SNAR-I	0.572	0.626
GPR173	0.572	0.606
SCARNA8	0.572	0.566
UBXN7	0.572	0.551
OR5D16	0.572	0.528
RPL26L1	0.572	0.485
KIAA0141	0.572	0.484
DEPDC7	0.572	0.481
SMS	0.572	0.462
PGA4	0.571	0.854
ZNF417	0.571	0.631
FKBP6	0.571	0.629
SNORD133	0.571	0.616
OR2A25	0.571	0.604
NNMT	0.571	0.591
CEP55	0.571	0.548
HCN1	0.571	0.543
MOGAT3	0.571	0.53
UBE2D1	0.571	0.518
EDF1	0.571	0.5
FLNA	0.57	0.692
LINC02403	0.57	0.642
OR4F15	0.57	0.589
LINC01714	0.57	0.582
OR2K2	0.57	0.572
WDR55	0.57	0.571
LINC00462	0.57	0.554
RIPK2	0.57	0.499
WHAMMP3	0.569	0.662
PRKAR1B	0.569	0.659
TYW5	0.569	0.634
ZNF346	0.569	0.595
EEF1G	0.569	0.585
TIMMDC1	0.569	0.529
NCAPH	0.569	0.523
SAC3D1	0.569	0.502
BANP	0.569	0.439
GPHN	0.569	0.353
RAI1-AS1	0.568	0.668
EEF1A1	0.568	0.665
KSR1	0.568	0.638
NT5C1A	0.568	0.618
FGD6	0.568	0.609
LINC00515	0.568	0.593
DLG4	0.568	0.589
DBR1	0.568	0.57
C1orf186	0.568	0.565
FAM45A	0.568	0.55
AP1M1	0.568	0.54
MAPKAPK5-AS1	0.568	0.539
DNAJB6	0.568	0.476
ZNF551	0.568	0.467
GGPS1	0.568	0.45
ARMCX5-GPRASP2	0.568	0.415
ARMCX5	0.568	0.415
FCGR3B	0.568	0.357
RGS18	0.567	0.62
LINC01842	0.567	0.619
CC2D2B	0.567	0.612
FBXO43	0.567	0.596
NKAIN2	0.567	0.594
NEMP1	0.567	0.591
RAB3D	0.567	0.57
SUCLA2	0.567	0.561
COMMD1	0.567	0.494
TMEM167A	0.566	0.839
RINL	0.566	0.636
MIR5586	0.566	0.604
KCNJ5	0.566	0.588
SPDL1	0.566	0.582
FAM157C	0.566	0.58
AFM	0.566	0.568
AP3M1	0.566	0.562
LINC01220	0.566	0.519
LRTOMT	0.566	0.494
CFD	0.566	0.477
LINC01880	0.565	0.656
CTAG2	0.565	0.649
COX10-AS1	0.565	0.646
LINC01720	0.565	0.637
ANKRD30A	0.565	0.591
SAMD8	0.565	0.584
SPATA31D1	0.565	0.564
FBXO4	0.565	0.528
GNA11	0.565	0.494
ZNF766	0.565	0.455
SBDSP1	0.565	0.443
NUTM2G	0.564	0.712
RSRC2	0.564	0.654
ANXA10	0.564	0.629
CSNK1G3	0.564	0.609
PAPPA2	0.564	0.604
FAM186A	0.564	0.581
F2	0.564	0.564
SLC30A6	0.564	0.558
ZNF239	0.563	0.645
SLC6A3	0.563	0.632
SFPQ	0.563	0.614
GRM6	0.563	0.591
LRRC37A5P	0.563	0.568
SNORA10	0.563	0.536
VWA8-AS1	0.563	0.527
NUDT19	0.563	0.511
EID2	0.563	0.492
OSGIN2	0.563	0.482
MRPL23	0.563	0.466
TM4SF19-AS1	0.563	0.463
MFF	0.563	0.449
DNAJB12	0.562	0.759
OR4C45	0.562	0.713
ATP8A2	0.562	0.597
PAEP	0.562	0.595
DNAAF2	0.562	0.57
CNKSR1	0.562	0.564
CALML6	0.562	0.529
NOS1AP	0.562	0.465
GON4L	0.561	0.641
LINC00690	0.561	0.64
MIR3689F	0.561	0.636
KIAA1614	0.561	0.634
CDR2	0.561	0.62
ERMP1	0.561	0.616
TCP10L	0.561	0.603
TMEM170A	0.561	0.593
ACSBG1	0.561	0.591
ADARB2	0.561	0.568
RAP1B	0.561	0.563
PRDM10	0.561	0.561
OR4D1	0.561	0.55
C21orf33	0.561	0.514
LCE2D	0.561	0.508
GTF2H2B	0.56	0.842
LINC01243	0.56	0.794
NFE2L2	0.56	0.721
CACNA2D4	0.56	0.654
ASXL3	0.56	0.614
KIAA1161	0.56	0.613
MIR6502	0.56	0.609
SPATA4	0.56	0.606
MIR4450	0.56	0.583
PLPP3	0.56	0.569
OR7G2	0.56	0.567
CHST4	0.56	0.542
ANKS1A	0.56	0.438
LONRF2	0.559	0.722
CAPRIN2	0.559	0.616
MIR3529	0.559	0.595
ZNF705G	0.559	0.587
OR5AS1	0.559	0.582
SNORD77B	0.559	0.559
POT1-AS1	0.559	0.557
MBD3	0.559	0.555
C20orf141	0.559	0.535
SIN3B	0.559	0.514
TTLL13P	0.559	0.493
LINC01016	0.558	0.722
CD163	0.558	0.666
STX18-IT1	0.558	0.632
HIST1H2BC	0.558	0.617
ZNF439	0.558	0.575
IL3RA	0.558	0.573
VIL1	0.558	0.56
TRMT10C	0.558	0.552
LINC01876	0.557	0.644
OR5K4	0.557	0.6
GK3P	0.557	0.595
FAM228A	0.557	0.592
PRKCQ	0.557	0.586
LINC01322	0.557	0.574
MED28	0.557	0.564
RRP36	0.557	0.553
CCNI	0.557	0.552
TBCE	0.557	0.484
TAF8	0.557	0.454
GADD45B	0.557	0.441
MIR3143	0.557	0.424
DANT2	0.556	0.876
DCP1B	0.556	0.625
SOX5-AS1	0.556	0.622
PLEKHM1	0.556	0.612
SIGLEC17P	0.556	0.582
CYB561D1	0.556	0.545
ZNF681	0.556	0.536
PRMT6	0.556	0.476
ACKR4	0.555	0.642
URI1	0.555	0.625
MIR6854	0.555	0.582
RNF222	0.555	0.573
SCARF1	0.555	0.568
LINC01832	0.555	0.548
SUMF2	0.555	0.52
GULP1	0.555	0.425
ADH4	0.554	0.621
OR5H15	0.554	0.619
HAS1	0.554	0.616
RELN	0.554	0.61
SIGLEC11	0.554	0.603
HLA-C	0.554	0.599
LINC01612	0.554	0.593
PPEF2	0.554	0.584
HADH	0.554	0.534
MIR105-1	0.554	0.527
RER1	0.554	0.477
SNORD95	0.554	0.461
MRAP	0.553	0.655
MSX2	0.553	0.63
LINC02087	0.553	0.627
N4BP2L2-IT2	0.553	0.624
ELANE	0.553	0.617
CHST6	0.553	0.615
FABP7	0.553	0.607
RMDN2-AS1	0.553	0.605
MIR6826	0.553	0.581
ANKRD61	0.553	0.567
CLCA4	0.553	0.566
MS4A2	0.553	0.552
LRRFIP2	0.553	0.55
SH3BGRL2	0.553	0.538
TUBBP5	0.553	0.508
OVCH1-AS1	0.552	0.718
SLC26A3	0.552	0.656
SPATA45	0.552	0.629
MTRF1L	0.552	0.619
RUNDC3A-AS1	0.552	0.613
MFSD13A	0.552	0.576
TENM1	0.552	0.533
RNF167	0.552	0.486
SAMD13	0.552	0.476
MIR5692B	0.551	0.81
INGX	0.551	0.645
MIR4791	0.551	0.627
MZT2B	0.551	0.621
MIR643	0.551	0.569
FBXW9	0.551	0.565
CFAP73	0.551	0.546
TMEM239	0.551	0.542
FAM50B	0.551	0.538
SNORD96A	0.551	0.473
SMG1P3	0.55	0.925
ANKS6	0.55	0.657
IQCF1	0.55	0.609
MIR4799	0.55	0.608
C6orf52	0.55	0.602
ZNF114	0.55	0.599
MIR548P	0.55	0.595
KANSL1L	0.55	0.586
RPS2	0.55	0.537
GSK3B	0.55	0.51
SLC25A11	0.55	0.47
TRADD	0.55	0.458
IFITM3	0.55	0.336
CWH43	0.549	0.622
AUNIP	0.549	0.61
LINC02071	0.549	0.586
TMEM19	0.549	0.545
SAPCD1-AS1	0.549	0.538
ZNF736	0.549	0.511
POLRMT	0.548	0.671
TBC1D23	0.548	0.623
KARS	0.548	0.622
ALDH1L2	0.548	0.603
PSG2	0.548	0.584
FMO4	0.548	0.565
ATP5A1	0.548	0.541
BAG2	0.548	0.524
N4BP2L2	0.548	0.519
VTRNA1-2	0.548	0.475
MED25	0.548	0.428
TPRG1L	0.548	0.419
ATP11A	0.548	0.414
CHMP1A	0.547	0.752
HERC2P10	0.547	0.718
TXNDC12-AS1	0.547	0.644
MIR4465	0.547	0.643
KCNE4	0.547	0.626
CRLF3	0.547	0.62
DGKB	0.547	0.616
SLC37A2	0.547	0.611
OSTN	0.547	0.608
CCT6P1	0.547	0.447
FIBP	0.547	0.445
MRGBP	0.546	0.753
FAM26D	0.546	0.665
MIR5003	0.546	0.642
YME1L1	0.546	0.609
LRRIQ4	0.546	0.599
KIF4B	0.546	0.583
SYTL4	0.546	0.58
ACTR6	0.546	0.533
LINC01857	0.546	0.517
CYP51A1-AS1	0.546	0.489
ZNF8	0.546	0.386
LYPLAL1-AS1	0.545	0.626
NANOS2	0.545	0.555
ARL9	0.545	0.549
TMEM35A	0.545	0.547
MIR371B	0.545	0.522
CCDC163	0.545	0.447
SUCLG2	0.544	0.686
AADAC	0.544	0.651
CORO1B	0.544	0.638
CCM2L	0.544	0.638
MIR1277	0.544	0.606
CYP2B6	0.544	0.591
GPR171	0.544	0.584
MIR3680-1	0.544	0.554
MIR3680-2	0.544	0.554
DCTN5	0.544	0.478
HSD17B14	0.544	0.469
SLC12A2	0.544	0.457
SLC29A1	0.544	0.448
SH2D5	0.543	0.662
TGIF2LX	0.543	0.658
OCM	0.543	0.628
GBP1	0.543	0.557
SNORD15B	0.543	0.527
PRPF3	0.543	0.475
FBXL8	0.543	0.462
PARP2	0.543	0.456
LINC01078	0.542	0.718
LIMS1	0.542	0.662
TMED6	0.542	0.635
RPL32P3	0.542	0.618
SPATA18	0.542	0.599
ASB9	0.542	0.599
ASAH2B	0.542	0.592
ABCG2	0.542	0.575
LINC01370	0.542	0.574
METTL7A	0.542	0.569
RHBDL2	0.542	0.544
RPL24	0.542	0.538
C4orf46	0.542	0.536
ZNF410	0.542	0.462
CDC26	0.541	0.632
PLEKHA8P1	0.541	0.615
EXTL2	0.541	0.592
SLC2A10	0.541	0.59
EYA2	0.541	0.59
RASSF8	0.541	0.587
CLEC4E	0.541	0.575
KRT25	0.541	0.567
HSPA1A	0.541	0.56
TTLL10	0.541	0.528
FALEC	0.541	0.516
GPR75-ASB3	0.541	0.512
BTAF1	0.541	0.445
PHKB	0.541	0.344
UGT2B15	0.54	0.679
MIR8061	0.54	0.65
SPAG17	0.54	0.649
LINC02337	0.54	0.634
NT5C3A	0.54	0.632
RETSAT	0.54	0.603
SLC3A1	0.54	0.559
KRT24	0.54	0.554
CCDC18	0.54	0.52
RGS3	0.539	1.034
RGPD8	0.539	0.813
ZNF428	0.539	0.715
TNFRSF10A	0.539	0.65
AZGP1P1	0.539	0.629
NOTCH1	0.539	0.62
VSIG1	0.539	0.607
LINC01291	0.539	0.603
TMCO2	0.539	0.596
CALR3	0.539	0.577
BLOC1S4	0.539	0.461
ZMYM1	0.538	0.749
SRRM5	0.538	0.701
MT1X	0.538	0.627
LINC00374	0.538	0.605
ATAD3C	0.538	0.604
OR2J3	0.538	0.6
SPINK5	0.538	0.599
LINC00619	0.538	0.593
PSORS1C1	0.538	0.591
SERPINB13	0.538	0.578
TMEM31	0.538	0.543
ASB3	0.538	0.509
KRT18	0.538	0.492
NOMO2	0.537	0.839
SIGLEC14	0.537	0.668
SLC26A1	0.537	0.627
FUT3	0.537	0.608
PTPRS	0.537	0.596
PCSK1	0.537	0.596
KCTD1	0.537	0.585
MIR374C	0.537	0.585
AGA	0.537	0.582
HKDC1	0.537	0.548
MED9	0.537	0.54
SLC30A5	0.537	0.513
ALOX15P1	0.537	0.49
LRRC37B	0.537	0.479
RIF1	0.537	0.478
CRCP	0.537	0.471
UBQLN3	0.536	0.826
MIR6080	0.536	0.724
MSTO1	0.536	0.609
MSTO2P	0.536	0.609
OR7E24	0.536	0.608
ANKRD33	0.536	0.588
IFNGR2	0.536	0.573
GPR89A	0.536	0.564
GLRA4	0.536	0.561
COPA	0.536	0.547
IRAK4	0.536	0.541
MIR1289-1	0.536	0.525
LINC00403	0.536	0.521
C6orf203	0.536	0.509
GTF2IP23	0.536	0.506
RXFP1	0.535	0.641
TUBB2A	0.535	0.626
EPPIN-WFDC6	0.535	0.622
KRTAP9-2	0.535	0.618
CXXC4	0.535	0.607
IQCF5	0.535	0.584
MIR4671	0.535	0.573
ADAMTS12	0.535	0.573
PCF11	0.535	0.56
MAPK8IP3	0.535	0.553
MRI1	0.535	0.541
GTF2IP4	0.534	0.795
GTF2IP1	0.534	0.795
PIGF	0.534	0.706
GDI1	0.534	0.657
SNORA16B	0.534	0.651
GPR45	0.534	0.641
OR8A1	0.534	0.625
NUAK1	0.534	0.613
LINC02478	0.534	0.579
NQO1	0.534	0.563
TARM1	0.534	0.554
SF3B1	0.534	0.553
ABCC1	0.534	0.55
BRAT1	0.534	0.535
WDR43	0.534	0.485
NFAT5	0.534	0.353
MIR497HG	0.533	0.678
OPA3	0.533	0.64
CLIC5	0.533	0.622
C6orf15	0.533	0.603
RACGAP1	0.533	0.583
HSD11B1	0.533	0.563
WDR76	0.533	0.5
MRPS10	0.532	0.654
SOGA1	0.532	0.648
HNRNPCL2	0.532	0.634
PCGF6	0.532	0.624
TDRD9	0.532	0.612
SNRPC	0.532	0.607
MYO7B	0.532	0.596
KIF1BP	0.532	0.522
SNORA5B	0.532	0.511
NOP58	0.532	0.49
COMP	0.532	0.466
C14orf79	0.532	0.429
LSAMP-AS1	0.531	0.884
HERC2P7	0.531	0.83
CFAP97	0.531	0.649
PPIL3	0.531	0.64
LCE5A	0.531	0.627
GGTLC1	0.531	0.587
SNORD13H	0.531	0.576
CAPS	0.531	0.57
TYMS	0.531	0.568
CABLES2	0.531	0.56
HSPA1B	0.531	0.518
SNORA74D	0.531	0.515
DHFR	0.531	0.482
ZNF408	0.531	0.475
PRSS37	0.53	0.653
TMEM92	0.53	0.621
GRK6P1	0.53	0.617
LINC00479	0.53	0.611
MIR4464	0.53	0.609
LINC01613	0.53	0.609
SLC9C2	0.53	0.607
EDDM3B	0.53	0.596
UTS2B	0.53	0.593
LINC01395	0.53	0.571
SNORA74A	0.53	0.557
PTGFR	0.53	0.538
NADK	0.53	0.528
THPO	0.53	0.469
MFN2	0.53	0.452
LRCH3	0.53	0.441
LINC01925	0.529	0.733
ANAPC1	0.529	0.679
LRRC17	0.529	0.628
SLC26A8	0.529	0.625
LINC00112	0.529	0.62
ABCA11P	0.529	0.61
OR9K2	0.529	0.602
C3orf20	0.529	0.599
TRIM16	0.529	0.591
MIR4452	0.529	0.566
SAMD9L	0.529	0.565
RNU6-2	0.529	0.563
CARD14	0.529	0.551
MIR448	0.529	0.551
ZNF257	0.529	0.546
GYPC	0.529	0.523
CHD4	0.529	0.466
PSMD5	0.528	0.694
LINC00867	0.528	0.633
GNLY	0.528	0.603
LINC01957	0.528	0.576
NRF1	0.528	0.543
SCARNA9	0.528	0.539
MIR6769A	0.528	0.539
FGGY	0.528	0.505
TRIM58	0.528	0.458
GYG2P1	0.527	0.722
IPP	0.527	0.606
ZNF511	0.527	0.593
PCP4L1	0.527	0.586
KCNK6	0.527	0.58
URAHP	0.527	0.545
CEBPZOS	0.527	0.544
IL9R	0.527	0.516
MIR6780A	0.527	0.5
IL27RA	0.527	0.5
STAG3L5P-PVRIG2P-PILRB	0.527	0.474
STAG3L5P	0.527	0.462
KRTAP5-3	0.526	0.649
MRPL39	0.526	0.638
PRR20C	0.526	0.624
PRR20A	0.526	0.624
S100PBP	0.526	0.609
MIR4693	0.526	0.584
REG1A	0.526	0.5
RFESD	0.526	0.493
TADA3	0.525	0.775
GPR50	0.525	0.664
NAA11	0.525	0.632
EPB41L4B	0.525	0.613
LINC02436	0.525	0.602
DEFB116	0.525	0.584
GUCA1B	0.525	0.581
HSF2BP	0.525	0.574
CAMSAP3	0.525	0.567
DEF8	0.525	0.538
NBEAL1	0.525	0.497
FAM90A2P	0.525	0.436
RETREG1	0.524	0.654
MIR4520-1	0.524	0.652
SLC16A2	0.524	0.647
GCNT3	0.524	0.632
FAM45BP	0.524	0.618
TEFM	0.524	0.615
MORN5	0.524	0.61
MIR4656	0.524	0.588
ADAM21	0.524	0.586
AK7	0.524	0.563
CEMP1	0.524	0.543
ZBTB6	0.524	0.536
GPR50-AS1	0.523	0.66
BASP1P1	0.523	0.645
HDAC11	0.523	0.631
PATJ	0.523	0.615
CRAT	0.523	0.609
WFDC6	0.523	0.601
C12orf76	0.523	0.599
DEPDC4	0.523	0.569
ABAT	0.523	0.56
KPNA5	0.523	0.547
CHRNE	0.523	0.546
OR2G6	0.522	0.84
MIR5689HG	0.522	0.62
IFITM2	0.522	0.616
NUFIP2	0.522	0.612
SNORD98	0.522	0.591
DOK7	0.522	0.589
KCNG3	0.522	0.579
RHOXF1P1	0.522	0.55
MYH3	0.522	0.545
BBS1	0.522	0.524
LINC01237	0.522	0.522
ZNF335	0.522	0.514
USP13	0.522	0.502
ZSCAN29	0.522	0.501
NOCT	0.522	0.461
MALL	0.521	1.041
INPP5E	0.521	0.645
DCAF13P3	0.521	0.636
MRPS33	0.521	0.623
LYPLA2P2	0.521	0.596
MANBAL	0.521	0.572
SYCE1L	0.521	0.571
ZBBX	0.521	0.571
MID2	0.521	0.569
LYPD6	0.521	0.562
PRKDC	0.521	0.561
UBE2Q2P1	0.521	0.556
LAX1	0.521	0.552
ADCK1	0.521	0.527
MAP7D2	0.521	0.513
MDH2	0.521	0.501
TMEM144	0.521	0.495
PCED1A	0.521	0.492
PYCR3	0.521	0.484
SNRPE	0.521	0.451
PHF20	0.521	0.407
FUCA2	0.52	0.678
PGRMC2	0.52	0.65
MSMB	0.52	0.648
PPP1R2P2	0.52	0.618
LINC00868	0.52	0.615
NEK10	0.52	0.61
CCL1	0.52	0.558
REXO5	0.52	0.55
LPAR6	0.52	0.533
CEP250	0.52	0.526
SLK	0.52	0.511
POLH	0.52	0.431
CTAGE11P	0.519	0.788
LINC01207	0.519	0.665
MIR6846	0.519	0.636
TXNDC9	0.519	0.63
MIR6758	0.519	0.629
PSG9	0.519	0.606
TMC2	0.519	0.601
SNORD70B	0.519	0.592
MAGOHB	0.519	0.587
ATCAY	0.519	0.56
MERTK	0.519	0.509
WDR13	0.519	0.505
STAG3L2	0.518	0.718
PAIP2B	0.518	0.683
WAC-AS1	0.518	0.644
TNP2	0.518	0.626
OR51V1	0.518	0.609
MASP2	0.518	0.608
NCR2	0.518	0.564
SNORA35	0.518	0.561
ZNF317	0.517	0.689
XPO1	0.517	0.685
MIR5683	0.517	0.643
KYNU	0.517	0.612
AMN1	0.517	0.599
CPN2	0.517	0.598
LINC01873	0.517	0.589
YBX3P1	0.517	0.575
CKM	0.517	0.544
SAMHD1	0.517	0.544
UBA2	0.517	0.507
MATN3	0.517	0.44
SLCO6A1	0.516	0.664
ZSCAN23	0.516	0.663
PDE4B	0.516	0.635
SIGLEC5	0.516	0.63
HDAC11-AS1	0.516	0.63
CASC8	0.516	0.601
HPDL	0.516	0.575
PDLIM7	0.516	0.565
CDC25C	0.516	0.503
SERF2	0.516	0.501
MIR548AK	0.516	0.476
FHDC1	0.516	0.47
SDAD1P1	0.516	0.463
ANKRD36BP2	0.515	0.778
LINC01949	0.515	0.694
LINC02369	0.515	0.667
LINC00317	0.515	0.666
EPHX4	0.515	0.646
CRCT1	0.515	0.643
SLC22A1	0.515	0.64
USP6NL	0.515	0.639
MIR628	0.515	0.595
OR6F1	0.515	0.593
TCTEX1D2	0.515	0.579
ELOA-AS1	0.515	0.57
CCDC162P	0.515	0.569
PROSER2	0.515	0.566
ABCC10	0.515	0.557
PRKACB	0.515	0.553
DDX43	0.515	0.537
MAP3K10	0.515	0.523
DENND2A	0.515	0.514
RNF26	0.515	0.481
GRB7	0.515	0.477
PFAS	0.515	0.459
ANKRD20A2	0.514	1.236
DSCR8	0.514	0.762
OR2Y1	0.514	0.63
LINC00967	0.514	0.618
LINC01835	0.514	0.591
FSCB	0.514	0.583
OIP5	0.514	0.577
NAGPA	0.514	0.568
KIAA1549	0.514	0.564
MIR1273F	0.514	0.549
TMX1	0.514	0.542
C17orf100	0.514	0.534
CFAP54	0.514	0.506
WDR19	0.514	0.496
NBN	0.513	0.663
ERVV-1	0.513	0.659
OR51I2	0.513	0.632
MAB21L3	0.513	0.619
WHAMMP2	0.513	0.611
KLRC3	0.513	0.608
PRKX	0.513	0.608
TSG101	0.513	0.589
LRRC3C	0.513	0.589
MIR4294	0.513	0.585
WDR60	0.513	0.573
OVOL1	0.513	0.564
CDC42SE1	0.513	0.561
LINC01320	0.513	0.559
PLAC9	0.513	0.558
PLOD3	0.513	0.553
OLR1	0.513	0.538
NDRG3	0.513	0.533
RNF125	0.513	0.494
TEAD3	0.512	0.705
HIST1H2BI	0.512	0.681
MORN3	0.512	0.637
FAAH	0.512	0.635
DSC3	0.512	0.62
ZBTB17	0.512	0.618
DOCK7	0.512	0.601
LINC00886	0.512	0.586
SCML4	0.512	0.58
VIM-AS1	0.512	0.572
SCP2	0.512	0.546
ADCK5	0.512	0.543
ANAPC4	0.512	0.542
MIR6811	0.512	0.506
FOXK2	0.512	0.441
DHPS	0.512	0.435
RNU5F-1	0.511	0.923
CYP11B2	0.511	0.645
GCFC2	0.511	0.626
FOLR3	0.511	0.617
SMO	0.511	0.617
GRTP1	0.511	0.609
SLC10A2	0.511	0.604
ZNF587B	0.511	0.604
KNG1	0.511	0.587
HPS5	0.511	0.586
GIF	0.511	0.58
TXNDC8	0.511	0.568
GLB1L3	0.511	0.565
MIR510	0.511	0.564
NLRC3	0.511	0.551
ZNF480	0.511	0.504
DDX21	0.511	0.49
SNRNP200	0.511	0.474
ZNF575	0.511	0.42
IFRD2	0.511	0.399
PCDHB15	0.51	0.674
LGALS7	0.51	0.648
C2orf42	0.51	0.597
FAM74A1	0.51	0.597
GNG5	0.51	0.595
SYPL2	0.51	0.591
FCRL2	0.51	0.589
KDM4C	0.51	0.581
CFAP20	0.51	0.572
ATP5SL	0.51	0.53
DSG2	0.51	0.527
PSMA4	0.51	0.5
HEXA-AS1	0.51	0.393
LINC00963	0.509	0.666
POTED	0.509	0.638
LINC00539	0.509	0.608
OVAAL	0.509	0.586
PRAG1	0.509	0.584
FSTL3	0.509	0.572
LAT2	0.509	0.553
MIR4784	0.509	0.545
UTP20	0.509	0.515
ZDHHC16	0.509	0.49
GORAB	0.509	0.482
LINC01945	0.508	0.738
FOXR1	0.508	0.623
MDM1	0.508	0.622
TBC1D4	0.508	0.594
RPLP1	0.508	0.46
PGAM4	0.507	0.671
KRTAP4-9	0.507	0.635
LINC00351	0.507	0.634
MIR548D1	0.507	0.608
SNORA80C	0.507	0.596
UBN2	0.507	0.592
EAPP	0.507	0.589
TMPRSS15	0.507	0.573
GPN2	0.507	0.568
TRAPPC3L	0.507	0.561
MIR933	0.507	0.54
ZNF157	0.507	0.512
HSF4	0.507	0.509
RHCE	0.507	0.45
MIR3192	0.507	0.45
TMEM223	0.507	0.449
LINC02268	0.506	0.651
HCP5B	0.506	0.632
MIR3135A	0.506	0.63
IDO2	0.506	0.62
KIAA1143	0.506	0.608
FAM222A	0.506	0.602
CD164	0.506	0.573
RDH16	0.506	0.566
LINC02289	0.506	0.557
SLC12A6	0.506	0.461
ZNF554	0.506	0.438
CDC14C	0.505	0.777
SVBP	0.505	0.68
OR13C2	0.505	0.664
WDR78	0.505	0.64
TMEM120A	0.505	0.636
ROR1	0.505	0.635
CT45A1	0.505	0.625
RNASE3	0.505	0.612
NEU2	0.505	0.608
HIST1H4L	0.505	0.605
C14orf37	0.505	0.593
LINC00905	0.505	0.589
MIR550B2	0.505	0.575
GPC3	0.505	0.571
MIR5191	0.505	0.558
SCARNA18B	0.505	0.527
TROVE2	0.505	0.513
CAPZA1	0.505	0.436
UAP1	0.505	0.418
LCE2A	0.504	0.661
LINC00470	0.504	0.651
LIMD1-AS1	0.504	0.651
EPPIN	0.504	0.645
PVRIG	0.504	0.633
SNORA40C	0.504	0.625
GSTK1	0.504	0.598
SPAG1	0.504	0.598
LINC01616	0.504	0.596
LINC01252	0.504	0.58
VSTM5	0.504	0.579
CST13P	0.504	0.559
ABRAXAS2	0.504	0.509
RAD50	0.504	0.503
GABPA	0.504	0.472
PAICS	0.504	0.433
MRPS31	0.503	0.665
FAM173B	0.503	0.649
LINC01517	0.503	0.624
PROKR2	0.503	0.612
TMEM119	0.503	0.604
TAF9B	0.503	0.595
LINC02388	0.503	0.589
C16orf45	0.503	0.58
LIPF	0.503	0.568
SNORD114-1	0.503	0.555
BHLHA9	0.503	0.555
VKORC1L1	0.503	0.554
ZNF615	0.503	0.514
C9orf66	0.503	0.487
JKAMP	0.503	0.483
DDA1	0.503	0.417
SLC29A2	0.502	0.731
UGT1A3	0.502	0.708
HS6ST1	0.502	0.699
PCDHB19P	0.502	0.632
SIKE1	0.502	0.629
ZFP82	0.502	0.613
ACMSD	0.502	0.604
EFCAB1	0.502	0.591
ALOX12P2	0.502	0.584
FRG2KP	0.502	0.58
OR4C13	0.502	0.578
SEPT7P2	0.502	0.578
KLK10	0.502	0.576
[truncated: 23,076 more rows]
