# Supplementary material for: Profiling of Human Molecular Pathways Affected by Retrotransposons at the Level of Regulation by Transcription Factor Proteins
Source: Front Immunol. 2018 Jan 30;9:30. doi: 10.3389/fimmu.2018.00030 (PMC5797644; doi:10.3389/fimmu.2018.00030)
Supplement: Table S8 — GO terms for top and bottom 6% of genes by NGRE of all REs. [file Table_8.xlsx]

## Sheet: Top 6%, all REs
go_id	go_name	p_value
GO:45596	negative regulation of cell differentiation	5.494371019386118e-12
GO:5132	type I interferon receptor binding	1.6419247564254086e-11
GO:33141	positive regulation of peptidyl-serine phosphorylation of STAT protein	1.0890031021101565e-10
GO:2323	natural killer cell activation involved in immune response	1.0890031021101565e-10
GO:36459	thiol-dependent ubiquitinyl hydrolase activity	1.975289135084343e-10
GO:2286	T cell activation involved in immune response	8.93894622458691e-10
GO:33139	regulation of peptidyl-serine phosphorylation of STAT protein	8.93894622458691e-10
GO:16579	protein deubiquitination	4.062248076729523e-09
GO:60338	regulation of type I interferon-mediated signaling pathway	8.25077321059661e-09
GO:42100	B cell proliferation	8.876517695204262e-09
GO:42501	serine phosphorylation of STAT protein	1.3340636362989011e-08
GO:101005	ubiquitinyl hydrolase activity	2.2524622735241225e-08
GO:19783	ubiquitin-like protein-specific protease activity	1.1570325371963167e-07
GO:5576	extracellular region	1.4960928780040085e-07
GO:60337	type I interferon signaling pathway	1.678471436591574e-07
GO:43330	response to exogenous dsRNA	2.171211650430613e-07
GO:45087	innate immune response	3.101453236241864e-07
GO:7596	blood coagulation	4.055403428185646e-07
GO:70646	protein modification by small protein removal	6.74439078199738e-07
GO:6511	ubiquitin-dependent protein catabolic process	1.1541691903702279e-06
GO:71357	cellular response to type I interferon	1.2142656425847014e-06
GO:6959	humoral immune response	1.5586570810440297e-06
GO:30183	B cell differentiation	1.5806193665170928e-06
GO:34340	response to type I interferon	2.4464546438966607e-06
GO:8234	cysteine-type peptidase activity	1.5321320680452866e-05
GO:51253	negative regulation of RNA metabolic process	2.1292546111786054e-05
GO:43331	response to dsRNA	2.5422904169536363e-05
GO:7599	hemostasis	2.7044811277968714e-05
GO:19221	cytokine-mediated signaling pathway	3.5449573961702445e-05
GO:50878	regulation of body fluid levels	4.25634852698112e-05
GO:5615	extracellular space	4.879107166176538e-05
GO:30101	natural killer cell activation	4.923187194340507e-05
GO:50817	coagulation	6.422427103047786e-05
GO:45934	negative regulation of nucleobase-containing compound metabolic process	7.166920320058999e-05
GO:1902679	negative regulation of RNA biosynthetic process	7.569278567794621e-05
GO:51607	defense response to virus	8.256453953985082e-05
GO:5125	cytokine activity	8.412819892181697e-05
GO:46651	lymphocyte proliferation	9.591104905833087e-05
GO:32943	mononuclear cell proliferation	0.00011042195075986833
GO:6334	nucleosome assembly	0.00012331171901534257
GO:1903507	negative regulation of nucleic acid-templated transcription	0.00013878688697775666
GO:1904892	regulation of STAT cascade	0.0001877073555881009
GO:46425	regulation of JAK-STAT cascade	0.0001922357456534538
GO:97696	STAT cascade	0.00019591574516230869
GO:98542	defense response to other organism	0.0002338423267932022
GO:31497	chromatin assembly	0.0002762114161914521
GO:70661	leukocyte proliferation	0.0002785993751768824
GO:9615	response to virus	0.00028719860923592675
GO:981	RNA polymerase II transcription factor activity, sequence-specific DNA binding	0.00031564747067479044
GO:7259	JAK-STAT cascade	0.0003828549889575792
GO:45892	negative regulation of transcription, DNA-templated	0.00041154762083928825
GO:42113	B cell activation	0.0004940715116707423
GO:51172	negative regulation of nitrogen compound metabolic process	0.0005271778763391403
GO:6333	chromatin assembly or disassembly	0.0005751619154538059
GO:6323	DNA packaging	0.0005818333752936646
GO:34728	nucleosome organization	0.0006175440370140464
GO:6955	immune response	0.000648847748807613
GO:51707	response to other organism	0.0006906252515671286
GO:43207	response to external biotic stimulus	0.0007132767660853735
GO:5796	Golgi lumen	0.0008267714454730805
GO:33138	positive regulation of peptidyl-serine phosphorylation	0.0009086938161478353
GO:31327	negative regulation of cellular biosynthetic process	0.0010088894103744501
GO:5096	GTPase activator activity	0.0010676415784704346
GO:6952	defense response	0.0010964294104859969
GO:10558	negative regulation of macromolecule biosynthetic process	0.0013363500803634804
GO:7586	digestion	0.0015409017434526483
GO:9890	negative regulation of biosynthetic process	0.0016857882771421208
GO:60481	lobar bronchus epithelium development	0.0017878752691228466
GO:42	protein targeting to Golgi	0.0018474832748822461
GO:2252	immune effector process	0.0020143934291515296
GO:2366	leukocyte activation involved in immune response	0.0020773325150624956
GO:2263	cell activation involved in immune response	0.0023505482770110695
GO:9607	response to biotic stimulus	0.0024211179154709174
GO:42060	wound healing	0.002639467018911164
GO:30098	lymphocyte differentiation	0.0026864436754619847
GO:60482	lobar bronchus development	0.003021147689601777
GO:10629	negative regulation of gene expression	0.003380336571820147
GO:71103	DNA conformation change	0.0034572064653980226
GO:6342	chromatin silencing	0.003485370015735012
GO:72600	establishment of protein localization to Golgi	0.0035456716646638862
GO:5126	cytokine receptor binding	0.0036346285099088643
GO:2250	adaptive immune response	0.0037342930480760883
GO:2285	lymphocyte activation involved in immune response	0.003911715327951874
GO:2000113	negative regulation of cellular macromolecule biosynthetic process	0.0040099239605152345
GO:45814	negative regulation of gene expression, epigenetic	0.00427541210005887
GO:7548	sex differentiation	0.004342627659310396
GO:30695	GTPase regulator activity	0.004412010550766645
GO:8283	cell proliferation	0.004416448533627263
GO:35690	cellular response to drug	0.00448292940670871
GO:7506	gonadal mesoderm development	0.004667948446045124
GO:30246	carbohydrate binding	0.004990396734776565
GO:43547	positive regulation of GTPase activity	0.005365389948810195
GO:2376	immune system process	0.0055832109408220625
GO:45321	leukocyte activation	0.005970044836776604
GO:301	retrograde transport, vesicle recycling within Golgi	0.00622502769159375
GO:786	nucleosome	0.00626810612868341
GO:8284	positive regulation of cell proliferation	0.006329009115291151
GO:65004	protein-DNA complex assembly	0.006688429974242639
GO:7159	leukocyte cell-cell adhesion	0.008002318684351358
GO:5102	receptor binding	0.008834659001878442
GO:44815	DNA packaging complex	0.009588313227746122
GO:33135	regulation of peptidyl-serine phosphorylation	0.009930272269728018
GO:35578	azurophil granule lumen	0.01045182603403799
GO:5968	Rab-protein geranylgeranyltransferase complex	0.01045182603403799
GO:70011	peptidase activity, acting on L-amino acid peptides	0.010485698541864912
GO:46649	lymphocyte activation	0.010574357427260369
GO:32403	protein complex binding	0.010712946262567712
GO:71824	protein-DNA complex subunit organization	0.01073347726954361
GO:9881	photoreceptor activity	0.011932707119148107
GO:51704	multi-organism process	0.01201156167298551
GO:9611	response to wounding	0.012175171041896974
GO:1775	cell activation	0.012830757153001256
GO:32963	collagen metabolic process	0.013081046688697577
GO:2521	leukocyte differentiation	0.01361546609015505
GO:413	protein peptidyl-prolyl isomerization	0.013856156651010245
GO:60589	nucleoside-triphosphatase regulator activity	0.015026572333453479
GO:7186	G-protein coupled receptor signaling pathway	0.015403030720321896
GO:1959	regulation of cytokine-mediated signaling pathway	0.015625635024292883
GO:60433	bronchus development	0.01596163254655604
GO:42110	T cell activation	0.01680328246474536
GO:70489	T cell aggregation	0.0168133158738502
GO:71593	lymphocyte aggregation	0.016819230471302335
GO:48599	oocyte development	0.016994273988994953
GO:42742	defense response to bacterium	0.017593382267998708
GO:3755	peptidyl-prolyl cis-trans isomerase activity	0.017680480472976018
GO:44259	multicellular organismal macromolecule metabolic process	0.01789512186930648
GO:8233	peptidase activity	0.018649719443736314
GO:4556	alpha-amylase activity	0.019046746053155313
GO:5794	Golgi apparatus	0.019149333528309394
GO:48048	embryonic eye morphogenesis	0.019291788721604197
GO:16853	isomerase activity	0.019309041945536135
GO:60480	lung goblet cell differentiation	0.019621599084197004
GO:31324	negative regulation of cellular metabolic process	0.020432252697767498
GO:2067	glandular epithelial cell differentiation	0.020893594100729388
GO:70486	leukocyte aggregation	0.02093218882548745
GO:44236	multicellular organism metabolic process	0.0210470420260482
GO:16859	cis-trans isomerase activity	0.021461341627337316
GO:60759	regulation of response to cytokine stimulus	0.021537687519194916
GO:9994	oocyte differentiation	0.022797854253841152
GO:6953	acute-phase response	0.022971520854714014
GO:48799	organ maturation	0.023259401436565023
GO:48675	axon extension	0.02339030373054511
GO:34067	protein localization to Golgi apparatus	0.02439927588892085
GO:60170	ciliary membrane	0.024433659166701
GO:1904294	positive regulation of ERAD pathway	0.024651682272785636
GO:32310	prostaglandin secretion	0.024762006674005077
GO:6891	intra-Golgi vesicle-mediated transport	0.025183844787800724
GO:43325	phosphatidylinositol-3,4-bisphosphate binding	0.025531240659115394
GO:45787	positive regulation of cell cycle	0.02651682493193857
GO:16160	amylase activity	0.02771139882908422
GO:18344	protein geranylgeranylation	0.028534007432831746
GO:2520	immune system development	0.02865780882411078
GO:1942	hair follicle development	0.03012888507771075
GO:43087	regulation of GTPase activity	0.030523808337088856
GO:50907	detection of chemical stimulus involved in sensory perception	0.03231092484649349
GO:44421	extracellular region part	0.032571419000900735
GO:15250	water channel activity	0.03418095753901332
GO:7608	sensory perception of smell	0.03424237304538262
GO:42622	photoreceptor outer segment membrane	0.03430432785470311
GO:43066	negative regulation of apoptotic process	0.03450143329513544
GO:51048	negative regulation of secretion	0.03525710979334462
GO:18298	protein-chromophore linkage	0.03556870656614035
GO:40029	regulation of gene expression, epigenetic	0.037886055759282
GO:122	negative regulation of transcription from RNA polymerase II promoter	0.03804063159180941
GO:1649	osteoblast differentiation	0.03808012145166974
GO:2000242	negative regulation of reproductive process	0.03825489232572128
GO:32714	negative regulation of interleukin-5 production	0.03861279459963734
GO:2000427	positive regulation of apoptotic cell clearance	0.03873320911356782
GO:30198	extracellular matrix organization	0.038780629003952474
GO:48247	lymphocyte chemotaxis	0.03898151295475462
GO:16339	calcium-dependent cell-cell adhesion via plasma membrane cell adhesion molecules	0.03898151295475462
GO:5902	microvillus	0.03944668941654776
GO:50776	regulation of immune response	0.03975792839411056
GO:5372	water transmembrane transporter activity	0.040131833104196
GO:43062	extracellular structure organization	0.04036879672783489
GO:5795	Golgi stack	0.04113590756962274
GO:30291	protein serine/threonine kinase inhibitor activity	0.041562836605298685
GO:15732	prostaglandin transport	0.04173947800630692
GO:45595	regulation of cell differentiation	0.04357390258373266
GO:90068	positive regulation of cell cycle process	0.04506916234646696
GO:2065	columnar/cuboidal epithelial cell differentiation	0.04512815093699167
GO:32993	protein-DNA complex	0.04654627451112148
GO:6357	regulation of transcription from RNA polymerase II promoter	0.046887760230658326
GO:1503	ossification	0.047639190173755605
GO:31338	regulation of vesicle fusion	0.04790943347752048
GO:16458	gene silencing	0.048034884465511976
GO:43931	ossification involved in bone maturation	0.04820507399416842
GO:42044	fluid transport	0.04829095949213472
GO:31640	killing of cells of other organism	0.04829095949213472
GO:44364	disruption of cells of other organism	0.04844562708973968
GO:3208	cardiac ventricle morphogenesis	0.0488947544672091
GO:44243	multicellular organism catabolic process	0.04912484359329239
GO:31347	regulation of defense response	0.04946594119689934
GO:43271	negative regulation of ion transport	0.04978400117631592
GO:33080	immature T cell proliferation in thymus	0.04992774331773019

## Sheet: Bottom 6%, all REs
enrichment_value	p_value	go_terms
21.190776229559717	2.5032820865708312e-08	positive regulation of RNA biosynthetic process;positive regulation of biological process;nucleic acid-templated transcription;positive regulation of nucleic acid-templated transcription;gene expression;RNA biosynthetic process;regulation of transcription, DNA-templated;regulation of macromolecule biosynthetic process;regulation of nitrogen compound metabolic process;positive regulation of metabo…
8.077786854621241	9.63208699074493e-08	transcription factor binding
6.67343100328179	2.1362454566950553e-07	gland development
6.955576654342164	1.1077492135050763e-06	intracellular ribonucleoprotein complex;poly(A) RNA binding;ribonucleoprotein complex;RNA binding;translation
9.174486894605517	1.4291073345888727e-06	macromolecular complex;protein complex
5.250703868394361	1.2924034421261314e-05	transcription factor complex
6.385995879340815	2.2022313058796836e-05	transcription factor activity, transcription factor binding;transcription coactivator activity;transcription factor activity, protein binding;transcription cofactor activity;transcription corepressor activity
7.954826570294972	2.229057439644302e-05	organ morphogenesis;tissue development;anatomical structure morphogenesis;tissue morphogenesis;epithelium development;animal organ development
6.812686109994791	2.7919293598655416e-05	central nervous system development;brain development;forebrain development;nervous system development;head development
5.626011524375973	3.950235552180639e-05	chromosome;chromosomal part;nuclear chromosome;nuclear chromatin;chromatin;nuclear chromosome part
4.32239256585427	4.7664355917449724e-05	HMG box domain binding
5.555811263228746	5.1675337858920415e-05	nucleoplasm part;nuclear body;nuclear speck
3.9149371315581964	0.0001223765175850761	chromatin DNA binding;structure-specific DNA binding
6.97958251615677	0.00016803653199133156	animal organ development;cellular developmental process;single-organism developmental process;system development;developmental process;cell development;anatomical structure morphogenesis;nervous system development;cell differentiation;neurogenesis;anatomical structure development;single-multicellular organism process;generation of neurons;regulation of multicellular organismal development;multice…
4.232921964595552	0.00019878342881785954	regulation of translation;positive regulation of cellular amide metabolic process;positive regulation of translation;regulation of cellular amide metabolic process
3.6704680227615203	0.00023264873868264572	transcriptional repressor activity, RNA polymerase II core promoter proximal region sequence-specific binding;transcriptional repressor activity, RNA polymerase II transcription regulatory region sequence-specific binding
3.6170987240954546	0.0002447268362689184	thymus development
3.932023355897313	0.00025008348544153155	nucleolus
3.647151195743074	0.00028772119411706764	protein kinase binding;enzyme binding;kinase binding
3.543771993962522	0.0002899485738171477	definitive hemopoiesis
4.732204727587307	0.00037584058309415175	reproductive process;reproductive system development;reproduction;spermatogenesis;single organism reproductive process;spermatid development;germ cell development;multicellular organismal reproductive process;multi-organism reproductive process;spermatid differentiation;multi-organism process;reproductive structure development;male gamete generation;sexual reproduction;developmental process invol…
5.678452750881294	0.00046437632979217747	reproductive system development;sex differentiation;male sex differentiation;gonad development;male gonad development;reproductive structure development;development of primary sexual characteristics;developmental process involved in reproduction;development of primary male sexual characteristics
5.999185856594197	0.0007560080856437748	sensory organ morphogenesis;sensory organ development;ear morphogenesis;ear development;inner ear morphogenesis;inner ear development;embryonic organ morphogenesis
6.414193934832086	0.0008199956368683862	chromosome organization;peptidyl-lysine modification;macromolecular complex subunit organization;peptidyl-amino acid modification;histone modification;chromatin organization;covalent chromatin modification
4.573543733842139	0.0008533005217232087	RNA processing;RNA splicing;nucleotide binding;mRNA processing;mRNA splicing, via spliceosome;RNA splicing, via transesterification reactions with bulged adenosine as nucleophile;mRNA metabolic process;RNA splicing, via transesterification reactions
4.584571907623351	0.0010015558554245007	protein-DNA complex assembly;DNA conformation change;chromatin assembly or disassembly;nucleosome assembly;nucleosome organization;DNA packaging;chromatin assembly;protein-DNA complex subunit organization
21.046748367787455	0.0010173904612074674	negative regulation of nucleic acid-templated transcription;negative regulation of biological process;nucleic acid-templated transcription;regulation of cellular process;RNA biosynthetic process;regulation of cellular metabolic process;regulation of transcription, DNA-templated;negative regulation of cellular process;regulation of macromolecule biosynthetic process;regulation of nitrogen compound…
3.01402542410621	0.0014204313314248554	viral life cycle;multi-organism cellular process;symbiosis, encompassing mutualism through parasitism;viral process;interspecies interaction between organisms;multi-organism process
2.809639490592898	0.0015530908545204776	palate development
2.8032582361827103	0.0015765086721812288	neuron migration
2.5810463832522026	0.0027205500405228407	catalytic complex;transferase complex
2.746396061121995	0.0029864932269724957	regulation of epithelial cell proliferation;epithelial cell proliferation;positive regulation of epithelial cell proliferation
2.9584718222421893	0.0030997538191360236	neuron death;regulation of neuron apoptotic process;regulation of neuron death;negative regulation of neuron apoptotic process;negative regulation of neuron death;neuron apoptotic process
2.4420887743245174	0.003618974043508814	intercellular bridge
2.443003728661072	0.003689480782140636	neuromuscular process;neuromuscular process controlling balance
2.5203678597281955	0.004174518894496283	transcription factor activity, RNA polymerase II transcription factor binding;RNA polymerase II transcription coactivator activity;transcriptional repressor activity, RNA polymerase II transcription factor binding;transcriptional activator activity, RNA polymerase II transcription factor binding;RNA polymerase II transcription cofactor activity;transcriptional repressor activity, RNA polymerase I…
2.969524870473746	0.004876105843337032	transcriptional activator activity, RNA polymerase II distal enhancer sequence-specific binding;transcription factor activity, RNA polymerase II distal enhancer sequence-specific binding;enhancer sequence-specific DNA binding;RNA polymerase II distal enhancer sequence-specific DNA binding;enhancer binding
2.4968711929010516	0.005255902357438788	regulation of apoptotic process;apoptotic process;negative regulation of cell death;negative regulation of apoptotic process;negative regulation of programmed cell death;programmed cell death;regulation of programmed cell death;cell death;regulation of cell death
3.44388619346122	0.005356184297658704	peripheral nervous system neuron differentiation;spinal cord motor neuron cell fate specification;peripheral nervous system development;peripheral nervous system neuron development
3.6239369385179896	0.005387466835102225	core promoter sequence-specific DNA binding;RNA polymerase II core promoter sequence-specific DNA binding;core promoter binding
11.939264297839621	0.005921253206562636	embryonic skeletal system development;regionalization;embryonic morphogenesis;organ morphogenesis;embryonic organ development;skeletal system morphogenesis;anterior/posterior pattern specification;pattern specification process;in utero embryonic development;chordate embryonic development;embryonic organ morphogenesis;embryo development ending in birth or egg hatching;embryonic skeletal system mor…
2.8275859430174988	0.007273582243511138	central nervous system segmentation;rhombomere development;brain segmentation;rhombomere 3 development
2.9056381212592837	0.007276794255192931	erythrocyte differentiation;myeloid cell homeostasis;erythrocyte homeostasis;myeloid cell differentiation;homeostasis of number of cells;regulation of erythrocyte differentiation
2.026239882962853	0.009414496729973026	AT DNA binding
4.617187580038049	0.009564710429528955	retina development in camera-type eye;eye development;camera-type eye development;sensory organ development
1.9872868466126479	0.01029837079039427	HECT domain binding
3.168895404802635	0.010751579625727302	pituitary gland development;endocrine system development;diencephalon development
1.9259614788492714	0.011902786004534809	PML body
2.461678327110248	0.013653407484814242	MLL1/2 complex;MLL1 complex;histone methyltransferase complex;methyltransferase complex
1.8557339644699744	0.013952234191415502	unfolded protein binding
2.948224678118403	0.014369300192658637	ribonucleoprotein complex subunit organization;ribonucleoprotein complex assembly;ribonucleoprotein complex biogenesis;cellular macromolecular complex assembly
3.6432049071645913	0.014524590814458883	regulation of translation;negative regulation of cellular amide metabolic process;ribosome;negative regulation of translation;peptide biosynthetic process;organonitrogen compound biosynthetic process;regulation of cellular amide metabolic process;peptide metabolic process;amide biosynthetic process;cellular amide metabolic process;translation;organonitrogen compound metabolic process;posttranscri…
2.2325395216152293	0.014708150910253789	histone binding;methylated histone binding
2.418293998242707	0.015679974580630474	regulation of cell proliferation;negative regulation of cell proliferation
3.261615351620902	0.016071449737992825	forelimb morphogenesis;odontogenesis;limb morphogenesis;embryonic limb morphogenesis;appendage morphogenesis;proximal/distal pattern formation;embryonic appendage morphogenesis;embryonic digit morphogenesis;embryonic hindlimb morphogenesis;limb development;appendage development;hindlimb morphogenesis;embryonic forelimb morphogenesis
1.8088599440240316	0.01617020077701856	single-stranded DNA binding
1.7820741724657099	0.016894905515976607	protein folding
3.2450583385155904	0.018864519319816978	regulation of cell proliferation;cell proliferation;positive regulation of cell proliferation
1.8273921647580058	0.019046202486428476	muscle tissue development;skeletal muscle tissue development;muscle organ development;striated muscle tissue development;muscle structure development;skeletal muscle cell differentiation;skeletal muscle organ development
1.8588631352157465	0.019672634355820486	cardiovascular system development;blood vessel morphogenesis;angiogenesis;vasculature development;blood vessel development;anatomical structure formation involved in morphogenesis;circulatory system development
1.7041135181548908	0.019764924676900265	late viral transcription
1.6820442452412128	0.020827455901802207	spleen development
1.789863706822515	0.020867538849576883	cell maturation;developmental maturation
1.7028913349078445	0.021209018460217267	uterus development
2.0372232864578623	0.022112917841831347	glossopharyngeal nerve morphogenesis;cartilage development;thyroid gland development;glossopharyngeal nerve development;cranial nerve morphogenesis
2.1216606746186906	0.022660709126145012	NuRD complex;transcriptional repressor complex;CHD-type complex;SWI/SNF superfamily-type complex;histone deacetylase complex;nuclear transcriptional repressor complex
1.9752352677606557	0.02269256248251216	stem cell differentiation
1.6443850703887857	0.022792145306387818	protein domain specific binding
1.6418594693614188	0.02289082296015502	DNA binding, bending
1.628228256076416	0.02353880113603204	motor neuron axon guidance
1.6269753156237574	0.023617681245101902	histone acetyltransferase binding
1.6420167039038103	0.02372030258982298	pre-mRNA binding
2.7798444181589548	0.02583362515289632	spinal cord motor neuron differentiation;ventral spinal cord development;spinal cord dorsal/ventral patterning;cell fate specification;cell fate commitment involved in pattern specification;spinal cord motor neuron cell fate specification;ventral spinal cord interneuron fate commitment;central nervous system neuron differentiation;spinal cord development;cell fate commitment;neuron fate commitmen…
1.834836579508482	0.025870673825064333	cellular response to light stimulus;response to radiation;cellular response to UV;cellular response to abiotic stimulus;response to abiotic stimulus;response to UV;response to light stimulus;cellular response to radiation
1.8036895583389045	0.0273009974061857	stem cell population maintenance;maintenance of cell number;somatic stem cell population maintenance
1.6437636306249535	0.027753931496687628	protein heterodimerization activity;protein dimerization activity
1.5133551046123106	0.030668635336798634	SMAD protein signal transduction
1.5826783466499035	0.03156644251894601	segment specification
1.4991531826924225	0.03168520060622861	sclerotome development
1.5014038958522915	0.032032319818308674	response to estradiol
1.5677614232394155	0.03340990103473719	hypothalamus development;hypothalamus cell differentiation;hypothalamus cell migration
1.8953877969787776	0.033817541545795506	7SK snRNA binding;cyclin-dependent protein serine/threonine kinase regulator activity;snRNA binding
1.8800269045439777	0.03481538226787055	DNA recombination;DNA metabolic process;cellular response to DNA damage stimulus;DNA repair
1.59037492214275	0.035756183380494966	cartilage development;connective tissue development
2.2824451264478838	0.0364049103789974	preganglionic parasympathetic fiber development;trigeminal nerve development;facial nerve structural organization;nerve development;innervation;parasympathetic nervous system development;cranial nerve structural organization;autonomic nervous system development;facial nerve morphogenesis;anatomical structure arrangement;facial nerve development;cranial nerve development;cranial nerve morphogenesis
1.49571227698851	0.03657297526588407	nuclear euchromatin;euchromatin
1.5812789264040517	0.03706567186123613	ovarian follicle development;female gonad development;ovulation cycle process;ovulation cycle;rhythmic process;development of primary female sexual characteristics;female sex differentiation
1.439859289540861	0.038178888283917925	heterochromatin assembly;heterochromatin organization
2.5669901810865325	0.03972908870782834	nephron development;renal system development;positive regulation of kidney development;regulation of branching involved in ureteric bud morphogenesis;positive regulation of branching involved in ureteric bud morphogenesis;tissue morphogenesis;epithelium development;kidney epithelium development;metanephric mesenchyme development;nephron epithelium morphogenesis;tube morphogenesis;cell proliferati…
1.4715289363710253	0.039979239384135744	histone H3-K27 methylation;histone H3-K27 trimethylation
2.2172275181348757	0.04151188755711647	epithelial cell differentiation;epithelial cell development;epithelium development
1.3406753856838227	0.045642910793847455	histone methyltransferase binding
2.761211612273775	0.0458090744480805	camera-type eye morphogenesis;sensory organ morphogenesis;eye morphogenesis
1.452435325406687	0.04655605562299174	ubiquitin-like protein binding;polyubiquitin binding;K63-linked polyubiquitin binding;ubiquitin binding
1.9569973910853211	0.04701860535876552	intracellular steroid hormone receptor signaling pathway;steroid hormone mediated signaling pathway;response to endogenous stimulus;estrogen receptor binding;intracellular estrogen receptor signaling pathway;response to hormone;cellular response to hormone stimulus;steroid hormone receptor binding;nuclear hormone receptor binding;cellular response to lipid;response to oxygen-containing compound;i…
2.1189417441429934	0.047584053308844826	DNA packaging complex;gene silencing;chromatin silencing;regulation of gene expression, epigenetic;nuclear nucleosome;nucleosome;protein-DNA complex;gene silencing by RNA;negative regulation of gene expression, epigenetic
23.230254773161548	0.04783282505605056	cellular macromolecule metabolic process;single-organism process;response to stress;nucleic acid-templated transcription;regulation of cellular process;gene expression;intracellular organelle;RNA biosynthetic process;regulation of cellular metabolic process;regulation of transcription, DNA-templated;single-organism cellular process;regulation of macromolecule biosynthetic process;protein binding;…
1.3324570725746117	0.04785745759671662	regulation of cytoplasmic translation;negative regulation of cytoplasmic translation;cytoplasmic translation
