# Supplementary material for: Profiling of Human Molecular Pathways Affected by Retrotransposons at the Level of Regulation by Transcription Factor Proteins
Source: Front Immunol. 2018 Jan 30;9:30. doi: 10.3389/fimmu.2018.00030 (PMC5797644; doi:10.3389/fimmu.2018.00030)
Supplement: Table S9 — Comparison of NPII for all and young REs. [file Table_9.xlsx]

## Sheet: All REs
Pathway name	NPII
reactome_Unwinding_of_DNA_Main_Pathway	1.42148
KEGG_alpha_Linolenic_acid_metabolism_Main_Pathway	1.40549
biocarta_role_of_mitochondria_in_apoptotic_signaling_Main_Pathway	1.38528
reactome_Miscellaneous_substrates_Main_Pathway	1.36461
reactome_MicroRNA_miRNA_biogenesis_Main_Pathway	1.35408
KEGG_Linoleic_acid_metabolism_Main_Pathway	1.3524
reactome_Rev_mediated_nuclear_export_of_HIV_RNA_Main_Pathway	1.35128
biocarta_role_of_ran_in_mitotic_spindle_regulation_Main_Pathway	1.33879
reactome_Regulation_of_signaling_by_CBL_Main_Pathway	1.33051
Chemokine_Pathway_Cell_Activation	1.33045
reactome_SLBP_Dependent_Processing_of_Replication_Dependent_Histone_Pre_mRNAs_Main_Pathway	1.31944
reactome_SLBP_independent_Processing_of_Histone_Pre_mRNAs_Main_Pathway	1.31328
NCI_IL3_mediated_signaling_events_Main_Pathway	1.30612
reactome_NEP_NS2_Interacts_with_the_Cellular_Export_Machinery_Main_Pathway	1.2861
NCI_Signaling_events_mediated_by_focal_adhesion_kinase_Pathway_(negative_regulation_of_cell_adhesion_involved_in_substrate_bound_cell_migration)	1.2858
noradrenaline_and_adrenaline_degradation	1.2845
reactome_The_activation_of_arylsulfatases_Main_Pathway	1.28088
VEGF_Pathway_Gene_Expression_and_Cell_Proliferation_via_MAPK7	1.27697
reactome_Basigin_interactions_Main_Pathway	1.26856
biocarta_how_does_salmonella_hijack_a_cell_Main_Pathway	1.26809
biocarta_how_does_salmonella_hijack_a_cell_Pathway_(lamellipodium_assembly)	1.26809
reactome_CYP2E1_reactions_Main_Pathway	1.26756
reactome_Nuclear_import_of_Rev_protein_Main_Pathway	1.26147
NCI_ATM_Pathway_(G1_S_transition_checkpoint)	1.2604
reactome_Xenobiotics_Main_Pathway	1.26
reactome_snRNP_Assembly_Main_Pathway	1.25837
reactome_Nef_mediated_downregulation_of_MHC_class_I_complex_cell_surface_expression_Main_Pathway	1.25344
NCI_PDGFR_beta_signaling_Pathway_(cell_migration)	1.25014
KEGG_Selenocompound_metabolism_Main_Pathway	1.24798
biocarta_mechanism_of_protein_import_into_the_nucleus_Main_Pathway	1.24541
NCI_Validated_transcriptional_targets_of_TAp63_isoforms_Pathway_(Pathway_degradation_of_TP63)	1.24495
KEGG_Ether_lipid_metabolism_Main_Pathway	1.24426
NCI_Signaling_mediated_by_p38_gamma_and_p38_delta_Main_Pathway	1.24246
reactome_Removal_of_the_Flap_Intermediate_Main_Pathway	1.24154
reactome_Transport_of_Ribonucleoproteins_into_the_Host_Nucleus_Main_Pathway	1.23811
NCI_BARD1_signaling_events_Pathway_(protein_ubiquitination)	1.23703
KEGG_Arachidonic_acid_metabolism_Main_Pathway	1.23563
KEGG_Glycosphingolipid_biosynthesis_globo_series_Main_Pathway	1.23504
reactome_Prolactin_receptor_signaling_Main_Pathway	1.23033
reactome_RIG_I_MDA5_mediated_induction_of_IFN_alpha_beta_pathways_Main_Pathway	1.23004
HGF_Pathway_Regulation_of_Cytoskeleton_Cell_Polarity_and_Cell_Motility	1.22793
reactome_Regulation_of_Glucokinase_by_Glucokinase_Regulatory_Protein_Main_Pathway	1.22775
reactome_Transport_of_the_SLBP_Dependant_Mature_mRNA_Main_Pathway	1.22685
NCI_Arf6_downstream_Main_Pathway	1.22249
reactome_Nuclear_Pore_Complex_NPC_Disassembly_Main_Pathway	1.22188
reactome_Transport_of_the_SLBP_independent_Mature_mRNA_Main_Pathway	1.22171
KEGG_Glutathione_metabolism_Main_Pathway	1.22032
NCI_Validated_transcriptional_targets_of_TAp63_isoforms_Pathway_(Metastasis)	1.21956
cAMP_Pathway_Protein_Retention	1.21913
Ras_Pathway_Golgi_Trafficking_and_Vesicle_Formation	1.21843
biocarta_integrin_signaling_Main_Pathway	1.21755
phospholipases	1.21628
NCI_S1P4_Main_Pathway	1.20865
reactome_Cytosolic_sensors_of_pathogen_associated_DNA_Main_Pathway	1.20825
NCI_DNA_PK_pathway_in_nonhomologous_end_joining_Pathway_(V_D_J_recombination)	1.20761
reactome_Activation_of_the_pre_replicative_complex_Main_Pathway	1.20695
L-kynurenine_degradation	1.20639
reactome_Fatty_acids_Main_Pathway	1.20391
reactome_Vpr_mediated_nuclear_import_of_PICs_Main_Pathway	1.20291
NCI_Alpha_synuclein_signaling_Pathway_(Pathway_negative_regulation_of_transcription_via_TOR1A_SNCA_STUB1_FKBP1A)	1.20278
NCI_Alpha_synuclein_signaling_Pathway_(Pathway_positive_regulation_of_gene_specific_transcription_via_TOR1A_SNCA_FKBP1A_STUB1)	1.20278
NCI_Alpha_synuclein_signaling_Pathway_(protein_targeting_to_lysosome)	1.20278
IL-10_Pathway_Translational_Modulation	1.20207
KEGG_Non_homologous_end_joining_Main_Pathway	1.19898
NCI_S1P1_Pathway_(receptor_internalization)	1.19703
reactome_Polymerase_switching_Main_Pathway	1.19554
reactome_Polymerase_switching_on_the_C_strand_of_the_telomere_Main_Pathway	1.19554
NCI_Integrin_linked_kinase_signaling_Pathway_(DNA_biosynthetic_process)	1.19386
reactome_Toll_Like_Receptor_4_TLR4_Cascade_Main_Pathway	1.19215
reactome_Removal_of_the_Flap_Intermediate_from_the_C_strand_Main_Pathway	1.18722
KEGG_Primary_immunodeficiency_Main_Pathway	1.18696
KEGG_Staphylococcus_aureus_infection_Main_Pathway	1.18664
biocarta_hiv_1_nef_negative_effector_of_fas_and_tnf_Pathway_(Pathway_degradation_of_CASP8_BIRC2_APAF1)	1.18374
reactome_E2F_mediated_regulation_of_DNA_replication_Main_Pathway	1.18293
reactome_G1_S_Specific_Transcription_Main_Pathway	1.18293
mTOR_Pathway_Translation_Elongation	1.18248
NCI_Sumoylation_by_RanBP2_regulates_transcriptional_repression_Main_Pathway	1.17945
NCI_CDC42_signaling_events_Pathway_(retrograde_vesicle_mediated_transport_Golgi_to_ER)	1.17823
reactome_Transport_of_Mature_mRNA_Derived_from_an_Intronless_Transcript_Main_Pathway	1.17693
NCI_Alpha_synuclein_signaling_Pathway_(neuron_apoptosis)	1.17651
reactome_Mismatch_repair_MMR_directed_by_MSH2_MSH6_MutSalpha__Main_Pathway	1.17641
reactome_Initial_triggering_of_complement_Main_Pathway	1.17437
superpathway_of_tryptophan_utilization	1.17358
NCI_Aurora_B_signaling_Pathway_(cytokinesis)	1.17353
reactome_mRNA_decay_by_3_to_5_exoribonuclease_Main_Pathway	1.17164
NCI_Nongenotropic_Androgen_signaling_Pathway_(apoptosis)	1.17155
reactome_Dual_incision_reaction_in_GG_NER_Main_Pathway	1.17109
reactome_Formation_of_incision_complex_in_GG_NER_Main_Pathway	1.17109
reactome_Detoxification_of_Reactive_Oxygen_Species_Main_Pathway	1.16927
KEGG_Taurine_and_hypotaurine_metabolism_Main_Pathway	1.1679
reactome_IRAK2_mediated_activation_of_TAK1_complex_Main_Pathway	1.16731
reactome_IRAK2_mediated_activation_of_TAK1_complex_upon_TLR7_8_or_9_stimulation_Main_Pathway	1.16731
NAD_ide_novoi_biosynthesis	1.16567
NCI_Alpha_synuclein_signaling_Pathway_(cell_death)	1.16478
NCI_Alpha_synuclein_signaling_Pathway_(proteasomal_ubiquitin_dependent_protein_catabolic_process)	1.16478
KEGG_Vitamin_digestion_and_absorption_Main_Pathway	1.16444
NCI_ATM_Main_Pathway	1.16435
NCI_ATR_signaling_Pathway_(response_to_G2_M_transition_DNA_damage_checkpoint_signal)	1.16374
NCI_ATR_signaling_Main_Pathway	1.16321
VEGF_Pathway_Prostaglandin_Production	1.163
KEGG_Homologous_recombination_Main_Pathway	1.1623
reactome_Classical_antibody_mediated_complement_activation_Main_Pathway	1.16201
reactome_Signal_transduction_by_L1_Main_Pathway	1.16166
reactome_Inhibition_of_replication_initiation_of_damaged_DNA_by_RB1_E2F1_Main_Pathway	1.16159
reactome_Viral_Messenger_RNA_Synthesis_Main_Pathway	1.16152
KEGG_DNA_replication_Main_Pathway	1.16139
NCI_EPHA_forward_signaling_Pathway_(proteasomal_ubiquitin_dependent_protein_catabolic_process)	1.16123
reactome_Interleukin_2_signaling_Main_Pathway	1.16084
reactome_DAP12_interactions_Main_Pathway	1.1604
NCI_TCR_signaling_in_naive_CD4_T_cells_Pathway_(proteasomal_ubiquitin_dependent_protein_catabolic_process)	1.16025
NCI_ATR_signaling_Pathway_(Pathway_negative_regulation_of_transcription_during_mitosis_via_CHEK1)	1.15882
reactome_Regulation_of_IFNA_signaling_Main_Pathway	1.15882
reactome_Activation_of_ATR_in_response_to_replication_stress_Main_Pathway	1.15875
reactome_Pyrimidine_catabolism_Main_Pathway	1.15872
NCI_TRAIL_signaling_Main_Pathway	1.15847
Rac1_Signaling	1.15817
Chemokine_Pathway_Gene_Expression_and_Apoptosis_via_ELK1	1.15795
NCI_Nectin_adhesion_Main_Pathway	1.15451
biocarta_signal_transduction_through_il1r_Pathway_(Pathway_protein_ubiquitination_of_CHUK_PEBP1)	1.15351
reactome_RNA_Polymerase_III_Chain_Elongation_Main_Pathway	1.15323
reactome_ABC_family_proteins_mediated_transport_Main_Pathway	1.15322
NCI_ATR_signaling_Pathway_(regulation_of_double_strand_break_repair_via_homologous_recombination)	1.1528
reactome_RNA_Pol_II_CTD_phosphorylation_and_interaction_with_CE_Main_Pathway	1.15024
reactome_Cobalamin_Cbl_vitamin_B12_transport_and_metabolism_Main_Pathway	1.14979
BRCA1_Pathway_Homologous_Recombination_Repair	1.14933
NCI_S1P3_Main_Pathway	1.14745
KEGG_Glycine_serine_and_threonine_metabolism_Main_Pathway	1.14511
biocarta_y_branching_of_actin_filaments_Main_Pathway	1.14457
reactome_HIV_Transcription_Initiation_Main_Pathway	1.1441
reactome_RNA_Polymerase_II_HIV_Promoter_Escape_Main_Pathway	1.1441
reactome_RNA_Polymerase_II_Promoter_Escape_Main_Pathway	1.1441
reactome_RNA_Polymerase_II_Transcription_Initiation_And_Promoter_Clearance_Main_Pathway	1.1441
reactome_RNA_Polymerase_II_Transcription_Initiation_Main_Pathway	1.1441
reactome_RNA_Polymerase_II_Transcription_Pre_Initiation_And_Promoter_Opening_Main_Pathway	1.1441
reactome_Transcription_of_the_HIV_genome_Main_Pathway	1.1441
Mitochondrial_Apoptosis_Pathway_Apoptosis	1.14266
reactome_mRNA_Capping_Main_Pathway	1.14249
reactome_Class_A_1_Rhodopsin_like_receptors__Main_Pathway	1.14174
NCI_Signaling_events_mediated_by_VEGFR1_and_VEGFR2_Pathway_(focal_adhesion_assembly)	1.14155
NCI_PDGFR_beta_signaling_Pathway_(chemotaxis)	1.14074
NCI_S1P1_Main_Pathway	1.14036
reactome_Polo_like_kinase_mediated_events_Main_Pathway	1.14006
reactome_Tryptophan_catabolism_Main_Pathway	1.13944
biocarta_role_of_pi3k_subunit_p85_in_regulation_of_actin_organization_and_cell_migration_Main_Pathway	1.13791
KEGG_Nucleotide_excision_repair_Main_Pathway	1.1374
biocarta_melanocyte_development_and_pigmentation_Main_Pathway	1.13726
NCI_Signaling_events_mediated_by_VEGFR1_and_VEGFR2_Pathway_(cell_proliferation)	1.13533
reactome_CD28_dependent_Vav1_Main_Pathway	1.13388
reactome_Respiratory_electron_transport_Main_Pathway	1.13233
NCI_Integrin_linked_kinase_signaling_Pathway_(centrosome_localization)	1.13193
melatonin_degradation_I	1.13159
NCI_JNK_signaling_in_the_CD4_TCR_Main_Pathway	1.1305
reactome_Glycosphingolipid_metabolism_Main_Pathway	1.12978
biocarta_toll_like_receptor_Pathway_(Pathway_protein_ubiquitination_of_CHUK_MAP3K1)	1.1297
superpathway_of_melatonin_degradation	1.12936
reactome_Citric_acid_cycle_TCA_cycle__Main_Pathway	1.12899
reactome_Oxygen_dependent_proline_hydroxylation_of_Hypoxia_inducible_Factor_Alpha_Main_Pathway	1.12872
biocarta_regulation_of_splicing_through_sam68_Main_Pathway	1.12843
NCI_Alpha_synuclein_signaling_Main_Pathway	1.12826
RANK_Signaling_in_Osteoclasts_Pathway_Inhibition_of_Death	1.128
ERK_Signaling_Pathway_EGFR_signaling	1.12771
KEGG_Basal_transcription_factors_Main_Pathway	1.1273
reactome_Repair_synthesis_for_gap_filling_by_DNA_polymerase_in_TC_NER_Main_Pathway	1.12727
reactome_Repair_synthesis_of_patch_27_30_bases_long_by_DNA_polymerase_Main_Pathway	1.12727
gamma-linolenate_biosynthesis	1.12706
reactome_Sema4D_induced_cell_migration_and_growth_cone_collapse_Main_Pathway	1.127
KEGG_RNA_polymerase_Main_Pathway	1.12668
NCI_BARD1_signaling_events_Main_Pathway	1.12651
reactome_Formation_of_Senescence_Associated_Heterochromatin_Foci_SAHF__Main_Pathway	1.12648
reactome_Mismatch_repair_MMR_directed_by_MSH2_MSH3_MutSbeta__Main_Pathway	1.12632
KEGG_Apoptosis_Main_Pathway	1.12628
UTP_and_CTP_ide_novoi_biosynthesis	1.12627
glutathione-mediated_detoxification	1.12505
reactome_Transcription_coupled_NER_TC_NER__Main_Pathway	1.12496
biocarta_how_progesterone_initiates_the_oocyte_maturation_Pathway_(oocyte_maturation)	1.12367
biocarta_cdk_regulation_of_dna_replication_Main_Pathway	1.1229
reactome_Branched_chain_amino_acid_catabolism_Main_Pathway	1.12279
biocarta_apoptotic_signaling_in_response_to_dna_damage_Main_Pathway	1.12149
reactome_Transport_of_Mature_mRNA_derived_from_an_Intron_Containing_Transcript_Main_Pathway	1.12104
NCI_Osteopontin_mediated_events_Pathway_(bone_resorption)	1.12079
reactome_DSCAM_interactions_Main_Pathway	1.12019
reactome_Synthesis_of_Leukotrienes_LT_and_Eoxins_EX__Main_Pathway	1.12008
reactome_ERKs_are_inactivated_Main_Pathway	1.11997
biocarta_regulation_of_eif2_Main_Pathway	1.11889
NCI_Caspase_Cascade_in_Apoptosis_Pathway_(apoptosis)	1.11853
biocarta_induction_of_apoptosis_through_dr3_and_dr4_5_death_receptors_Pathway_(Pathway_degradation_of_CASP3_CASP10_CASP10)	1.11796
reactome_Iron_uptake_and_transport_Main_Pathway	1.11768
biocarta_cell_cycle_g2_m_checkpoint_Main_Pathway	1.11704
TCA_cycle	1.11643
Chemokine_Ligand_2_Signaling	1.11614
reactome_PECAM1_interactions_Main_Pathway	1.11549
leucine_degradation	1.11528
adenosine_ribonucleotides_ide_novoi_biosynthesis	1.1145
NCI_CXCR3_mediated_signaling_events_Pathway_(cell_proliferation)	1.11435
TYROBP_Signaling_in_Natural_Killer_Cells	1.11435
reactome_Interaction_With_The_Zona_Pellucida_Main_Pathway	1.11329
MAPK_Signaling_Pathway_Cell_Motility_Inflammation_Apoptosis_Osmoregulation	1.11284
reactome_Mitotic_Prometaphase_Main_Pathway	1.11273
biocarta_induction_of_apoptosis_through_dr3_and_dr4_5_death_receptors_Main_Pathway	1.11269
KEGG_RNA_transport_Main_Pathway	1.11159
reactome_Phagosomal_maturation_early_endosomal_stage__Main_Pathway	1.11153
reactome_Generation_of_second_messenger_molecules_Main_Pathway	1.11074
biocarta_role_of_brca1_brca2_and_atr_in_cancer_susceptibility_Main_Pathway	1.10994
reactome_Dual_incision_reaction_in_TC_NER_Main_Pathway	1.10967
reactome_Formation_of_transcription_coupled_NER_TC_NER_repair_complex_Main_Pathway	1.10967
reactome_Kinesins_Main_Pathway	1.1095
NCI_mTOR_signaling_Pathway_(Pathway_rRNA_transcription_via_RRN3)	1.10872
biocarta_il_2_receptor_beta_chain_in_t_cell_activation_Pathway_(apoptosis)	1.10843
NCI_Hypoxic_and_oxygen_homeostasis_regulation_of_HIF_1_alpha_Main_Pathway	1.10787
Regulation_of_Cell_Migration_by_Platelet-derived_Growth_Factors	1.10715
biocarta_ucalpain_and_friends_in_cell_spread_Main_Pathway	1.10634
dolichyl-diphosphooligosaccharide_biosynthesis	1.10586
nicotine_degradation_IV	1.10569
NCI_Class_I_PI3K_signaling_events_mediated_by_Akt_Pathway_(cell_survival)	1.10567
cAMP_Pathway_Gene_Expression_via_NFKB2_CREBBP_ELK1	1.10503
KEGG_Oxidative_phosphorylation_Main_Pathway	1.10398
KEGG_Folate_biosynthesis_Main_Pathway	1.10397
biocarta_erk_and_pi_3_kinase_are_necessary_for_collagen_binding_in_corneal_epithelia_Pathway_(cell_matrix_adhesion)	1.10354
KEGG_Valine_leucine_and_isoleucine_degradation_Main_Pathway	1.10319
biocarta_double_stranded_rna_induced_gene_expression_Main_Pathway	1.10309
reactome_Formation_of_the_Early_Elongation_Complex_Main_Pathway	1.1025
reactome_Formation_of_the_HIV_1_Early_Elongation_Complex_Main_Pathway	1.1025
NCI_Nongenotropic_Androgen_signaling_Pathway_(cell_proliferation)	1.10245
NCI_Signaling_events_mediated_by_focal_adhesion_kinase_Pathway_(cell_migration)	1.10242
KEGG_Butanoate_metabolism_Main_Pathway	1.1018
biocarta_role_of_mal_in_rho_mediated_activation_of_srf_Main_Pathway	1.10135
KEGG_Metabolism_of_xenobiotics_by_cytochrome_P450_Main_Pathway	1.10086
reactome_Endosomal_Vacuolar_Main_Pathway	1.10013
NCI_Urokinase_type_plasminogen_activator_uPA_and_uPAR_mediated_signaling_Main_Pathway	1.09985
Cell_Adhesion_Regulated_by_CDHs	1.09902
IGF1R_Signaling_Pathway_Apoptosis	1.09819
NCI_mTOR_signaling_Pathway_(translational_initiation)	1.09731
KEGG_Pyrimidine_metabolism_Main_Pathway	1.09707
reactome_Resolution_of_Sister_Chromatid_Cohesion_Main_Pathway	1.09683
NCI_FGF_signaling_Main_Pathway	1.09676
KEGG_Cytokine_cytokine_receptor_interaction_Main_Pathway	1.09673
KEGG_Fc_gamma_R_mediated_phagocytosis_Main_Pathway	1.09657
IGF1R_Signaling_Pathway_Protein_Synthesis	1.09627
KEGG_Tryptophan_metabolism_Main_Pathway	1.09619
putrescine_degradation_III	1.09596
superpathway_of_methionine_degradation	1.09581
reactome_Cytosolic_tRNA_aminoacylation_Main_Pathway	1.09577
superpathway_of_pyrimidine_deoxyribonucleoside_salvage	1.09571
reactome_Formation_of_the_ternary_complex_and_subsequently_the_43S_complex_Main_Pathway	1.09568
NCI_N_cadherin_signaling_events_Pathway_(myoblast_differentiation)	1.09432
NCI_DNA_PK_pathway_in_nonhomologous_end_joining_Main_Pathway	1.09426
NCI_DNA_PK_pathway_in_nonhomologous_end_joining_Pathway_(double_strand_break_repair_via_nonhomologous_end_joining)	1.09426
KEGG_Bacterial_invasion_of_epithelial_cells_Main_Pathway	1.09403
Interleukin-8-induced_Cell_Adhesion_and_Migration	1.09387
reactome_ISG15_antiviral_mechanism_Main_Pathway	1.09361
biocarta_sumoylation_by_ranbp2_regulates_transcriptional_repression_Main_Pathway	1.09343
reactome_FCGR_activation_Main_Pathway	1.09293
FCGR3A-mediated_phagocytosis	1.09283
KEGG_Propanoate_metabolism_Main_Pathway	1.09224
reactome_RNA_Polymerase_III_Transcription_Initiation_From_Type_1_Promoter_Main_Pathway	1.09094
NCI_Caspase_Cascade_in_Apoptosis_Pathway_(DNA_fragmentation_during_apoptosis)	1.09031
superpathway_of_pyrimidine_ribonucleotides_ide_novoi_biosynthesis	1.08956
NCI_Netrin_mediated_signaling_events_Main_Pathway	1.08902
NCI_mTOR_signaling_Main_Pathway	1.08887
KEGG_Protein_processing_in_endoplasmic_reticulum_Main_Pathway	1.08876
KEGG_Alanine_aspartate_and_glutamate_metabolism_Main_Pathway	1.08826
NCI_Caspase_Cascade_in_Apoptosis_Pathway_(nuclear_fragmentation_during_apoptosis)	1.08806
reactome_Transferrin_endocytosis_and_recycling_Main_Pathway	1.08683
NCI_EPHA_forward_signaling_Main_Pathway	1.08668
biocarta_oxidative_stress_induced_gene_expression_via_nrf2_Main_Pathway	1.0863
biocarta_aspirin_blocks_signaling_pathway_involved_in_platelet_activation_Pathway_(vasoconstriction)	1.08629
SPP1_Pathway_in_Osteoclasts	1.08622
IGF1R_Signaling_Pathway_Cell_Survival	1.08608
reactome_Transport_of_glucose_and_other_sugars_bile_salts_and_organic_acids_metal_ions_and_amine_compounds_Main_Pathway	1.08594
KEGG_Peroxisome_Main_Pathway	1.08582
KEGG_Mismatch_repair_Main_Pathway	1.08512
FN1_Influence_on_Cell_Motility_via_Integrins	1.08507
reactome_RNA_Polymerase_III_Transcription_Initiation_From_Type_2_Promoter_Main_Pathway	1.08494
KEGG_Primary_bile_acid_biosynthesis_Main_Pathway	1.08481
reactome_HSF1_activation_Main_Pathway	1.08375
NCI_Caspase_Cascade_in_Apoptosis_Pathway_(DNA_repair)	1.08336
NCI_Ephrin_B_reverse_signaling_Pathway_(angiogenesis)	1.0833
NCI_Ephrin_B_reverse_signaling_Pathway_(endothelial_cell_migration)	1.0833
KEGG_Renal_cell_carcinoma_Main_Pathway	1.08293
Glucocorticoid_Receptor_Signaling_Pathway_Histone_Deacetylation	1.0825
BRCA1_Pathway_Mismatch_Repair	1.08246
tRNA_charging	1.08225
KEGG_Sphingolipid_metabolism_Main_Pathway	1.08147
NCI_IL2_mediated_signaling_events_Pathway_(natural_killer_cell_mediated_cytotoxicity)	1.08127
superpathway_of_pyrimidine_deoxyribonucleotides_ide_novoi_biosynthesis	1.08115
KEGG_Hematopoietic_cell_lineage_Main_Pathway	1.08076
STAT3_Pathway_Growth_Arrest_and_Differentiation	1.08059
KEGG_Collecting_duct_acid_secretion_Main_Pathway	1.08055
IL-10_Pathway	1.08026
reactome_Synthesis_of_PIPs_at_the_plasma_membrane_Main_Pathway	1.07991
KEGG_Chronic_myeloid_leukemia_Main_Pathway	1.07964
ATM_Pathway	1.07783
reactome_Translation_initiation_complex_formation_Main_Pathway	1.07748
KEGG_Complement_and_coagulation_cascades_Main_Pathway	1.07723
NCI_TCR_signaling_in_naive_CD8_T_cells_Pathway_(Pathway_regulation_of_survival_gene_product_expression_via_AKT1)	1.07704
reactome_Intrinsic_Pathway_Main_Pathway	1.07674
NCI_HIV_1_Nef_Negative_effector_of_Fas_and_TNF_alpha_Pathway_(Pathway_degradation_of_CASP3_CASP7_CASP6)	1.07672
mucin_core_1_and_core_2_iOi-glycosylation	1.0763
KEGG_Lysine_degradation_Main_Pathway	1.07624
reactome_Negative_regulators_of_RIG_I_MDA5_signaling_Main_Pathway	1.07578
reactome_Acyl_chain_remodelling_of_PC_Main_Pathway	1.07568
reactome_G0_and_Early_G1_Main_Pathway	1.07546
reactome_Ribosomal_scanning_and_start_codon_recognition_Main_Pathway	1.07452
pyrimidine_deoxyribonucleotide_phosphorylation	1.07393
KEGG_Pentose_phosphate_Main_Pathway	1.07379
NCI_PLK1_signaling_events_Pathway_(regulation_of_centriole_centriole_cohesion)	1.07367
Chemotaxis_Driven_by_C5a	1.0736
IL-2_Pathway_Gene_Expression_via_FYN_LYN_RPS6KB1_PTK2B	1.07342
reactome_Regulation_of_cholesterol_biosynthesis_by_SREBP_SREBF__Main_Pathway	1.0734
reactome_Acyl_chain_remodelling_of_PE_Main_Pathway	1.07286
NCI_Insulin_mediated_glucose_transport_Main_Pathway	1.07277
reactome_U12_Dependent_Splicing_Main_Pathway	1.07219
NCI_CXCR4_mediated_signaling_events_Pathway_(cell_adhesion)	1.0716
PTEN_Pathway_Apoptosis	1.07154
reactome_Signaling_by_ERBB2_Main_Pathway	1.07151
reactome_PD_1_signaling_Main_Pathway	1.07139
reactome_RNA_Polymerase_II_Pre_transcription_Events_Main_Pathway	1.07092
reactome_Retrograde_neurotrophin_signalling_Main_Pathway	1.07043
KEGG_Ribosome_biogenesis_in_eukaryotes_Main_Pathway	1.07033
biocarta_induction_of_apoptosis_through_dr3_and_dr4_5_death_receptors_Pathway_(apoptosis)	1.06937
NGF_Pathway_Actin_Polymerization_Neurite_Outgrowth_and_Differentiation	1.06897
KEGG_beta_Alanine_metabolism_Main_Pathway	1.06871
reactome_Abortive_elongation_of_HIV_1_transcript_in_the_absence_of_Tat_Main_Pathway	1.06824
KEGG_Non_alcoholic_fatty_liver_disease_NAFLD__Main_Pathway	1.06817
NCI_E_cadherin_signaling_in_keratinocytes_Pathway_(adherens_junction_organization)	1.06816
biocarta_angiotensin_ii_mediated_activation_of_jnk_pathway_via_pyk2_dependent_signaling_Main_Pathway	1.06785
NCI_PLK1_signaling_events_Pathway_(proteasomal_ubiquitin_dependent_protein_catabolic_process)	1.06777
NCI_PLK1_signaling_events_Pathway_(microtubule_cytoskeleton_organization)	1.06715
NCI_Lissencephaly_gene_LIS1_in_neuronal_migration_and_development_Main_Pathway	1.06674
NCI_Trk_receptor_signaling_mediated_by_the_MAPK_Pathway_(neuron_apoptosis)	1.06654
NCI_BARD1_signaling_events_Pathway_(DNA_repair)	1.06653
reactome_Translocation_of_ZAP_70_to_Immunological_synapse_Main_Pathway	1.06647
KEGG_Phenylalanine_metabolism_Main_Pathway	1.06632
biocarta_ceramide_signaling_Main_Pathway	1.06609
bile_acid_biosynthesis_neutral_pathway	1.06593
biocarta_keratinocyte_differentiation_Pathway_(apoptosis)	1.06589
NCI_CDC42_signaling_events_Pathway_(actin_cytoskeleton_organization)	1.0655
biocarta_role_of_brca1_brca2_and_atr_in_cancer_susceptibility_Pathway_(DNA_replication_termination)	1.06461
superpathway_of_geranylgeranyldiphosphate_biosynthesis_I_via_mevalonate	1.06417
IGF1R_Signaling_Pathway_Cell_Proliferation_Diferentiation_and_Apoptosis	1.06408
3-phosphoinositide_biosynthesis	1.06399
NCI_CXCR3_mediated_signaling_events_Pathway_(cell_adhesion)	1.06395
KEGG_One_carbon_pool_by_folate_Main_Pathway	1.0637
Akt_Signaling_Pathway_Apoptosis	1.06353
NCI_Cellular_roles_of_Anthrax_toxin_Main_Pathway	1.06331
reactome_Tat_mediated_elongation_of_the_HIV_1_transcript_Main_Pathway	1.06243
NCI_Sphingosine_1_phosphate_S1P_Main_Pathway	1.06232
biocarta_regulation_of_bad_phosphorylation_Main_Pathway	1.06209
reactome_Formation_of_HIV_1_elongation_complex_containing_HIV_1_Tat_Main_Pathway	1.06203
KEGG_Asthma_Main_Pathway	1.06202
NCI_FOXA1_transcription_factor_network_Main_Pathway	1.06122
purine_nucleotides_ide_novoi_biosynthesis	1.06086
reactome_Regulation_of_actin_dynamics_for_phagocytic_cup_formation_Main_Pathway	1.06057
KEGG_Arginine_and_proline_metabolism_Main_Pathway	1.06018
reactome_Synthesis_of_bile_acids_and_bile_salts_via_24_hydroxycholesterol_Main_Pathway	1.06012
Mismatch_Repair_in_Eukaryotes_Pathway	1.05962
NCI_Canonical_NF_kappaB_Pathway_(proteasomal_ubiquitin_dependent_protein_catabolic_process)	1.05904
NCI_RAC1_signaling_Pathway_(lamellipodium_assembly)	1.05887
reactome_Role_of_phospholipids_in_phagocytosis_Main_Pathway	1.05863
CCR3_Pathway_in_Eosinophils	1.05858
reactome_Separation_of_Sister_Chromatids_Main_Pathway	1.05835
Erythropoietin_Pathway_Anti-Apoptosis	1.0578
eicosapentaenoate_biosynthesis	1.05752
NCI_Aurora_A_signaling_Pathway_(spindle_assembly)	1.05719
KEGG_Mucin_type_O_Glycan_biosynthesis_Main_Pathway	1.05719
reactome_GPVI_mediated_activation_cascade_Main_Pathway	1.05702
reactome_Antigen_Presentation_Folding_assembly_and_peptide_loading_of_class_I_MHC_Main_Pathway	1.05691
biocarta_lissencephaly_gene_lis1_in_neuronal_migration_and_development_Pathway_(retrograde_axon_cargo_transport)	1.05678
triacylglycerol_degradation	1.05565
NCI_Syndecan_3_mediated_signaling_events_Main_Pathway	1.05552
KEGG_NF_kappa_B_signaling_Main_Pathway	1.05514
CMP_phosphorylation	1.05501
reactome_RNA_Polymerase_III_Transcription_Initiation_From_Type_3_Promoter_Main_Pathway	1.05495
Akt_Signaling_Pathway_Blood_cell_differentiation	1.05463
KEGG_Terpenoid_backbone_biosynthesis_Main_Pathway	1.05384
KEGG_Histidine_metabolism_Main_Pathway	1.05376
superpathway_of_cholesterol_biosynthesis	1.05375
Akt_Signaling_Pathway_Blocks_Apoptosis	1.05371
NCI_p73_transcription_factor_network_Pathway_(apoptosis)	1.05368
NCI_Role_of_Calcineurin_dependent_NFAT_signaling_in_lymphocytes_Main_Pathway	1.05345
reactome_Sialic_acid_metabolism_Main_Pathway	1.05341
reactome_MHC_class_II_antigen_presentation_Main_Pathway	1.05334
NCI_Regulation_of_p38_alpha_and_p38_beta_Main_Pathway	1.05301
NCI_Regulation_of_p38_alpha_and_p38_beta_Pathway_(positive_regulation_of_innate_immune_response)	1.05301
STAT3_Pathway	1.05296
NCI_p38_MAPK_signaling_Main_Pathway	1.05288
p53_Signaling_Pathway_DNA_Repair	1.05283
KEGG_Regulation_of_autophagy_Main_Pathway	1.05282
biocarta_toll_like_receptor_Main_Pathway	1.05261
reactome_Formation_of_HIV_elongation_complex_in_the_absence_of_HIV_Tat_Main_Pathway	1.05235
reactome_Formation_of_RNA_Pol_II_elongation_complex_Main_Pathway	1.05235
reactome_Interleukin_1_signaling_Main_Pathway	1.05231
reactome_RNA_Polymerase_II_Transcription_Elongation_Main_Pathway	1.05215
NCI_IL5_mediated_signaling_events_Main_Pathway	1.05144
reactome_Cholesterol_biosynthesis_Main_Pathway	1.05139
ATM_Pathway_G2-Mitosis_progression	1.05138
ATM_Pathway_G2_M_Checkpoint_Arrest	1.05138
NCI_PLK1_signaling_events_Pathway_(spindle_assembly)	1.05087
TRAF_Pathway	1.05045
NCI_Class_I_PI3K_signaling_events_mediated_by_Akt_Pathway_(G1_S_transition_of_mitotic_cell_cycle)	1.05018
Chemotaxis_Driven_by_IL-8_and_LTB4	1.05006
p53_Signaling_Pathway_Exosome_Mediated_Secretion	1.04957
NCI_PLK1_signaling_events_Pathway_(Golgi_organization)	1.04898
NCI_PLK1_signaling_events_Pathway_(regulation_of_mitotic_centrosome_separation)	1.04898
NCI_PLK1_signaling_events_Pathway_(spindle_elongation)	1.04898
Development_of_Immune_Synapse	1.04869
p53_Signaling_Pathway_Inhibition_of_Angiogenesis_and_Metastasis	1.04835
reactome_Interferon_alpha_beta_signaling_Main_Pathway	1.04806
Tight_Junctions	1.04804
TRAF_Pathway_Cell_Survival	1.04799
HIF1Alpha_Pathway_p53_Hypoxia_Pathway	1.04792
PTEN_Pathway_Cell_Survival	1.04788
CDC42_Pathway	1.04746
TRAF_Pathway_Direct_Antimicrobial_Response_and_Cell-Mediated_Immunity_and_Apoptosis_of_Host_Cell	1.04727
reactome_RNA_Polymerase_III_Transcription_Termination_Main_Pathway	1.04718
biocarta_apoptotic_signaling_in_response_to_dna_damage_Pathway_(apoptosis)	1.04656
p53_Signaling_Pathway_Breast_Cancer	1.04654
NCI_PLK1_signaling_events_Pathway_(metaphase_plate_congression)	1.04645
KEGG_Glyoxylate_and_dicarboxylate_metabolism_Main_Pathway	1.04644
Glucocorticoid_Receptor_Signaling_Pathway	1.04617
KEGG_Toxoplasmosis_Main_Pathway	1.0454
pyrimidine_deoxyribonucleotides_biosynthesis_from_CTP	1.04539
pyrimidine_deoxyribonucleotides_ide_novoi_biosynthesis	1.04529
reactome_Tristetraprolin_TTP_destabilizes_mRNA_Main_Pathway	1.04493
Akt_Signaling_Pathway_Tumor_Supression	1.04479
reactome_Synthesis_of_bile_acids_and_bile_salts_via_7alpha_hydroxycholesterol_Main_Pathway	1.04466
reactome_VEGFR2_mediated_vascular_permeability_Main_Pathway	1.04459
reactome_Vif_mediated_degradation_of_APOBEC3G_Main_Pathway	1.04435
reactome_RNA_Polymerase_I_Transcription_Termination_Main_Pathway	1.0442
cholesterol_biosynthesis_I	1.0437
cholesterol_biosynthesis_II_via_2425-dihydrolanosterol	1.0437
cholesterol_biosynthesis_III_via_desmosterol	1.0437
KEGG_Progesterone_mediated_oocyte_maturation_Main_Pathway	1.04365
NCI_ErbB2_ErbB3_signaling_events_Main_Pathway	1.04354
biocarta_role_of_mef2d_in_t_cell_apoptosis_Main_Pathway	1.04343
Akt_Signaling_Pathway_Elevation_of_Glucose_Import	1.043
NGF_Pathway_Gene_Expression_via_MYC_ELK1_CREB3_NFKB2	1.04293
Akt_Signaling_Pathway_JNK_mediated_apoptosis	1.04291
biocarta_vegf_hypoxia_and_angiogenesis_Pathway_(cell_migration)	1.04232
NCI_IL8_and_CXCR2_mediated_signaling_events_Pathway_(Pathway_degradation_of_CXCL8)	1.04225
Cytokine_Network_Pathway	1.04119
NCI_Thromboxane_A2_receptor_signaling_Main_Pathway	1.04116
NCI_E_cadherin_signaling_in_the_nascent_adherens_junction_Pathway_(regulation_of_actin_nucleation)	1.04092
reactome_L1CAM_interactions_Main_Pathway	1.04076
NCI_IL8_and_CXCR2_mediated_signaling_events_Main_Pathway	1.04041
reactome_Chylomicron_mediated_lipid_transport_Main_Pathway	1.0403
p53_Signaling_Pathway_Cell_Growth_Accumulation	1.0403
reactome_Insulin_receptor_recycling_Main_Pathway	1.04026
reactome_Role_of_DCC_in_regulating_apoptosis_Main_Pathway	1.04013
TNF_Signaling_Pathway_Gene_Expression_and_Cell_Survival_via_FOS_NFKB2_JUN_ELK1_ATF6	1.03991
biocarta_nf_kb_signaling_Pathway_(Pathway_protein_ubiquitination_of_CHUK)	1.03969
KEGG_Leishmaniasis_Main_Pathway	1.03948
reactome_Phosphorylation_of_CD3_and_TCR_zeta_chains_Main_Pathway	1.0394
Akt_Signaling_Pathway_Cell_Survival	1.03939
biocarta_proteasome_complex_Main_Pathway	1.03927
biocarta_proteasome_complex_Pathway_(Pathway_degradation_of_PSMA1)	1.03927
NCI_Class_I_PI3K_signaling_events_mediated_by_Akt_Main_Pathway	1.03913
reactome_FCERI_mediated_NF_kB_activation_Main_Pathway	1.03912
NCI_ErbB1_downstream_signaling_Pathway_(ruffle_organization)	1.03881
NCI_PLK1_signaling_events_Pathway_(spindle_stabilization)	1.03864
Akt_Signaling_Pathway_ERK_mediated_apoptosis	1.03855
superpathway_of_purine_nucleotide_salvage	1.03843
reactome_The_canonical_retinoid_cycle_in_rods_twilight_vision__Main_Pathway	1.03828
Akt_Signaling_Pathway_NF-kB_pathway	1.03699
NCI_Class_I_PI3K_signaling_events_mediated_by_Akt_Pathway_(negative_regulation_of_cell_cycle)	1.03651
Akt_Signaling_Pathway_Aggregation_and_Neurodegeneration	1.03641
Integrins_Signaling_in_Natural_Killer_Cells	1.03597
NCI_CXCR3_mediated_signaling_events_Main_Pathway	1.03582
Akt_Signaling_Pathway_AR_mediated_apoptosis	1.03582
KEGG_Pancreatic_cancer_Main_Pathway	1.03569
KEGG_Shigellosis_Main_Pathway	1.03557
mevalonate_pathway	1.03553
valine_degradation	1.03537
reactome_VEGFA_VEGFR2_Pathway_Main_Pathway	1.0352
Akt_Signaling_Pathway_Enhancement_of_Breast_Epithelial	1.03513
Chemotaxis_Driven_by_CCL2	1.03504
cAMP_Pathway_Glycogen_Synthesis	1.03453
NCI_Aurora_A_signaling_Pathway_(protein_catabolic_process)	1.03371
Lipoxins_Influence_on_Cell_Growth_and_Proliferation	1.03369
reactome_The_NLRP3_inflammasome_Main_Pathway	1.03366
reactome_p130Cas_linkage_to_MAPK_signaling_for_integrins_Main_Pathway	1.03363
KEGG_Ubiquitin_mediated_proteolysis_Main_Pathway	1.03341
NCI_PAR4_mediated_thrombin_signaling_events_Main_Pathway	1.03322
reactome_pre_mRNA_splicing_Main_Pathway	1.0331
reactome_Keratan_sulfate_biosynthesis_Main_Pathway	1.03301
reactome_RNA_Polymerase_I_Promoter_Escape_Main_Pathway	1.03259
Akt_Signaling_Pathway_Increased_GLUT4_translocation	1.03258
NCI_mTOR_signaling_Pathway_(lipid_biosynthetic_process)	1.03251
NCI_N_cadherin_signaling_events_Main_Pathway	1.03244
KEGG_Leukocyte_transendothelial_migration_Main_Pathway	1.03229
HIF1Alpha_Pathway	1.03216
NCI_CXCR3_mediated_signaling_events_Pathway_(chemotaxis)	1.03206
Role_of_Rho_GTPases_in_of_Actin_Cytoskeleton_Organization	1.03201
Glucocorticoid_Receptor_Signaling_Pathway_Inflammatory_Cytokines	1.03181
KEGG_Cell_adhesion_molecules_CAMs__Main_Pathway	1.03155
reactome_Mitochondrial_tRNA_aminoacylation_Main_Pathway	1.03153
NCI_PLK1_signaling_events_Pathway_(positive_regulation_of_microtubule_depolymerization)	1.03145
HGF_Pathway_Cell_Adhesion_and_Cell_Migration	1.03144
RANK_Signaling_in_Osteoclasts_Pathway_Resorption	1.03108
NCI_IL2_mediated_signaling_events_Pathway_(positive_regulation_of_cell_cell_adhesion)	1.03092
Erythropoietin_Pathway_Gene_Expression_Neuroprotection_via_NFKB2	1.03086
reactome_PIP3_activates_AKT_signaling_Main_Pathway	1.0305
NCI_PLK1_signaling_events_Pathway_(cytokinesis)	1.0304
D-imyoi-inositol_145-trisphosphate_degradation	1.03035
NCI_PAR1_mediated_thrombin_signaling_events_Pathway_(cAMP_biosynthetic_process)	1.03028
reactome_KSRP_destabilizes_mRNA_Main_Pathway	1.03018
NCI_Validated_nuclear_estrogen_receptor_beta_network_Main_Pathway	1.03011
cAMP_Pathway_Regulation_of_Cytoskeleton	1.03005
reactome_Orc1_removal_from_chromatin_Main_Pathway	1.02994
reactome_SCF_beta_TrCP_mediated_degradation_of_Emi1_Main_Pathway	1.02957
KEGG_Tyrosine_metabolism_Main_Pathway	1.029
Akt_Signaling_Pathway_Genetic_Stability	1.02842
reactome_Eicosanoids_Main_Pathway	1.02834
reactome_Vpu_mediated_degradation_of_CD4_Main_Pathway	1.0283
p53_Signaling_Pathway_Cancer	1.02788
p53_Signaling_Pathway_Gene_Expression_Anti-Apoptosis_via_TP53	1.02788
p53_Signaling_Pathway_Gene_Expression_Cell_Cycle_and_Cell_Growth_via_TP53	1.02788
p53_Signaling_Pathway_Gene_Expression_Cell_Fate_and_Development_via_TP53	1.02788
p53_Signaling_Pathway_Gene_Expression_Cell_Signaling_via_TP53	1.02788
p53_Signaling_Pathway_Gene_Expression_DNA_Replication_and_Repair_via_TP53	1.02788
p53_Signaling_Pathway_Gene_Expression_ECM_and_Adhesion_via_TP53	1.02788
p53_Signaling_Pathway_Gene_Expression_Infection_and_Immune_Response_via_TP53	1.02788
p53_Signaling_Pathway_Normal_Cell_Cycle_Progression	1.02788
KEGG_Other_glycan_degradation_Main_Pathway	1.02747
TRAF_Pathway_Apoptosis	1.02729
Akt_Signaling_Pathway_p73_mediated_apoptosis	1.02729
reactome_IRAK1_recruits_IKK_complex_Main_Pathway	1.02716
reactome_IRAK1_recruits_IKK_complex_upon_TLR7_8_or_9_stimulation_Main_Pathway	1.02716
NCI_PLK1_signaling_events_Main_Pathway	1.02652
NCI_N_cadherin_signaling_events_Pathway_(regulation_of_cell_cell_adhesion)	1.02627
reactome_WNT5A_dependent_internalization_of_FZD2_FZD5_and_ROR2_Main_Pathway	1.02575
KEGG_Toll_like_receptor_signaling_Main_Pathway	1.02571
reactome_Scavenging_of_heme_from_plasma_Main_Pathway	1.0256
BRCA1_Pathway_Chromatin_Remodeling	1.02545
KEGG_Citrate_cycle_TCA_cycle__Main_Pathway	1.02465
biocarta_mcalpain_and_friends_in_cell_motility_Main_Pathway	1.02455
Akt_Signaling_Pathway_Survival_Genes	1.02427
Akt_Signaling_Pathway_Glycogen_Synthesis_and_Apoptosis	1.02416
PTEN_Pathway_DNA_Repair	1.0241
biocarta_atm_signaling_Main_Pathway	1.02404
NCI_Aurora_B_signaling_Main_Pathway	1.02403
KEGG_Pyruvate_metabolism_Main_Pathway	1.02401
NCI_Endogenous_TLR_signaling_Main_Pathway	1.02374
reactome_ERK_MAPK_targets_Main_Pathway	1.02339
reactome_Antigen_processing_Ubiquitination_Proteasome_degradation_Main_Pathway	1.02329
KEGG_Purine_metabolism_Main_Pathway	1.02328
CD40_Pathway	1.02323
reactome_Conversion_from_APC_C_Cdc20_to_APC_C_Cdh1_in_late_anaphase_Main_Pathway	1.02311
EGF_Pathway_Cell_Survival	1.02302
IL-2_Pathway_IL2_Gene_Expression_via_POLR1E_EGR1_HMGA1_ELF1_POU2F1_MYC	1.02281
reactome_Cross_presentation_of_soluble_exogenous_antigens_endosomes__Main_Pathway	1.02248
reactome_E2F_enabled_inhibition_of_pre_replication_complex_formation_Main_Pathway	1.02202
NCI_E_cadherin_signaling_in_the_nascent_adherens_junction_Main_Pathway	1.02191
reactome_Golgi_Associated_Vesicle_Biogenesis_Main_Pathway	1.02185
KEGG_Type_II_diabetes_mellitus_Main_Pathway	1.02164
Cellular_Apoptosis_Pathway_Gene_Expression_FLIP_CIAP2_BFL1_BCL2_via_NFKB2	1.0214
NCI_Atypical_NF_kappaB_Pathway_(Pathway_degradation_of_NFKB1_NFKBIA)	1.02124
adenosine_deoxyribonucleotides_ide_novoi_biosynthesis	1.02121
guanosine_deoxyribonucleotides_ide_novoi_biosynthesis	1.02121
VEGF_Pathway_Cell_Survival	1.02096
reactome_CTLA4_inhibitory_signaling_Main_Pathway	1.02069
NGF_Pathway_Neuronal_Survival	1.02054
reactome_Trafficking_and_processing_of_endosomal_TLR_Main_Pathway	1.02054
CXC_Chemokine_Receptor_Pathway	1.02046
reactome_Pausing_and_recovery_of_Tat_mediated_HIV_elongation_Main_Pathway	1.02032
reactome_Tat_mediated_HIV_elongation_arrest_and_recovery_Main_Pathway	1.02032
NCI_Arf6_trafficking_events_Pathway_(calcium_ion_dependent_exocytosis)	1.02013
Ras_Pathway_Increased_T-cell_Adhesion	1.01994
FLT3_Signaling_Pathway_Transcription_via_ELK3_MAPK12_CREB3_STAT2	1.01975
biocarta_il_2_signaling_Main_Pathway	1.01973
NCI_Beta2_integrin_cell_surface_interactions_Main_Pathway	1.01962
biocarta_endocytotic_role_of_ndk_phosphins_and_dynamin_Pathway_(endocytosis)	1.0196
reactome_NOD1_2_Signaling_Pathway_Main_Pathway	1.01921
NCI_CXCR3_mediated_signaling_events_Pathway_(actin_polymerization_or_depolymerization)	1.01896
Akt_Signaling_Pathway_Acetylation_of_proteins	1.01885
IL-2_Pathway_Apoptosis_Inhibition	1.01871
FLT3_Signaling_Pathway	1.01816
reactome_Recycling_of_bile_acids_and_salts_Main_Pathway	1.01805
Akt_Signaling_Pathway_Cell_Cycle_Progression	1.01788
NCI_IL2_signaling_events_mediated_by_PI3K_Pathway_(cell_proliferation)	1.01773
TNF_Signaling_Pathway	1.01754
KEGG_Nicotinate_and_nicotinamide_metabolism_Main_Pathway	1.0175
biocarta_role_of_erbb2_in_signal_transduction_and_oncology_Main_Pathway	1.01749
reactome_Activation_of_Matrix_Metalloproteinases_Main_Pathway	1.0174
reactome_Retinoid_metabolism_and_transport_Main_Pathway	1.0174
NCI_Signaling_events_mediated_by_VEGFR1_and_VEGFR2_Main_Pathway	1.01724
reactome_CDK_mediated_phosphorylation_and_removal_of_Cdc6_Main_Pathway	1.01716
3-phosphoinositide_degradation	1.01643
reactome_CDT1_association_with_the_CDC6_ORC_origin_complex_Main_Pathway	1.01628
biocarta_akap95_role_in_mitosis_and_chromosome_dynamics_Main_Pathway	1.01589
biocarta_akap95_role_in_mitosis_and_chromosome_dynamics_Pathway_(mitotic_chromosome_condensation)	1.01589
biocarta_akap95_role_in_mitosis_and_chromosome_dynamics_Pathway_(mitotic_chromosome_decondensation)	1.01589
NCI_Downstream_signaling_in_naive_CD8_T_cells_Pathway_(Pathway_regulation_of_survival_gene_product_expression_via_IL2RG)	1.01587
reactome_Platelet_sensitization_by_LDL_Main_Pathway	1.01584
KEGG_Synthesis_and_degradation_of_ketone_bodies_Main_Pathway	1.01577
KEGG_Lysosome_Main_Pathway	1.01574
reactome_L13a_mediated_translational_silencing_of_Ceruloplasmin_expression_Main_Pathway	1.01571
reactome_Formation_of_a_pool_of_free_40S_subunits_Main_Pathway	1.01553
Akt_Signaling_Pathway_NO_production	1.01548
biocarta_tgf_beta_signaling_Main_Pathway	1.01535
CD16_Pathway_in_Natural_Killer_cells	1.01533
Chemokine_Pathway	1.0152
reactome_Synthesis_of_glycosylphosphatidylinositol_GPI__Main_Pathway	1.0147
KEGG_Inflammatory_bowel_disease_IBD__Main_Pathway	1.01406
reactome_Ubiquitin_Mediated_Degradation_of_Phosphorylated_Cdc25A_Main_Pathway	1.01358
biocarta_il_7_signal_transduction_Main_Pathway	1.01358
KEGG_Glycolysis_Gluconeogenesis_Main_Pathway	1.01337
reactome_ER_Phagosome_Main_Pathway	1.01336
cAMP_Pathway_Lipolysis	1.01336
reactome_mRNA_decay_by_5_to_3_exoribonuclease_Main_Pathway	1.0133
MAPK_Signaling_Pathway_Gene_Expression_Cell_Proliferation_Cell_Survival_Tumorigenesis_Differentiation_Development_via_PXN_CREB3_RPS6KA5_RPS6KA6	1.01327
KEGG_Antigen_processing_and_presentation_Main_Pathway	1.01283
Akt_Signaling_Pathway_Proto-Oncogenic_and_RTK-signaling	1.01274
NCI_Regulation_of_Telomerase_Main_Pathway	1.0127
reactome_APC_C_Cdh1_mediated_degradation_of_Cdc20_and_other_APC_C_Cdh1_targeted_proteins_in_late_mitosis_early_G1_Main_Pathway	1.01263
KEGG_Drug_metabolism_cytochrome_P450_Main_Pathway	1.01241
reactome_Downstream_signal_transduction_Main_Pathway	1.0124
reactome_HDL_mediated_lipid_transport_Main_Pathway	1.0124
NCI_Syndecan_3_mediated_signaling_events_Pathway_(limb_bud_formation)	1.01208
reactome_Cyclin_A_B1_associated_events_during_G2_M_transition_Main_Pathway	1.01182
Akt_Signaling_Pathway_Protein_Synthesis	1.01177
reactome_Recycling_pathway_of_L1_Main_Pathway	1.0116
reactome_Autodegradation_of_the_E3_ubiquitin_ligase_COP1_Main_Pathway	1.01135
NCI_Signaling_events_mediated_by_Hepatocyte_Growth_Factor_Receptor_c_Met__Main_Pathway	1.01133
NCI_Nongenotropic_Androgen_signaling_Main_Pathway	1.01129
reactome_Oncogene_Induced_Senescence_Main_Pathway	1.01128
reactome_GTP_hydrolysis_and_joining_of_the_60S_ribosomal_subunit_Main_Pathway	1.01127
KEGG_Spliceosome_Main_Pathway	1.01114
NCI_TNF_receptor_signaling_pathway__Main_Pathway	1.01093
ERK_Signaling_Pathway_Translation	1.01088
retinol_biosynthesis	1.01068
NCI_PLK1_signaling_events_Pathway_(regulation_of_attachment_of_spindle_microtubules_to_kinetochore)	1.01065
NCI_Endogenous_TLR_signaling_Pathway_(regulation_of_apoptosis)	1.01053
NCI_Endogenous_TLR_signaling_Pathway_(regulation_of_cell_proliferation)	1.01053
NCI_Endogenous_TLR_signaling_Pathway_(regulation_of_interleukin_1_beta_production)	1.01053
NCI_ErbB1_downstream_signaling_Main_Pathway	1.01027
PTEN_Pathway_Genomic_Stability	1.0099
reactome_Activation_of_NF_kappaB_in_B_cells_Main_Pathway	1.00978
NCI_IL8_and_CXCR2_mediated_signaling_events_Pathway_(cAMP_biosynthetic_process)	1.00943
NCI_PDGFR_beta_signaling_Pathway_(ruffle_organization)	1.00933
reactome_Butyrate_Response_Factor_1_BRF1_destabilizes_mRNA_Main_Pathway	1.00913
reactome_Negative_regulation_of_FGFR_signaling_Main_Pathway	1.00888
folate_transformations	1.0087
reactome_Elongation_arrest_and_recovery_Main_Pathway	1.00863
reactome_HIV_elongation_arrest_and_recovery_Main_Pathway	1.00863
reactome_Pausing_and_recovery_of_HIV_elongation_Main_Pathway	1.00863
reactome_Regulation_of_ornithine_decarboxylase_ODC__Main_Pathway	1.00861
reactome_Autodegradation_of_Cdh1_by_Cdh1_APC_C_Main_Pathway	1.00856
KEGG_NOD_like_receptor_signaling_Main_Pathway	1.00852
reactome_Degradation_of_beta_catenin_by_the_destruction_complex_Main_Pathway	1.00829
Integrin-based_Cell_Migration_and_Adhesion	1.00828
reactome_APC_C_Cdc20_mediated_degradation_of_Securin_Main_Pathway	1.00814
reactome_Regulation_of_activated_PAK_2p34_by_proteasome_mediated_degradation_Main_Pathway	1.0081
biocarta_influence_of_ras_and_rho_proteins_on_g1_to_s_transition_Main_Pathway	1.00809
VEGF_Pathway	1.0079
isoleucine_degradation	1.0079
biocarta_hypoxia_and_p53_in_the_cardiovascular_system_Main_Pathway	1.00756
biocarta_the_41bb_dependent_immune_response_Main_Pathway	1.00706
NCI_LKB1_signaling_events_Pathway_(Pathway_positive_regulation_of_CREB_transcription_factor_activity_via_CRTC2)	1.00706
biocarta_hiv_1_nef_negative_effector_of_fas_and_tnf_Main_Pathway	1.00698
PTEN_Pathway_Differentiation	1.00666
biocarta_mets_affect_on_macrophage_differentiation_Main_Pathway	1.00661
MAPK_Family_Pathway_Chromatin_Remodelling	1.00653
NGF_Pathway	1.00649
biocarta_transcription_regulation_by_methyltransferase_of_carm1_Main_Pathway	1.00641
p38_Signaling_Pathway_Gene_Expression_Cell_Motility_Inflammation_Apoptosis_Osmoregulation_via_MEF2D_TP53_CREB1_ATF2_JUND_ETV1_NFKB2_AP2A1_MAX_FOSL1_CEBPG_ELK1_CDC25C_JUNB_STAT1_SP1_DDIT3_ELK4_CEBPA	1.00635
NCI_Arf6_trafficking_events_Pathway_(clathrin_coat_assembly)	1.00613
reactome_DCC_mediated_attractive_signaling_Main_Pathway	1.00602
NCI_S1P2_Main_Pathway	1.00589
Notch_Signaling_Pathway_Gene_Expression_Chromatin_Remodeling_via_RBPJ	1.00575
Notch_Signaling_Pathway_Transcription_of_Target_Genes_Hairy_E-SpI_via_RBPJ	1.00575
FGFR_Signaling	1.00545
cAMP_Pathway_Oncogenesis	1.00525
biocarta_the_co_stimulatory_signal_during_t_cell_activation_Main_Pathway	1.00516
biocarta_the_co_stimulatory_signal_during_t_cell_activation_Pathway_(T_cell_activation)	1.00516
NCI_ErbB1_downstream_signaling_Pathway_(cell_proliferation)	1.00507
NCI_Signaling_events_mediated_by_focal_adhesion_kinase_Main_Pathway	1.00453
reactome_APC_C_Cdc20_mediated_degradation_of_Cyclin_B_Main_Pathway	1.00422
KEGG_Phototransduction_Main_Pathway	1.00404
NCI_IL12_mediated_signaling_events_Main_Pathway	1.0038
KEGG_VEGF_signaling_Main_Pathway	1.00341
Akt_Signaling_Pathway_Regulation_of_Cyclic_Nucleotide	1.00337
biocarta_il_4_signaling_Main_Pathway	1.00316
KEGG_Salmonella_infection_Main_Pathway	1.00316
KEGG_Base_excision_repair_Main_Pathway	1.00299
KEGG_Ribosome_Main_Pathway	1.00222
Akt_Signaling_Pathway_NF-kB_dependent_transciption	1.00211
NCI_PDGFR_beta_signaling_Main_Pathway	1.00193
NCI_E_cadherin_signaling_in_keratinocytes_Main_Pathway	1.00184
TSPANs_Influence_on_Integrin-based_Cell_Migration_and_Adhesion	1.00136
reactome_DARPP_32_events_Main_Pathway	1.00111
KEGG_Regulation_of_actin_cytoskeleton_Main_Pathway	1.00092
NCI_Signaling_events_mediated_by_PRL_Main_Pathway	1.00041
KEGG_Chemokine_signaling_Main_Pathway	1.00018
KEGG_Chagas_disease_American_trypanosomiasis__Main_Pathway	0.999603
reactome_Nonsense_Mediated_Decay_NMD_independent_of_the_Exon_Junction_Complex_EJC__Main_Pathway	0.999587
reactome_Synthesis_of_PIPs_at_the_Golgi_membrane_Main_Pathway	0.999489
KEGG_Steroid_biosynthesis_Main_Pathway	0.999453
KEGG_PPAR_signaling_Main_Pathway	0.999452
Caspase_Cascade_Pathway_Activated_Tissue_Trans-glutaminase	0.99927
Mitochondrial_Apoptosis_Pathway	0.9991
reactome_Regulation_of_APC_C_activators_between_G1_S_and_early_anaphase_Main_Pathway	0.998953
reactome_Thrombin_signalling_through_proteinase_activated_receptors_PARs__Main_Pathway	0.998873
reactome_SRP_dependent_cotranslational_protein_targeting_to_membrane_Main_Pathway	0.998646
PTEN_Pathway_Migration	0.998576
biocarta_control_of_skeletal_myogenesis_by_hdac_and_calcium_calmodulin_dependent_kinase_camk__Main_Pathway	0.998498
reactome_O_linked_glycosylation_of_mucins_Main_Pathway	0.997961
KEGG_Jak_STAT_signaling_Main_Pathway	0.997316
HIF1Alpha_Pathway_NOS_Pathway	0.997113
reactome_degradation_of_DVL_Main_Pathway	0.996862
reactome_Viral_mRNA_Translation_Main_Pathway	0.996524
biocarta_trefoil_factors_initiate_mucosal_healing_Main_Pathway	0.996473
biocarta_il_2_receptor_beta_chain_in_t_cell_activation_Main_Pathway	0.996324
IL-2_Pathway	0.996296
reactome_RNA_Polymerase_III_Abortive_And_Retractive_Initiation_Main_Pathway	0.99628
PTEN_Pathway_Synaptic_Transmission	0.996262
KEGG_Adipocytokine_signaling_Main_Pathway	0.996005
Akt_Signaling_Pathway_Neuroprotection	0.995892
NCI_IL2_mediated_signaling_events_Pathway_(T_cell_proliferation)	0.99562
KEGG_Ascorbate_and_aldarate_metabolism_Main_Pathway	0.995381
reactome_Loss_of_Nlp_from_mitotic_centrosomes_Main_Pathway	0.995381
reactome_Loss_of_proteins_required_for_interphase_microtubule_organizationA_from_the_centrosome_Main_Pathway	0.995381
NCI_Fanconi_anemia_Pathway_(regulation_of_double_strand_break_repair_via_homologous_recombination)	0.995
reactome_Regulation_of_Complement_cascade_Main_Pathway	0.994868
KEGG_ABC_transporters_Main_Pathway	0.994745
reactome_Nonsense_Mediated_Decay_NMD_enhanced_by_the_Exon_Junction_Complex_EJC__Main_Pathway	0.9946
reactome_RNA_Polymerase_I_Transcription_Initiation_Main_Pathway	0.994388
biocarta_how_progesterone_initiates_the_oocyte_maturation_Main_Pathway	0.994308
reactome_Eukaryotic_Translation_Termination_Main_Pathway	0.994172
reactome_Transcriptional_regulation_of_white_adipocyte_differentiation_Main_Pathway	0.994107
NCI_FAS_CD95_signaling_Main_Pathway	0.994058
cAMP_Pathway_Fatty_Acid_Metabolism	0.994006
reactome_Phosphorylation_of_the_APC_C_Main_Pathway	0.993805
reactome_Termination_of_O_glycan_biosynthesis_Main_Pathway	0.993707
reactome_Peptide_chain_elongation_Main_Pathway	0.993684
Notch_Signaling_Pathway	0.993487
NCI_Regulation_of_retinoblastoma_protein_Pathway_(proteasomal_ubiquitin_dependent_protein_catabolic_process)	0.993405
NGF_Pathway_Neurite_Outgrowth_and_Differentiation	0.993338
reactome_Activation_of_the_phototransduction_cascade_Main_Pathway	0.992804
reactome_Synthesis_of_bile_acids_and_bile_salts_via_27_hydroxycholesterol_Main_Pathway	0.992765
Akt_Signaling_Pathway_Induction_of_Chromatin_Condensation	0.992748
NCI_RhoA_signaling_Main_Pathway	0.992642
fatty_acid_beta-oxidation_peroxisome	0.9926
biocarta_fmlp_induced_chemokine_gene_expression_in_hmc_1_cells_Main_Pathway	0.99246
reactome_DAP12_signaling_Main_Pathway	0.992283
NCI_Arf1_Main_Pathway	0.992262
NCI_Syndecan_2_mediated_signaling_events_Main_Pathway	0.992115
reactome_Interferon_gamma_signaling_Main_Pathway	0.991972
PTEN_Pathway_Cell_Cycle	0.991565
PTEN_Pathway_Growth	0.991565
reactome_Sphingolipid_de_novo_biosynthesis_Main_Pathway	0.99118
reactome_Regulation_of_KIT_signaling_Main_Pathway	0.991025
biocarta_adp_ribosylation_factor_Main_Pathway	0.990961
reactome_COPI_Mediated_Transport_Main_Pathway	0.990959
NCI_p38_signaling_mediated_by_MAPKAP_kinases_Main_Pathway	0.990947
ITGA4-mediated_Cell_Adhesion_and_Migration	0.990756
NCI_Ephrin_B_reverse_signaling_Pathway_(cell_adhesion)	0.990637
cAMP_Pathway_eNOS_Signaling_Cardiovascular_Homeostasis	0.990581
Gamma-Aminobutyric_Acid_A_Receptor_Pathway	0.990464
biocarta_il_3_signaling_Main_Pathway	0.990317
NCI_Signaling_events_mediated_by_HDAC_Class_II_Main_Pathway	0.990159
NCI_Caspase_Cascade_in_Apoptosis_Pathway_(neuron_apoptosis)	0.989942
RANK_Signaling_in_Osteoclasts_Pathway	0.989878
NCI_IL8_and_CXCR1_mediated_signaling_events_Main_Pathway	0.98975
Chemotaxis_of_Immune_Cells_During_Allergic_Asthma_and_Eczema_Driven_by_CCR4	0.989696
KEGG_ErbB_signaling_Main_Pathway	0.989409
IL-10_Pathway_IL-10_Responsive_Genes_Transcription_of_BCLXL_Cyclin-D1_D2_D3_Pim1_c-Myc_and_P19(INK4D)_via_STAT3	0.989332
IL-10_Pathway_Inflammatory_Cytokine_Genes_Expression_via_STAT3	0.989332
KEGG_Protein_export_Main_Pathway	0.988954
KEGG_HIF_1_signaling_Main_Pathway	0.988837
biocarta_nf_kb_signaling_Main_Pathway	0.988576
reactome_Hh_ligand_biogenesis_disease_Main_Pathway	0.988513
NCI_Regulation_of_cytoplasmic_and_nuclear_SMAD2_3_signaling_Main_Pathway	0.988509
NCI_CXCR4_mediated_signaling_events_Main_Pathway	0.988371
reactome_SCF_Skp2_mediated_degradation_of_p27_p21_Main_Pathway	0.988203
KEGG_Bladder_cancer_Main_Pathway	0.987909
reactome_Ligand_gated_ion_channel_transport_Main_Pathway	0.987673
NCI_EPO_signaling_Main_Pathway	0.987319
Role_of_NTN1_in_Axon_Pathfinding	0.987225
PAK_Pathway_Contractility_Stress_Fibres_and_Focal_Adhesion	0.98717
KEGG_Osteoclast_differentiation_Main_Pathway	0.987118
PTEN_Pathway_Proliferation	0.986873
NCI_IL1_mediated_signaling_events_Main_Pathway	0.986578
Estrogen_Pathway_Gene_Expression_via_FOS_JUN_ELK1_SP1_POLR2B_CREB3_NFKB2	0.986469
cAMP_Pathway_Degradation_of_Cell_Cycle_Regulators	0.986418
biocarta_ctcf_first_multivalent_nuclear_factor_Main_Pathway	0.986151
p53_Signaling_Pathway_Apoptosis	0.985985
KEGG_Fatty_acid_degradation_Main_Pathway	0.985514
reactome_Recruitment_of_mitotic_centrosome_proteins_and_complexes_Main_Pathway	0.985279
reactome_Regulation_of_IFNG_signaling_Main_Pathway	0.985243
HIF1Alpha_Pathway_Gene_Expression_via_JUN_CREB3	0.985101
Role_of_KITLG_in_Haematopoiesis	0.985056
biocarta_agrin_in_postsynaptic_differentiation_Main_Pathway	0.984614
HMGB1_signaling_through_RAGE	0.98459
ATM_Pathway_Cell_Survival	0.984562
fatty_acid_beta-oxidation	0.984313
reactome_Cdc20_Phospho_APC_C_mediated_degradation_of_Cyclin_A_Main_Pathway	0.98413
reactome_EPHB_mediated_forward_signaling_Main_Pathway	0.984097
reactome_Degradation_of_the_extracellular_matrix_Main_Pathway	0.9838
KEGG_Drug_metabolism_other_enzymes_Main_Pathway	0.983601
Interferon_Pathway_Transciption	0.983449
biocarta_signal_transduction_through_il1r_Main_Pathway	0.983263
reactome_Endosomal_Sorting_Complex_Required_For_Transport_ESCRT__Main_Pathway	0.98313
TGF-Beta_Pathway	0.983107
biocarta_ras_independent_pathway_in_nk_cell_mediated_cytotoxicity_Main_Pathway	0.982904
biocarta_aspirin_blocks_signaling_pathway_involved_in_platelet_activation_Main_Pathway	0.982871
KEGG_Oocyte_meiosis_Main_Pathway	0.982589
biocarta_lck_and_fyn_tyrosine_kinases_in_initiation_of_tcr_activation_Main_Pathway	0.982575
Ras_Signaling	0.982317
NCI_p53_Pathway_(apoptosis)	0.982278
NCI_ErbB4_signaling_events_Pathway_(glial_cell_differentiation)	0.982239
KEGG_Thyroid_cancer_Main_Pathway	0.982208
reactome_Regulation_of_PLK1_Activity_at_G2_M_Transition_Main_Pathway	0.982134
reactome_IRF3_mediated_induction_of_type_I_IFN_Main_Pathway	0.982109
NCI_p53_Main_Pathway	0.982097
ILK_Signaling_Pathway_Loss_of_Occludin_Barrier_Dysfunction	0.98202
KEGG_Tuberculosis_Main_Pathway	0.981763
Junctional_Cell_Adhesion_in_Endothelium	0.981429
NCI_HIV_1_Nef_Negative_effector_of_Fas_and_TNF_alpha_Main_Pathway	0.981365
ILK_Signaling_Pathway_Actin_Polymerization_Cytoskeletal_Reorganization	0.981094
KEGG_RIG_I_like_receptor_signaling_Main_Pathway	0.980969
KEGG_N_Glycan_biosynthesis_Main_Pathway	0.980829
NCI_ErbB_receptor_signaling_network_Main_Pathway	0.980719
reactome_Pre_NOTCH_Processing_in_Golgi_Main_Pathway	0.980383
KEGG_Amino_sugar_and_nucleotide_sugar_metabolism_Main_Pathway	0.980357
NCI_Alpha9_beta1_integrin_signaling_events_Main_Pathway	0.980329
ILK_Signaling_Pathway_Cell_Migration_Retraction	0.980322
reactome_Antigen_activates_B_Cell_Receptor_BCR_leading_to_generation_of_second_messengers_Main_Pathway	0.980248
biocarta_erk_and_pi_3_kinase_are_necessary_for_collagen_binding_in_corneal_epithelia_Main_Pathway	0.979917
KEGG_Epstein_Barr_virus_infection_Main_Pathway	0.979508
JAK-STAT_Pathway	0.979502
superpathway_of_inositol_phosphate_compounds	0.979473
reactome_Hedgehog_ligand_biogenesis_Main_Pathway	0.97945
NCI_Alpha4_beta1_integrin_signaling_events_Main_Pathway	0.979326
HGF_Pathway	0.979256
NCI_FoxO_family_signaling_Main_Pathway	0.979188
ErbB_Family_Pathway_Gene_Expression_via_JUN_FOS_ELK1	0.97819
D-imyoi-inositol_145-trisphosphate_biosynthesis	0.978127
ILK_Signaling_Pathway_Cell_Cycle_Proliferation	0.97797
ILK_Signaling_Pathway_G2_Phase_Arrest	0.97797
KEGG_Fanconi_anemia_Main_Pathway	0.977936
KEGG_Glycosaminoglycan_degradation_Main_Pathway	0.97792
biocarta_endocytotic_role_of_ndk_phosphins_and_dynamin_Main_Pathway	0.977847
MAPK_Family_Pathway	0.977844
biocarta_role_of_nicotinic_acetylcholine_receptors_in_the_regulation_of_apoptosis_Main_Pathway	0.977722
Regulation_of_Cell_Migration_and_Proliferation_by_Somatostatin_Receptor	0.977688
Ras_Pathway_Apoptosis	0.977425
NCI_IFN_gamma_Main_Pathway	0.977262
Chemotaxis_Driven_by_CCR4	0.977096
biocarta_protein_kinase_a_at_the_centrosome_Main_Pathway	0.977055
KEGG_Proteasome_Main_Pathway	0.976934
reactome_Olfactory_Signaling_Pathway_Main_Pathway	0.976927
NCI_Fanconi_anemia_Main_Pathway	0.976803
reactome_GRB2_SOS_provides_linkage_to_MAPK_signaling_for_Integrins_Main_Pathway	0.976704
reactome_Dissolution_of_Fibrin_Clot_Main_Pathway	0.976269
NCI_N_cadherin_signaling_events_Pathway_(actin_filament_polymerization)	0.975757
reactome_Cytosolic_iron_sulfur_cluster_assembly_Main_Pathway	0.975662
TNF_Signaling_Pathway_Apoptosis	0.975637
reactome_Ubiquitin_dependent_degradation_of_Cyclin_D1_Main_Pathway	0.975524
Cytoskeleton_Reorganization	0.975503
IL-6_Pathway	0.975484
KEGG_Pertussis_Main_Pathway	0.9754
KEGG_TNF_signaling_Main_Pathway	0.975098
reactome_Establishment_of_Sister_Chromatid_Cohesion_Main_Pathway	0.975077
biocarta_mechanisms_of_transcriptional_repression_by_dna_methylation_Main_Pathway	0.974961
biocarta_mechanisms_of_transcriptional_repression_by_dna_methylation_Pathway_(histone_deacetylation)	0.974961
sphingosine_and_sphingosine-1-phosphate_metabolism	0.974959
NCI_E_cadherin_signaling_in_keratinocytes_Pathway_(keratinocyte_differentiation)	0.974747
reactome_Lysosome_Vesicle_Biogenesis_Main_Pathway	0.974721
biocarta_hiv_1_nef_negative_effector_of_fas_and_tnf_Pathway_(Pathway_protein_ubiquitination_of_CHUK)	0.974676
NCI_HIV_1_Nef_Negative_effector_of_Fas_and_TNF_alpha_Pathway_(protein_ubiquitination)	0.974676
NCI_RAC1_signaling_Main_Pathway	0.974675
reactome_Regulation_of_HSF1_mediated_heat_shock_response_Main_Pathway	0.974658
stearate_biosynthesis	0.974561
reactome_TRAF3_dependent_IRF_activation_Main_Pathway	0.974536
KEGG_Cell_cycle_Main_Pathway	0.974478
CD40_Pathway_Gene_Expression_Cell_Adhesion_Molecule_via_NFKB2	0.972901
CD40_Pathway_Gene_Expression_Cell_Survival_via_NFKB2	0.972901
CD40_Pathway_Gene_Expression_Co-Stimulatory_Molecules_via_NFKB2	0.972901
CD40_Pathway_Gene_Expression_COX2_and_Prostaglandins_via_NFKB2	0.972901
CD40_Pathway_Gene_Expression_Immunoglobulin_Class_Switch_via_NFKB2	0.972901
CD40_Pathway_Gene_Expression_Pro-Inflamatory_Cytokines_via_NFKB2	0.972901
CD40_Pathway_Gene_Expression_Procoagulant_Activity_via_NFKB2	0.972901
reactome_Biotin_transport_and_metabolism_Main_Pathway	0.972875
NCI_ALK1_signaling_events_Pathway_(endothelial_cell_proliferation)	0.972867
D-imyoi-inositol-5-phosphate_metabolism	0.972724
Akt_Signaling_Pathway_Promotes_Adipogenesis	0.972555
biocarta_reversal_of_insulin_resistance_by_leptin_Main_Pathway	0.972541
biocarta_reversal_of_insulin_resistance_by_leptin_Pathway_(fatty_acid_oxidation)	0.972541
reactome_Cleavage_of_Growing_Transcript_in_the_Termination_Region_Main_Pathway	0.971933
reactome_mRNA_3_end_processing_Main_Pathway	0.971933
KEGG_Influenza_A_Main_Pathway	0.971881
TGF-Beta_Pathway_Epithelial_Mesenchymal_Transdifferentiation	0.971825
HA_syntesis_pathway	0.971797
KEGG_Olfactory_transduction_Main_Pathway	0.971552
reactome_TGF_beta_receptor_signaling_in_EMT_epithelial_to_mesenchymal_transition__Main_Pathway	0.971531
PRL_Pathway	0.971434
KEGG_mTOR_signaling_Main_Pathway	0.971234
biocarta_role_of_egf_receptor_transactivation_by_gpcrs_in_cardiac_hypertrophy_Pathway_(cell_growth)	0.971041
NCI_LKB1_signaling_events_Main_Pathway	0.971025
NCI_Caspase_Cascade_in_Apoptosis_Main_Pathway	0.97047
reactome_Budding_and_maturation_of_HIV_virion_Main_Pathway	0.96994
NCI_TCR_signaling_in_naive_CD4_T_cells_Main_Pathway	0.969345
reactome_Meiotic_recombination_Main_Pathway	0.969049
NCI_Signaling_events_mediated_by_VEGFR1_and_VEGFR2_Pathway_(regulation_of_vascular_permeability)	0.968987
Growth_Hormone_Signaling_Pathway_Glucose_Uptake	0.968984
Target_drugs_pathway	0.968791
KEGG_Prion_diseases_Main_Pathway	0.968376
KEGG_Pentose_and_glucuronate_interconversions_Main_Pathway	0.968072
MAPK_Family_Pathway_Gene_Expression_via_ATF2_JUN_ELK1_NFKB2_CREB3	0.96718
KEGG_Fc_epsilon_RI_signaling_Main_Pathway	0.966976
biocarta_bone_remodeling_Main_Pathway	0.96694
KEGG_Retinol_metabolism_Main_Pathway	0.966921
KEGG_Legionellosis_Main_Pathway	0.966841
NCI_Integrins_in_angiogenesis_Pathway_(angiogenesis)	0.966693
KEGG_Chemical_carcinogenesis_Main_Pathway	0.96669
reactome_WNT_ligand_biogenesis_and_trafficking_Main_Pathway	0.966684
reactome_Regulation_of_innate_immune_responses_to_cytosolic_DNA_Main_Pathway	0.966536
NCI_Ephrin_B_reverse_signaling_Main_Pathway	0.96625
reactome_Processing_of_Intronless_Pre_mRNAs_Main_Pathway	0.966134
JAK-STAT_Pathway_Nml_SOCS_BCL-XL_p21_Myc_Nos2_Gene_Expression_via_STAT2	0.965819
NCI_Signaling_events_mediated_by_HDAC_Class_III_Main_Pathway	0.965798
KEGG_Glycerophospholipid_metabolism_Main_Pathway	0.965645
purine_deoxyribonucleosides_salvage	0.965166
NCI_Ceramide_signaling_Main_Pathway	0.964622
reactome_degradation_of_AXIN_Main_Pathway	0.96428
reactome_Cyclin_A_Cdk2_associated_events_at_S_phase_entry_Main_Pathway	0.964123
reactome_Deadenylation_of_mRNA_Main_Pathway	0.963435
ErbB_Family_Pathway	0.96311
Nitric_Oxide_Pathway_in_Skeletal_Muscle	0.962986
reactome_Keratan_sulfate_degradation_Main_Pathway	0.96298
Slit-Robo_Pathway	0.962909
KEGG_T_cell_receptor_signaling_Main_Pathway	0.962882
NCI_Regulation_of_Androgen_receptor_activity_Pathway_(cell_proliferation)	0.962089
KEGG_Galactose_metabolism_Main_Pathway	0.962009
cAMP_Pathway_Axonal_Growth	0.961942
reactome_Molecules_associated_with_elastic_fibres_Main_Pathway	0.961893
Outside-in_Signaling_through_Integrins	0.961466
reactome_Activation_of_gene_expression_by_SREBF_SREBP__Main_Pathway	0.961383
ILK_Signaling_Pathway_Cell_Motility	0.961277
KEGG_B_cell_receptor_signaling_Main_Pathway	0.961199
KEGG_Herpes_simplex_infection_Main_Pathway	0.961109
KEGG_Cytosolic_DNA_sensing_Main_Pathway	0.960966
reactome_CDC6_association_with_the_ORC_origin_complex_Main_Pathway	0.960695
Glucocorticoid_Receptor_Signaling_Pathway_Gene_Expression_via_CREB3_STAT5B_SLC22A2_POU2F1	0.960568
KEGG_Natural_killer_cell_mediated_cytotoxicity_Main_Pathway	0.960472
reactome_Regulation_of_pyruvate_dehydrogenase_PDH_complex_Main_Pathway	0.960389
reactome_Rap1_signalling_Main_Pathway	0.960139
p38_Signaling_Pathway	0.960062
KEGG_Starch_and_sucrose_metabolism_Main_Pathway	0.960061
NCI_TCR_signaling_in_naive_CD8_T_cells_Main_Pathway	0.95995
GSK3_Signaling_Pathway_b-CTNN_Degradation	0.959913
JAK-STAT_Pathway_JAK_Degradation	0.959913
WNT_Pathway_Cell_Fate_Proliferation_Differentiation_Adhesion_and_Survival	0.959841
reactome_PLC_beta_mediated_events_Main_Pathway	0.959418
reactome_PPARA_activates_gene_expression_Main_Pathway	0.959252
biocarta_stathmin_and_breast_cancer_resistance_to_antimicrotubule_agents_Main_Pathway	0.95913
KEGG_Pancreatic_secretion_Main_Pathway	0.959082
reactome_repression_of_WNT_target_genes_Main_Pathway	0.959055
mTOR_Pathway_Lipid_Synthesis	0.95856
KEGG_Adherens_junction_Main_Pathway	0.958547
reactome_Biosynthesis_of_the_N_glycan_precursor_dolichol_lipid_linked_oligosaccharide_LLO_and_transfer_to_a_nascent_protein_Main_Pathway	0.958318
NCI_Signaling_events_mediated_by_VEGFR1_and_VEGFR2_Pathway_(angiogenesis)	0.958152
KEGG_Viral_carcinogenesis_Main_Pathway	0.957672
HIF1Alpha_Pathway_VEGF_Pathway	0.957505
BRCA1_Pathway	0.957449
NCI_TNF_receptor_signaling_pathway__Pathway_(JNK_cascade)	0.956659
reactome_Signaling_by_SCF_KIT_Main_Pathway	0.956647
AHR_Pathway	0.956545
NCI_Stabilization_and_expansion_of_the_E_cadherin_adherens_junction_Main_Pathway	0.95635
KEGG_Glycosylphosphatidylinositol_GPI_anchor_biosynthesis_Main_Pathway	0.956152
KEGG_Biosynthesis_of_unsaturated_fatty_acids_Main_Pathway	0.956133
KEGG_Inositol_phosphate_metabolism_Main_Pathway	0.955849
NCI_LKB1_signaling_events_Pathway_(establishment_of_cell_polarity)	0.955845
p53_Signaling_Pathway_Cell_Cycle_Arrest	0.955788
GSK3_Signaling_Pathway_Protein_Synthesis	0.955666
reactome_WNT5A_dependent_internalization_of_FZD4_Main_Pathway	0.955643
biocarta_prion_Main_Pathway	0.955538
biocarta_rho_selective_guanine_exchange_factor_akap13_mediates_stress_fiber_formation_Main_Pathway	0.955534
TGF-Beta_Pathway_Post_Transciptional_G1_Arrest	0.955414
mTOR_Pathway_Actin_Organization	0.955386
reactome_Activation_of_Rac_Main_Pathway	0.955156
NCI_IL4_mediated_signaling_events_Main_Pathway	0.955089
NCI_IL2_signaling_events_mediated_by_PI3K_Pathway_(actin_cytoskeleton_organization)	0.954904
NCI_IL2_signaling_events_mediated_by_PI3K_Pathway_(T_cell_proliferation)	0.954904
reactome_Laminin_interactions_Main_Pathway	0.954875
reactome_NoRC_negatively_regulates_rRNA_expression_Main_Pathway	0.954857
KEGG_Epithelial_cell_signaling_in_Helicobacter_pylori_infection_Main_Pathway	0.954825
reactome_Downstream_TCR_signaling_Main_Pathway	0.953492
cAMP_Pathway_Cell_Proliferation	0.953406
NCI_Signaling_events_regulated_by_Ret_tyrosine_kinase_Main_Pathway	0.953196
KEGG_Hepatitis_C_Main_Pathway	0.95295
KEGG_Phagosome_Main_Pathway	0.952713
KEGG_Type_I_diabetes_mellitus_Main_Pathway	0.952493
the_visual_cycle_I_vertebrates	0.95245
NCI_Thromboxane_A2_receptor_signaling_Pathway_(JNK_cascade)	0.952414
PAK_Pathway_Lamelliopodia_and_Filopodia_Outgrowth	0.95235
reactome_EGFR_downregulation_Main_Pathway	0.952299
biocarta_tnfr1_signaling_Main_Pathway	0.952286
KEGG_Thyroid_hormone_synthesis_Main_Pathway	0.952077
ILK_Signaling_Pathway_MMP2_MMP9_Gene_Expression_Tissue_Invasion_via_FOS	0.951809
ILK_Signaling_Pathway_Tissue_Morphogenesis	0.951809
KEGG_Thyroid_hormone_signaling_Main_Pathway	0.951804
reactome_Glucuronidation_Main_Pathway	0.951523
KEGG_Endocytosis_Main_Pathway	0.951371
KEGG_Choline_metabolism_in_cancer_Main_Pathway	0.951343
KEGG_RNA_degradation_Main_Pathway	0.951174
KEGG_Steroid_hormone_biosynthesis_Main_Pathway	0.951076
KEGG_Huntington_s_disease_Main_Pathway	0.950614
reactome_Integrin_alphaIIb_beta3_signaling_Main_Pathway	0.950592
Neuronal_Development_Induced_by_CDK5	0.950302
Akt_Signaling_Pathway_NFAT_degradation	0.950192
ICOS_signaling_in_T-helper_cells	0.950133
JNK_Pathway	0.950066
reactome_Collagen_degradation_Main_Pathway	0.949618
reactome_Regulation_of_Rheb_GTPase_activity_by_AMPK_Main_Pathway	0.949562
KEGG_Acute_myeloid_leukemia_Main_Pathway	0.94952
KEGG_Glycosphingolipid_biosynthesis_ganglio_series_Main_Pathway	0.94943
NCI_Signaling_events_mediated_by_TCPTP_Main_Pathway	0.949405
reactome_Association_of_TriC_CCT_with_target_proteins_during_biosynthesis_Main_Pathway	0.949392
IGF1R_Signaling_Pathway	0.949117
biocarta_phospholipids_as_signalling_intermediaries_Main_Pathway	0.948953
NCI_IL2_signaling_events_mediated_by_PI3K_Main_Pathway	0.948552
reactome_Glucose_transport_Main_Pathway	0.948476
reactome_Meiotic_synapsis_Main_Pathway	0.94844
NCI_Canonical_NF_kappaB_Main_Pathway	0.948431
KEGG_Neurotrophin_signaling_Main_Pathway	0.947998
NCI_Thromboxane_A2_receptor_signaling_Pathway_(MAPKKK_cascade)	0.947987
biocarta_caspase_cascade_in_apoptosis_Main_Pathway	0.947371
KEGG_Melanogenesis_Main_Pathway	0.947302
PAK_Pathway_Actin_Organization	0.947197
PAK_Pathway_Cell_Survival	0.947197
Ubiquitin-Proteasome_Dependent_Proteolysis_Pathway	0.946735
biocarta_role_of_U_00DF_arrestins_in_the_activation_and_targeting_of_map_kinases_Main_Pathway	0.94672
reactome_APC_Cdc20_mediated_degradation_of_Nek2A_Main_Pathway	0.946491
reactome_APC_C_Cdc20_mediated_degradation_of_mitotic_proteins_Main_Pathway	0.946403
reactome_Inactivation_of_APC_C_via_direct_inhibition_of_the_APC_C_complex_Main_Pathway	0.946403
KEGG_Insulin_signaling_Main_Pathway	0.946284
NCI_CXCR4_mediated_signaling_events_Pathway_(chemotaxis)	0.946198
KEGG_Porphyrin_and_chlorophyll_metabolism_Main_Pathway	0.946009
biocarta_fas_signaling_pathway_cd95__Main_Pathway	0.945979
NCI_Fanconi_anemia_Pathway_(Sister_Chromatid_Exchange_Process)	0.945564
KEGG_p53_signaling_Main_Pathway	0.945302
Interferon_Pathway	0.94508
KEGG_Central_carbon_metabolism_in_cancer_Main_Pathway	0.944946
Integrins_Function_in_Carcinoma_Progression	0.944945
reactome_Synthesis_of_PIPs_at_the_early_endosome_membrane_Main_Pathway	0.9449
PAK_Pathway	0.944826
NCI_Regulation_of_Androgen_receptor_activity_Main_Pathway	0.944142
KEGG_Ras_signaling_Main_Pathway	0.944099
reactome_Translocation_of_GLUT4_to_the_plasma_membrane_Main_Pathway	0.944062
Role_of_Small_GTPases_in_G1-S_Transition	0.943983
reactome_DNA_Damage_Telomere_Stress_Induced_Senescence_Main_Pathway	0.943892
reactome_Attenuation_phase_Main_Pathway	0.94364
reactome_CD28_dependent_PI3K_Akt_signaling_Main_Pathway	0.94334
KEGG_Endometrial_cancer_Main_Pathway	0.943132
reactome_RIP_mediated_NFkB_activation_via_ZBP1_Main_Pathway	0.943032
cAMP_Pathway_Myocardial_Contraction	0.942921
NCI_E2F_transcription_factor_network_Main_Pathway	0.942718
NCI_CDC42_signaling_events_Main_Pathway	0.942496
reactome_Activation_of_G_protein_gated_Potassium_channels_Main_Pathway	0.942387
reactome_Inhibition_of_voltage_gated_Ca2_channels_via_Gbeta_gamma_subunits_Main_Pathway	0.942387
HGF_Pathway_Cell_Scattering	0.942237
HGF_Pathway_Cell_Survival	0.942237
KEGG_Non_small_cell_lung_cancer_Main_Pathway	0.942096
reactome_Formation_of_ATP_by_chemiosmotic_coupling_Main_Pathway	0.941559
NCI_Signaling_events_mediated_by_HDAC_Class_I_Main_Pathway	0.941547
NCI_Signaling_events_mediated_by_TCPTP_Pathway_(G1_S_transition_of_mitotic_cell_cycle)	0.941201
NCI_Signaling_events_mediated_by_TCPTP_Pathway_(MAPKKK_cascade)	0.941201
Akt_Signaling_Pathway	0.940942
reactome_Acyl_chain_remodelling_of_PS_Main_Pathway	0.940917
NCI_IGF1_Main_Pathway	0.940795
SMAD_Signaling_Network_Pathway	0.94077
reactome_Acetylcholine_regulates_insulin_secretion_Main_Pathway	0.940468
biocarta_tnf_stress_related_signaling_Main_Pathway	0.940242
NCI_p73_transcription_factor_network_Main_Pathway	0.940159
KEGG_Cysteine_and_methionine_metabolism_Main_Pathway	0.939849
JAK-STAT_Pathway_IFN-Inducible_Gene_Expression_via_STAT2_STAT1	0.939769
reactome_Phospholipase_C_mediated_cascade_Main_Pathway	0.939501
biocarta_human_cytomegalovirus_and_map_kinase_pathways_Main_Pathway	0.939303
NCI_Regulation_of_RhoA_activity_Main_Pathway	0.939117
Regulation_of_Repulsive_Axonal_Pathfinding	0.939088
biocarta_internal_ribosome_entry_Main_Pathway	0.939031
biocarta_internal_ribosome_entry_Pathway_(translational_initiation)	0.939031
RANK_Signaling_in_Osteoclasts_Pathway_Expression_of_Osteoclastic_Genes_via_JUN_NFAT5_NFKB2_MITF_FOS	0.939025
NCI_PAR1_mediated_thrombin_signaling_events_Main_Pathway	0.938422
MAPK_Signaling_Pathway_Gene_Expression_Apoptosis_Inflammation_Tumorigenesis_via_MYC_HSF1_STAT2	0.93821
biocarta_chromatin_remodeling_by_hswi_snf_atp_dependent_complexes_Main_Pathway	0.937776
NCI_HIF_2_alpha_transcription_factor_network_Main_Pathway	0.937527
KEGG_Small_cell_lung_cancer_Main_Pathway	0.937242
reactome_Membrane_binding_and_targetting_of_GAG_proteins_Main_Pathway	0.937234
Erythropoietin_Pathway	0.937189
reactome_Activation_of_DNA_fragmentation_factor_Main_Pathway	0.937167
reactome_Thromboxane_signalling_through_TP_receptor_Main_Pathway	0.937098
reactome_Apoptotic_cleavage_of_cell_adhesion_proteins_Main_Pathway	0.937032
reactome_Constitutive_PI3K_AKT_Signaling_in_Cancer_Main_Pathway	0.936756
KEGG_Sphingolipid_signaling_Main_Pathway	0.936559
KEGG_mRNA_surveillance_Main_Pathway	0.936513
NCI_FOXM1_transcription_factor_network_Main_Pathway	0.936142
reactome_Purine_catabolism_Main_Pathway	0.936048
NCI_RXR_and_RAR_heterodimerization_with_other_nuclear_receptor_Main_Pathway	0.935648
TRAF_Pathway_Gene_Expression_via_FOS_JUN	0.93536
KEGG_MAPK_signaling_Main_Pathway	0.934365
reactome_Processing_of_Capped_Intron_Containing_Pre_mRNA_Main_Pathway	0.934122
reactome_TGF_beta_receptor_signaling_activates_SMADs_Main_Pathway	0.93412
biocarta_lissencephaly_gene_lis1_in_neuronal_migration_and_development_Main_Pathway	0.934097
reactome_PI_3K_cascade_Main_Pathway	0.933865
Interferon_Pathway_Gene_Expression_via_HIST1H3B_CREB3	0.93381
JAK-STAT_Pathway_Akt_Pathway	0.933723
NCI_Glucocorticoid_receptor_regulatory_network_Main_Pathway	0.933585
VEGFR2_Signaling	0.933345
NCI_Retinoic_acid_receptors_mediated_signaling_Main_Pathway	0.932584
TGF-Beta_Pathway_Transciption_Arrested_Growth_Apoptosis	0.932553
TGF-Beta_Pathway_Transciption_Cell_Growth_and_Mobility_and_Angiogenesis	0.932553
reactome_Regulation_of_AMPK_activity_via_LKB1_Main_Pathway	0.932525
NCI_VEGFR3_signaling_in_lymphatic_endothelium_Main_Pathway	0.932515
biocarta_hypoxia_inducible_factor_in_the_cardivascular_system_Main_Pathway	0.93239
CDK5_Signaling_in_Neurons	0.932255
Growth_Hormone_Signaling_Pathway_Gene_Expression_via_SRF_ELK1_STAT5B_CEBPD_STAT1_STAT3	0.931645
NCI_Osteopontin_mediated_events_Main_Pathway	0.931594
mTOR_Pathway_Microtubule_Organization	0.931503
NCI_Alpha6_beta4_integrin_ligand_interactions_Main_Pathway	0.9315
guanosine_nucleotides_ide_novoi_biosynthesis	0.931208
Glucocorticoid_Receptor_Signaling_Pathway_Cell_Cycle_Progression	0.93098
KEGG_Tight_junction_Main_Pathway	0.930886
reactome_FRS2_mediated_cascade_Main_Pathway	0.930586
NCI_Stabilization_and_expansion_of_the_E_cadherin_adherens_junction_Pathway_(actin_cable_formation)	0.929769
KEGG_TGF_beta_signaling_Main_Pathway	0.929483
NCI_Validated_transcriptional_targets_of_TAp63_isoforms_Main_Pathway	0.929393
NCI_Validated_targets_of_C_MYC_transcriptional_activation_Main_Pathway	0.929356
GSK3_Signaling_Pathway_Glycogen_Synthesis	0.929253
biocarta_role_of_egf_receptor_transactivation_by_gpcrs_in_cardiac_hypertrophy_Main_Pathway	0.929174
biocarta_regulation_of_eif_4e_and_p70s6_kinase_Main_Pathway	0.928876
KEGG_Proteoglycans_in_cancer_Main_Pathway	0.928833
NCI_Atypical_NF_kappaB_Main_Pathway	0.928681
NCI_PAR1_mediated_thrombin_signaling_events_Pathway_(regulation_of_vascular_permeability)	0.928622
Estrogen_Pathway_Anti-Apoptosis	0.928603
NCI_E_cadherin_signaling_in_keratinocytes_Pathway_(apoptosis)	0.928302
NCI_Glucocorticoid_receptor_regulatory_network_Pathway_(apoptosis)	0.928225
NCI_Glucocorticoid_receptor_regulatory_network_Pathway_(histone_acetylation)	0.928225
NCI_Glucocorticoid_receptor_regulatory_network_Pathway_(MAPKKK_cascade)	0.928225
reactome_G_alpha_q_signalling_events_Main_Pathway	0.927787
reactome_Insulin_processing_Main_Pathway	0.927642
NCI_Signaling_events_mediated_by_HDAC_Class_I_Pathway_(histone_deacetylation)	0.927607
NCI_Downstream_signaling_in_naive_CD8_T_cells_Main_Pathway	0.927426
NCI_Trk_receptor_signaling_mediated_by_the_MAPK_Main_Pathway	0.927373
KEGG_Glycerolipid_metabolism_Main_Pathway	0.927067
reactome_Glycogen_synthesis_Main_Pathway	0.926811
NCI_PAR1_mediated_thrombin_signaling_events_Pathway_(platelet_aggregation)	0.926142
reactome_G_alpha_i_signalling_events_Main_Pathway	0.925164
biocarta_downregulated_of_mta_3_in_er_negative_breast_tumors_Main_Pathway	0.925135
reactome_Deposition_of_new_CENPA_containing_nucleosomes_at_the_centromere_Main_Pathway	0.924878
KEGG_Neuroactive_ligand_receptor_interaction_Main_Pathway	0.924713
NCI_Beta3_integrin_cell_surface_interactions_Main_Pathway	0.924486
KEGG_Renin_angiotensin_system_Main_Pathway	0.92447
KEGG_Calcium_signaling_Main_Pathway	0.924314
biocarta_sprouty_regulation_of_tyrosine_kinase_signals_Main_Pathway	0.92413
reactome_MyD88_Mal_cascade_initiated_on_plasma_membrane_Main_Pathway	0.923969
NCI_Ras_signaling_in_the_CD4_TCR_Main_Pathway	0.923655
reactome_Activation_of_IRF3_IRF7_mediated_by_TBK1_IKK_epsilon_Main_Pathway	0.923655
NCI_Thromboxane_A2_receptor_signaling_Pathway_(platelet_activation)	0.923602
KEGG_Phosphatidylinositol_signaling_system_Main_Pathway	0.923534
reactome_p75NTR_recruits_signalling_complexes_Main_Pathway	0.92352
Growth_Hormone_Signaling_Pathway	0.922809
reactome_Trafficking_of_AMPA_receptors_Main_Pathway	0.922725
NCI_Integrin_linked_kinase_signaling_Main_Pathway	0.922722
biocarta_ceramide_signaling_Pathway_(Pathway_protein_ubiquitination_of_CHUK)	0.92236
NCI_Notch_signaling_Main_Pathway	0.922285
chondroitin_sulfate_biosynthesis	0.921899
KEGG_Inflammatory_mediator_regulation_of_TRP_channels_Main_Pathway	0.921642
reactome_AKT_phosphorylates_targets_in_the_cytosol_Main_Pathway	0.921614
NCI_Thromboxane_A2_receptor_signaling_Pathway_(cAMP_biosynthetic_process)	0.921177
NCI_a6b1_and_a6b4_Integrin_signaling_Main_Pathway	0.92059
NCI_ALK1_signaling_events_Main_Pathway	0.920239
biocarta_nfkb_activation_by_nontypeable_hemophilus_influenzae_Main_Pathway	0.920111
reactome_Synthesis_of_Prostaglandins_PG_and_Thromboxanes_TX__Main_Pathway	0.920101
reactome_Role_of_LAT2_NTAL_LAB_on_calcium_mobilization_Main_Pathway	0.919998
GPCR_Pathway_Gene_Expression_via_JUN_NFKB2_ELK1_SRF_FOS_CREB3	0.919998
KEGG_Long_term_depression_Main_Pathway	0.919879
reactome_Activation_of_PPARGC1A_PGC_1alpha_by_phosphorylation_Main_Pathway	0.919752
reactome_Prefoldin_mediated_transfer_of_substrate_to_CCT_TriC_Main_Pathway	0.919617
Regulation_of_Cytoskeleton_Remodeling_by_TGF_and_WNT	0.919336
reactome_Post_chaperonin_tubulin_folding_Main_Pathway	0.919124
NCI_Signaling_events_mediated_by_Stem_cell_factor_receptor_c_Kit__Main_Pathway	0.919042
reactome_Cohesin_Loading_onto_Chromatin_Main_Pathway	0.918996
biocarta_inhibition_of_cellular_proliferation_by_gleevec_Main_Pathway	0.91888
NCI_Aurora_A_signaling_Pathway_(centrosome_duplication)	0.918563
superpathway_of_D-imyoi-inositol_145-trisphosphate_metabolism	0.91829
NCI_Stabilization_and_expansion_of_the_E_cadherin_adherens_junction_Pathway_(adherens_junction_assembly)	0.917788
NCI_PAR1_mediated_thrombin_signaling_events_Pathway_(positive_regulation_of_stress_fiber_assembly)	0.917723
biocarta_akt_signaling_Main_Pathway	0.917679
NCI_Aurora_A_signaling_Main_Pathway	0.917645
NCI_Reelin_signaling_Main_Pathway	0.916974
reactome_Growth_hormone_receptor_signaling_Main_Pathway	0.91687
reactome_EPH_ephrin_mediated_repulsion_of_cells_Main_Pathway	0.916698
biocarta_erk1_erk2_mapk_signaling_Main_Pathway	0.916578
NCI_IL12_signaling_mediated_by_STAT4_Main_Pathway	0.915702
KEGG_Platelet_activation_Main_Pathway	0.91527
reactome_Striated_Muscle_Contraction_Main_Pathway	0.915144
PTEN_Pathway_Angiogenesis_and_Tumorigenesis	0.915139
PTEN_Pathway_Ca2+_Signaling	0.915139
chondroitin_sulfate_biosynthesis_late_stages	0.914918
NCI_Class_I_PI3K_signaling_events_Main_Pathway	0.91482
NCI_IL2_mediated_signaling_events_Main_Pathway	0.914782
Cellular_Apoptosis_Pathway	0.914355
reactome_Chondroitin_sulfate_biosynthesis_Main_Pathway	0.914169
ERK_Signaling_Pathway_Gene_Expression_via_CAPN6_TP53_FOS_ATF1_MYC_ELK3_MYLK_ETS1_SRF_HIST1H3B_CREB3_STAT3_NFKB2_HMGN1_ESR2_ELK1_PAX6_JUN	0.91391
reactome_Recruitment_of_NuMA_to_mitotic_centrosomes_Main_Pathway	0.913844
KEGG_GnRH_signaling_Main_Pathway	0.913826
Ephrin-B_Pathway	0.913595
KEGG_Focal_adhesion_Main_Pathway	0.913478
reactome_NF_kB_is_activated_and_signals_survival_Main_Pathway	0.913469
mTOR_Pathway	0.913355
NCI_Angiopoietin_receptor_Tie2_mediated_signaling_Main_Pathway	0.913107
NCI_amb2_Integrin_signaling_Main_Pathway	0.913036
cAMP_Pathway_Metabolic_Energy	0.913028
cAMP_Pathway_Cell_Survival	0.912871
NCI_IL23_mediated_signaling_events_Main_Pathway	0.912769
reactome_Depolymerisation_of_the_Nuclear_Lamina_Main_Pathway	0.912657
reactome_Signaling_by_Hippo_Main_Pathway	0.912594
KEGG_Ovarian_steroidogenesis_Main_Pathway	0.911883
reactome_Integrin_cell_surface_interactions_Main_Pathway	0.911831
reactome_Synthesis_secretion_and_inactivation_of_Glucose_dependent_Insulinotropic_Polypeptide_GIP__Main_Pathway	0.911759
reactome_RNA_Polymerase_I_Chain_Elongation_Main_Pathway	0.911485
reactome_HATs_acetylate_histones_Main_Pathway	0.911428
ILK_Signaling_Pathway_Cytoskeletal_Adhesion_Complexes	0.911267
FAK_Pathway	0.911052
reactome_Formation_of_tubulin_folding_intermediates_by_CCT_TriC_Main_Pathway	0.910517
biocarta_mapkinase_signaling_Main_Pathway	0.910466
p53_Signaling_Pathway	0.910456
NCI_Neurotrophic_factor_mediated_Trk_receptor_signaling_Main_Pathway	0.910358
reactome_Senescence_Associated_Secretory_Phenotype_SASP__Main_Pathway	0.909976
NCI_Glypican_1_network_Main_Pathway	0.909808
STATs_Pathway_Regulation_by_GH	0.909703
NCI_BCR_signaling_Pathway_(ubiquitin_dependent_protein_catabolic_process)	0.909689
EGF_Pathway_Gene_Expression_via_FOS_NFKB2_MYC_STAT1_ELK1_STAT3_JUN	0.909513
KEGG_Fructose_and_mannose_metabolism_Main_Pathway	0.909495
Mitosis_Initiation	0.909265
reactome_Signal_attenuation_Main_Pathway	0.909261
reactome_TRAF6_mediated_NF_kB_activation_Main_Pathway	0.909246
Caspase_Cascade_Pathway	0.909004
reactome_FCERI_mediated_Ca_2_mobilization_Main_Pathway	0.908989
NCI_Thromboxane_A2_receptor_signaling_Pathway_(chemotaxis)	0.908975
NCI_Thromboxane_A2_receptor_signaling_Pathway_(muscle_contraction)	0.908975
KEGG_Parkinson_s_disease_Main_Pathway	0.908966
biocarta_repression_of_pain_sensation_by_the_transcriptional_regulator_dream_Main_Pathway	0.908871
guanosine_ribonucleotides_ide_novoi_biosynthesis	0.907977
biocarta_cell_cycle_g1_s_check_point_Main_Pathway	0.907847
NCI_IL8_and_CXCR1_mediated_signaling_events_Pathway_(cAMP_biosynthetic_process)	0.907566
biocarta_fc_epsilon_receptor_i_signaling_in_mast_cells_Main_Pathway	0.907565
reactome_Gluconeogenesis_Main_Pathway	0.907536
IGF1R_Signaling_Pathway_Cell_Migration	0.907432
reactome_Nuclear_Receptor_transcription_Main_Pathway	0.907383
biocarta_rho_cell_motility_signaling_Main_Pathway	0.907267
KEGG_Rap1_signaling_Main_Pathway	0.907161
cAMP_Pathway	0.906886
purine_nucleotides_degradation	0.906458
reactome_NCAM1_interactions_Main_Pathway	0.906364
reactome_CREB_phosphorylation_through_the_activation_of_Ras_Main_Pathway	0.906059
reactome_p38MAPK_events_Main_Pathway	0.905891
NCI_BCR_signaling_Main_Pathway	0.905781
EGF_Pathway	0.905343
KEGG_Pathogenic_Escherichia_coli_infection_Main_Pathway	0.905334
NGF_Pathway_Apoptosis	0.905302
NCI_Regulation_of_RAC1_activity_Main_Pathway	0.905237
NCI_Fc_epsilon_receptor_I_signaling_in_mast_cells_Main_Pathway	0.905007
1D-imyoi-inositol_hexakisphosphate_biosynthesis_II_mammalian	0.904932
reactome_Condensation_of_Prophase_Chromosomes_Main_Pathway	0.9045
ERK_Signaling_Pathway	0.904312
MAPK_Signaling_Pathway	0.903933
Ras_Pathway	0.903727
NCI_Regulation_of_Ras_family_activation_Main_Pathway	0.903613
cAMP_Pathway_Cytokine_Production	0.903607
Regulation_of_Cytoskeleton_Remodeling_by_Protein_Kinase_A	0.9035
reactome_G_alpha_s_signalling_events_Main_Pathway	0.9031
reactome_ECM_proteoglycans_Main_Pathway	0.90304
NCI_Glypican_1_network_Pathway_(cell_growth)	0.902914
NCI_Glypican_1_network_Pathway_(fibroblast_growth_factor_receptor_signaling_pathway)	0.902914
NCI_ErbB4_signaling_events_Pathway_(epithelial_cell_differentiation)	0.90275
reactome_G_protein_activation_Main_Pathway	0.902592
reactome_Activated_NOTCH1_Transmits_Signal_to_the_Nucleus_Main_Pathway	0.902473
reactome_TAK1_activates_NFkB_by_phosphorylation_and_activation_of_IKKs_complex_Main_Pathway	0.902397
KEGG_Pathways_in_cancer_Main_Pathway	0.902315
NCI_IL2_signaling_events_mediated_by_PI3K_Pathway_(cell_survival)	0.90225
NCI_LPA_receptor_mediated_events_Main_Pathway	0.901641
biocarta_epo_signaling_Main_Pathway	0.901593
NCI_Arf6_signaling_events_Main_Pathway	0.901585
KEGG_Protein_digestion_and_absorption_Main_Pathway	0.901242
NCI_Notch_signaling_Pathway_(Bergmann_glial_cell_differentiation)	0.900998
NCI_IL27_mediated_signaling_events_Main_Pathway	0.900773
reactome_Beta_catenin_phosphorylation_cascade_Main_Pathway	0.900662
reactome_Cyclin_E_associated_events_during_G1_S_transition_Main_Pathway	0.900573
reactome_NRIF_signals_cell_death_from_the_nucleus_Main_Pathway	0.899841
D-imyoi-inositol_134-trisphosphate_biosynthesis	0.899785
NCI_Endothelins_Main_Pathway	0.899263
reactome_Apoptotic_cleavage_of_cellular_proteins_Main_Pathway	0.899241
reactome_Nephrin_interactions_Main_Pathway	0.898922
Estrogen_Pathway	0.898857
biocarta_tnfr2_signaling_Main_Pathway	0.898831
biocarta_tnfr2_signaling_Pathway_(Pathway_protein_ubiquitination_of_MAP3K1_TNFAIP3_MAP3K14)	0.898831
NCI_Alpha4_beta1_integrin_signaling_events_Pathway_(cell_adhesion)	0.898458
reactome_G_beta_gamma_signalling_through_PI3Kgamma_Main_Pathway	0.898405
GPCR_Pathway	0.89827
biocarta_activation_of_csk_by_camp_dependent_protein_kinase_inhibits_signaling_through_the_t_cell_receptor_Main_Pathway	0.898239
NCI_Regulation_of_CDC42_activity_Main_Pathway	0.898206
NCI_Integrins_in_angiogenesis_Main_Pathway	0.898097
NCI_ALK2_signaling_events_Main_Pathway	0.897957
reactome_Glycoprotein_hormones_Main_Pathway	0.897378
reactome_NOTCH1_Intracellular_Domain_Regulates_Transcription_Main_Pathway	0.8973
cAMP_Pathway_Chemotaxis	0.896933
PTEN_Pathway	0.895662
biocarta_stress_induction_of_hsp_regulation_Main_Pathway	0.895393
KEGG_Oxytocin_signaling_Main_Pathway	0.895
Akt_Signaling_Pathway_Synaptic_Transmission	0.894817
NCI_Posttranslational_regulation_of_adherens_junction_stability_and_dissassembly_Main_Pathway	0.894794
biocarta_chromatin_remodeling_by_hswi_snf_atp_dependent_complexes_Pathway_(chromatin_remodeling)	0.894012
KEGG_PI3K_Akt_signaling_Main_Pathway	0.8937
reactome_Smooth_Muscle_Contraction_Main_Pathway	0.893692
reactome_HS_GAG_degradation_Main_Pathway	0.89363
reactome_Endogenous_sterols_Main_Pathway	0.893601
reactome_ABCA_transporters_in_lipid_homeostasis_Main_Pathway	0.893192
NCI_ErbB4_signaling_events_Pathway_(apoptosis)	0.893041
NCI_ErbB4_signaling_events_Pathway_(chemotaxis)	0.893041
NCI_ErbB4_signaling_events_Pathway_(dendrite_morphogenesis)	0.893041
reactome_Na_Cl_dependent_neurotransmitter_transporters_Main_Pathway	0.892639
KEGG_Glycosaminoglycan_biosynthesis_heparan_sulfate_heparin_Main_Pathway	0.892632
reactome_XBP1_S_activates_chaperone_genes_Main_Pathway	0.892572
KEGG_Hepatitis_B_Main_Pathway	0.891951
superpathway_of_steroid_hormone_biosynthesis	0.891785
reactome_Amyloids_Main_Pathway	0.891551
NCI_ErbB2_ErbB3_signaling_events_Pathway_(myelination)	0.891003
biocarta_multiple_antiapoptotic_pathways_from_igf_1r_signaling_lead_to_bad_phosphorylation_Main_Pathway	0.890932
biocarta_chrebp_regulation_by_carbohydrates_and_camp_Main_Pathway	0.890859
reactome_Packaging_Of_Telomere_Ends_Main_Pathway	0.890634
WNT_Pathway_PKC_Pathway	0.890597
NCI_PDGFR_beta_signaling_Pathway_(receptor_recycling)	0.890559
Chromatin_Pathway	0.890486
WNT_Pathway_Cell_Survival	0.890456
biocarta_eukaryotic_protein_translation_Main_Pathway	0.890205
NCI_BCR_signaling_Pathway_(cytokine_secretion)	0.890098
cAMP_Pathway_Cell_Growth	0.889818
reactome_Amino_acid_transport_across_the_plasma_membrane_Main_Pathway	0.889658
gluconeogenesis	0.88948
KEGG_FoxO_signaling_Main_Pathway	0.889351
KEGG_Prostate_cancer_Main_Pathway	0.888873
KEGG_cGMP_PKG_signaling_Main_Pathway	0.888851
biocarta_bcr_signaling_Main_Pathway	0.888785
Chemokine_Pathway_Internalization_Degradation_Recycling	0.888747
KEGG_Measles_Main_Pathway	0.88737
IP3_Pathway	0.887369
cAMP_Pathway_Glycolisis	0.887364
reactome_Fanconi_Anemia_Main_Pathway	0.886983
biocarta__U_00DF_arrestins_in_gpcr_desensitization_Main_Pathway	0.8869
Akt_Pathway_Regulation_by_GH	0.886817
WNT_Pathway_Gene_Expression_via_CREB3	0.886487
reactome_G_alpha_12_13_signalling_events_Main_Pathway	0.8857
Ras_Pathway_Gene_Expression_Cell_Proliferation_Cell_Survival_Differentiation_Development_Cell_Cycle_Control_Cell_Motility_Tumorigenesis_via_ELK4_ATF2_MEF2D_STAT2_CREB3_CCNA1_MYC_ELK1_JUN_CDK4	0.88565
WNT_Pathway	0.885413
KEGG_Retrograde_endocannabinoid_signaling_Main_Pathway	0.885259
KEGG_Pantothenate_and_CoA_biosynthesis_Main_Pathway	0.885003
NCI_BCR_signaling_Pathway_(re_entry_into_mitotic_cell_cycle)	0.884966
reactome_ADP_signalling_through_P2Y_purinoceptor_1_Main_Pathway	0.884959
NCI_Signaling_events_mediated_by_TCPTP_Pathway_(macrophage_differentiation)	0.884839
reactome_Hyaluronan_uptake_and_degradation_Main_Pathway	0.88475
heparan_sulfate_biosynthesis	0.884624
NCI_HIF_1_alpha_transcription_factor_network_Main_Pathway	0.884293
ILK_Signaling_Pathway_Epithelial_Mesenchymal_Transition_Tubulo-Interstitial_Fibrosis	0.88411
ILK_Signaling_Pathway_Migration_Vasculogenesis	0.88411
NCI_ErbB4_signaling_events_Main_Pathway	0.883873
biocarta_pkc_catalyzed_phosphorylation_of_inhibitory_phosphoprotein_of_myosin_phosphatase_Main_Pathway	0.883787
reactome_Interleukin_7_signaling_Main_Pathway	0.883654
KEGG_Glycosaminoglycan_biosynthesis_chondroitin_sulfate_dermatan_sulfate_Main_Pathway	0.883604
KEGG_AMPK_signaling_Main_Pathway	0.883567
NCI_Syndecan_4_mediated_signaling_events_Pathway_(cell_migration)	0.883282
HGF_Pathway_Anoikis	0.883277
KEGG_cAMP_signaling_Main_Pathway	0.882813
reactome_Rho_GTPase_cycle_Main_Pathway	0.882652
KEGG_Glycosaminoglycan_biosynthesis_keratan_sulfate_Main_Pathway	0.882564
KEGG_HTLV_I_infection_Main_Pathway	0.882175
NCI_Internalization_of_ErbB1_Main_Pathway	0.882154
biocarta_p38_mapk_signaling_Main_Pathway	0.8821
GSK3_Signaling_Pathway_Gene_Expression_via_CTNNB1	0.881926
KEGG_Colorectal_cancer_Main_Pathway	0.881681
Growth_Hormone_Signaling_Pathway_Cell_Survival	0.881681
TGF-beta_Signaling_in_Epithelial–mesenchymal_transition	0.881324
ILK_Signaling_Pathway	0.881288
KEGG_Amyotrophic_lateral_sclerosis_ALS__Main_Pathway	0.880908
KEGG_Glioma_Main_Pathway	0.88087
NCI_Trk_receptor_signaling_mediated_by_PI3K_and_PLC_gamma_Main_Pathway	0.880688
KEGG_Axon_guidance_Main_Pathway	0.880526
KEGG_Adrenergic_signaling_in_cardiomyocytes_Main_Pathway	0.880511
KEGG_GABAergic_synapse_Main_Pathway	0.880257
reactome_CS_DS_degradation_Main_Pathway	0.880158
CDP-diacylglycerol_biosynthesis	0.88012
reactome_Transcriptional_activation_of_mitochondrial_biogenesis_Main_Pathway	0.879415
biocarta_rho_cell_motility_signaling_Pathway_(actin_filament_polymerization)	0.8792
KEGG_Gap_junction_Main_Pathway	0.879092
PLAU-mediated_Signaling_Events_During_Cell_Adhesion	0.878722
TRH_Influence_on_Cytoskeleton	0.878403
KEGG_Hippo_signaling_Main_Pathway	0.878401
reactome_Glucagon_like_Peptide_1_GLP1_regulates_insulin_secretion_Main_Pathway	0.878206
Erythropoietin_Pathway_Cell_Survival	0.877962
biocarta_rac1_cell_motility_signaling_Pathway_(phosphatidic_acid_metabolic_process)	0.877324
NCI_Notch_signaling_Pathway_(oligodendrocyte_development)	0.877036
reactome_Common_Pathway_Main_Pathway	0.876977
Ras_Pathway_Cell-Cell_Junctions	0.876579
NCI_CD40_CD40L_signaling_Main_Pathway	0.875947
reactome_Downregulation_of_TGF_beta_receptor_signaling_Main_Pathway	0.875926
NCI_PAR1_mediated_thrombin_signaling_events_Pathway_(MAPKKK_cascade)	0.875876
PTEN_Pathway_Adhesion_or_Migration	0.875876
reactome_Signaling_by_FGFR1_fusion_mutants_Main_Pathway	0.875695
KEGG_Vasopressin_regulated_water_reabsorption_Main_Pathway	0.875651
HGF_Pathway_Gene_Expression_via_JUN_STAT3_FOS_ELK1_ETS2	0.875614
NCI_CXCR4_mediated_signaling_events_Pathway_(establishment_of_cell_polarity)	0.875467
NCI_Signaling_events_mediated_by_TCPTP_Pathway_(regulation_of_gluconeogenesis)	0.874215
reactome_SIRT1_negatively_regulates_rRNA_Expression_Main_Pathway	0.874078
NCI_Plasma_membrane_estrogen_receptor_signaling_Main_Pathway	0.874011
reactome_FGFR4_ligand_binding_and_activation_Main_Pathway	0.873856
biocarta_calcium_signaling_by_hbx_of_hepatitis_b_virus_Main_Pathway	0.872505
reactome_A_tetrasaccharide_linker_sequence_is_required_for_GAG_synthesis_Main_Pathway	0.872457
Hedgehog_Signaling_in_Mammals_no_Tubulin_Pathway	0.872285
Hedgehog_Signaling_in_Mammals_Pathway	0.872285
NCI_Signaling_mediated_by_p38_alpha_and_p38_beta_Main_Pathway	0.871524
NCI_LPA_receptor_mediated_events_Pathway_(cAMP_biosynthetic_process)	0.871509
biocarta_keratinocyte_differentiation_Main_Pathway	0.871241
NCI_SHP2_signaling_Main_Pathway	0.870548
KEGG_Aldosterone_regulated_sodium_reabsorption_Main_Pathway	0.870539
NCI_Presenilin_action_in_Notch_and_Wnt_signaling_Pathway_(Pathway_degradation_of_CTNNB1)	0.870518
NCI_Retinoic_acid_receptors_mediated_signaling_Pathway_(proteasomal_ubiquitin_dependent_protein_catabolic_process)	0.870501
reactome_PRC2_methylates_histones_and_DNA_Main_Pathway	0.870427
reactome_Glycogen_breakdown_glycogenolysis__Main_Pathway	0.870207
biocarta_extrinsic_prothrombin_activation_Main_Pathway	0.870161
KEGG_Notch_signaling_Main_Pathway	0.870058
reactome_Gap_junction_assembly_Main_Pathway	0.869881
KEGG_Salivary_secretion_Main_Pathway	0.869716
reactome_NOTCH2_Activation_and_Transmission_of_Signal_to_the_Nucleus_Main_Pathway	0.869568
NCI_Beta5_beta6_beta7_and_beta8_integrin_cell_surface_interactions_Main_Pathway	0.869458
reactome_EPHA_mediated_growth_cone_collapse_Main_Pathway	0.868736
reactome_alpha_linolenic_acid_ALA_metabolism_Main_Pathway	0.868689
KEGG_Glycosphingolipid_biosynthesis_lacto_and_neolacto_series_Main_Pathway	0.868541
KEGG_Serotonergic_synapse_Main_Pathway	0.868164
reactome_Oxidative_Stress_Induced_Senescence_Main_Pathway	0.868106
biocarta_skeletal_muscle_hypertrophy_is_regulated_via_akt_mtor_Main_Pathway	0.868087
NCI_Arf6_trafficking_events_Main_Pathway	0.867939
reactome_HDMs_demethylate_histones_Main_Pathway	0.867512
reactome_SHC_mediated_cascade_Main_Pathway	0.867404
KEGG_Glucagon_signaling_Main_Pathway	0.867356
NCI_p75_NTR_mediated_signaling_Main_Pathway	0.867258
NCI_p75_NTR_mediated_signaling_Pathway_(neuron_projection_morphogenesis)	0.86681
PPAR_Pathway	0.866539
KEGG_Estrogen_signaling_Main_Pathway	0.866396
reactome_Norepinephrine_Neurotransmitter_Release_Cycle_Main_Pathway	0.866205
reactome_Vasopressin_regulates_renal_water_homeostasis_via_Aquaporins_Main_Pathway	0.865853
NCI_Signaling_events_mediated_by_the_Hedgehog_family_Pathway_(receptor_mediated_endocytosis)	0.865667
reactome_Metabolism_of_Angiotensinogen_to_Angiotensins_Main_Pathway	0.865187
biocarta_activation_of_pkc_through_g_protein_coupled_receptors_Main_Pathway	0.865012
reactome_FCERI_mediated_MAPK_activation_Main_Pathway	0.864802
reactome_Activation_of_the_AP_1_family_of_transcription_factors_Main_Pathway	0.864562
reactome_Transcriptional_regulation_of_pluripotent_stem_cells_Main_Pathway	0.863979
heparan_sulfate_biosynthesis_late_stages	0.863818
KEGG_Other_types_of_O_glycan_biosynthesis_Main_Pathway	0.863472
reactome_Regulated_proteolysis_of_p75NTR_Main_Pathway	0.86347
reactome_regulation_of_FZD_by_ubiquitination_Main_Pathway	0.863453
biocarta_p53_signaling_Main_Pathway	0.86325
KEGG_Endocrine_and_other_factor_regulated_calcium_reabsorption_Main_Pathway	0.863153
reactome_Adherens_junctions_interactions_Main_Pathway	0.862567
biocarta_rac1_cell_motility_signaling_Pathway_(actin_filament_organization)	0.86178
biocarta_gamma_aminobutyric_acid_receptor_life_cycle_Main_Pathway	0.861298
reactome_Circadian_Clock_Main_Pathway	0.861225
reactome_SEMA3A_Plexin_repulsion_signaling_by_inhibiting_Integrin_adhesion_Main_Pathway	0.861184
AHR_Pathway_C-myc_expression_via_RELA	0.861169
reactome_Nuclear_signaling_by_ERBB4_Main_Pathway	0.86107
reactome_Constitutive_Signaling_by_NOTCH1_HD_Domain_Mutants_Main_Pathway	0.86055
reactome_Ca2_Main_Pathway	0.859854
biocarta_regulation_of_spermatogenesis_by_crem_Main_Pathway	0.859332
reactome_formation_of_the_beta_catenin_TCF_transactivating_complex_Main_Pathway	0.859302
KEGG_ECM_receptor_interaction_Main_Pathway	0.859298
reactome_G_beta_gamma_signalling_through_PLC_beta_Main_Pathway	0.858727
KEGG_Cholinergic_synapse_Main_Pathway	0.858507
reactome_Constitutive_Signaling_by_NOTCH1_HD_PEST_Domain_Mutants_Main_Pathway	0.858288
reactome_Constitutive_Signaling_by_NOTCH1_PEST_Domain_Mutants_Main_Pathway	0.858288
biocarta_role_of_erk5_in_neuronal_survival_Main_Pathway	0.857369
reactome_Glucagon_type_ligand_receptors_Main_Pathway	0.857135
NCI_TGF_beta_receptor_signaling_Main_Pathway	0.856421
NCI_Calcium_signaling_in_the_CD4_TCR_Main_Pathway	0.856191
NCI_Regulation_of_nuclear_beta_catenin_signaling_and_target_gene_transcription_Main_Pathway	0.855882
GSK3_Signaling_Pathway	0.855284
TRH_Pathway	0.854991
KEGG_Insulin_secretion_Main_Pathway	0.854961
reactome_Synthesis_of_very_long_chain_fatty_acyl_CoAs_Main_Pathway	0.854926
reactome_HDACs_deacetylate_histones_Main_Pathway	0.854419
reactome_ADP_signalling_through_P2Y_purinoceptor_12_Main_Pathway	0.854272
reactome_Synthesis_of_PC_Main_Pathway	0.854089
NCI_Regulation_of_nuclear_SMAD2_3_signaling_Pathway_(Pathway_degradation_of_SMAD3)	0.853916
reactome_Signaling_by_NODAL_Main_Pathway	0.853792
reactome_Presynaptic_function_of_Kainate_receptors_Main_Pathway	0.853607
NCI_Validated_targets_of_C_MYC_transcriptional_repression_Main_Pathway	0.853328
reactome_Dopamine_Neurotransmitter_Release_Cycle_Main_Pathway	0.8529
reactome_Serotonin_Neurotransmitter_Release_Cycle_Main_Pathway	0.8529
reactome_Regulation_of_lipid_metabolism_by_Peroxisome_proliferator_activated_receptor_alpha_PPARalpha__Main_Pathway	0.852833
reactome_RNA_Polymerase_I_Promoter_Opening_Main_Pathway	0.852798
WNT_Pathway_NFAT_Pathway	0.852561
KEGG_Transcriptional_misregulation_in_cancer_Main_Pathway	0.852447
CREB_Pathway	0.852385
terminal_iOi-glycans_residues_modification	0.851621
biocarta_thrombin_signaling_and_protease_activated_receptors_Main_Pathway	0.851496
NCI_PDGFR_alpha_signaling_Main_Pathway	0.851477
EGF_Pathway_Actin_Cytoskeletal_Rearrangement	0.850903
JNK_Pathway_Gene_Expression_Apoptosis_Inflammation_Tumorigenesis_Cell_Migration_via_SMAD4_STAT4_HSF1_TP53_MAP2_DCX_ATF2_NFATC3_SPIRE1_MAP1B_TCF15_ELK1_BCL2_JUN_PXN_NFATC2	0.850756
NCI_Alpha4_beta1_integrin_signaling_events_Pathway_(cell_migration)	0.850172
KEGG_Regulation_of_lipolysis_in_adipocytes_Main_Pathway	0.849997
reactome_Interleukin_receptor_SHC_signaling_Main_Pathway	0.849797
biocarta_tumor_suppressor_arf_inhibits_ribosomal_biogenesis_Main_Pathway	0.848861
Inside-out_Signaling_through_Integrins	0.848748
NCI_Presenilin_action_in_Notch_and_Wnt_signaling_Pathway_(apoptosis)	0.848703
NCI_Regulation_of_nuclear_SMAD2_3_signaling_Pathway_(muscle_cell_differentiation)	0.848662
NCI_Ceramide_signaling_Pathway_(ganglioside_biosynthetic_process)	0.848224
IP3_Pathway_Gene_Expression_via_CREB3_NFATC2_MEF2D	0.847437
reactome_Ion_transport_by_P_type_ATPases_Main_Pathway	0.846977
Ephrin-mediated_Signaling_Events_During_Cell_Adhesion	0.846821
KEGG_Glutamatergic_synapse_Main_Pathway	0.846379
NCI_Presenilin_action_in_Notch_and_Wnt_signaling_Main_Pathway	0.846292
NCI_Regulation_of_retinoblastoma_protein_Pathway_(Pathway_rRNA_transcription_via_RB1)	0.84571
reactome_SHC1_events_in_ERBB2_signaling_Main_Pathway	0.845201
biocarta_vegf_hypoxia_and_angiogenesis_Main_Pathway	0.845132
NCI_Wnt_signaling_network_Pathway_(Wnt_receptor_signaling_pathway_through_beta_catenin)	0.84454
NCI_BMP_receptor_signaling_Main_Pathway	0.844
reactome_Signaling_by_BMP_Main_Pathway	0.843967
biocarta_map_kinase_inactivation_of_smrt_corepressor_Main_Pathway	0.843736
reactome_O_glycosylation_of_TSR_domain_containing_proteins_Main_Pathway	0.843083
reactome_Ephrin_signaling_Main_Pathway	0.843057
reactome_Synthesis_secretion_and_inactivation_of_Glucagon_like_Peptide_1_GLP_1__Main_Pathway	0.842961
biocarta_regulation_of_pgc_1a_Main_Pathway	0.842736
reactome_NICD_traffics_to_nucleus_Main_Pathway	0.842514
reactome_Notch_HLH_transcription_Main_Pathway	0.842514
KEGG_Basal_cell_carcinoma_Main_Pathway	0.84238
biocarta_t_cell_receptor_signaling_Main_Pathway	0.842268
AHR_Pathway_PS2_Gene_expression_via_ESR1	0.842006
NCI_Signaling_events_mediated_by_TCPTP_Pathway_(positive_regulation_of_S_phase_of_mitotic_cell_cycle)	0.842003
reactome_Cyclin_D_associated_events_in_G1_Main_Pathway	0.841593
reactome_HSF1_dependent_transactivation_Main_Pathway	0.841409
reactome_Adrenaline_noradrenaline_inhibits_insulin_secretion_Main_Pathway	0.841178
KEGG_Alcoholism_Main_Pathway	0.841008
biocarta_phospholipids_as_signalling_intermediaries_Pathway_(actin_filament_organization)	0.840944
biocarta_phospholipids_as_signalling_intermediaries_Pathway_(chemotaxis)	0.840944
NCI_Ceramide_signaling_Pathway_(negative_regulation_of_cell_cycle)	0.84091
NCI_C_MYB_transcription_factor_network_Main_Pathway	0.840588
NCI_Regulation_of_retinoblastoma_protein_Main_Pathway	0.840518
reactome_Prostacyclin_signalling_through_prostacyclin_receptor_Main_Pathway	0.840077
reactome_VEGFR2_mediated_cell_proliferation_Main_Pathway	0.839919
KEGG_Morphine_addiction_Main_Pathway	0.839681
biocarta_role_of_erk5_in_neuronal_survival_Pathway_(cell_survival)	0.839397
KEGG_Long_term_potentiation_Main_Pathway	0.838569
biocarta_transcription_factor_creb_and_its_extracellular_signals_Main_Pathway	0.838023
reactome_Tie2_Signaling_Main_Pathway	0.837395
NCI_Validated_transcriptional_targets_of_AP1_family_members_Fra1_and_Fra2_Main_Pathway	0.837313
NCI_Plasma_membrane_estrogen_receptor_signaling_Pathway_(cell_adhesion)	0.837208
NCI_Plasma_membrane_estrogen_receptor_signaling_Pathway_(vasodilation)	0.837208
reactome_TRP_channels_Main_Pathway	0.837187
glycolysis	0.836202
KEGG_Melanoma_Main_Pathway	0.836071
NCI_FOXA2_and_FOXA3_transcription_factor_networks_Main_Pathway	0.835954
NCI_IL6_mediated_signaling_events_Main_Pathway	0.835847
NCI_Neurotrophic_factor_mediated_Trk_receptor_signaling_Pathway_(Schwann_cell_development)	0.835366
Calcium2+_Signaling	0.834374
biocarta_activation_of_camp_dependent_protein_kinase_pka_Main_Pathway	0.834087
Extracellular_Matrix_Remodeling_during_Adhesion	0.83377
PTEN_Pathway_Proliferation_CyclinA2_Geminin_AuroraA_PLK1	0.833722
PTEN_Pathway_Senescence_Ets2_p16	0.833722
NCI_AP_1_transcription_factor_network_Main_Pathway	0.832326
KEGG_Gastric_acid_secretion_Main_Pathway	0.83219
reactome_HS_GAG_biosynthesis_Main_Pathway	0.832185
NCI_Validated_transcriptional_targets_of_deltaNp63_isoforms_Main_Pathway	0.832019
Regulation_of_Cytoskeleton_Remodeling_by_Activin_A	0.831211
NCI_ATF_2_transcription_factor_network_Main_Pathway	0.831048
reactome_Sema3A_PAK_dependent_Axon_repulsion_Main_Pathway	0.830867
NCI_Arf6_trafficking_events_Pathway_(cell_adhesion_mediated_by_integrin)	0.830864
NCI_Posttranslational_regulation_of_adherens_junction_stability_and_dissassembly_Pathway_(axonogenesis)	0.830465
reactome_Serotonin_receptors_Main_Pathway	0.830403
NCI_Wnt_signaling_network_Main_Pathway	0.829507
reactome_NRAGE_signals_death_through_JNK_Main_Pathway	0.829483
KEGG_Circadian_entrainment_Main_Pathway	0.829221
NCI_Nephrin_Neph1_signaling_in_the_kidney_podocyte_Main_Pathway	0.82842
reactome_SHC1_events_in_ERBB4_signaling_Main_Pathway	0.828336
KEGG_Hedgehog_signaling_Main_Pathway	0.828093
reactome_Signaling_by_constitutively_active_EGFR_Main_Pathway	0.828064
reactome_Glutamate_Neurotransmitter_Release_Cycle_Main_Pathway	0.827749
NCI_Class_I_PI3K_signaling_events_Pathway_(cell_survival)	0.827728
reactome_Role_of_second_messengers_in_netrin_1_signaling_Main_Pathway	0.827488
reactome_Signaling_by_FGFR_mutants_Main_Pathway	0.827214
biocarta_growth_hormone_signaling_Main_Pathway	0.826853
biocarta_phosphorylation_of_mek1_by_cdk5_p35_down_regulates_the_map_kinase_Main_Pathway	0.826451
reactome_Regulation_of_IGF_Activity_by_IGFBP_Main_Pathway	0.826176
NCI_Endothelins_Pathway_(cAMP_biosynthetic_process)	0.825643
KEGG_Dopaminergic_synapse_Main_Pathway	0.825289
KEGG_Taste_transduction_Main_Pathway	0.825221
NCI_Validated_nuclear_estrogen_receptor_alpha_network_Main_Pathway	0.824497
reactome_Synthesis_secretion_and_deacylation_of_Ghrelin_Main_Pathway	0.82416
AHR_Pathway_Cath_D_expression_via_SP1	0.824105
reactome_NCAM_signaling_for_neurite_out_growth_Main_Pathway	0.824078
biocarta_attenuation_of_gpcr_signaling_Main_Pathway	0.824038
reactome_NOTCH2_intracellular_domain_regulates_transcription_Main_Pathway	0.823993
reactome_Activated_point_mutants_of_FGFR2_Main_Pathway	0.823955
dermatan_sulfate_biosynthesis	0.823849
reactome_PKA_activation_in_glucagon_signalling_Main_Pathway	0.823543
reactome_Class_C_3_Metabotropic_glutamate_pheromone_receptors__Main_Pathway	0.823487
NCI_Regulation_of_nuclear_SMAD2_3_signaling_Main_Pathway	0.823486
reactome_G_alpha_z_signalling_events_Main_Pathway	0.823222
reactome_Synthesis_of_PA_Main_Pathway	0.819666
cAMP_Pathway_Endothelial_Cell_Regulation	0.819203
NCI_Fc_epsilon_receptor_I_signaling_in_mast_cells_Pathway_(regulation_of_mast_cell_degranulation)	0.818561
NCI_Syndecan_4_mediated_signaling_events_Main_Pathway	0.817173
NCI_Atypical_NF_kappaB_Pathway_(positive_regulation_of_anti_apoptosis)	0.816715
NCI_Ceramide_signaling_Pathway_(cell_survival)	0.816245
NCI_EPHA2_forward_signaling_Main_Pathway	0.815897
IGF1R_Signaling_Pathway_Gene_Expression_Proliferation_Growth_Survival_via_NFAT5_CREB3	0.815221
NCI_p75_NTR_mediated_signaling_Pathway_(neuron_apoptosis)	0.815211
biocarta_cyclins_and_cell_cycle_regulation_Main_Pathway	0.814396
biocarta_actions_of_nitric_oxide_in_the_heart_Main_Pathway	0.814159
reactome_Effects_of_PIP2_hydrolysis_Main_Pathway	0.813783
Nicotine_Influence_on_Glutamatergic_Neurons	0.81248
NCI_EPHA_forward_signaling_Pathway_(cell_cell_adhesion)	0.811828
NCI_EPHA_forward_signaling_Pathway_(regulation_of_stress_fiber_assembly)	0.811828
reactome_Adenylate_cyclase_inhibitory_Main_Pathway	0.810691
biocarta_il_6_signaling_Main_Pathway	0.810404
KEGG_Prolactin_signaling_Main_Pathway	0.810176
Non-Junctional_Cell_Adhesion_in_Endothelium	0.808551
reactome_Transport_of_organic_anions_Main_Pathway	0.808112
reactome_Hormone_sensitive_lipase_HSL_mediated_triacylglycerol_hydrolysis_Main_Pathway	0.807562
reactome_PCP_CE_Main_Pathway	0.806719
NCI_Notch_mediated_HES_HEY_network_Main_Pathway	0.804942
biocarta_b_cell_survival_Main_Pathway	0.803272
NCI_Class_I_PI3K_signaling_events_Pathway_(actin_cytoskeleton_reorganization)	0.80243
NCI_Neurotrophic_factor_mediated_Trk_receptor_signaling_Pathway_(neuron_projection_morphogenesis)	0.801399
biocarta_rac1_cell_motility_signaling_Main_Pathway	0.800842
NCI_EPHA_forward_signaling_Pathway_(axon_guidance)	0.800759
NCI_Syndecan_1_mediated_signaling_events_Pathway_(homophilic_cell_adhesion)	0.800354
NCI_Syndecan_1_mediated_signaling_events_Pathway_(positive_regulation_of_cell_migration)	0.800354
NCI_Syndecan_1_mediated_signaling_events_Pathway_(Tumor_Cell_Invasion)	0.800354
KEGG_Dilated_cardiomyopathy_Main_Pathway	0.799886
KEGG_Hypertrophic_cardiomyopathy_HCM__Main_Pathway	0.799886
CDK5_Pathway_in_Central_Nervous_System	0.798639
Intermediate_Filaments_in_Epithelial_Cells	0.796012
NCI_Plexin_D1_Signaling_Pathway_(cell_adhesion_mediated_by_integrin)	0.795532
triacylglycerol_biosynthesis	0.795403
biocarta_fc_epsilon_receptor_i_signaling_in_mast_cells_Pathway_(degranulation)	0.795279
biocarta_il_2_receptor_beta_chain_in_t_cell_activation_Pathway_(cell_proliferation)	0.794778
NCI_Hedgehog_signaling_events_mediated_by_Gli_proteins_Main_Pathway	0.794193
biocarta_alk_in_cardiac_myocytes_Main_Pathway	0.794139
reactome_disassembly_of_the_destruction_complex_and_recruitment_of_AXIN_to_the_membrane_Main_Pathway	0.793694
RhoA_Signaling	0.793532
KEGG_Amphetamine_addiction_Main_Pathway	0.792909
Smooth_Muscle_Tone_Regulation_by_G-protein_Coupled_Receptors	0.792559
reactome_Downregulation_of_SMAD2_3_SMAD4_transcriptional_activity_Main_Pathway	0.791988
biocarta_nfat_and_hypertrophy_of_the_heart__Main_Pathway	0.791792
biocarta_tpo_signaling_Main_Pathway	0.791765
NCI_C_MYC_Main_Pathway	0.790816
biocarta_signaling_pathway_from_g_protein_families_Main_Pathway	0.789186
HGF_Pathway_Cell_Cycle_Progression	0.787677
reactome_Receptor_ligand_binding_initiates_the_second_proteolytic_cleavage_of_Notch_receptor_Main_Pathway	0.787575
NCI_Signaling_events_regulated_by_Ret_tyrosine_kinase_Pathway_(lamellipodium_assembly)	0.786776
NCI_Validated_targets_of_C_MYC_transcriptional_repression_Pathway_(cell_cycle_arrest)	0.786427
reactome_P2Y_receptors_Main_Pathway	0.785219
biocarta_bioactive_peptide_induced_signaling_Main_Pathway	0.784252
reactome_Adenylate_cyclase_activating_Main_Pathway	0.78278
reactome_TCF_dependent_signaling_in_response_to_WNT_Main_Pathway	0.781614
NCI_Insulin_Pathway_Main_Pathway	0.781365
reactome_Glucagon_signaling_in_metabolic_regulation_Main_Pathway	0.781243
KEGG_MicroRNAs_in_cancer_Main_Pathway	0.778363
NCI_Beta1_integrin_cell_surface_interactions_Main_Pathway	0.77748
biocarta_nitric_oxide_signaling_Main_Pathway	0.776179
reactome_Acyl_chain_remodelling_of_PG_Main_Pathway	0.775346
reactome_Collagen_biosynthesis_and_modifying_enzymes_Main_Pathway	0.775283
NCI_Plexin_D1_Signaling_Main_Pathway	0.775171
KEGG_Wnt_signaling_Main_Pathway	0.774805
reactome_Voltage_gated_Potassium_channels_Main_Pathway	0.774415
biocarta_g_protein_signaling_through_tubby_proteins_Main_Pathway	0.774216
reactome_Acetylcholine_Neurotransmitter_Release_Cycle_Main_Pathway	0.772425
KEGG_Vibrio_cholerae_infection_Main_Pathway	0.771939
KEGG_Cocaine_addiction_Main_Pathway	0.771848
reactome_Signaling_by_NOTCH3_Main_Pathway	0.770982
reactome_Zinc_influx_into_cells_by_the_SLC39_gene_family_Main_Pathway	0.770373
JNK_Pathway_Insulin_Signaling	0.768503
NCI_Signaling_events_mediated_by_the_Hedgehog_family_Main_Pathway	0.767896
biocarta_cystic_fibrosis_transmembrane_conductance_regulator_cftr_and_beta_2_adrenergic_receptor_b2ar_Main_Pathway	0.767404
NCI_Syndecan_1_mediated_signaling_events_Main_Pathway	0.765231
reactome_CREB_phosphorylation_through_the_activation_of_CaMKII_Main_Pathway	0.763039
NCI_Calcineurin_regulated_NFAT_dependent_transcription_in_lymphocytes_Main_Pathway	0.762967
KEGG_Nicotine_addiction_Main_Pathway	0.762753
NCI_Signaling_events_mediated_by_Hepatocyte_Growth_Factor_Receptor_c_Met__Pathway_(positive_regulation_of_tyrosine_phosphorylation_of_STAT_protein)	0.762225
reactome_XAV939_inhibits_tankyrase_stabilizing_AXIN_Main_Pathway	0.759198
biocarta_igf_1_signaling_Main_Pathway	0.759069
reactome_RMTs_methylate_histone_arginines_Main_Pathway	0.758017
biocarta_nerve_growth_factor_pathway_ngf__Main_Pathway	0.757181
NCI_VEGF_and_VEGFR_signaling_network_Main_Pathway	0.755234
NCI_Signaling_events_mediated_by_PTP1B_Main_Pathway	0.754522
NCI_Integrin_linked_kinase_signaling_Pathway_(anoikis)	0.753424
NCI_Integrin_linked_kinase_signaling_Pathway_(apoptosis)	0.753424
reactome_Ras_activation_uopn_Ca2_infux_through_NMDA_receptor_Main_Pathway	0.752134
Circadian_Pathway	0.749786
biocarta_wnt_signaling_Main_Pathway	0.74625
biocarta_insulin_signaling_Main_Pathway	0.744071
reactome_Dermatan_sulfate_biosynthesis_Main_Pathway	0.743474
reactome_Reduction_of_cytosolic_Ca_levels_Main_Pathway	0.739135
ILK_Signaling_Pathway_Epithelial_Mesenchymal_Transition	0.738903
reactome_Elastic_fibre_formation_Main_Pathway	0.738754
biocarta_pdgf_signaling_Main_Pathway	0.738143
reactome_CDO_in_myogenesis_Main_Pathway	0.735945
reactome_SMAD2_SMAD3_SMAD4_heterotrimer_regulates_transcription_Main_Pathway	0.733253
NCI_Degradation_of_beta_catenin_Main_Pathway	0.73233
reactome_Signaling_by_NOTCH4_Main_Pathway	0.731856
reactome_GABA_synthesis_release_reuptake_and_degradation_Main_Pathway	0.729883
biocarta_the_igf_1_receptor_and_longevity_Main_Pathway	0.726488
reactome_cGMP_effects_Main_Pathway	0.726113
NCI_Coregulation_of_Androgen_receptor_activity_Main_Pathway	0.72508
reactome_Unblocking_of_NMDA_receptor_glutamate_binding_and_activation_Main_Pathway	0.724328
Angiotensin-PTK2B_Pathway	0.720137
Neuronal_Intermediate_Filaments	0.716225
biocarta_egf_signaling_Main_Pathway	0.715924
biocarta_trka_receptor_signaling_Main_Pathway	0.712778
NCI_Trk_receptor_signaling_mediated_by_PI3K_and_PLC_gamma_Pathway_(axonogenesis)	0.71264
NCI_Trk_receptor_signaling_mediated_by_PI3K_and_PLC_gamma_Pathway_(neuron_apoptosis)	0.71264
NCI_CXCR4_mediated_signaling_events_Pathway_(cell_proliferation)	0.710659
biocarta_pten_dependent_cell_cycle_arrest_and_apoptosis_Main_Pathway	0.706416
biocarta_keratinocyte_differentiation_Pathway_(keratinocyte_differentiation)	0.70604
biocarta_regulators_of_bone_mineralization_Main_Pathway	0.702561
NCI_CXCR4_mediated_signaling_events_Pathway_(regulation_of_heterotypic_cell_cell_adhesion)	0.701935
biocarta_phospholipids_as_signalling_intermediaries_Pathway_(lamellipodium_assembly)	0.696868
NCI_IFN_gamma_Pathway_(Antibacterial_Response)	0.68536
NCI_IFN_gamma_Pathway_(antigen_processing_and_presentation_of_peptide_antigen_via_MHC_class_I)	0.68536
NCI_IFN_gamma_Pathway_(antigen_processing_and_presentation_of_peptide_antigen_via_MHC_class_II)	0.68536
NCI_IFN_gamma_Pathway_(Antiviral_Response)	0.68536
NCI_IFN_gamma_Pathway_(apoptosis)	0.68536
NCI_IFN_gamma_Pathway_(Immunoregulation)	0.68536
NCI_IFN_gamma_Pathway_(negative_regulation_of_cell_growth)	0.68536
KEGG_Circadian_rhythm_Main_Pathway	0.684619
NCI_IGF1_Pathway_(positive_regulation_of_MAPKKK_cascade)	0.683765
NCI_Neurotrophic_factor_mediated_Trk_receptor_signaling_Pathway_(MAPKKK_cascade)	0.683364
biocarta_inactivation_of_gsk3_by_akt_causes_accumulation_of_b_catenin_in_alveolar_macrophages_Main_Pathway	0.677175
biocarta_regulation_of_ck1_cdk5_by_type_1_glutamate_receptors_Main_Pathway	0.675823
reactome_Triglyceride_Biosynthesis_Main_Pathway	0.672396
reactome_Asymmetric_localization_of_PCP_proteins_Main_Pathway	0.671137
biocarta_multi_step_regulation_of_transcription_by_pitx2_Main_Pathway	0.656246
biocarta_cxcr4_signaling_Main_Pathway	0.635994
reactome_CRMPs_in_Sema3A_signaling_Main_Pathway	0.635817
NCI_Canonical_Wnt_signaling_Main_Pathway	0.632232
NCI_VEGFR3_signaling_in_lymphatic_endothelium_Pathway_(cell_migration)	0.623863
ILK_Signaling_Pathway_Induced_Cell_Proliferation	0.610938
biocarta_segmentation_clock_Main_Pathway	0.518811

## Sheet: Young REs
Pathway name	NPII
KEGG_Glycosphingolipid_biosynthesis_globo_series_Main_Pathway	1.55495
NCI_Signaling_events_mediated_by_HDAC_Class_I_Pathway_(histone_deacetylation)	1.52041
biocarta_mechanisms_of_transcriptional_repression_by_dna_methylation_Main_Pathway	1.49797
biocarta_mechanisms_of_transcriptional_repression_by_dna_methylation_Pathway_(histone_deacetylation)	1.49797
biocarta_how_does_salmonella_hijack_a_cell_Main_Pathway	1.48445
biocarta_how_does_salmonella_hijack_a_cell_Pathway_(lamellipodium_assembly)	1.48445
biocarta_how_progesterone_initiates_the_oocyte_maturation_Pathway_(oocyte_maturation)	1.44558
biocarta_transcription_regulation_by_methyltransferase_of_carm1_Main_Pathway	1.44506
NCI_Validated_transcriptional_targets_of_TAp63_isoforms_Pathway_(Pathway_degradation_of_TP63)	1.44418
reactome_Regulation_of_signaling_by_CBL_Main_Pathway	1.43645
NCI_ATM_Pathway_(G1_S_transition_checkpoint)	1.42459
reactome_Activation_of_PPARGC1A_PGC_1alpha_by_phosphorylation_Main_Pathway	1.42389
NCI_Arf6_downstream_Main_Pathway	1.41239
NCI_CDC42_signaling_events_Pathway_(retrograde_vesicle_mediated_transport_Golgi_to_ER)	1.41048
reactome_IRAK2_mediated_activation_of_TAK1_complex_Main_Pathway	1.3956
reactome_IRAK2_mediated_activation_of_TAK1_complex_upon_TLR7_8_or_9_stimulation_Main_Pathway	1.3956
Ras_Pathway_Golgi_Trafficking_and_Vesicle_Formation	1.39119
biocarta_mechanism_of_protein_import_into_the_nucleus_Main_Pathway	1.38955
NCI_Aurora_A_signaling_Pathway_(protein_catabolic_process)	1.38159
NCI_VEGFR3_signaling_in_lymphatic_endothelium_Main_Pathway	1.37544
biocarta_il_2_receptor_beta_chain_in_t_cell_activation_Pathway_(apoptosis)	1.36981
reactome_CD28_dependent_Vav1_Main_Pathway	1.36846
NCI_Validated_transcriptional_targets_of_TAp63_isoforms_Pathway_(Metastasis)	1.36585
reactome_Formation_of_Senescence_Associated_Heterochromatin_Foci_SAHF__Main_Pathway	1.35222
NCI_Sumoylation_by_RanBP2_regulates_transcriptional_repression_Main_Pathway	1.34701
reactome_Cytosolic_sensors_of_pathogen_associated_DNA_Main_Pathway	1.34631
dolichyl-diphosphooligosaccharide_biosynthesis	1.3409
reactome_MicroRNA_miRNA_biogenesis_Main_Pathway	1.3362
reactome_Signal_transduction_by_L1_Main_Pathway	1.33564
biocarta_y_branching_of_actin_filaments_Main_Pathway	1.33221
cAMP_Pathway_Protein_Retention	1.32063
NCI_TRAIL_signaling_Main_Pathway	1.31966
reactome_Transcription_coupled_NER_TC_NER__Main_Pathway	1.31684
reactome_Viral_Messenger_RNA_Synthesis_Main_Pathway	1.31463
NCI_Integrin_linked_kinase_signaling_Pathway_(DNA_biosynthetic_process)	1.31435
IL-10_Pathway_IL-10_Responsive_Genes_Transcription_of_BCLXL_Cyclin-D1_D2_D3_Pim1_c-Myc_and_P19(INK4D)_via_STAT3	1.30819
IL-10_Pathway_Inflammatory_Cytokine_Genes_Expression_via_STAT3	1.30819
biocarta_role_of_pi3k_subunit_p85_in_regulation_of_actin_organization_and_cell_migration_Main_Pathway	1.30598
Mitochondrial_Apoptosis_Pathway_Apoptosis	1.30397
reactome_Unwinding_of_DNA_Main_Pathway	1.30218
reactome_Attenuation_phase_Main_Pathway	1.30162
NCI_ATM_Main_Pathway	1.29941
reactome_DSCAM_interactions_Main_Pathway	1.29735
reactome_Regulation_of_AMPK_activity_via_LKB1_Main_Pathway	1.29125
reactome_Activation_of_the_pre_replicative_complex_Main_Pathway	1.2903
NCI_Regulation_of_Telomerase_Main_Pathway	1.28896
eicosapentaenoate_biosynthesis	1.28177
IL-10_Pathway_Translational_Modulation	1.28101
MAPK_Signaling_Pathway_Cell_Motility_Inflammation_Apoptosis_Osmoregulation	1.27995
KEGG_Renal_cell_carcinoma_Main_Pathway	1.2739
biocarta_role_of_ran_in_mitotic_spindle_regulation_Main_Pathway	1.26968
NCI_ErbB1_downstream_signaling_Pathway_(ruffle_organization)	1.26731
reactome_Prolactin_receptor_signaling_Main_Pathway	1.26726
NCI_p38_MAPK_signaling_Main_Pathway	1.26709
NCI_Aurora_B_signaling_Pathway_(cytokinesis)	1.26629
biocarta_influence_of_ras_and_rho_proteins_on_g1_to_s_transition_Main_Pathway	1.26613
reactome_Activation_of_DNA_fragmentation_factor_Main_Pathway	1.26585
reactome_RNA_Polymerase_III_Chain_Elongation_Main_Pathway	1.26444
reactome_Pyrimidine_catabolism_Main_Pathway	1.2635
reactome_Polo_like_kinase_mediated_events_Main_Pathway	1.26164
biocarta_melanocyte_development_and_pigmentation_Main_Pathway	1.26079
reactome_Oxygen_dependent_proline_hydroxylation_of_Hypoxia_inducible_Factor_Alpha_Main_Pathway	1.25828
reactome_Basigin_interactions_Main_Pathway	1.25502
reactome_DCC_mediated_attractive_signaling_Main_Pathway	1.2545
biocarta_human_cytomegalovirus_and_map_kinase_pathways_Main_Pathway	1.25426
reactome_Membrane_binding_and_targetting_of_GAG_proteins_Main_Pathway	1.25009
p53_Signaling_Pathway_Breast_Cancer	1.24614
UTP_and_CTP_ide_novoi_biosynthesis	1.24162
NCI_Canonical_NF_kappaB_Pathway_(proteasomal_ubiquitin_dependent_protein_catabolic_process)	1.24022
NCI_Caspase_Cascade_in_Apoptosis_Pathway_(apoptosis)	1.23959
biocarta_transcription_factor_creb_and_its_extracellular_signals_Main_Pathway	1.23794
reactome_GPVI_mediated_activation_cascade_Main_Pathway	1.23785
HGF_Pathway_Regulation_of_Cytoskeleton_Cell_Polarity_and_Cell_Motility	1.23415
CMP_phosphorylation	1.23081
biocarta_role_of_mal_in_rho_mediated_activation_of_srf_Main_Pathway	1.22793
NCI_Integrin_linked_kinase_signaling_Pathway_(centrosome_localization)	1.22776
p53_Signaling_Pathway_Cell_Growth_Accumulation	1.22754
NCI_N_cadherin_signaling_events_Pathway_(myoblast_differentiation)	1.22634
cAMP_Pathway_Regulation_of_Cytoskeleton	1.22481
cAMP_Pathway_Oncogenesis	1.22223
biocarta_cdk_regulation_of_dna_replication_Main_Pathway	1.222
superpathway_of_pyrimidine_ribonucleotides_ide_novoi_biosynthesis	1.22137
reactome_RNA_Polymerase_III_Transcription_Termination_Main_Pathway	1.22128
reactome_Nonsense_Mediated_Decay_NMD_enhanced_by_the_Exon_Junction_Complex_EJC__Main_Pathway	1.22072
Interleukin-8-induced_Cell_Adhesion_and_Migration	1.21446
reactome_Interleukin_1_signaling_Main_Pathway	1.21242
NCI_RAC1_signaling_Pathway_(lamellipodium_assembly)	1.21179
reactome_Insulin_processing_Main_Pathway	1.21168
NGF_Pathway_Neuronal_Survival	1.21127
reactome_Sema4D_induced_cell_migration_and_growth_cone_collapse_Main_Pathway	1.21082
PTEN_Pathway_Apoptosis	1.21072
KEGG_One_carbon_pool_by_folate_Main_Pathway	1.21065
reactome_Peptide_chain_elongation_Main_Pathway	1.20902
HIF1Alpha_Pathway_p53_Hypoxia_Pathway	1.20654
p53_Signaling_Pathway_Exosome_Mediated_Secretion	1.20588
reactome_Formation_of_a_pool_of_free_40S_subunits_Main_Pathway	1.20491
reactome_APC_C_Cdc20_mediated_degradation_of_Cyclin_B_Main_Pathway	1.20175
TGF-Beta_Pathway_Epithelial_Mesenchymal_Transdifferentiation	1.20142
reactome_Signaling_by_ERBB2_Main_Pathway	1.20096
glutathione-mediated_detoxification	1.20074
NCI_Thromboxane_A2_receptor_signaling_Pathway_(JNK_cascade)	1.19981
reactome_COPI_Mediated_Transport_Main_Pathway	1.19602
NCI_Signaling_events_mediated_by_focal_adhesion_kinase_Pathway_(negative_regulation_of_cell_adhesion_involved_in_substrate_bound_cell_migration)	1.19057
p53_Signaling_Pathway_DNA_Repair	1.18982
reactome_GTP_hydrolysis_and_joining_of_the_60S_ribosomal_subunit_Main_Pathway	1.18658
reactome_RNA_Pol_II_CTD_phosphorylation_and_interaction_with_CE_Main_Pathway	1.18655
reactome_L13a_mediated_translational_silencing_of_Ceruloplasmin_expression_Main_Pathway	1.18649
reactome_Eukaryotic_Translation_Termination_Main_Pathway	1.18581
reactome_Viral_mRNA_Translation_Main_Pathway	1.18234
reactome_Nonsense_Mediated_Decay_NMD_independent_of_the_Exon_Junction_Complex_EJC__Main_Pathway	1.182
BRCA1_Pathway_Mismatch_Repair	1.18024
reactome_TGF_beta_receptor_signaling_in_EMT_epithelial_to_mesenchymal_transition__Main_Pathway	1.17857
noradrenaline_and_adrenaline_degradation	1.17854
reactome_Activation_of_ATR_in_response_to_replication_stress_Main_Pathway	1.17831
NCI_Aurora_A_signaling_Main_Pathway	1.17752
NCI_ATR_signaling_Pathway_(response_to_G2_M_transition_DNA_damage_checkpoint_signal)	1.17719
biocarta_akap95_role_in_mitosis_and_chromosome_dynamics_Main_Pathway	1.17703
biocarta_akap95_role_in_mitosis_and_chromosome_dynamics_Pathway_(mitotic_chromosome_condensation)	1.17703
biocarta_akap95_role_in_mitosis_and_chromosome_dynamics_Pathway_(mitotic_chromosome_decondensation)	1.17703
p53_Signaling_Pathway_Cancer	1.17665
p53_Signaling_Pathway_Gene_Expression_Anti-Apoptosis_via_TP53	1.17665
p53_Signaling_Pathway_Gene_Expression_Cell_Cycle_and_Cell_Growth_via_TP53	1.17665
p53_Signaling_Pathway_Gene_Expression_Cell_Fate_and_Development_via_TP53	1.17665
p53_Signaling_Pathway_Gene_Expression_Cell_Signaling_via_TP53	1.17665
p53_Signaling_Pathway_Gene_Expression_DNA_Replication_and_Repair_via_TP53	1.17665
p53_Signaling_Pathway_Gene_Expression_ECM_and_Adhesion_via_TP53	1.17665
p53_Signaling_Pathway_Gene_Expression_Infection_and_Immune_Response_via_TP53	1.17665
p53_Signaling_Pathway_Normal_Cell_Cycle_Progression	1.17665
KEGG_Fanconi_anemia_Main_Pathway	1.17385
NGF_Pathway_Actin_Polymerization_Neurite_Outgrowth_and_Differentiation	1.17376
reactome_Regulation_of_Rheb_GTPase_activity_by_AMPK_Main_Pathway	1.17315
cAMP_Pathway_Lipolysis	1.17187
tRNA_charging	1.16389
NCI_Aurora_B_signaling_Main_Pathway	1.16327
gamma-linolenate_biosynthesis	1.16155
TCA_cycle	1.16137
Rac1_Signaling	1.16088
superpathway_of_melatonin_degradation	1.15704
cAMP_Pathway_Degradation_of_Cell_Cycle_Regulators	1.15678
reactome_U12_Dependent_Splicing_Main_Pathway	1.15648
KEGG_RNA_transport_Main_Pathway	1.15641
NCI_ATR_signaling_Pathway_(regulation_of_double_strand_break_repair_via_homologous_recombination)	1.15627
reactome_ADP_signalling_through_P2Y_purinoceptor_1_Main_Pathway	1.15565
reactome_Scavenging_of_heme_from_plasma_Main_Pathway	1.15463
reactome_CYP2E1_reactions_Main_Pathway	1.15451
NCI_PDGFR_beta_signaling_Pathway_(ruffle_organization)	1.15308
reactome_VEGFR2_mediated_vascular_permeability_Main_Pathway	1.15299
p53_Signaling_Pathway_Inhibition_of_Angiogenesis_and_Metastasis	1.15175
NCI_mTOR_signaling_Pathway_(Pathway_rRNA_transcription_via_RRN3)	1.15157
RANK_Signaling_in_Osteoclasts_Pathway_Inhibition_of_Death	1.15116
NCI_Signaling_events_mediated_by_HDAC_Class_I_Main_Pathway	1.14989
reactome_Thromboxane_signalling_through_TP_receptor_Main_Pathway	1.14903
biocarta_induction_of_apoptosis_through_dr3_and_dr4_5_death_receptors_Pathway_(Pathway_degradation_of_CASP3_CASP10_CASP10)	1.14742
KEGG_Toxoplasmosis_Main_Pathway	1.14572
reactome_Thrombin_signalling_through_proteinase_activated_receptors_PARs__Main_Pathway	1.14501
NCI_Atypical_NF_kappaB_Pathway_(Pathway_degradation_of_NFKB1_NFKBIA)	1.14409
reactome_Regulation_of_HSF1_mediated_heat_shock_response_Main_Pathway	1.14373
reactome_CTLA4_inhibitory_signaling_Main_Pathway	1.14282
NCI_ATR_signaling_Pathway_(Pathway_negative_regulation_of_transcription_during_mitosis_via_CHEK1)	1.14275
reactome_mRNA_Capping_Main_Pathway	1.14237
Glucocorticoid_Receptor_Signaling_Pathway_Gene_Expression_via_CREB3_STAT5B_SLC22A2_POU2F1	1.14237
NCI_ATR_signaling_Main_Pathway	1.14181
reactome_Cleavage_of_Growing_Transcript_in_the_Termination_Region_Main_Pathway	1.14122
reactome_mRNA_3_end_processing_Main_Pathway	1.14122
reactome_Formation_of_the_ternary_complex_and_subsequently_the_43S_complex_Main_Pathway	1.14025
biocarta_role_of_brca1_brca2_and_atr_in_cancer_susceptibility_Main_Pathway	1.13962
HGF_Pathway_Cell_Scattering	1.13938
HGF_Pathway_Cell_Survival	1.13938
NCI_mTOR_signaling_Pathway_(translational_initiation)	1.139
cAMP_Pathway_eNOS_Signaling_Cardiovascular_Homeostasis	1.13886
melatonin_degradation_I	1.13677
NCI_ErbB2_ErbB3_signaling_events_Main_Pathway	1.13675
pyrimidine_deoxyribonucleotide_phosphorylation	1.13077
reactome_HSF1_activation_Main_Pathway	1.12895
TYROBP_Signaling_in_Natural_Killer_Cells	1.12701
reactome_E2F_mediated_regulation_of_DNA_replication_Main_Pathway	1.12676
reactome_G1_S_Specific_Transcription_Main_Pathway	1.12676
reactome_Translation_initiation_complex_formation_Main_Pathway	1.12655
VEGF_Pathway_Cell_Survival	1.12626
superpathway_of_pyrimidine_deoxyribonucleoside_salvage	1.12396
reactome_E2F_enabled_inhibition_of_pre_replication_complex_formation_Main_Pathway	1.1238
HIF1Alpha_Pathway_NOS_Pathway	1.1236
KEGG_Selenocompound_metabolism_Main_Pathway	1.1234
KEGG_Prion_diseases_Main_Pathway	1.12242
EGF_Pathway_Cell_Survival	1.12138
reactome_Ribosomal_scanning_and_start_codon_recognition_Main_Pathway	1.12134
reactome_RNA_Polymerase_III_Transcription_Initiation_From_Type_2_Promoter_Main_Pathway	1.12099
reactome_snRNP_Assembly_Main_Pathway	1.12087
reactome_Mismatch_repair_MMR_directed_by_MSH2_MSH6_MutSalpha__Main_Pathway	1.12052
NCI_E_cadherin_signaling_in_keratinocytes_Main_Pathway	1.1194
NCI_mTOR_signaling_Pathway_(lipid_biosynthetic_process)	1.11852
reactome_PIP3_activates_AKT_signaling_Main_Pathway	1.11745
NCI_Lissencephaly_gene_LIS1_in_neuronal_migration_and_development_Main_Pathway	1.11697
KEGG_Staphylococcus_aureus_infection_Main_Pathway	1.11592
reactome_CDT1_association_with_the_CDC6_ORC_origin_complex_Main_Pathway	1.11452
reactome_Role_of_phospholipids_in_phagocytosis_Main_Pathway	1.11386
reactome_Phosphorylation_of_the_APC_C_Main_Pathway	1.11371
reactome_DARPP_32_events_Main_Pathway	1.11334
VEGF_Pathway_Gene_Expression_and_Cell_Proliferation_via_MAPK7	1.11297
p53_Signaling_Pathway_Apoptosis	1.11289
HIF1Alpha_Pathway_Gene_Expression_via_JUN_CREB3	1.11237
KEGG_Protein_processing_in_endoplasmic_reticulum_Main_Pathway	1.10978
KEGG_RNA_polymerase_Main_Pathway	1.10766
reactome_DAP12_signaling_Main_Pathway	1.10736
reactome_p75NTR_recruits_signalling_complexes_Main_Pathway	1.10675
3-phosphoinositide_biosynthesis	1.10662
NCI_CDC42_signaling_events_Pathway_(actin_cytoskeleton_organization)	1.10637
reactome_Processing_of_Intronless_Pre_mRNAs_Main_Pathway	1.10532
NCI_LKB1_signaling_events_Pathway_(Pathway_positive_regulation_of_CREB_transcription_factor_activity_via_CRTC2)	1.10235
reactome_Rev_mediated_nuclear_export_of_HIV_RNA_Main_Pathway	1.10201
reactome_Downstream_signal_transduction_Main_Pathway	1.10183
biocarta_regulation_of_eif_4e_and_p70s6_kinase_Main_Pathway	1.10112
biocarta_sumoylation_by_ranbp2_regulates_transcriptional_repression_Main_Pathway	1.1011
KEGG_DNA_replication_Main_Pathway	1.10007
NCI_Signaling_events_mediated_by_focal_adhesion_kinase_Pathway_(cell_migration)	1.09973
KEGG_Ribosome_Main_Pathway	1.09959
NCI_Aurora_A_signaling_Pathway_(centrosome_duplication)	1.09915
NCI_Fanconi_anemia_Main_Pathway	1.09499
reactome_Cytosolic_tRNA_aminoacylation_Main_Pathway	1.09487
NCI_Atypical_NF_kappaB_Main_Pathway	1.09361
NCI_Angiopoietin_receptor_Tie2_mediated_signaling_Main_Pathway	1.09314
Regulation_of_Cell_Migration_by_Platelet-derived_Growth_Factors	1.09269
BRCA1_Pathway_Homologous_Recombination_Repair	1.09221
Interferon_Pathway_Transciption	1.09209
NCI_Caspase_Cascade_in_Apoptosis_Pathway_(DNA_repair)	1.0919
ATM_Pathway	1.08925
NCI_p53_Pathway_(apoptosis)	1.08852
reactome_NEP_NS2_Interacts_with_the_Cellular_Export_Machinery_Main_Pathway	1.08804
reactome_Transport_of_Mature_mRNA_derived_from_an_Intron_Containing_Transcript_Main_Pathway	1.08763
reactome_RNA_Polymerase_III_Transcription_Initiation_From_Type_3_Promoter_Main_Pathway	1.0871
NCI_Nectin_adhesion_Main_Pathway	1.08597
reactome_Inhibition_of_replication_initiation_of_damaged_DNA_by_RB1_E2F1_Main_Pathway	1.08464
NCI_Osteopontin_mediated_events_Pathway_(bone_resorption)	1.08464
HIF1Alpha_Pathway_VEGF_Pathway	1.08391
reactome_Mitochondrial_tRNA_aminoacylation_Main_Pathway	1.08314
reactome_Fanconi_Anemia_Main_Pathway	1.08295
reactome_Polymerase_switching_Main_Pathway	1.08272
reactome_Polymerase_switching_on_the_C_strand_of_the_telomere_Main_Pathway	1.08272
reactome_Role_of_LAT2_NTAL_LAB_on_calcium_mobilization_Main_Pathway	1.081
NCI_p73_transcription_factor_network_Pathway_(apoptosis)	1.08078
reactome_Respiratory_electron_transport_Main_Pathway	1.08028
reactome_Abortive_elongation_of_HIV_1_transcript_in_the_absence_of_Tat_Main_Pathway	1.0799
Estrogen_Pathway_Anti-Apoptosis	1.07969
reactome_CDK_mediated_phosphorylation_and_removal_of_Cdc6_Main_Pathway	1.07945
reactome_Regulation_of_innate_immune_responses_to_cytosolic_DNA_Main_Pathway	1.079
p53_Signaling_Pathway_Cell_Cycle_Arrest	1.07809
KEGG_Terpenoid_backbone_biosynthesis_Main_Pathway	1.07767
KEGG_Glutathione_metabolism_Main_Pathway	1.07733
Growth_Hormone_Signaling_Pathway_Glucose_Uptake	1.07667
NCI_Fanconi_anemia_Pathway_(regulation_of_double_strand_break_repair_via_homologous_recombination)	1.0764
cAMP_Pathway_Metabolic_Energy	1.07553
reactome_Vif_mediated_degradation_of_APOBEC3G_Main_Pathway	1.07502
JAK-STAT_Pathway_Akt_Pathway	1.07452
reactome_RNA_Polymerase_III_Transcription_Initiation_From_Type_1_Promoter_Main_Pathway	1.07385
TRAF_Pathway_Cell_Survival	1.07385
KEGG_Lysine_degradation_Main_Pathway	1.07367
KEGG_Pyrimidine_metabolism_Main_Pathway	1.07367
reactome_Deadenylation_of_mRNA_Main_Pathway	1.07335
Glucocorticoid_Receptor_Signaling_Pathway_Cell_Cycle_Progression	1.0732
NCI_p53_Main_Pathway	1.0729
reactome_Orc1_removal_from_chromatin_Main_Pathway	1.07238
reactome_SRP_dependent_cotranslational_protein_targeting_to_membrane_Main_Pathway	1.07186
NCI_PDGFR_beta_signaling_Pathway_(receptor_recycling)	1.07167
biocarta_hypoxia_and_p53_in_the_cardiovascular_system_Main_Pathway	1.07084
reactome_CREB_phosphorylation_through_the_activation_of_Ras_Main_Pathway	1.07057
IL-2_Pathway_Apoptosis_Inhibition	1.0705
PTEN_Pathway_Cell_Survival	1.06969
cAMP_Pathway_Cell_Proliferation	1.06935
NCI_PLK1_signaling_events_Pathway_(spindle_assembly)	1.06901
NCI_N_cadherin_signaling_events_Pathway_(regulation_of_cell_cell_adhesion)	1.06894
biocarta_attenuation_of_gpcr_signaling_Main_Pathway	1.06654
biocarta_regulation_of_bad_phosphorylation_Main_Pathway	1.06513
reactome_Formation_of_the_Early_Elongation_Complex_Main_Pathway	1.06501
reactome_Formation_of_the_HIV_1_Early_Elongation_Complex_Main_Pathway	1.06501
reactome_Regulation_of_activated_PAK_2p34_by_proteasome_mediated_degradation_Main_Pathway	1.06436
NCI_Thromboxane_A2_receptor_signaling_Pathway_(cAMP_biosynthetic_process)	1.06365
biocarta_mcalpain_and_friends_in_cell_motility_Main_Pathway	1.06311
folate_transformations	1.0616
reactome_RIP_mediated_NFkB_activation_via_ZBP1_Main_Pathway	1.06139
reactome_Conversion_from_APC_C_Cdc20_to_APC_C_Cdh1_in_late_anaphase_Main_Pathway	1.06093
reactome_pre_mRNA_splicing_Main_Pathway	1.06068
reactome_Regulation_of_actin_dynamics_for_phagocytic_cup_formation_Main_Pathway	1.05995
reactome_SCF_beta_TrCP_mediated_degradation_of_Emi1_Main_Pathway	1.0598
KEGG_Mismatch_repair_Main_Pathway	1.05921
reactome_repression_of_WNT_target_genes_Main_Pathway	1.0585
reactome_Vpu_mediated_degradation_of_CD4_Main_Pathway	1.05844
NCI_Glucocorticoid_receptor_regulatory_network_Pathway_(apoptosis)	1.05821
NCI_Glucocorticoid_receptor_regulatory_network_Pathway_(histone_acetylation)	1.05821
NCI_Glucocorticoid_receptor_regulatory_network_Pathway_(MAPKKK_cascade)	1.05821
reactome_Autodegradation_of_Cdh1_by_Cdh1_APC_C_Main_Pathway	1.05803
NCI_S1P3_Main_Pathway	1.05794
NCI_E_cadherin_signaling_in_keratinocytes_Pathway_(apoptosis)	1.05777
biocarta_signal_transduction_through_il1r_Pathway_(Pathway_protein_ubiquitination_of_CHUK_PEBP1)	1.0572
reactome_Citric_acid_cycle_TCA_cycle__Main_Pathway	1.05661
reactome_The_activation_of_arylsulfatases_Main_Pathway	1.05571
reactome_Mismatch_repair_MMR_directed_by_MSH2_MSH3_MutSbeta__Main_Pathway	1.05531
reactome_TAK1_activates_NFkB_by_phosphorylation_and_activation_of_IKKs_complex_Main_Pathway	1.0548
reactome_Autodegradation_of_the_E3_ubiquitin_ligase_COP1_Main_Pathway	1.05383
NCI_S1P2_Main_Pathway	1.05378
AHR_Pathway	1.05304
NCI_IL3_mediated_signaling_events_Main_Pathway	1.05272
NCI_Signaling_events_regulated_by_Ret_tyrosine_kinase_Pathway_(lamellipodium_assembly)	1.05256
cAMP_Pathway_Glycolisis	1.05159
reactome_TRAF6_mediated_NF_kB_activation_Main_Pathway	1.05145
IGF1R_Signaling_Pathway_Protein_Synthesis	1.05119
reactome_WNT5A_dependent_internalization_of_FZD4_Main_Pathway	1.05104
NGF_Pathway_Gene_Expression_via_MYC_ELK1_CREB3_NFKB2	1.05022
KEGG_Fc_gamma_R_mediated_phagocytosis_Main_Pathway	1.04985
reactome_Transport_of_Ribonucleoproteins_into_the_Host_Nucleus_Main_Pathway	1.04939
biocarta_role_of_erbb2_in_signal_transduction_and_oncology_Main_Pathway	1.04897
NCI_S1P1_Main_Pathway	1.04735
Glucocorticoid_Receptor_Signaling_Pathway_Histone_Deacetylation	1.04712
NCI_IL8_and_CXCR2_mediated_signaling_events_Pathway_(cAMP_biosynthetic_process)	1.04672
reactome_APC_C_Cdc20_mediated_degradation_of_Securin_Main_Pathway	1.04671
biocarta_b_cell_survival_Main_Pathway	1.04565
reactome_Norepinephrine_Neurotransmitter_Release_Cycle_Main_Pathway	1.04563
superpathway_of_tryptophan_utilization	1.04545
stearate_biosynthesis	1.04522
IL-10_Pathway	1.04489
reactome_Regulation_of_ornithine_decarboxylase_ODC__Main_Pathway	1.04463
reactome_Regulation_of_APC_C_activators_between_G1_S_and_early_anaphase_Main_Pathway	1.04316
KEGG_Progesterone_mediated_oocyte_maturation_Main_Pathway	1.04309
biocarta_ras_independent_pathway_in_nk_cell_mediated_cytotoxicity_Main_Pathway	1.04262
NCI_Class_I_PI3K_signaling_events_mediated_by_Akt_Pathway_(G1_S_transition_of_mitotic_cell_cycle)	1.04206
biocarta_phospholipids_as_signalling_intermediaries_Pathway_(actin_filament_organization)	1.04164
biocarta_phospholipids_as_signalling_intermediaries_Pathway_(chemotaxis)	1.04164
biocarta_map_kinase_inactivation_of_smrt_corepressor_Main_Pathway	1.04056
reactome_Translocation_of_GLUT4_to_the_plasma_membrane_Main_Pathway	1.03894
reactome_RNA_Polymerase_III_Abortive_And_Retractive_Initiation_Main_Pathway	1.03894
GSK3_Signaling_Pathway_b-CTNN_Degradation	1.03886
JAK-STAT_Pathway_JAK_Degradation	1.03886
NCI_Fanconi_anemia_Pathway_(Sister_Chromatid_Exchange_Process)	1.03867
biocarta_induction_of_apoptosis_through_dr3_and_dr4_5_death_receptors_Main_Pathway	1.03863
reactome_HIV_Transcription_Initiation_Main_Pathway	1.03842
reactome_RNA_Polymerase_II_HIV_Promoter_Escape_Main_Pathway	1.03842
reactome_RNA_Polymerase_II_Promoter_Escape_Main_Pathway	1.03842
reactome_RNA_Polymerase_II_Transcription_Initiation_And_Promoter_Clearance_Main_Pathway	1.03842
reactome_RNA_Polymerase_II_Transcription_Initiation_Main_Pathway	1.03842
reactome_RNA_Polymerase_II_Transcription_Pre_Initiation_And_Promoter_Opening_Main_Pathway	1.03842
reactome_Transcription_of_the_HIV_genome_Main_Pathway	1.03842
reactome_Removal_of_the_Flap_Intermediate_Main_Pathway	1.03829
HIF1Alpha_Pathway	1.03805
NGF_Pathway_Neurite_Outgrowth_and_Differentiation	1.03796
KEGG_Non_alcoholic_fatty_liver_disease_NAFLD__Main_Pathway	1.03748
KEGG_Basal_transcription_factors_Main_Pathway	1.03669
reactome_Nuclear_import_of_Rev_protein_Main_Pathway	1.03589
NCI_FOXA1_transcription_factor_network_Main_Pathway	1.03504
biocarta_protein_kinase_a_at_the_centrosome_Main_Pathway	1.03476
biocarta_the_41bb_dependent_immune_response_Main_Pathway	1.03467
reactome_degradation_of_DVL_Main_Pathway	1.03458
NCI_Fc_epsilon_receptor_I_signaling_in_mast_cells_Pathway_(regulation_of_mast_cell_degranulation)	1.03408
biocarta_repression_of_pain_sensation_by_the_transcriptional_regulator_dream_Main_Pathway	1.03391
reactome_Initial_triggering_of_complement_Main_Pathway	1.03355
NCI_Signaling_events_regulated_by_Ret_tyrosine_kinase_Main_Pathway	1.03242
EGF_Pathway_Actin_Cytoskeletal_Rearrangement	1.03214
reactome_Xenobiotics_Main_Pathway	1.03135
KEGG_Alanine_aspartate_and_glutamate_metabolism_Main_Pathway	1.03101
biocarta_reversal_of_insulin_resistance_by_leptin_Main_Pathway	1.02941
biocarta_reversal_of_insulin_resistance_by_leptin_Pathway_(fatty_acid_oxidation)	1.02941
KEGG_Metabolism_of_xenobiotics_by_cytochrome_P450_Main_Pathway	1.0293
reactome_APC_C_Cdh1_mediated_degradation_of_Cdc20_and_other_APC_C_Cdh1_targeted_proteins_in_late_mitosis_early_G1_Main_Pathway	1.02903
NCI_FAS_CD95_signaling_Main_Pathway	1.029
FGFR_Signaling	1.02852
reactome_FCERI_mediated_NF_kB_activation_Main_Pathway	1.02826
reactome_Regulation_of_KIT_signaling_Main_Pathway	1.02735
reactome_ER_Phagosome_Main_Pathway	1.02726
reactome_VEGFA_VEGFR2_Pathway_Main_Pathway	1.02671
p38_Signaling_Pathway_Gene_Expression_Cell_Motility_Inflammation_Apoptosis_Osmoregulation_via_MEF2D_TP53_CREB1_ATF2_JUND_ETV1_NFKB2_AP2A1_MAX_FOSL1_CEBPG_ELK1_CDC25C_JUNB_STAT1_SP1_DDIT3_ELK4_CEBPA	1.02659
NCI_Hedgehog_signaling_events_mediated_by_Gli_proteins_Main_Pathway	1.02629
biocarta_double_stranded_rna_induced_gene_expression_Main_Pathway	1.02587
reactome_Dual_incision_reaction_in_TC_NER_Main_Pathway	1.02572
reactome_Formation_of_transcription_coupled_NER_TC_NER_repair_complex_Main_Pathway	1.02572
reactome_Hh_ligand_biogenesis_disease_Main_Pathway	1.02559
NCI_Signaling_events_mediated_by_HDAC_Class_II_Main_Pathway	1.02536
KEGG_Homologous_recombination_Main_Pathway	1.02529
reactome_Degradation_of_beta_catenin_by_the_destruction_complex_Main_Pathway	1.02518
Chemotaxis_Driven_by_C5a	1.02498
reactome_Interferon_alpha_beta_signaling_Main_Pathway	1.02459
reactome_EGFR_downregulation_Main_Pathway	1.02389
reactome_SLBP_independent_Processing_of_Histone_Pre_mRNAs_Main_Pathway	1.0211
AHR_Pathway_PS2_Gene_expression_via_ESR1	1.02034
NCI_Caspase_Cascade_in_Apoptosis_Pathway_(DNA_fragmentation_during_apoptosis)	1.0203
biocarta_role_of_mitochondria_in_apoptotic_signaling_Main_Pathway	1.02022
NCI_N_cadherin_signaling_events_Pathway_(actin_filament_polymerization)	1.01978
KEGG_Chronic_myeloid_leukemia_Main_Pathway	1.01911
KEGG_Proteasome_Main_Pathway	1.01812
Erythropoietin_Pathway_Gene_Expression_Neuroprotection_via_NFKB2	1.0161
biocarta_cell_cycle_g2_m_checkpoint_Main_Pathway	1.01599
SPP1_Pathway_in_Osteoclasts	1.0159
reactome_Regulation_of_IFNA_signaling_Main_Pathway	1.01548
reactome_Ubiquitin_Mediated_Degradation_of_Phosphorylated_Cdc25A_Main_Pathway	1.01524
reactome_Synthesis_of_PIPs_at_the_plasma_membrane_Main_Pathway	1.01487
reactome_Platelet_sensitization_by_LDL_Main_Pathway	1.0147
Growth_Hormone_Signaling_Pathway_Cell_Survival	1.01348
reactome_ISG15_antiviral_mechanism_Main_Pathway	1.01314
reactome_Activation_of_Rac_Main_Pathway	1.01256
HMGB1_signaling_through_RAGE	1.01169
biocarta_rho_selective_guanine_exchange_factor_akap13_mediates_stress_fiber_formation_Main_Pathway	1.01045
CXC_Chemokine_Receptor_Pathway	1.01021
NCI_Signaling_mediated_by_p38_alpha_and_p38_beta_Main_Pathway	1.01014
NCI_BARD1_signaling_events_Pathway_(protein_ubiquitination)	1.00978
NCI_Aurora_A_signaling_Pathway_(spindle_assembly)	1.00893
Estrogen_Pathway_Gene_Expression_via_FOS_JUN_ELK1_SP1_POLR2B_CREB3_NFKB2	1.00728
NGF_Pathway	1.00723
NGF_Pathway_Apoptosis	1.00723
Chemokine_Pathway_Cell_Activation	1.00722
D-imyoi-inositol_145-trisphosphate_biosynthesis	1.00707
KEGG_Huntington_s_disease_Main_Pathway	1.00636
reactome_Vpr_mediated_nuclear_import_of_PICs_Main_Pathway	1.00554
KEGG_Phototransduction_Main_Pathway	1.00496
Akt_Signaling_Pathway_Blocks_Apoptosis	1.00305
NCI_Hypoxic_and_oxygen_homeostasis_regulation_of_HIF_1_alpha_Main_Pathway	1.00287
superpathway_of_pyrimidine_deoxyribonucleotides_ide_novoi_biosynthesis	1.00272
VEGF_Pathway_Prostaglandin_Production	1.00238
NCI_BARD1_signaling_events_Main_Pathway	1.00221
reactome_Hedgehog_ligand_biogenesis_Main_Pathway	1.00166
reactome_Acetylcholine_regulates_insulin_secretion_Main_Pathway	1.00166
cAMP_Pathway_Gene_Expression_via_NFKB2_CREBBP_ELK1	1.00077
Chemotaxis_Driven_by_CCL2	0.999914
KEGG_TNF_signaling_Main_Pathway	0.999397
reactome_Endosomal_Vacuolar_Main_Pathway	0.999134
reactome_APC_Cdc20_mediated_degradation_of_Nek2A_Main_Pathway	0.998558
biocarta_stathmin_and_breast_cancer_resistance_to_antimicrotubule_agents_Main_Pathway	0.99811
Akt_Signaling_Pathway_Survival_Genes	0.997989
nicotine_degradation_IV	0.997935
Mitosis_Initiation	0.996971
reactome_IRAK1_recruits_IKK_complex_Main_Pathway	0.996683
reactome_IRAK1_recruits_IKK_complex_upon_TLR7_8_or_9_stimulation_Main_Pathway	0.996683
biocarta_regulation_of_splicing_through_sam68_Main_Pathway	0.996264
reactome_Ubiquitin_dependent_degradation_of_Cyclin_D1_Main_Pathway	0.996263
reactome_Nuclear_Pore_Complex_NPC_Disassembly_Main_Pathway	0.996186
KEGG_Spliceosome_Main_Pathway	0.995375
NCI_mTOR_signaling_Main_Pathway	0.994547
KEGG_Fc_epsilon_RI_signaling_Main_Pathway	0.994103
reactome_G_beta_gamma_signalling_through_PI3Kgamma_Main_Pathway	0.993848
KEGG_Osteoclast_differentiation_Main_Pathway	0.993516
Role_of_NTN1_in_Axon_Pathfinding	0.99269
NCI_PLK1_signaling_events_Pathway_(Golgi_organization)	0.99248
NCI_PLK1_signaling_events_Pathway_(regulation_of_mitotic_centrosome_separation)	0.99248
NCI_PLK1_signaling_events_Pathway_(spindle_elongation)	0.99248
Akt_Signaling_Pathway_NFAT_degradation	0.992416
NCI_S1P4_Main_Pathway	0.992011
fatty_acid_beta-oxidation	0.991927
KEGG_Nucleotide_excision_repair_Main_Pathway	0.991336
reactome_NOD1_2_Signaling_Pathway_Main_Pathway	0.991098
AHR_Pathway_C-myc_expression_via_RELA	0.990706
reactome_Downregulation_of_TGF_beta_receptor_signaling_Main_Pathway	0.989953
NCI_Atypical_NF_kappaB_Pathway_(positive_regulation_of_anti_apoptosis)	0.989809
reactome_Antigen_Presentation_Folding_assembly_and_peptide_loading_of_class_I_MHC_Main_Pathway	0.988534
biocarta_induction_of_apoptosis_through_dr3_and_dr4_5_death_receptors_Pathway_(apoptosis)	0.987957
NCI_E_cadherin_signaling_in_the_nascent_adherens_junction_Main_Pathway	0.987856
CD40_Pathway_Gene_Expression_Cell_Adhesion_Molecule_via_NFKB2	0.987561
CD40_Pathway_Gene_Expression_Cell_Survival_via_NFKB2	0.987561
CD40_Pathway_Gene_Expression_Co-Stimulatory_Molecules_via_NFKB2	0.987561
CD40_Pathway_Gene_Expression_COX2_and_Prostaglandins_via_NFKB2	0.987561
CD40_Pathway_Gene_Expression_Immunoglobulin_Class_Switch_via_NFKB2	0.987561
CD40_Pathway_Gene_Expression_Procoagulant_Activity_via_NFKB2	0.987561
CD40_Pathway_Gene_Expression_Pro-Inflamatory_Cytokines_via_NFKB2	0.987561
NCI_Sphingosine_1_phosphate_S1P_Main_Pathway	0.987421
reactome_Cdc20_Phospho_APC_C_mediated_degradation_of_Cyclin_A_Main_Pathway	0.986427
reactome_Activation_of_NF_kappaB_in_B_cells_Main_Pathway	0.98634
reactome_Synthesis_of_glycosylphosphatidylinositol_GPI__Main_Pathway	0.985198
biocarta_apoptotic_signaling_in_response_to_dna_damage_Main_Pathway	0.985028
reactome_Biosynthesis_of_the_N_glycan_precursor_dolichol_lipid_linked_oligosaccharide_LLO_and_transfer_to_a_nascent_protein_Main_Pathway	0.984919
reactome_Kinesins_Main_Pathway	0.984916
reactome_Intrinsic_Pathway_Main_Pathway	0.984525
KEGG_Pancreatic_secretion_Main_Pathway	0.984354
NAD_ide_novoi_biosynthesis	0.983752
reactome_Endosomal_Sorting_Complex_Required_For_Transport_ESCRT__Main_Pathway	0.983438
NCI_Signaling_events_mediated_by_HDAC_Class_III_Main_Pathway	0.982248
reactome_degradation_of_AXIN_Main_Pathway	0.98179
Chemokine_Pathway_Gene_Expression_and_Apoptosis_via_ELK1	0.981681
KEGG_Oxidative_phosphorylation_Main_Pathway	0.981259
biocarta_hiv_1_nef_negative_effector_of_fas_and_tnf_Pathway_(Pathway_degradation_of_CASP8_BIRC2_APAF1)	0.980857
biocarta_role_of_brca1_brca2_and_atr_in_cancer_susceptibility_Pathway_(DNA_replication_termination)	0.980691
reactome_WNT5A_dependent_internalization_of_FZD2_FZD5_and_ROR2_Main_Pathway	0.980142
NCI_Regulation_of_p38_alpha_and_p38_beta_Main_Pathway	0.980042
NCI_Regulation_of_p38_alpha_and_p38_beta_Pathway_(positive_regulation_of_innate_immune_response)	0.980042
reactome_Cross_presentation_of_soluble_exogenous_antigens_endosomes__Main_Pathway	0.97955
reactome_Formation_of_ATP_by_chemiosmotic_coupling_Main_Pathway	0.979492
reactome_Transport_of_the_SLBP_independent_Mature_mRNA_Main_Pathway	0.979076
NCI_RAC1_signaling_Main_Pathway	0.978423
reactome_Antigen_processing_Ubiquitination_Proteasome_degradation_Main_Pathway	0.978179
reactome_Separation_of_Sister_Chromatids_Main_Pathway	0.977582
KEGG_Salmonella_infection_Main_Pathway	0.97724
biocarta_insulin_signaling_Main_Pathway	0.976924
KEGG_Taurine_and_hypotaurine_metabolism_Main_Pathway	0.975731
NCI_Arf1_Main_Pathway	0.975166
FCGR3A-mediated_phagocytosis	0.974332
KEGG_Ubiquitin_mediated_proteolysis_Main_Pathway	0.973821
Ubiquitin-Proteasome_Dependent_Proteolysis_Pathway	0.973213
KEGG_Ribosome_biogenesis_in_eukaryotes_Main_Pathway	0.973101
NCI_IGF1_Main_Pathway	0.971771
NCI_Thromboxane_A2_receptor_signaling_Pathway_(MAPKKK_cascade)	0.970187
cAMP_Pathway_Glycogen_Synthesis	0.969316
reactome_Regulation_of_Complement_cascade_Main_Pathway	0.969063
NCI_N_cadherin_signaling_events_Main_Pathway	0.968963
NCI_Cellular_roles_of_Anthrax_toxin_Main_Pathway	0.967956
AHR_Pathway_Cath_D_expression_via_SP1	0.967609
reactome_CD28_dependent_PI3K_Akt_signaling_Main_Pathway	0.967488
reactome_FCGR_activation_Main_Pathway	0.967143
NCI_Alpha_synuclein_signaling_Main_Pathway	0.966442
reactome_Classical_antibody_mediated_complement_activation_Main_Pathway	0.966355
KEGG_Biosynthesis_of_unsaturated_fatty_acids_Main_Pathway	0.966022
NCI_Alpha_synuclein_signaling_Pathway_(cell_death)	0.965949
NCI_Alpha_synuclein_signaling_Pathway_(proteasomal_ubiquitin_dependent_protein_catabolic_process)	0.965949
reactome_G0_and_Early_G1_Main_Pathway	0.96405
mTOR_Pathway_Translation_Elongation	0.963844
CD40_Pathway	0.963768
KEGG_mRNA_surveillance_Main_Pathway	0.963606
KEGG_Oocyte_meiosis_Main_Pathway	0.963143
KEGG_Glycosylphosphatidylinositol_GPI_anchor_biosynthesis_Main_Pathway	0.962863
Akt_Signaling_Pathway_Protein_Synthesis	0.96036
Ras_Pathway_Apoptosis	0.959928
reactome_Purine_catabolism_Main_Pathway	0.959796
Akt_Signaling_Pathway_Glycogen_Synthesis_and_Apoptosis	0.958947
NCI_Class_I_PI3K_signaling_events_mediated_by_Akt_Pathway_(cell_survival)	0.958915
biocarta_fmlp_induced_chemokine_gene_expression_in_hmc_1_cells_Main_Pathway	0.958614
NCI_EPO_signaling_Main_Pathway	0.958014
ATM_Pathway_G2_M_Checkpoint_Arrest	0.957997
ATM_Pathway_G2-Mitosis_progression	0.957997
KEGG_VEGF_signaling_Main_Pathway	0.957002
NCI_PAR1_mediated_thrombin_signaling_events_Pathway_(platelet_aggregation)	0.956757
biocarta_hypoxia_inducible_factor_in_the_cardivascular_system_Main_Pathway	0.956747
biocarta_lissencephaly_gene_lis1_in_neuronal_migration_and_development_Pathway_(retrograde_axon_cargo_transport)	0.955163
NCI_IL2_mediated_signaling_events_Pathway_(natural_killer_cell_mediated_cytotoxicity)	0.955105
KEGG_Pathogenic_Escherichia_coli_infection_Main_Pathway	0.955093
reactome_Processing_of_Capped_Intron_Containing_Pre_mRNA_Main_Pathway	0.954947
reactome_RIG_I_MDA5_mediated_induction_of_IFN_alpha_beta_pathways_Main_Pathway	0.954327
biocarta_il_7_signal_transduction_Main_Pathway	0.954183
NCI_PLK1_signaling_events_Pathway_(regulation_of_centriole_centriole_cohesion)	0.953963
IGF1R_Signaling_Pathway_Cell_Survival	0.952577
reactome_mRNA_decay_by_3_to_5_exoribonuclease_Main_Pathway	0.952395
reactome_Sialic_acid_metabolism_Main_Pathway	0.952364
reactome_Budding_and_maturation_of_HIV_virion_Main_Pathway	0.952295
NCI_Alpha_synuclein_signaling_Pathway_(Pathway_negative_regulation_of_transcription_via_TOR1A_SNCA_STUB1_FKBP1A)	0.951946
NCI_Alpha_synuclein_signaling_Pathway_(Pathway_positive_regulation_of_gene_specific_transcription_via_TOR1A_SNCA_FKBP1A_STUB1)	0.951946
NCI_Alpha_synuclein_signaling_Pathway_(protein_targeting_to_lysosome)	0.951946
reactome_Apoptotic_cleavage_of_cell_adhesion_proteins_Main_Pathway	0.951054
NCI_PAR1_mediated_thrombin_signaling_events_Pathway_(MAPKKK_cascade)	0.950833
KEGG_mTOR_signaling_Main_Pathway	0.950759
KEGG_Sphingolipid_signaling_Main_Pathway	0.950397
purine_nucleotides_ide_novoi_biosynthesis	0.948348
NCI_PAR4_mediated_thrombin_signaling_events_Main_Pathway	0.948017
reactome_Transport_of_the_SLBP_Dependant_Mature_mRNA_Main_Pathway	0.947799
PRL_Pathway	0.946852
FLT3_Signaling_Pathway	0.946698
NCI_PAR1_mediated_thrombin_signaling_events_Pathway_(regulation_of_vascular_permeability)	0.946173
biocarta_proteasome_complex_Main_Pathway	0.946075
biocarta_proteasome_complex_Pathway_(Pathway_degradation_of_PSMA1)	0.946075
Akt_Signaling_Pathway_ERK_mediated_apoptosis	0.946029
L-kynurenine_degradation	0.945505
NCI_Role_of_Calcineurin_dependent_NFAT_signaling_in_lymphocytes_Main_Pathway	0.945499
reactome_Dopamine_Neurotransmitter_Release_Cycle_Main_Pathway	0.945354
reactome_Serotonin_Neurotransmitter_Release_Cycle_Main_Pathway	0.945354
ATM_Pathway_Cell_Survival	0.943839
KEGG_Shigellosis_Main_Pathway	0.943563
adenosine_ribonucleotides_ide_novoi_biosynthesis	0.943147
reactome_Transport_of_Mature_mRNA_Derived_from_an_Intronless_Transcript_Main_Pathway	0.942888
Glucocorticoid_Receptor_Signaling_Pathway_Inflammatory_Cytokines	0.942146
Akt_Signaling_Pathway_NF-kB_pathway	0.941748
biocarta_ucalpain_and_friends_in_cell_spread_Main_Pathway	0.941703
biocarta_eukaryotic_protein_translation_Main_Pathway	0.941633
NCI_Regulation_of_Androgen_receptor_activity_Pathway_(cell_proliferation)	0.941521
reactome_NF_kB_is_activated_and_signals_survival_Main_Pathway	0.941108
Akt_Signaling_Pathway_NF-kB_dependent_transciption	0.940871
KEGG_Leishmaniasis_Main_Pathway	0.940603
KEGG_Neurotrophin_signaling_Main_Pathway	0.940337
reactome_Signaling_by_SCF_KIT_Main_Pathway	0.939756
reactome_Post_chaperonin_tubulin_folding_Main_Pathway	0.93955
Interferon_Pathway	0.939189
CCR3_Pathway_in_Eosinophils	0.938984
Cellular_Apoptosis_Pathway_Gene_Expression_FLIP_CIAP2_BFL1_BCL2_via_NFKB2	0.937865
NCI_IL1_mediated_signaling_events_Main_Pathway	0.937288
reactome_Repair_synthesis_for_gap_filling_by_DNA_polymerase_in_TC_NER_Main_Pathway	0.937199
reactome_Repair_synthesis_of_patch_27_30_bases_long_by_DNA_polymerase_Main_Pathway	0.937199
Mitochondrial_Apoptosis_Pathway	0.936969
KEGG_Lysosome_Main_Pathway	0.936644
NCI_E_cadherin_signaling_in_keratinocytes_Pathway_(keratinocyte_differentiation)	0.936581
reactome_APC_C_Cdc20_mediated_degradation_of_mitotic_proteins_Main_Pathway	0.936273
reactome_Inactivation_of_APC_C_via_direct_inhibition_of_the_APC_C_complex_Main_Pathway	0.936273
biocarta_p38_mapk_signaling_Main_Pathway	0.934389
Chemokine_Pathway_Internalization_Degradation_Recycling	0.934045
NCI_Thromboxane_A2_receptor_signaling_Pathway_(platelet_activation)	0.933921
KEGG_Acute_myeloid_leukemia_Main_Pathway	0.933259
Akt_Signaling_Pathway_Aggregation_and_Neurodegeneration	0.932913
NCI_LKB1_signaling_events_Main_Pathway	0.932782
reactome_Regulation_of_Glucokinase_by_Glucokinase_Regulatory_Protein_Main_Pathway	0.932649
NCI_ErbB4_signaling_events_Pathway_(apoptosis)	0.932234
NCI_ErbB4_signaling_events_Pathway_(chemotaxis)	0.932234
NCI_ErbB4_signaling_events_Pathway_(dendrite_morphogenesis)	0.932234
reactome_PECAM1_interactions_Main_Pathway	0.932218
TNF_Signaling_Pathway_Gene_Expression_and_Cell_Survival_via_FOS_NFKB2_JUN_ELK1_ATF6	0.93216
PTEN_Pathway_Migration	0.931988
KEGG_Glycine_serine_and_threonine_metabolism_Main_Pathway	0.931326
KEGG_Steroid_biosynthesis_Main_Pathway	0.93109
NCI_PLK1_signaling_events_Pathway_(cytokinesis)	0.931036
NCI_p38_signaling_mediated_by_MAPKAP_kinases_Main_Pathway	0.930684
reactome_Tat_mediated_elongation_of_the_HIV_1_transcript_Main_Pathway	0.930539
reactome_SLBP_Dependent_Processing_of_Replication_Dependent_Histone_Pre_mRNAs_Main_Pathway	0.93031
biocarta_actions_of_nitric_oxide_in_the_heart_Main_Pathway	0.930279
KEGG_Apoptosis_Main_Pathway	0.930269
KEGG_Pancreatic_cancer_Main_Pathway	0.929738
Growth_Hormone_Signaling_Pathway_Gene_Expression_via_SRF_ELK1_STAT5B_CEBPD_STAT1_STAT3	0.929361
reactome_Regulation_of_PLK1_Activity_at_G2_M_Transition_Main_Pathway	0.928807
reactome_Mitotic_Prometaphase_Main_Pathway	0.92866
reactome_HDACs_deacetylate_histones_Main_Pathway	0.927283
Chromatin_Pathway	0.927001
biocarta_keratinocyte_differentiation_Pathway_(apoptosis)	0.926283
IGF1R_Signaling_Pathway_Cell_Proliferation_Diferentiation_and_Apoptosis	0.926238
reactome_SEMA3A_Plexin_repulsion_signaling_by_inhibiting_Integrin_adhesion_Main_Pathway	0.926121
ErbB_Family_Pathway_Gene_Expression_via_JUN_FOS_ELK1	0.925848
NCI_Alpha_synuclein_signaling_Pathway_(neuron_apoptosis)	0.92493
NCI_Signaling_events_mediated_by_focal_adhesion_kinase_Main_Pathway	0.924049
reactome_SCF_Skp2_mediated_degradation_of_p27_p21_Main_Pathway	0.922723
NCI_PLK1_signaling_events_Pathway_(proteasomal_ubiquitin_dependent_protein_catabolic_process)	0.92255
WNT_Pathway_Cell_Fate_Proliferation_Differentiation_Adhesion_and_Survival	0.922472
Akt_Signaling_Pathway_Induction_of_Chromatin_Condensation	0.922469
Development_of_Immune_Synapse	0.921899
ILK_Signaling_Pathway_MMP2_MMP9_Gene_Expression_Tissue_Invasion_via_FOS	0.920387
ILK_Signaling_Pathway_Tissue_Morphogenesis	0.920387
Akt_Signaling_Pathway_Increased_GLUT4_translocation	0.920261
reactome_Fatty_acids_Main_Pathway	0.91939
reactome_Negative_regulators_of_RIG_I_MDA5_signaling_Main_Pathway	0.918969
NCI_Signaling_events_mediated_by_VEGFR1_and_VEGFR2_Pathway_(cell_proliferation)	0.918966
NCI_Alpha4_beta1_integrin_signaling_events_Main_Pathway	0.918915
KEGG_Bacterial_invasion_of_epithelial_cells_Main_Pathway	0.91881
KEGG_Fatty_acid_degradation_Main_Pathway	0.918145
Akt_Signaling_Pathway_Acetylation_of_proteins	0.917638
NCI_IFN_gamma_Main_Pathway	0.917223
KEGG_Purine_metabolism_Main_Pathway	0.916528
KEGG_Citrate_cycle_TCA_cycle__Main_Pathway	0.916296
reactome_Miscellaneous_substrates_Main_Pathway	0.916025
KEGG_Influenza_A_Main_Pathway	0.915992
NCI_Thromboxane_A2_receptor_signaling_Main_Pathway	0.915688
Mismatch_Repair_in_Eukaryotes_Pathway	0.915118
KEGG_Pentose_and_glucuronate_interconversions_Main_Pathway	0.914835
biocarta_ceramide_signaling_Main_Pathway	0.914067
Role_of_KITLG_in_Haematopoiesis	0.913874
KEGG_Parkinson_s_disease_Main_Pathway	0.913707
reactome_Formation_of_HIV_1_elongation_complex_containing_HIV_1_Tat_Main_Pathway	0.913688
KEGG_Complement_and_coagulation_cascades_Main_Pathway	0.913645
KEGG_Arachidonic_acid_metabolism_Main_Pathway	0.913405
reactome_Negative_regulation_of_FGFR_signaling_Main_Pathway	0.9132
reactome_ADP_signalling_through_P2Y_purinoceptor_12_Main_Pathway	0.913077
HGF_Pathway_Anoikis	0.912914
VEGFR2_Signaling	0.912593
KEGG_Regulation_of_autophagy_Main_Pathway	0.912532
NCI_DNA_PK_pathway_in_nonhomologous_end_joining_Main_Pathway	0.911923
NCI_DNA_PK_pathway_in_nonhomologous_end_joining_Pathway_(double_strand_break_repair_via_nonhomologous_end_joining)	0.911923
NCI_PDGFR_beta_signaling_Pathway_(chemotaxis)	0.909397
reactome_Resolution_of_Sister_Chromatid_Cohesion_Main_Pathway	0.909362
reactome_Chylomicron_mediated_lipid_transport_Main_Pathway	0.909221
reactome_HATs_acetylate_histones_Main_Pathway	0.909163
NCI_IL2_signaling_events_mediated_by_PI3K_Pathway_(cell_proliferation)	0.909154
GPCR_Pathway_Gene_Expression_via_JUN_NFKB2_ELK1_SRF_FOS_CREB3	0.907215
Akt_Signaling_Pathway_p73_mediated_apoptosis	0.907207
reactome_ERK_MAPK_targets_Main_Pathway	0.906769
Akt_Signaling_Pathway_Enhancement_of_Breast_Epithelial	0.906
TRAF_Pathway_Gene_Expression_via_FOS_JUN	0.90592
NCI_PAR1_mediated_thrombin_signaling_events_Pathway_(positive_regulation_of_stress_fiber_assembly)	0.905795
BRCA1_Pathway_Chromatin_Remodeling	0.905593
KEGG_Salivary_secretion_Main_Pathway	0.905382
reactome_Glycosphingolipid_metabolism_Main_Pathway	0.905198
ITGA4-mediated_Cell_Adhesion_and_Migration	0.904689
Akt_Signaling_Pathway_Tumor_Supression	0.904605
biocarta_tnf_stress_related_signaling_Main_Pathway	0.904436
NCI_Integrin_linked_kinase_signaling_Main_Pathway	0.904317
FLT3_Signaling_Pathway_Transcription_via_ELK3_MAPK12_CREB3_STAT2	0.903865
KEGG_Sphingolipid_metabolism_Main_Pathway	0.90272
biocarta_mets_affect_on_macrophage_differentiation_Main_Pathway	0.90271
Integrins_Signaling_in_Natural_Killer_Cells	0.902424
KEGG_Linoleic_acid_metabolism_Main_Pathway	0.902384
Growth_Hormone_Signaling_Pathway	0.902379
NCI_Alpha4_beta1_integrin_signaling_events_Pathway_(cell_migration)	0.902092
reactome_RNA_Polymerase_II_Transcription_Elongation_Main_Pathway	0.901919
NCI_Trk_receptor_signaling_mediated_by_the_MAPK_Pathway_(neuron_apoptosis)	0.901867
TGF-Beta_Pathway_Post_Transciptional_G1_Arrest	0.90178
reactome_Pausing_and_recovery_of_Tat_mediated_HIV_elongation_Main_Pathway	0.901296
reactome_Tat_mediated_HIV_elongation_arrest_and_recovery_Main_Pathway	0.901296
biocarta_chromatin_remodeling_by_hswi_snf_atp_dependent_complexes_Pathway_(chromatin_remodeling)	0.900894
GSK3_Signaling_Pathway_Protein_Synthesis	0.900376
biocarta_control_of_skeletal_myogenesis_by_hdac_and_calcium_calmodulin_dependent_kinase_camk__Main_Pathway	0.90027
biocarta_role_of_egf_receptor_transactivation_by_gpcrs_in_cardiac_hypertrophy_Pathway_(cell_growth)	0.899614
KEGG_alpha_Linolenic_acid_metabolism_Main_Pathway	0.899158
WNT_Pathway_Cell_Survival	0.898289
NCI_Validated_nuclear_estrogen_receptor_beta_network_Main_Pathway	0.897791
Akt_Signaling_Pathway_Neuroprotection	0.897752
KEGG_Drug_metabolism_cytochrome_P450_Main_Pathway	0.896264
NCI_IL2_signaling_events_mediated_by_PI3K_Pathway_(cell_survival)	0.895909
KEGG_Cysteine_and_methionine_metabolism_Main_Pathway	0.8959
Notch_Signaling_Pathway_Gene_Expression_Chromatin_Remodeling_via_RBPJ	0.895854
Notch_Signaling_Pathway_Transcription_of_Target_Genes_Hairy_E-SpI_via_RBPJ	0.895854
reactome_Tie2_Signaling_Main_Pathway	0.895592
IGF1R_Signaling_Pathway_Apoptosis	0.895446
NCI_IL8_and_CXCR2_mediated_signaling_events_Pathway_(Pathway_degradation_of_CXCL8)	0.895421
biocarta_il_2_receptor_beta_chain_in_t_cell_activation_Pathway_(cell_proliferation)	0.895198
JAK-STAT_Pathway_IFN-Inducible_Gene_Expression_via_STAT2_STAT1	0.894539
reactome_mRNA_decay_by_5_to_3_exoribonuclease_Main_Pathway	0.893695
Akt_Signaling_Pathway_NO_production	0.89353
Akt_Signaling_Pathway_Apoptosis	0.892554
NCI_PDGFR_beta_signaling_Pathway_(cell_migration)	0.89161
KEGG_Non_homologous_end_joining_Main_Pathway	0.891388
reactome_HDL_mediated_lipid_transport_Main_Pathway	0.891187
NCI_BARD1_signaling_events_Pathway_(DNA_repair)	0.891162
HA_syntesis_pathway	0.890791
RANK_Signaling_in_Osteoclasts_Pathway_Expression_of_Osteoclastic_Genes_via_JUN_NFAT5_NFKB2_MITF_FOS	0.890108
NCI_PLK1_signaling_events_Pathway_(metaphase_plate_congression)	0.890052
reactome_Activation_of_IRF3_IRF7_mediated_by_TBK1_IKK_epsilon_Main_Pathway	0.890043
biocarta_trefoil_factors_initiate_mucosal_healing_Main_Pathway	0.890031
NCI_PDGFR_beta_signaling_Main_Pathway	0.889634
KEGG_B_cell_receptor_signaling_Main_Pathway	0.889484
NCI_Signaling_events_mediated_by_Stem_cell_factor_receptor_c_Kit__Main_Pathway	0.888724
reactome_Recycling_pathway_of_L1_Main_Pathway	0.887754
reactome_Formation_of_HIV_elongation_complex_in_the_absence_of_HIV_Tat_Main_Pathway	0.88721
reactome_Formation_of_RNA_Pol_II_elongation_complex_Main_Pathway	0.88721
PTEN_Pathway_Proliferation	0.886653
NCI_VEGF_and_VEGFR_signaling_network_Main_Pathway	0.886429
reactome_Ephrin_signaling_Main_Pathway	0.886365
Chemotaxis_Driven_by_IL-8_and_LTB4	0.886123
EGF_Pathway	0.885841
KEGG_Epstein_Barr_virus_infection_Main_Pathway	0.885034
reactome_Dissolution_of_Fibrin_Clot_Main_Pathway	0.884267
NCI_CXCR4_mediated_signaling_events_Pathway_(establishment_of_cell_polarity)	0.883868
fatty_acid_beta-oxidation_peroxisome	0.883472
reactome_EPHB_mediated_forward_signaling_Main_Pathway	0.883207
reactome_Beta_catenin_phosphorylation_cascade_Main_Pathway	0.883142
reactome_RNA_Polymerase_I_Transcription_Initiation_Main_Pathway	0.882183
reactome_RNA_Polymerase_II_Pre_transcription_Events_Main_Pathway	0.88199
KEGG_Glucagon_signaling_Main_Pathway	0.881662
phospholipases	0.881241
ERK_Signaling_Pathway_EGFR_signaling	0.880936
reactome_HSF1_dependent_transactivation_Main_Pathway	0.880449
reactome_Synthesis_of_very_long_chain_fatty_acyl_CoAs_Main_Pathway	0.880363
KEGG_Ether_lipid_metabolism_Main_Pathway	0.87936
FAK_Pathway	0.87913
NCI_ErbB4_signaling_events_Pathway_(glial_cell_differentiation)	0.878744
valine_degradation	0.878712
NCI_Retinoic_acid_receptors_mediated_signaling_Main_Pathway	0.878701
NCI_HIV_1_Nef_Negative_effector_of_Fas_and_TNF_alpha_Pathway_(Pathway_degradation_of_CASP3_CASP7_CASP6)	0.878447
reactome_p130Cas_linkage_to_MAPK_signaling_for_integrins_Main_Pathway	0.878344
Lipoxins_Influence_on_Cell_Growth_and_Proliferation	0.877952
KEGG_Endometrial_cancer_Main_Pathway	0.877864
BRCA1_Pathway	0.876645
NCI_FGF_signaling_Main_Pathway	0.876455
Akt_Signaling_Pathway_AR_mediated_apoptosis	0.876351
NCI_E_cadherin_signaling_in_keratinocytes_Pathway_(adherens_junction_organization)	0.876097
KEGG_Glycosaminoglycan_degradation_Main_Pathway	0.876057
NCI_Nongenotropic_Androgen_signaling_Pathway_(apoptosis)	0.875935
reactome_Cyclin_A_B1_associated_events_during_G2_M_transition_Main_Pathway	0.875415
reactome_Zinc_influx_into_cells_by_the_SLC39_gene_family_Main_Pathway	0.875254
NCI_Osteopontin_mediated_events_Main_Pathway	0.874953
reactome_ERKs_are_inactivated_Main_Pathway	0.874902
NCI_ALK2_signaling_events_Main_Pathway	0.874849
biocarta_il_2_receptor_beta_chain_in_t_cell_activation_Main_Pathway	0.874608
reactome_Transcriptional_regulation_of_white_adipocyte_differentiation_Main_Pathway	0.87459
reactome_Downstream_TCR_signaling_Main_Pathway	0.873699
PTEN_Pathway_DNA_Repair	0.873382
NCI_Netrin_mediated_signaling_events_Main_Pathway	0.87225
reactome_Hormone_sensitive_lipase_HSL_mediated_triacylglycerol_hydrolysis_Main_Pathway	0.871905
biocarta_downregulated_of_mta_3_in_er_negative_breast_tumors_Main_Pathway	0.871734
biocarta_agrin_in_postsynaptic_differentiation_Main_Pathway	0.871717
reactome_Prostacyclin_signalling_through_prostacyclin_receptor_Main_Pathway	0.871398
KEGG_Natural_killer_cell_mediated_cytotoxicity_Main_Pathway	0.871015
NCI_Nephrin_Neph1_signaling_in_the_kidney_podocyte_Main_Pathway	0.870274
KEGG_Phosphatidylinositol_signaling_system_Main_Pathway	0.868958
KEGG_T_cell_receptor_signaling_Main_Pathway	0.868944
MAPK_Family_Pathway_Gene_Expression_via_ATF2_JUN_ELK1_NFKB2_CREB3	0.868922
KEGG_AMPK_signaling_Main_Pathway	0.868404
reactome_NoRC_negatively_regulates_rRNA_expression_Main_Pathway	0.868399
NCI_Neurotrophic_factor_mediated_Trk_receptor_signaling_Main_Pathway	0.867829
biocarta_vegf_hypoxia_and_angiogenesis_Pathway_(cell_migration)	0.867358
NCI_Signaling_events_mediated_by_PRL_Main_Pathway	0.866893
NCI_Regulation_of_Androgen_receptor_activity_Main_Pathway	0.86658
reactome_alpha_linolenic_acid_ALA_metabolism_Main_Pathway	0.866542
Akt_Signaling_Pathway_JNK_mediated_apoptosis	0.866165
ErbB_Family_Pathway	0.865946
reactome_Elongation_arrest_and_recovery_Main_Pathway	0.865246
reactome_HIV_elongation_arrest_and_recovery_Main_Pathway	0.865246
reactome_Pausing_and_recovery_of_HIV_elongation_Main_Pathway	0.865246
biocarta_how_progesterone_initiates_the_oocyte_maturation_Main_Pathway	0.864476
KEGG_Peroxisome_Main_Pathway	0.864467
biocarta_regulation_of_eif2_Main_Pathway	0.864328
CDC42_Pathway	0.863522
reactome_Signal_attenuation_Main_Pathway	0.863189
reactome_Dual_incision_reaction_in_GG_NER_Main_Pathway	0.862966
reactome_Formation_of_incision_complex_in_GG_NER_Main_Pathway	0.862966
NCI_EPHA_forward_signaling_Main_Pathway	0.862402
NCI_Signaling_events_mediated_by_Hepatocyte_Growth_Factor_Receptor_c_Met__Main_Pathway	0.862283
PLAU-mediated_Signaling_Events_During_Cell_Adhesion	0.862104
NCI_ErbB1_downstream_signaling_Main_Pathway	0.86165
SMAD_Signaling_Network_Pathway	0.861425
reactome_Activation_of_G_protein_gated_Potassium_channels_Main_Pathway	0.860747
reactome_Inhibition_of_voltage_gated_Ca2_channels_via_Gbeta_gamma_subunits_Main_Pathway	0.860747
IL-2_Pathway_IL2_Gene_Expression_via_POLR1E_EGR1_HMGA1_ELF1_POU2F1_MYC	0.860004
reactome_Termination_of_O_glycan_biosynthesis_Main_Pathway	0.859551
purine_deoxyribonucleosides_salvage	0.85942
biocarta_aspirin_blocks_signaling_pathway_involved_in_platelet_activation_Pathway_(vasoconstriction)	0.8594
NCI_JNK_signaling_in_the_CD4_TCR_Main_Pathway	0.859359
D-imyoi-inositol-5-phosphate_metabolism	0.858655
KEGG_Fructose_and_mannose_metabolism_Main_Pathway	0.858498
reactome_Insulin_receptor_recycling_Main_Pathway	0.858456
KEGG_NOD_like_receptor_signaling_Main_Pathway	0.858364
NCI_p73_transcription_factor_network_Main_Pathway	0.858151
reactome_MHC_class_II_antigen_presentation_Main_Pathway	0.85761
KEGG_Adipocytokine_signaling_Main_Pathway	0.85743
reactome_Recruitment_of_NuMA_to_mitotic_centrosomes_Main_Pathway	0.85708
NCI_Caspase_Cascade_in_Apoptosis_Main_Pathway	0.85708
PTEN_Pathway_Differentiation	0.856833
reactome_PRC2_methylates_histones_and_DNA_Main_Pathway	0.856822
NCI_Fc_epsilon_receptor_I_signaling_in_mast_cells_Main_Pathway	0.856562
Neuronal_Development_Induced_by_CDK5	0.856534
NCI_Caspase_Cascade_in_Apoptosis_Pathway_(nuclear_fragmentation_during_apoptosis)	0.856502
reactome_Meiotic_recombination_Main_Pathway	0.856143
biocarta_atm_signaling_Main_Pathway	0.855954
KEGG_RIG_I_like_receptor_signaling_Main_Pathway	0.855764
reactome_Gluconeogenesis_Main_Pathway	0.85556
reactome_Synthesis_of_PIPs_at_the_Golgi_membrane_Main_Pathway	0.855279
NCI_Arf6_signaling_events_Main_Pathway	0.855009
reactome_IRF3_mediated_induction_of_type_I_IFN_Main_Pathway	0.854863
reactome_Downregulation_of_SMAD2_3_SMAD4_transcriptional_activity_Main_Pathway	0.854639
reactome_Nef_mediated_downregulation_of_MHC_class_I_complex_cell_surface_expression_Main_Pathway	0.854565
KEGG_FoxO_signaling_Main_Pathway	0.854536
biocarta_integrin_signaling_Main_Pathway	0.854459
reactome_Recruitment_of_mitotic_centrosome_proteins_and_complexes_Main_Pathway	0.854339
reactome_formation_of_the_beta_catenin_TCF_transactivating_complex_Main_Pathway	0.854016
KEGG_Amino_sugar_and_nucleotide_sugar_metabolism_Main_Pathway	0.853914
NCI_ErbB1_downstream_signaling_Pathway_(cell_proliferation)	0.853727
NCI_IL5_mediated_signaling_events_Main_Pathway	0.8534
Outside-in_Signaling_through_Integrins	0.853318
RANK_Signaling_in_Osteoclasts_Pathway_Resorption	0.853041
KEGG_Thyroid_hormone_signaling_Main_Pathway	0.852846
reactome_Regulation_of_IFNG_signaling_Main_Pathway	0.852473
WNT_Pathway_Gene_Expression_via_CREB3	0.852347
TNF_Signaling_Pathway_Apoptosis	0.852345
biocarta_toll_like_receptor_Pathway_(Pathway_protein_ubiquitination_of_CHUK_MAP3K1)	0.852223
NCI_Coregulation_of_Androgen_receptor_activity_Main_Pathway	0.852204
Akt_Signaling_Pathway_Elevation_of_Glucose_Import	0.85211
NCI_Integrin_linked_kinase_signaling_Pathway_(anoikis)	0.851369
NCI_Integrin_linked_kinase_signaling_Pathway_(apoptosis)	0.851369
NCI_C_MYC_Main_Pathway	0.851347
CD16_Pathway_in_Natural_Killer_cells	0.85056
Akt_Signaling_Pathway_Proto-Oncogenic_and_RTK-signaling	0.850294
Interferon_Pathway_Gene_Expression_via_HIST1H3B_CREB3	0.850105
NCI_Notch_mediated_HES_HEY_network_Main_Pathway	0.849482
reactome_Loss_of_Nlp_from_mitotic_centrosomes_Main_Pathway	0.84919
reactome_Loss_of_proteins_required_for_interphase_microtubule_organizationA_from_the_centrosome_Main_Pathway	0.84919
biocarta_erk_and_pi_3_kinase_are_necessary_for_collagen_binding_in_corneal_epithelia_Pathway_(cell_matrix_adhesion)	0.848832
biocarta_role_of_egf_receptor_transactivation_by_gpcrs_in_cardiac_hypertrophy_Main_Pathway	0.848825
NCI_IL8_and_CXCR1_mediated_signaling_events_Pathway_(cAMP_biosynthetic_process)	0.847107
KEGG_Inositol_phosphate_metabolism_Main_Pathway	0.846089
KEGG_Vasopressin_regulated_water_reabsorption_Main_Pathway	0.845878
CDK5_Signaling_in_Neurons	0.84572
p53_Signaling_Pathway	0.845392
KEGG_Endocytosis_Main_Pathway	0.845267
superpathway_of_purine_nucleotide_salvage	0.845072
biocarta_tnfr1_signaling_Main_Pathway	0.844781
reactome_FCERI_mediated_MAPK_activation_Main_Pathway	0.84465
Akt_Signaling_Pathway_Genetic_Stability	0.844497
NCI_E_cadherin_signaling_in_the_nascent_adherens_junction_Pathway_(regulation_of_actin_nucleation)	0.844412
Regulation_of_Cell_Migration_and_Proliferation_by_Somatostatin_Receptor	0.84439
reactome_Glucagon_like_Peptide_1_GLP1_regulates_insulin_secretion_Main_Pathway	0.843831
KEGG_Toll_like_receptor_signaling_Main_Pathway	0.843433
reactome_Antigen_activates_B_Cell_Receptor_BCR_leading_to_generation_of_second_messengers_Main_Pathway	0.842449
KEGG_NF_kappa_B_signaling_Main_Pathway	0.842284
reactome_Golgi_Associated_Vesicle_Biogenesis_Main_Pathway	0.841775
TRH_Influence_on_Cytoskeleton	0.841767
reactome_Association_of_TriC_CCT_with_target_proteins_during_biosynthesis_Main_Pathway	0.841764
reactome_Phagosomal_maturation_early_endosomal_stage__Main_Pathway	0.841672
Akt_Signaling_Pathway_Regulation_of_Cyclic_Nucleotide	0.841383
reactome_Adrenaline_noradrenaline_inhibits_insulin_secretion_Main_Pathway	0.839547
NCI_DNA_PK_pathway_in_nonhomologous_end_joining_Pathway_(V_D_J_recombination)	0.839488
KEGG_MAPK_signaling_Main_Pathway	0.838459
KEGG_Nicotinate_and_nicotinamide_metabolism_Main_Pathway	0.838414
KEGG_Aldosterone_regulated_sodium_reabsorption_Main_Pathway	0.838154
biocarta_the_igf_1_receptor_and_longevity_Main_Pathway	0.837935
reactome_CDC6_association_with_the_ORC_origin_complex_Main_Pathway	0.837717
GSK3_Signaling_Pathway_Gene_Expression_via_CTNNB1	0.837465
WNT_Pathway_PKC_Pathway	0.837272
reactome_Constitutive_PI3K_AKT_Signaling_in_Cancer_Main_Pathway	0.836865
KEGG_ErbB_signaling_Main_Pathway	0.836679
Akt_Signaling_Pathway_Blood_cell_differentiation	0.836462
FN1_Influence_on_Cell_Motility_via_Integrins	0.836235
NCI_EPHA_forward_signaling_Pathway_(proteasomal_ubiquitin_dependent_protein_catabolic_process)	0.836213
NCI_Insulin_mediated_glucose_transport_Main_Pathway	0.835856
reactome_Synthesis_of_PIPs_at_the_early_endosome_membrane_Main_Pathway	0.835419
reactome_EPH_ephrin_mediated_repulsion_of_cells_Main_Pathway	0.835061
superpathway_of_inositol_phosphate_compounds	0.834688
NCI_CXCR3_mediated_signaling_events_Pathway_(cell_proliferation)	0.834641
KEGG_Olfactory_transduction_Main_Pathway	0.83458
reactome_G_beta_gamma_signalling_through_PLC_beta_Main_Pathway	0.834331
reactome_DAP12_interactions_Main_Pathway	0.833671
CDK5_Pathway_in_Central_Nervous_System	0.833523
KEGG_Leukocyte_transendothelial_migration_Main_Pathway	0.832981
reactome_HS_GAG_degradation_Main_Pathway	0.832846
biocarta_phospholipids_as_signalling_intermediaries_Main_Pathway	0.83283
KEGG_Butanoate_metabolism_Main_Pathway	0.832442
TRAF_Pathway_Direct_Antimicrobial_Response_and_Cell-Mediated_Immunity_and_Apoptosis_of_Host_Cell	0.831013
IL-2_Pathway_Gene_Expression_via_FYN_LYN_RPS6KB1_PTK2B	0.830811
biocarta_growth_hormone_signaling_Main_Pathway	0.830682
Erythropoietin_Pathway	0.83056
Akt_Signaling_Pathway_Promotes_Adipogenesis	0.830259
biocarta_fc_epsilon_receptor_i_signaling_in_mast_cells_Main_Pathway	0.829732
NCI_Signaling_mediated_by_p38_gamma_and_p38_delta_Main_Pathway	0.829491
reactome_Interleukin_2_signaling_Main_Pathway	0.829217
Role_of_Rho_GTPases_in_of_Actin_Cytoskeleton_Organization	0.829028
EGF_Pathway_Gene_Expression_via_FOS_NFKB2_MYC_STAT1_ELK1_STAT3_JUN	0.828591
HGF_Pathway	0.828329
reactome_Detoxification_of_Reactive_Oxygen_Species_Main_Pathway	0.828278
adenosine_deoxyribonucleotides_ide_novoi_biosynthesis	0.828121
guanosine_deoxyribonucleotides_ide_novoi_biosynthesis	0.828121
reactome_Oncogene_Induced_Senescence_Main_Pathway	0.82799
NCI_PLK1_signaling_events_Pathway_(regulation_of_attachment_of_spindle_microtubules_to_kinetochore)	0.827632
Akt_Pathway_Regulation_by_GH	0.826845
reactome_Senescence_Associated_Secretory_Phenotype_SASP__Main_Pathway	0.826078
PAK_Pathway_Contractility_Stress_Fibres_and_Focal_Adhesion	0.82596
PTEN_Pathway_Cell_Cycle	0.825925
PTEN_Pathway_Growth	0.825925
KEGG_Viral_carcinogenesis_Main_Pathway	0.825901
NCI_Integrins_in_angiogenesis_Main_Pathway	0.825691
KEGG_Hepatitis_C_Main_Pathway	0.825352
reactome_NICD_traffics_to_nucleus_Main_Pathway	0.824934
reactome_Notch_HLH_transcription_Main_Pathway	0.824934
NCI_Beta2_integrin_cell_surface_interactions_Main_Pathway	0.824823
PTEN_Pathway_Genomic_Stability	0.824801
reactome_Formation_of_tubulin_folding_intermediates_by_CCT_TriC_Main_Pathway	0.823069
reactome_Meiotic_synapsis_Main_Pathway	0.822742
GSK3_Signaling_Pathway_Glycogen_Synthesis	0.82274
Cell_Adhesion_Regulated_by_CDHs	0.82229
mTOR_Pathway_Actin_Organization	0.822275
NCI_PLK1_signaling_events_Pathway_(spindle_stabilization)	0.821917
reactome_Cholesterol_biosynthesis_Main_Pathway	0.82135
reactome_Role_of_second_messengers_in_netrin_1_signaling_Main_Pathway	0.821033
NCI_Signaling_events_mediated_by_VEGFR1_and_VEGFR2_Main_Pathway	0.820995
KEGG_Colorectal_cancer_Main_Pathway	0.820675
NCI_Signaling_events_mediated_by_PTP1B_Main_Pathway	0.820361
KEGG_Non_small_cell_lung_cancer_Main_Pathway	0.82007
NCI_Glucocorticoid_receptor_regulatory_network_Main_Pathway	0.819852
KEGG_Chemokine_signaling_Main_Pathway	0.819701
biocarta_apoptotic_signaling_in_response_to_dna_damage_Pathway_(apoptosis)	0.819476
reactome_NOTCH2_intracellular_domain_regulates_transcription_Main_Pathway	0.819456
reactome_NOTCH1_Intracellular_Domain_Regulates_Transcription_Main_Pathway	0.819034
biocarta_nitric_oxide_signaling_Main_Pathway	0.818386
reactome_Circadian_Clock_Main_Pathway	0.818002
NCI_FoxO_family_signaling_Main_Pathway	0.817986
Glucocorticoid_Receptor_Signaling_Pathway	0.8179
NCI_Canonical_NF_kappaB_Main_Pathway	0.81781
Chemokine_Ligand_2_Signaling	0.817724
KEGG_Cytosolic_DNA_sensing_Main_Pathway	0.817518
TNF_Signaling_Pathway	0.817489
KEGG_Insulin_signaling_Main_Pathway	0.817429
KEGG_Long_term_potentiation_Main_Pathway	0.817356
reactome_DNA_Damage_Telomere_Stress_Induced_Senescence_Main_Pathway	0.816675
biocarta_sprouty_regulation_of_tyrosine_kinase_signals_Main_Pathway	0.815719
reactome_Synthesis_of_bile_acids_and_bile_salts_via_24_hydroxycholesterol_Main_Pathway	0.815646
reactome_Synthesis_of_Prostaglandins_PG_and_Thromboxanes_TX__Main_Pathway	0.815389
reactome_Olfactory_Signaling_Pathway_Main_Pathway	0.815034
PTEN_Pathway_Synaptic_Transmission	0.814585
reactome_G_alpha_12_13_signalling_events_Main_Pathway	0.81391
KEGG_Glyoxylate_and_dicarboxylate_metabolism_Main_Pathway	0.813775
Regulation_of_Cytoskeleton_Remodeling_by_Protein_Kinase_A	0.81235
biocarta_tumor_suppressor_arf_inhibits_ribosomal_biogenesis_Main_Pathway	0.812137
biocarta_vegf_hypoxia_and_angiogenesis_Main_Pathway	0.810798
Integrins_Function_in_Carcinoma_Progression	0.810488
NCI_PLK1_signaling_events_Pathway_(microtubule_cytoskeleton_organization)	0.810436
biocarta_internal_ribosome_entry_Main_Pathway	0.810219
biocarta_internal_ribosome_entry_Pathway_(translational_initiation)	0.810219
reactome_Receptor_ligand_binding_initiates_the_second_proteolytic_cleavage_of_Notch_receptor_Main_Pathway	0.81008
NCI_Validated_transcriptional_targets_of_TAp63_isoforms_Main_Pathway	0.809851
NCI_BCR_signaling_Pathway_(ubiquitin_dependent_protein_catabolic_process)	0.809674
biocarta_il_2_signaling_Main_Pathway	0.809379
KEGG_Other_glycan_degradation_Main_Pathway	0.809027
RANK_Signaling_in_Osteoclasts_Pathway	0.808731
KEGG_Dopaminergic_synapse_Main_Pathway	0.808439
reactome_Cytosolic_iron_sulfur_cluster_assembly_Main_Pathway	0.808416
biocarta_chrebp_regulation_by_carbohydrates_and_camp_Main_Pathway	0.80748
IP3_Pathway_Gene_Expression_via_CREB3_NFATC2_MEF2D	0.806977
biocarta_signaling_pathway_from_g_protein_families_Main_Pathway	0.806944
KEGG_Retrograde_endocannabinoid_signaling_Main_Pathway	0.806653
NCI_ErbB4_signaling_events_Main_Pathway	0.806455
Ephrin-B_Pathway	0.806217
NCI_EPHA2_forward_signaling_Main_Pathway	0.805867
TSPANs_Influence_on_Integrin-based_Cell_Migration_and_Adhesion	0.805784
NCI_PLK1_signaling_events_Pathway_(positive_regulation_of_microtubule_depolymerization)	0.805691
reactome_Acetylcholine_Neurotransmitter_Release_Cycle_Main_Pathway	0.805471
KEGG_Cell_cycle_Main_Pathway	0.804893
NCI_Class_I_PI3K_signaling_events_mediated_by_Akt_Pathway_(negative_regulation_of_cell_cycle)	0.804809
reactome_Condensation_of_Prophase_Chromosomes_Main_Pathway	0.804768
TGF-Beta_Pathway_Transciption_Arrested_Growth_Apoptosis	0.80407
TGF-Beta_Pathway_Transciption_Cell_Growth_and_Mobility_and_Angiogenesis	0.80407
reactome_Constitutive_Signaling_by_NOTCH1_HD_Domain_Mutants_Main_Pathway	0.804047
biocarta_regulation_of_pgc_1a_Main_Pathway	0.803902
NCI_LKB1_signaling_events_Pathway_(establishment_of_cell_polarity)	0.803871
biocarta_lissencephaly_gene_lis1_in_neuronal_migration_and_development_Main_Pathway	0.803733
reactome_Vasopressin_regulates_renal_water_homeostasis_via_Aquaporins_Main_Pathway	0.803486
NCI_IL8_and_CXCR2_mediated_signaling_events_Main_Pathway	0.803421
Notch_Signaling_Pathway	0.803392
reactome_EPHA_mediated_growth_cone_collapse_Main_Pathway	0.803047
Ras_Signaling	0.802021
NCI_Retinoic_acid_receptors_mediated_signaling_Pathway_(proteasomal_ubiquitin_dependent_protein_catabolic_process)	0.801656
reactome_Deposition_of_new_CENPA_containing_nucleosomes_at_the_centromere_Main_Pathway	0.801522
KEGG_Phagosome_Main_Pathway	0.801463
cAMP_Pathway_Axonal_Growth	0.801398
KEGG_Cell_adhesion_molecules_CAMs__Main_Pathway	0.801225
reactome_Retinoid_metabolism_and_transport_Main_Pathway	0.800924
sphingosine_and_sphingosine-1-phosphate_metabolism	0.800367
NCI_Nongenotropic_Androgen_signaling_Main_Pathway	0.800336
VEGF_Pathway	0.800307
reactome_Removal_of_the_Flap_Intermediate_from_the_C_strand_Main_Pathway	0.799703
NCI_S1P1_Pathway_(receptor_internalization)	0.799379
reactome_Activation_of_the_AP_1_family_of_transcription_factors_Main_Pathway	0.799332
reactome_Presynaptic_function_of_Kainate_receptors_Main_Pathway	0.799296
biocarta_chromatin_remodeling_by_hswi_snf_atp_dependent_complexes_Main_Pathway	0.798682
KEGG_Endocrine_and_other_factor_regulated_calcium_reabsorption_Main_Pathway	0.798579
KEGG_Amyotrophic_lateral_sclerosis_ALS__Main_Pathway	0.798476
Ras_Pathway_Cell-Cell_Junctions	0.797716
Erythropoietin_Pathway_Cell_Survival	0.79764
KEGG_Tuberculosis_Main_Pathway	0.797611
NCI_Regulation_of_nuclear_SMAD2_3_signaling_Pathway_(Pathway_degradation_of_SMAD3)	0.796983
reactome_PKA_activation_in_glucagon_signalling_Main_Pathway	0.796938
reactome_TRAF3_dependent_IRF_activation_Main_Pathway	0.796897
reactome_Activation_of_gene_expression_by_SREBF_SREBP__Main_Pathway	0.796445
reactome_Sphingolipid_de_novo_biosynthesis_Main_Pathway	0.796114
biocarta_role_of_erk5_in_neuronal_survival_Pathway_(cell_survival)	0.796084
reactome_MyD88_Mal_cascade_initiated_on_plasma_membrane_Main_Pathway	0.795902
NCI_Presenilin_action_in_Notch_and_Wnt_signaling_Pathway_(Pathway_degradation_of_CTNNB1)	0.795229
NCI_HIF_2_alpha_transcription_factor_network_Main_Pathway	0.79486
KEGG_Platelet_activation_Main_Pathway	0.79486
biocarta_erk_and_pi_3_kinase_are_necessary_for_collagen_binding_in_corneal_epithelia_Main_Pathway	0.794742
NCI_IL2_mediated_signaling_events_Main_Pathway	0.794725
MAPK_Signaling_Pathway_Gene_Expression_Apoptosis_Inflammation_Tumorigenesis_via_MYC_HSF1_STAT2	0.794565
reactome_Transcriptional_activation_of_mitochondrial_biogenesis_Main_Pathway	0.794208
biocarta_angiotensin_ii_mediated_activation_of_jnk_pathway_via_pyk2_dependent_signaling_Main_Pathway	0.794181
KEGG_TGF_beta_signaling_Main_Pathway	0.793842
NCI_a6b1_and_a6b4_Integrin_signaling_Main_Pathway	0.793312
KEGG_Galactose_metabolism_Main_Pathway	0.793311
reactome_NCAM1_interactions_Main_Pathway	0.793292
reactome_Transcriptional_regulation_of_pluripotent_stem_cells_Main_Pathway	0.793026
biocarta_keratinocyte_differentiation_Main_Pathway	0.792832
Akt_Signaling_Pathway_Cell_Cycle_Progression	0.792115
reactome_Growth_hormone_receptor_signaling_Main_Pathway	0.79188
NCI_Regulation_of_CDC42_activity_Main_Pathway	0.791129
pyrimidine_deoxyribonucleotides_ide_novoi_biosynthesis	0.790747
NCI_Presenilin_action_in_Notch_and_Wnt_signaling_Main_Pathway	0.790462
NCI_Notch_signaling_Main_Pathway	0.789743
TRAF_Pathway	0.789228
NCI_CXCR3_mediated_signaling_events_Main_Pathway	0.788959
MAPK_Signaling_Pathway_Gene_Expression_Cell_Proliferation_Cell_Survival_Tumorigenesis_Differentiation_Development_via_PXN_CREB3_RPS6KA5_RPS6KA6	0.788679
reactome_Interleukin_7_signaling_Main_Pathway	0.788245
reactome_Recycling_of_bile_acids_and_salts_Main_Pathway	0.787543
NCI_Regulation_of_nuclear_SMAD2_3_signaling_Pathway_(muscle_cell_differentiation)	0.787477
biocarta_cystic_fibrosis_transmembrane_conductance_regulator_cftr_and_beta_2_adrenergic_receptor_b2ar_Main_Pathway	0.787107
NCI_Class_I_PI3K_signaling_events_mediated_by_Akt_Main_Pathway	0.787093
KEGG_N_Glycan_biosynthesis_Main_Pathway	0.78673
NCI_PLK1_signaling_events_Main_Pathway	0.786295
KEGG_Arginine_and_proline_metabolism_Main_Pathway	0.786113
superpathway_of_methionine_degradation	0.786089
NCI_PAR1_mediated_thrombin_signaling_events_Pathway_(cAMP_biosynthetic_process)	0.785484
cholesterol_biosynthesis_I	0.785369
cholesterol_biosynthesis_II_via_2425-dihydrolanosterol	0.785369
cholesterol_biosynthesis_III_via_desmosterol	0.785369
KEGG_cGMP_PKG_signaling_Main_Pathway	0.785215
KEGG_Thyroid_hormone_synthesis_Main_Pathway	0.784989
bile_acid_biosynthesis_neutral_pathway	0.784887
NCI_TCR_signaling_in_naive_CD4_T_cells_Main_Pathway	0.784862
NCI_ATF_2_transcription_factor_network_Main_Pathway	0.784192
NCI_Trk_receptor_signaling_mediated_by_the_MAPK_Main_Pathway	0.784187
reactome_Glutamate_Neurotransmitter_Release_Cycle_Main_Pathway	0.783711
reactome_FCERI_mediated_Ca_2_mobilization_Main_Pathway	0.783465
reactome_ABCA_transporters_in_lipid_homeostasis_Main_Pathway	0.783351
biocarta_prion_Main_Pathway	0.78288
Akt_Signaling_Pathway_Cell_Survival	0.782766
biocarta_wnt_signaling_Main_Pathway	0.782215
reactome_RMTs_methylate_histone_arginines_Main_Pathway	0.781719
KEGG_Thyroid_cancer_Main_Pathway	0.781558
Chemokine_Pathway	0.781407
reactome_Regulation_of_lipid_metabolism_by_Peroxisome_proliferator_activated_receptor_alpha_PPARalpha__Main_Pathway	0.780902
biocarta_hiv_1_nef_negative_effector_of_fas_and_tnf_Main_Pathway	0.780806
KEGG_Pentose_phosphate_Main_Pathway	0.780752
reactome_Nephrin_interactions_Main_Pathway	0.780494
KEGG_Cytokine_cytokine_receptor_interaction_Main_Pathway	0.780218
Role_of_Small_GTPases_in_G1-S_Transition	0.780143
NCI_IL2_signaling_events_mediated_by_PI3K_Main_Pathway	0.779811
reactome_G_protein_activation_Main_Pathway	0.779754
KEGG_Prostate_cancer_Main_Pathway	0.779216
reactome_AKT_phosphorylates_targets_in_the_cytosol_Main_Pathway	0.779127
GPCR_Pathway	0.778256
reactome_RNA_Polymerase_I_Transcription_Termination_Main_Pathway	0.777942
KEGG_Epithelial_cell_signaling_in_Helicobacter_pylori_infection_Main_Pathway	0.777918
NCI_HIV_1_Nef_Negative_effector_of_Fas_and_TNF_alpha_Main_Pathway	0.777132
KEGG_Type_II_diabetes_mellitus_Main_Pathway	0.776628
biocarta_ceramide_signaling_Pathway_(Pathway_protein_ubiquitination_of_CHUK)	0.776269
reactome_Establishment_of_Sister_Chromatid_Cohesion_Main_Pathway	0.776216
biocarta_phospholipids_as_signalling_intermediaries_Pathway_(lamellipodium_assembly)	0.775883
reactome_PPARA_activates_gene_expression_Main_Pathway	0.775645
Cytoskeleton_Reorganization	0.775624
biocarta_mapkinase_signaling_Main_Pathway	0.775123
reactome_KSRP_destabilizes_mRNA_Main_Pathway	0.774893
reactome_RNA_Polymerase_I_Promoter_Escape_Main_Pathway	0.774814
KEGG_Glioma_Main_Pathway	0.774808
KEGG_Drug_metabolism_other_enzymes_Main_Pathway	0.774668
NCI_amb2_Integrin_signaling_Main_Pathway	0.774623
reactome_Packaging_Of_Telomere_Ends_Main_Pathway	0.773129
KEGG_Calcium_signaling_Main_Pathway	0.773001
KEGG_cAMP_signaling_Main_Pathway	0.77297
NCI_IL6_mediated_signaling_events_Main_Pathway	0.772333
Target_drugs_pathway	0.772287
reactome_Acyl_chain_remodelling_of_PE_Main_Pathway	0.772278
Slit-Robo_Pathway	0.772241
NCI_BCR_signaling_Main_Pathway	0.772189
NCI_Regulation_of_RAC1_activity_Main_Pathway	0.771558
KEGG_Cholinergic_synapse_Main_Pathway	0.771532
reactome_Depolymerisation_of_the_Nuclear_Lamina_Main_Pathway	0.771158
KEGG_Morphine_addiction_Main_Pathway	0.769317
Erythropoietin_Pathway_Anti-Apoptosis	0.768813
KEGG_Base_excision_repair_Main_Pathway	0.768726
NCI_Ceramide_signaling_Main_Pathway	0.768636
reactome_Activated_NOTCH1_Transmits_Signal_to_the_Nucleus_Main_Pathway	0.768434
reactome_Interferon_gamma_signaling_Main_Pathway	0.767129
reactome_Lysosome_Vesicle_Biogenesis_Main_Pathway	0.767058
NCI_CXCR4_mediated_signaling_events_Pathway_(cell_adhesion)	0.767055
NCI_FOXM1_transcription_factor_network_Main_Pathway	0.765366
Regulation_of_Repulsive_Axonal_Pathfinding	0.765137
reactome_Regulation_of_pyruvate_dehydrogenase_PDH_complex_Main_Pathway	0.764722
reactome_Glucagon_type_ligand_receptors_Main_Pathway	0.764663
reactome_Synthesis_of_bile_acids_and_bile_salts_via_7alpha_hydroxycholesterol_Main_Pathway	0.764268
biocarta_adp_ribosylation_factor_Main_Pathway	0.764249
KEGG_Renin_angiotensin_system_Main_Pathway	0.764204
KEGG_Pertussis_Main_Pathway	0.763285
reactome_GRB2_SOS_provides_linkage_to_MAPK_signaling_for_Integrins_Main_Pathway	0.762979
KEGG_Vitamin_digestion_and_absorption_Main_Pathway	0.762939
KEGG_Valine_leucine_and_isoleucine_degradation_Main_Pathway	0.762914
KEGG_Propanoate_metabolism_Main_Pathway	0.762549
NCI_Validated_targets_of_C_MYC_transcriptional_activation_Main_Pathway	0.762009
MAPK_Family_Pathway	0.761612
KEGG_Glutamatergic_synapse_Main_Pathway	0.760361
JAK-STAT_Pathway	0.759487
biocarta_epo_signaling_Main_Pathway	0.759454
reactome_Sema3A_PAK_dependent_Axon_repulsion_Main_Pathway	0.759321
biocarta_pkc_catalyzed_phosphorylation_of_inhibitory_phosphoprotein_of_myosin_phosphatase_Main_Pathway	0.758711
biocarta_caspase_cascade_in_apoptosis_Main_Pathway	0.758391
biocarta_nf_kb_signaling_Main_Pathway	0.758012
KEGG_Small_cell_lung_cancer_Main_Pathway	0.757492
KEGG_Chagas_disease_American_trypanosomiasis__Main_Pathway	0.756988
NCI_ALK1_signaling_events_Pathway_(endothelial_cell_proliferation)	0.756498
reactome_Synthesis_secretion_and_inactivation_of_Glucose_dependent_Insulinotropic_Polypeptide_GIP__Main_Pathway	0.756111
KEGG_RNA_degradation_Main_Pathway	0.755863
KEGG_Tight_junction_Main_Pathway	0.755398
Nicotine_Influence_on_Glutamatergic_Neurons	0.755239
superpathway_of_cholesterol_biosynthesis	0.755004
NCI_ErbB2_ErbB3_signaling_events_Pathway_(myelination)	0.754676
KEGG_Tryptophan_metabolism_Main_Pathway	0.754589
biocarta_nf_kb_signaling_Pathway_(Pathway_protein_ubiquitination_of_CHUK)	0.754098
reactome_Cobalamin_Cbl_vitamin_B12_transport_and_metabolism_Main_Pathway	0.753785
ERK_Signaling_Pathway_Translation	0.753329
reactome_Transferrin_endocytosis_and_recycling_Main_Pathway	0.753283
KEGG_Inflammatory_mediator_regulation_of_TRP_channels_Main_Pathway	0.752656
KEGG_Regulation_of_actin_cytoskeleton_Main_Pathway	0.752575
reactome_Hyaluronan_uptake_and_degradation_Main_Pathway	0.752478
reactome_Cohesin_Loading_onto_Chromatin_Main_Pathway	0.752423
Chemotaxis_of_Immune_Cells_During_Allergic_Asthma_and_Eczema_Driven_by_CCR4	0.751413
biocarta_signal_transduction_through_il1r_Main_Pathway	0.750405
NCI_ErbB4_signaling_events_Pathway_(epithelial_cell_differentiation)	0.750292
Integrin-based_Cell_Migration_and_Adhesion	0.750107
NCI_RhoA_signaling_Main_Pathway	0.749933
reactome_PD_1_signaling_Main_Pathway	0.749114
KEGG_p53_signaling_Main_Pathway	0.748869
KEGG_Tyrosine_metabolism_Main_Pathway	0.748458
reactome_Tryptophan_catabolism_Main_Pathway	0.748453
TGF-beta_Signaling_in_Epithelial–mesenchymal_transition	0.747368
KEGG_PI3K_Akt_signaling_Main_Pathway	0.746851
reactome_A_tetrasaccharide_linker_sequence_is_required_for_GAG_synthesis_Main_Pathway	0.746485
ILK_Signaling_Pathway_Cell_Cycle_Proliferation	0.745707
ILK_Signaling_Pathway_G2_Phase_Arrest	0.745707
NCI_Regulation_of_cytoplasmic_and_nuclear_SMAD2_3_signaling_Main_Pathway	0.745632
WNT_Pathway	0.745124
ERK_Signaling_Pathway_Gene_Expression_via_CAPN6_TP53_FOS_ATF1_MYC_ELK3_MYLK_ETS1_SRF_HIST1H3B_CREB3_STAT3_NFKB2_HMGN1_ESR2_ELK1_PAX6_JUN	0.744734
KEGG_Glycolysis_Gluconeogenesis_Main_Pathway	0.74445
reactome_TGF_beta_receptor_signaling_activates_SMADs_Main_Pathway	0.744212
reactome_Signaling_by_constitutively_active_EGFR_Main_Pathway	0.743627
reactome_Rap1_signalling_Main_Pathway	0.74361
KEGG_Choline_metabolism_in_cancer_Main_Pathway	0.743469
NCI_IL2_signaling_events_mediated_by_PI3K_Pathway_(actin_cytoskeleton_organization)	0.74282
NCI_IL2_signaling_events_mediated_by_PI3K_Pathway_(T_cell_proliferation)	0.74282
Estrogen_Pathway	0.741287
biocarta_role_of_erk5_in_neuronal_survival_Main_Pathway	0.74102
KEGG_Vibrio_cholerae_infection_Main_Pathway	0.739426
NCI_Insulin_Pathway_Main_Pathway	0.739011
reactome_RNA_Polymerase_I_Promoter_Opening_Main_Pathway	0.738739
KEGG_HIF_1_signaling_Main_Pathway	0.738705
KEGG_Long_term_depression_Main_Pathway	0.738674
biocarta_akt_signaling_Main_Pathway	0.738616
IGF1R_Signaling_Pathway	0.737995
Cellular_Apoptosis_Pathway	0.737414
reactome_RNA_Polymerase_I_Chain_Elongation_Main_Pathway	0.737399
reactome_Class_A_1_Rhodopsin_like_receptors__Main_Pathway	0.737172
reactome_Oxidative_Stress_Induced_Senescence_Main_Pathway	0.736625
KEGG_Ras_signaling_Main_Pathway	0.736625
NCI_Ceramide_signaling_Pathway_(ganglioside_biosynthetic_process)	0.735465
reactome_Generation_of_second_messenger_molecules_Main_Pathway	0.734955
biocarta_skeletal_muscle_hypertrophy_is_regulated_via_akt_mtor_Main_Pathway	0.734488
NCI_E2F_transcription_factor_network_Main_Pathway	0.73406
TRH_Pathway	0.733959
biocarta_tgf_beta_signaling_Main_Pathway	0.732525
KEGG_Glycerophospholipid_metabolism_Main_Pathway	0.731833
KEGG_Pantothenate_and_CoA_biosynthesis_Main_Pathway	0.73152
reactome_G_alpha_q_signalling_events_Main_Pathway	0.731496
KEGG_Collecting_duct_acid_secretion_Main_Pathway	0.730804
reactome_ABC_family_proteins_mediated_transport_Main_Pathway	0.730536
biocarta_the_co_stimulatory_signal_during_t_cell_activation_Main_Pathway	0.730394
biocarta_the_co_stimulatory_signal_during_t_cell_activation_Pathway_(T_cell_activation)	0.730394
IL-2_Pathway	0.730029
KEGG_Alcoholism_Main_Pathway	0.729645
reactome_Cyclin_A_Cdk2_associated_events_at_S_phase_entry_Main_Pathway	0.729467
mTOR_Pathway_Microtubule_Organization	0.728796
reactome_Trafficking_and_processing_of_endosomal_TLR_Main_Pathway	0.728017
reactome_SIRT1_negatively_regulates_rRNA_Expression_Main_Pathway	0.727688
ILK_Signaling_Pathway_Induced_Cell_Proliferation	0.727629
reactome_Iron_uptake_and_transport_Main_Pathway	0.727498
reactome_Keratan_sulfate_biosynthesis_Main_Pathway	0.727334
biocarta_nfkb_activation_by_nontypeable_hemophilus_influenzae_Main_Pathway	0.727284
mTOR_Pathway_Lipid_Synthesis	0.726883
leucine_degradation	0.726824
KEGG_Primary_immunodeficiency_Main_Pathway	0.726775
NCI_Class_I_PI3K_signaling_events_Pathway_(actin_cytoskeleton_reorganization)	0.726689
NCI_Trk_receptor_signaling_mediated_by_PI3K_and_PLC_gamma_Pathway_(axonogenesis)	0.726519
NCI_Trk_receptor_signaling_mediated_by_PI3K_and_PLC_gamma_Pathway_(neuron_apoptosis)	0.726519
cAMP_Pathway_Fatty_Acid_Metabolism	0.726086
KEGG_Retinol_metabolism_Main_Pathway	0.725655
biocarta_aspirin_blocks_signaling_pathway_involved_in_platelet_activation_Main_Pathway	0.725587
TGF-Beta_Pathway	0.725142
NCI_CDC42_signaling_events_Main_Pathway	0.724272
NCI_CXCR4_mediated_signaling_events_Main_Pathway	0.724208
cAMP_Pathway_Cytokine_Production	0.724144
biocarta_il_3_signaling_Main_Pathway	0.724119
KEGG_Ascorbate_and_aldarate_metabolism_Main_Pathway	0.724092
KEGG_beta_Alanine_metabolism_Main_Pathway	0.724019
superpathway_of_geranylgeranyldiphosphate_biosynthesis_I_via_mevalonate	0.723529
reactome_Activation_of_Matrix_Metalloproteinases_Main_Pathway	0.723133
NCI_Reelin_signaling_Main_Pathway	0.72266
reactome_Serotonin_receptors_Main_Pathway	0.721658
biocarta_trka_receptor_signaling_Main_Pathway	0.721197
IP3_Pathway	0.721156
mTOR_Pathway	0.721074
NCI_TNF_receptor_signaling_pathway__Main_Pathway	0.721024
Caspase_Cascade_Pathway	0.720722
MAPK_Family_Pathway_Chromatin_Remodelling	0.718475
KEGG_Focal_adhesion_Main_Pathway	0.718357
reactome_Glycogen_breakdown_glycogenolysis__Main_Pathway	0.718229
KEGG_Glycosphingolipid_biosynthesis_ganglio_series_Main_Pathway	0.717052
biocarta_regulation_of_ck1_cdk5_by_type_1_glutamate_receptors_Main_Pathway	0.717024
Chemotaxis_Driven_by_CCR4	0.717017
NCI_IGF1_Pathway_(positive_regulation_of_MAPKKK_cascade)	0.716947
Ras_Pathway_Gene_Expression_Cell_Proliferation_Cell_Survival_Differentiation_Development_Cell_Cycle_Control_Cell_Motility_Tumorigenesis_via_ELK4_ATF2_MEF2D_STAT2_CREB3_CCNA1_MYC_ELK1_JUN_CDK4	0.716913
reactome_Regulation_of_cholesterol_biosynthesis_by_SREBP_SREBF__Main_Pathway	0.716836
reactome_PI_3K_cascade_Main_Pathway	0.716373
NCI_Regulation_of_nuclear_SMAD2_3_signaling_Main_Pathway	0.716264
biocarta_fc_epsilon_receptor_i_signaling_in_mast_cells_Pathway_(degranulation)	0.716247
reactome_Tristetraprolin_TTP_destabilizes_mRNA_Main_Pathway	0.716244
KEGG_Jak_STAT_signaling_Main_Pathway	0.716076
NCI_IL27_mediated_signaling_events_Main_Pathway	0.715679
Hedgehog_Signaling_in_Mammals_no_Tubulin_Pathway	0.715222
Hedgehog_Signaling_in_Mammals_Pathway	0.715222
biocarta_il_4_signaling_Main_Pathway	0.714651
KEGG_Rap1_signaling_Main_Pathway	0.714258
reactome_ECM_proteoglycans_Main_Pathway	0.713544
reactome_Integrin_alphaIIb_beta3_signaling_Main_Pathway	0.713164
KEGG_Circadian_entrainment_Main_Pathway	0.71312
pyrimidine_deoxyribonucleotides_biosynthesis_from_CTP	0.713022
biocarta_fas_signaling_pathway_cd95__Main_Pathway	0.712893
reactome_Synthesis_of_Leukotrienes_LT_and_Eoxins_EX__Main_Pathway	0.712232
NCI_Thromboxane_A2_receptor_signaling_Pathway_(chemotaxis)	0.711613
NCI_Thromboxane_A2_receptor_signaling_Pathway_(muscle_contraction)	0.711613
KEGG_Amphetamine_addiction_Main_Pathway	0.710609
NCI_PAR1_mediated_thrombin_signaling_events_Main_Pathway	0.710433
reactome_Acyl_chain_remodelling_of_PC_Main_Pathway	0.710395
KEGG_Melanogenesis_Main_Pathway	0.710179
NCI_Nongenotropic_Androgen_signaling_Pathway_(cell_proliferation)	0.710149
reactome_Butyrate_Response_Factor_1_BRF1_destabilizes_mRNA_Main_Pathway	0.709726
biocarta_rac1_cell_motility_signaling_Pathway_(actin_filament_organization)	0.709304
triacylglycerol_degradation	0.709011
KEGG_Primary_bile_acid_biosynthesis_Main_Pathway	0.708655
NCI_Regulation_of_nuclear_beta_catenin_signaling_and_target_gene_transcription_Main_Pathway	0.708374
KEGG_Regulation_of_lipolysis_in_adipocytes_Main_Pathway	0.708226
CDP-diacylglycerol_biosynthesis	0.708072
reactome_regulation_of_FZD_by_ubiquitination_Main_Pathway	0.707821
reactome_HDMs_demethylate_histones_Main_Pathway	0.707536
NCI_Internalization_of_ErbB1_Main_Pathway	0.707146
biocarta_rho_cell_motility_signaling_Main_Pathway	0.707117
KEGG_Adrenergic_signaling_in_cardiomyocytes_Main_Pathway	0.706946
ILK_Signaling_Pathway_Cell_Migration_Retraction	0.705677
KEGG_Insulin_secretion_Main_Pathway	0.704536
KEGG_Proteoglycans_in_cancer_Main_Pathway	0.704335
reactome_Degradation_of_the_extracellular_matrix_Main_Pathway	0.701998
reactome_Signaling_by_FGFR1_fusion_mutants_Main_Pathway	0.701809
biocarta_role_of_mef2d_in_t_cell_apoptosis_Main_Pathway	0.701129
cAMP_Pathway_Cell_Survival	0.700344
KEGG_Serotonergic_synapse_Main_Pathway	0.700262
KEGG_Hepatitis_B_Main_Pathway	0.699988
KEGG_Glycosphingolipid_biosynthesis_lacto_and_neolacto_series_Main_Pathway	0.699954
reactome_Branched_chain_amino_acid_catabolism_Main_Pathway	0.699791
NCI_p75_NTR_mediated_signaling_Main_Pathway	0.698596
IGF1R_Signaling_Pathway_Gene_Expression_Proliferation_Growth_Survival_via_NFAT5_CREB3	0.698194
KEGG_Steroid_hormone_biosynthesis_Main_Pathway	0.697527
reactome_CS_DS_degradation_Main_Pathway	0.697508
NCI_CXCR4_mediated_signaling_events_Pathway_(chemotaxis)	0.697213
isoleucine_degradation	0.696592
KEGG_Central_carbon_metabolism_in_cancer_Main_Pathway	0.696467
guanosine_ribonucleotides_ide_novoi_biosynthesis	0.695962
reactome_Cyclin_D_associated_events_in_G1_Main_Pathway	0.695613
NCI_Ephrin_B_reverse_signaling_Pathway_(cell_adhesion)	0.695391
KEGG_Pyruvate_metabolism_Main_Pathway	0.694763
NCI_BMP_receptor_signaling_Main_Pathway	0.694168
KEGG_Antigen_processing_and_presentation_Main_Pathway	0.693734
terminal_iOi-glycans_residues_modification	0.693719
KEGG_Protein_export_Main_Pathway	0.693713
biocarta_oxidative_stress_induced_gene_expression_via_nrf2_Main_Pathway	0.693598
NCI_Ceramide_signaling_Pathway_(negative_regulation_of_cell_cycle)	0.693142
KEGG_GnRH_signaling_Main_Pathway	0.693141
WNT_Pathway_NFAT_Pathway	0.690517
NCI_Ras_signaling_in_the_CD4_TCR_Main_Pathway	0.689971
biocarta_inhibition_of_cellular_proliferation_by_gleevec_Main_Pathway	0.689496
KEGG_Taste_transduction_Main_Pathway	0.689305
NCI_TGF_beta_receptor_signaling_Main_Pathway	0.688343
biocarta_nfat_and_hypertrophy_of_the_heart__Main_Pathway	0.688192
NCI_Regulation_of_retinoblastoma_protein_Pathway_(Pathway_rRNA_transcription_via_RB1)	0.687778
NCI_Validated_nuclear_estrogen_receptor_alpha_network_Main_Pathway	0.687055
KEGG_Bladder_cancer_Main_Pathway	0.686922
reactome_Retrograde_neurotrophin_signalling_Main_Pathway	0.686799
biocarta_rho_cell_motility_signaling_Pathway_(actin_filament_polymerization)	0.685586
KEGG_Notch_signaling_Main_Pathway	0.685416
biocarta_toll_like_receptor_Main_Pathway	0.685028
biocarta_phosphorylation_of_mek1_by_cdk5_p35_down_regulates_the_map_kinase_Main_Pathway	0.684083
Ras_Pathway	0.683931
biocarta_tpo_signaling_Main_Pathway	0.683901
NCI_Endothelins_Main_Pathway	0.68303
NCI_Regulation_of_Ras_family_activation_Main_Pathway	0.682741
cAMP_Pathway_Chemotaxis	0.68266
KEGG_PPAR_signaling_Main_Pathway	0.682519
3-phosphoinositide_degradation	0.681875
reactome_Ca2_Main_Pathway	0.681521
IL-6_Pathway	0.681318
Nitric_Oxide_Pathway_in_Skeletal_Muscle	0.680753
reactome_VEGFR2_mediated_cell_proliferation_Main_Pathway	0.680363
KEGG_Oxytocin_signaling_Main_Pathway	0.680092
biocarta_rac1_cell_motility_signaling_Pathway_(phosphatidic_acid_metabolic_process)	0.680088
NCI_Alpha4_beta1_integrin_signaling_events_Pathway_(cell_adhesion)	0.679914
biocarta_multi_step_regulation_of_transcription_by_pitx2_Main_Pathway	0.679324
Regulation_of_Cytoskeleton_Remodeling_by_TGF_and_WNT	0.678893
cAMP_Pathway	0.678678
NCI_Ephrin_B_reverse_signaling_Pathway_(angiogenesis)	0.678314
NCI_Ephrin_B_reverse_signaling_Pathway_(endothelial_cell_migration)	0.678314
JNK_Pathway_Insulin_Signaling	0.678201
reactome_G_alpha_z_signalling_events_Main_Pathway	0.678189
biocarta_bioactive_peptide_induced_signaling_Main_Pathway	0.678145
CREB_Pathway	0.677813
reactome_Glucagon_signaling_in_metabolic_regulation_Main_Pathway	0.676569
reactome_Dermatan_sulfate_biosynthesis_Main_Pathway	0.675015
biocarta_egf_signaling_Main_Pathway	0.67486
JAK-STAT_Pathway_Nml_SOCS_BCL-XL_p21_Myc_Nos2_Gene_Expression_via_STAT2	0.674663
reactome_Eicosanoids_Main_Pathway	0.67437
MAPK_Signaling_Pathway	0.674324
KEGG_ECM_receptor_interaction_Main_Pathway	0.673355
KEGG_Estrogen_signaling_Main_Pathway	0.672727
NCI_Regulation_of_retinoblastoma_protein_Main_Pathway	0.672424
reactome_Amino_acid_transport_across_the_plasma_membrane_Main_Pathway	0.672386
HGF_Pathway_Gene_Expression_via_JUN_STAT3_FOS_ELK1_ETS2	0.672219
reactome_Constitutive_Signaling_by_NOTCH1_HD_PEST_Domain_Mutants_Main_Pathway	0.671889
reactome_Constitutive_Signaling_by_NOTCH1_PEST_Domain_Mutants_Main_Pathway	0.671889
PTEN_Pathway	0.671791
biocarta_inactivation_of_gsk3_by_akt_causes_accumulation_of_b_catenin_in_alveolar_macrophages_Main_Pathway	0.6715
JNK_Pathway	0.670877
NCI_EPHA_forward_signaling_Pathway_(cell_cell_adhesion)	0.670774
NCI_EPHA_forward_signaling_Pathway_(regulation_of_stress_fiber_assembly)	0.670774
KEGG_Pathways_in_cancer_Main_Pathway	0.670442
NCI_BCR_signaling_Pathway_(cytokine_secretion)	0.670327
KEGG_Hippo_signaling_Main_Pathway	0.669523
NCI_Posttranslational_regulation_of_adherens_junction_stability_and_dissassembly_Main_Pathway	0.669196
reactome_Synthesis_of_bile_acids_and_bile_salts_via_27_hydroxycholesterol_Main_Pathway	0.668542
NCI_Syndecan_2_mediated_signaling_events_Main_Pathway	0.66827
NCI_IL12_mediated_signaling_events_Main_Pathway	0.667674
NCI_Validated_targets_of_C_MYC_transcriptional_repression_Main_Pathway	0.667276
NCI_ALK1_signaling_events_Main_Pathway	0.665231
PTEN_Pathway_Angiogenesis_and_Tumorigenesis	0.665094
PTEN_Pathway_Ca2+_Signaling	0.665094
biocarta_erk1_erk2_mapk_signaling_Main_Pathway	0.664723
Gamma-Aminobutyric_Acid_A_Receptor_Pathway	0.664486
biocarta_cell_cycle_g1_s_check_point_Main_Pathway	0.663953
NCI_CD40_CD40L_signaling_Main_Pathway	0.663647
GSK3_Signaling_Pathway	0.663598
NCI_TCR_signaling_in_naive_CD4_T_cells_Pathway_(proteasomal_ubiquitin_dependent_protein_catabolic_process)	0.663386
reactome_Na_Cl_dependent_neurotransmitter_transporters_Main_Pathway	0.663331
NCI_Validated_transcriptional_targets_of_deltaNp63_isoforms_Main_Pathway	0.662671
ILK_Signaling_Pathway_Loss_of_Occludin_Barrier_Dysfunction	0.661308
NCI_p75_NTR_mediated_signaling_Pathway_(neuron_projection_morphogenesis)	0.661128
biocarta_role_of_nicotinic_acetylcholine_receptors_in_the_regulation_of_apoptosis_Main_Pathway	0.660608
p38_Signaling_Pathway	0.660432
NCI_CXCR3_mediated_signaling_events_Pathway_(chemotaxis)	0.660152
biocarta_activation_of_camp_dependent_protein_kinase_pka_Main_Pathway	0.660141
KEGG_Ovarian_steroidogenesis_Main_Pathway	0.659669
biocarta_regulation_of_spermatogenesis_by_crem_Main_Pathway	0.65943
KEGG_GABAergic_synapse_Main_Pathway	0.658531
biocarta_ctcf_first_multivalent_nuclear_factor_Main_Pathway	0.658163
cAMP_Pathway_Cell_Growth	0.657859
reactome_Pre_NOTCH_Processing_in_Golgi_Main_Pathway	0.657477
KEGG_Measles_Main_Pathway	0.657248
NCI_C_MYB_transcription_factor_network_Main_Pathway	0.654857
KEGG_Prolactin_signaling_Main_Pathway	0.654836
guanosine_nucleotides_ide_novoi_biosynthesis	0.654517
NCI_Trk_receptor_signaling_mediated_by_PI3K_and_PLC_gamma_Main_Pathway	0.654306
reactome_Transport_of_organic_anions_Main_Pathway	0.653646
reactome_Keratan_sulfate_degradation_Main_Pathway	0.653133
biocarta_il_6_signaling_Main_Pathway	0.652621
reactome_Asymmetric_localization_of_PCP_proteins_Main_Pathway	0.65233
Akt_Signaling_Pathway_Synaptic_Transmission	0.65203
reactome_Amyloids_Main_Pathway	0.651663
NCI_Glypican_1_network_Main_Pathway	0.651605
superpathway_of_steroid_hormone_biosynthesis	0.651402
NCI_Arf6_trafficking_events_Pathway_(clathrin_coat_assembly)	0.650323
reactome_Interaction_With_The_Zona_Pellucida_Main_Pathway	0.65015
NCI_EPHA_forward_signaling_Pathway_(axon_guidance)	0.649431
reactome_XBP1_S_activates_chaperone_genes_Main_Pathway	0.649259
biocarta_igf_1_signaling_Main_Pathway	0.649223
KEGG_Hematopoietic_cell_lineage_Main_Pathway	0.648709
biocarta_tnfr2_signaling_Main_Pathway	0.648645
biocarta_tnfr2_signaling_Pathway_(Pathway_protein_ubiquitination_of_MAP3K1_TNFAIP3_MAP3K14)	0.648645
biocarta_bone_remodeling_Main_Pathway	0.648557
reactome_Signaling_by_NODAL_Main_Pathway	0.648439
KEGG_Wnt_signaling_Main_Pathway	0.648087
NCI_TCR_signaling_in_naive_CD8_T_cells_Main_Pathway	0.647446
NCI_Regulation_of_retinoblastoma_protein_Pathway_(proteasomal_ubiquitin_dependent_protein_catabolic_process)	0.647138
KEGG_Folate_biosynthesis_Main_Pathway	0.647098
reactome_Signaling_by_Hippo_Main_Pathway	0.646861
NCI_Signaling_events_mediated_by_VEGFR1_and_VEGFR2_Pathway_(angiogenesis)	0.646776
Calcium2+_Signaling	0.646663
KEGG_Adherens_junction_Main_Pathway	0.64609
reactome_NOTCH2_Activation_and_Transmission_of_Signal_to_the_Nucleus_Main_Pathway	0.646027
triacylglycerol_biosynthesis	0.645772
NCI_Ceramide_signaling_Pathway_(cell_survival)	0.645719
NCI_Regulation_of_RhoA_activity_Main_Pathway	0.645399
NCI_Alpha6_beta4_integrin_ligand_interactions_Main_Pathway	0.645385
KEGG_Mucin_type_O_Glycan_biosynthesis_Main_Pathway	0.644589
Ephrin-mediated_Signaling_Events_During_Cell_Adhesion	0.643888
reactome_L1CAM_interactions_Main_Pathway	0.643884
KEGG_Melanoma_Main_Pathway	0.643876
NCI_Syndecan_1_mediated_signaling_events_Pathway_(homophilic_cell_adhesion)	0.643426
NCI_Syndecan_1_mediated_signaling_events_Pathway_(positive_regulation_of_cell_migration)	0.643426
NCI_Syndecan_1_mediated_signaling_events_Pathway_(Tumor_Cell_Invasion)	0.643426
NCI_Neurotrophic_factor_mediated_Trk_receptor_signaling_Pathway_(neuron_projection_morphogenesis)	0.643208
reactome_PLC_beta_mediated_events_Main_Pathway	0.642655
reactome_PCP_CE_Main_Pathway	0.642244
NCI_Beta3_integrin_cell_surface_interactions_Main_Pathway	0.641676
NCI_Stabilization_and_expansion_of_the_E_cadherin_adherens_junction_Main_Pathway	0.640991
biocarta_stress_induction_of_hsp_regulation_Main_Pathway	0.640323
PAK_Pathway_Actin_Organization	0.640315
PAK_Pathway_Cell_Survival	0.640315
reactome_Transport_of_glucose_and_other_sugars_bile_salts_and_organic_acids_metal_ions_and_amine_compounds_Main_Pathway	0.640295
PAK_Pathway	0.639733
biocarta_thrombin_signaling_and_protease_activated_receptors_Main_Pathway	0.638758
reactome_cGMP_effects_Main_Pathway	0.638212
reactome_Glycoprotein_hormones_Main_Pathway	0.638194
reactome_Effects_of_PIP2_hydrolysis_Main_Pathway	0.638138
reactome_NCAM_signaling_for_neurite_out_growth_Main_Pathway	0.637643
Caspase_Cascade_Pathway_Activated_Tissue_Trans-glutaminase	0.637435
biocarta_bcr_signaling_Main_Pathway	0.636937
reactome_G_alpha_s_signalling_events_Main_Pathway	0.636902
biocarta_activation_of_pkc_through_g_protein_coupled_receptors_Main_Pathway	0.636402
reactome_disassembly_of_the_destruction_complex_and_recruitment_of_AXIN_to_the_membrane_Main_Pathway	0.634311
NCI_PDGFR_alpha_signaling_Main_Pathway	0.633271
cAMP_Pathway_Endothelial_Cell_Regulation	0.632823
reactome_Rho_GTPase_cycle_Main_Pathway	0.632532
KEGG_Glycerolipid_metabolism_Main_Pathway	0.632007
reactome_Smooth_Muscle_Contraction_Main_Pathway	0.631678
NCI_Signaling_events_mediated_by_VEGFR1_and_VEGFR2_Pathway_(regulation_of_vascular_permeability)	0.630296
NCI_Ephrin_B_reverse_signaling_Main_Pathway	0.629932
NCI_Plasma_membrane_estrogen_receptor_signaling_Main_Pathway	0.629473
reactome_G_alpha_i_signalling_events_Main_Pathway	0.628038
biocarta_hiv_1_nef_negative_effector_of_fas_and_tnf_Pathway_(Pathway_protein_ubiquitination_of_CHUK)	0.627602
NCI_HIV_1_Nef_Negative_effector_of_Fas_and_TNF_alpha_Pathway_(protein_ubiquitination)	0.627602
NCI_TCR_signaling_in_naive_CD8_T_cells_Pathway_(Pathway_regulation_of_survival_gene_product_expression_via_AKT1)	0.626849
ILK_Signaling_Pathway_Actin_Polymerization_Cytoskeletal_Reorganization	0.626572
STAT3_Pathway	0.626462
NCI_LPA_receptor_mediated_events_Main_Pathway	0.625742
cAMP_Pathway_Myocardial_Contraction	0.625728
STATs_Pathway_Regulation_by_GH	0.625634
PAK_Pathway_Lamelliopodia_and_Filopodia_Outgrowth	0.625275
NCI_Endogenous_TLR_signaling_Main_Pathway	0.623747
KEGG_Starch_and_sucrose_metabolism_Main_Pathway	0.623394
KEGG_Transcriptional_misregulation_in_cancer_Main_Pathway	0.622545
reactome_Integrin_cell_surface_interactions_Main_Pathway	0.62155
reactome_NRAGE_signals_death_through_JNK_Main_Pathway	0.620888
PPAR_Pathway	0.620526
KEGG_Chemical_carcinogenesis_Main_Pathway	0.619672
biocarta_pten_dependent_cell_cycle_arrest_and_apoptosis_Main_Pathway	0.618218
ILK_Signaling_Pathway	0.617836
Akt_Signaling_Pathway	0.61656
reactome_CDO_in_myogenesis_Main_Pathway	0.61533
biocarta_rac1_cell_motility_signaling_Main_Pathway	0.615322
ILK_Signaling_Pathway_Cell_Motility	0.614532
ICOS_signaling_in_T-helper_cells	0.6139
reactome_Signaling_by_BMP_Main_Pathway	0.613747
reactome_p38MAPK_events_Main_Pathway	0.613549
KEGG_Protein_digestion_and_absorption_Main_Pathway	0.613074
putrescine_degradation_III	0.611791
reactome_Prefoldin_mediated_transfer_of_substrate_to_CCT_TriC_Main_Pathway	0.610679
reactome_Apoptotic_cleavage_of_cellular_proteins_Main_Pathway	0.610117
reactome_NRIF_signals_cell_death_from_the_nucleus_Main_Pathway	0.610058
ERK_Signaling_Pathway	0.609421
reactome_Activation_of_the_phototransduction_cascade_Main_Pathway	0.604828
superpathway_of_D-imyoi-inositol_145-trisphosphate_metabolism	0.60452
NCI_Arf6_trafficking_events_Main_Pathway	0.604015
KEGG_Hedgehog_signaling_Main_Pathway	0.603557
NCI_ErbB_receptor_signaling_network_Main_Pathway	0.603029
NCI_RXR_and_RAR_heterodimerization_with_other_nuclear_receptor_Main_Pathway	0.60256
NCI_Class_I_PI3K_signaling_events_Pathway_(cell_survival)	0.602016
biocarta_cyclins_and_cell_cycle_regulation_Main_Pathway	0.601892
KEGG_Axon_guidance_Main_Pathway	0.601172
reactome_Role_of_DCC_in_regulating_apoptosis_Main_Pathway	0.601096
KEGG_Glycosaminoglycan_biosynthesis_keratan_sulfate_Main_Pathway	0.599726
NCI_Integrins_in_angiogenesis_Pathway_(angiogenesis)	0.599656
NCI_Caspase_Cascade_in_Apoptosis_Pathway_(neuron_apoptosis)	0.598328
reactome_SMAD2_SMAD3_SMAD4_heterotrimer_regulates_transcription_Main_Pathway	0.598278
reactome_Nuclear_Receptor_transcription_Main_Pathway	0.596671
NCI_Syndecan_1_mediated_signaling_events_Main_Pathway	0.596413
KEGG_ABC_transporters_Main_Pathway	0.595112
reactome_Acyl_chain_remodelling_of_PS_Main_Pathway	0.594874
reactome_Gap_junction_assembly_Main_Pathway	0.594864
reactome_Phospholipase_C_mediated_cascade_Main_Pathway	0.593814
NCI_Urokinase_type_plasminogen_activator_uPA_and_uPAR_mediated_signaling_Main_Pathway	0.593657
NCI_FOXA2_and_FOXA3_transcription_factor_networks_Main_Pathway	0.593243
PTEN_Pathway_Adhesion_or_Migration	0.592432
NCI_Notch_signaling_Pathway_(Bergmann_glial_cell_differentiation)	0.591845
Tight_Junctions	0.591844
reactome_Trafficking_of_AMPA_receptors_Main_Pathway	0.59142
KEGG_Phenylalanine_metabolism_Main_Pathway	0.589822
retinol_biosynthesis	0.589675
reactome_Translocation_of_ZAP_70_to_Immunological_synapse_Main_Pathway	0.589599
biocarta_activation_of_csk_by_camp_dependent_protein_kinase_inhibits_signaling_through_the_t_cell_receptor_Main_Pathway	0.589558
Inside-out_Signaling_through_Integrins	0.587315
KEGG_HTLV_I_infection_Main_Pathway	0.586513
STAT3_Pathway_Growth_Arrest_and_Differentiation	0.585698
NCI_TNF_receptor_signaling_pathway__Pathway_(JNK_cascade)	0.58547
Ras_Pathway_Increased_T-cell_Adhesion	0.585376
reactome_GABA_synthesis_release_reuptake_and_degradation_Main_Pathway	0.58526
NCI_Arf6_trafficking_events_Pathway_(calcium_ion_dependent_exocytosis)	0.584768
NCI_Endogenous_TLR_signaling_Pathway_(regulation_of_apoptosis)	0.584492
NCI_Endogenous_TLR_signaling_Pathway_(regulation_of_cell_proliferation)	0.584492
NCI_Endogenous_TLR_signaling_Pathway_(regulation_of_interleukin_1_beta_production)	0.584492
NCI_Class_I_PI3K_signaling_events_Main_Pathway	0.58432
reactome_TRP_channels_Main_Pathway	0.584189
ILK_Signaling_Pathway_Epithelial_Mesenchymal_Transition_Tubulo-Interstitial_Fibrosis	0.583932
ILK_Signaling_Pathway_Migration_Vasculogenesis	0.583932
NCI_Signaling_events_mediated_by_TCPTP_Main_Pathway	0.583626
reactome_O_glycosylation_of_TSR_domain_containing_proteins_Main_Pathway	0.582475
NCI_Degradation_of_beta_catenin_Main_Pathway	0.582432
KEGG_Neuroactive_ligand_receptor_interaction_Main_Pathway	0.581898
NCI_Syndecan_4_mediated_signaling_events_Pathway_(cell_migration)	0.581432
NCI_Validated_targets_of_C_MYC_transcriptional_repression_Pathway_(cell_cycle_arrest)	0.578896
reactome_Ion_transport_by_P_type_ATPases_Main_Pathway	0.578342
gluconeogenesis	0.578184
NCI_Notch_signaling_Pathway_(oligodendrocyte_development)	0.576622
NCI_Signaling_events_mediated_by_VEGFR1_and_VEGFR2_Pathway_(focal_adhesion_assembly)	0.576104
reactome_Glycogen_synthesis_Main_Pathway	0.574807
KEGG_Herpes_simplex_infection_Main_Pathway	0.574254
KEGG_Other_types_of_O_glycan_biosynthesis_Main_Pathway	0.572963
NCI_IL23_mediated_signaling_events_Main_Pathway	0.572845
reactome_Synthesis_of_PC_Main_Pathway	0.572659
KEGG_MicroRNAs_in_cancer_Main_Pathway	0.569285
reactome_Collagen_degradation_Main_Pathway	0.569168
NCI_Neurotrophic_factor_mediated_Trk_receptor_signaling_Pathway_(Schwann_cell_development)	0.568509
HGF_Pathway_Cell_Adhesion_and_Cell_Migration	0.56832
biocarta_keratinocyte_differentiation_Pathway_(keratinocyte_differentiation)	0.568221
reactome_The_NLRP3_inflammasome_Main_Pathway	0.567971
RhoA_Signaling	0.567262
KEGG_Gap_junction_Main_Pathway	0.566256
NCI_Stabilization_and_expansion_of_the_E_cadherin_adherens_junction_Pathway_(adherens_junction_assembly)	0.565794
reactome_O_linked_glycosylation_of_mucins_Main_Pathway	0.563841
NCI_Syndecan_3_mediated_signaling_events_Pathway_(limb_bud_formation)	0.563235
reactome_P2Y_receptors_Main_Pathway	0.562859
reactome_Phosphorylation_of_CD3_and_TCR_zeta_chains_Main_Pathway	0.562246
D-imyoi-inositol_145-trisphosphate_degradation	0.560895
mucin_core_1_and_core_2_iOi-glycosylation	0.559925
IGF1R_Signaling_Pathway_Cell_Migration	0.559583
reactome_Nuclear_signaling_by_ERBB4_Main_Pathway	0.55883
biocarta_role_of_U_00DF_arrestins_in_the_activation_and_targeting_of_map_kinases_Main_Pathway	0.555353
NCI_IL8_and_CXCR1_mediated_signaling_events_Main_Pathway	0.551166
NCI_Alpha9_beta1_integrin_signaling_events_Main_Pathway	0.547947
JNK_Pathway_Gene_Expression_Apoptosis_Inflammation_Tumorigenesis_Cell_Migration_via_SMAD4_STAT4_HSF1_TP53_MAP2_DCX_ATF2_NFATC3_SPIRE1_MAP1B_TCF15_ELK1_BCL2_JUN_PXN_NFATC2	0.543548
NCI_Plasma_membrane_estrogen_receptor_signaling_Pathway_(cell_adhesion)	0.54213
NCI_Plasma_membrane_estrogen_receptor_signaling_Pathway_(vasodilation)	0.54213
KEGG_Cocaine_addiction_Main_Pathway	0.540919
NCI_Glypican_1_network_Pathway_(cell_growth)	0.537294
NCI_Glypican_1_network_Pathway_(fibroblast_growth_factor_receptor_signaling_pathway)	0.537294
Regulation_of_Cytoskeleton_Remodeling_by_Activin_A	0.536944
reactome_Glucose_transport_Main_Pathway	0.536698
reactome_Cyclin_E_associated_events_during_G1_S_transition_Main_Pathway	0.536178
reactome_HS_GAG_biosynthesis_Main_Pathway	0.53505
PTEN_Pathway_Proliferation_CyclinA2_Geminin_AuroraA_PLK1	0.534963
PTEN_Pathway_Senescence_Ets2_p16	0.534963
biocarta_extrinsic_prothrombin_activation_Main_Pathway	0.534672
ILK_Signaling_Pathway_Cytoskeletal_Adhesion_Complexes	0.534351
glycolysis	0.53304
NCI_IL2_mediated_signaling_events_Pathway_(positive_regulation_of_cell_cell_adhesion)	0.532977
reactome_Laminin_interactions_Main_Pathway	0.532819
NCI_Syndecan_4_mediated_signaling_events_Main_Pathway	0.532485
biocarta_pdgf_signaling_Main_Pathway	0.530212
Smooth_Muscle_Tone_Regulation_by_G-protein_Coupled_Receptors	0.527903
NCI_Canonical_Wnt_signaling_Main_Pathway	0.527521
reactome_FRS2_mediated_cascade_Main_Pathway	0.5226
purine_nucleotides_degradation	0.522095
biocarta_t_cell_receptor_signaling_Main_Pathway	0.521857
NCI_IL12_signaling_mediated_by_STAT4_Main_Pathway	0.520146
reactome_Ligand_gated_ion_channel_transport_Main_Pathway	0.519498
NCI_Wnt_signaling_network_Main_Pathway	0.518434
reactome_Glucuronidation_Main_Pathway	0.515376
NCI_AP_1_transcription_factor_network_Main_Pathway	0.515023
KEGG_Synthesis_and_degradation_of_ketone_bodies_Main_Pathway	0.51406
KEGG_Porphyrin_and_chlorophyll_metabolism_Main_Pathway	0.509378
NCI_Calcineurin_regulated_NFAT_dependent_transcription_in_lymphocytes_Main_Pathway	0.508024
TRAF_Pathway_Apoptosis	0.507484
D-imyoi-inositol_134-trisphosphate_biosynthesis	0.507394
Junctional_Cell_Adhesion_in_Endothelium	0.503274
NCI_Presenilin_action_in_Notch_and_Wnt_signaling_Pathway_(apoptosis)	0.501205
reactome_Class_C_3_Metabotropic_glutamate_pheromone_receptors__Main_Pathway	0.50035
HGF_Pathway_Cell_Cycle_Progression	0.497763
KEGG_Gastric_acid_secretion_Main_Pathway	0.497108
reactome_WNT_ligand_biogenesis_and_trafficking_Main_Pathway	0.496711
biocarta_p53_signaling_Main_Pathway	0.496
NCI_IFN_gamma_Pathway_(Antibacterial_Response)	0.495074
NCI_IFN_gamma_Pathway_(antigen_processing_and_presentation_of_peptide_antigen_via_MHC_class_I)	0.495074
NCI_IFN_gamma_Pathway_(antigen_processing_and_presentation_of_peptide_antigen_via_MHC_class_II)	0.495074
NCI_IFN_gamma_Pathway_(Antiviral_Response)	0.495074
NCI_IFN_gamma_Pathway_(apoptosis)	0.495074
NCI_IFN_gamma_Pathway_(Immunoregulation)	0.495074
NCI_IFN_gamma_Pathway_(negative_regulation_of_cell_growth)	0.495074
reactome_Molecules_associated_with_elastic_fibres_Main_Pathway	0.49429
NCI_SHP2_signaling_Main_Pathway	0.492165
NCI_Signaling_events_mediated_by_Hepatocyte_Growth_Factor_Receptor_c_Met__Pathway_(positive_regulation_of_tyrosine_phosphorylation_of_STAT_protein)	0.492143
KEGG_Inflammatory_bowel_disease_IBD__Main_Pathway	0.491427
NCI_Signaling_events_mediated_by_the_Hedgehog_family_Main_Pathway	0.489654
Extracellular_Matrix_Remodeling_during_Adhesion	0.489155
NCI_Calcium_signaling_in_the_CD4_TCR_Main_Pathway	0.487366
reactome_Endogenous_sterols_Main_Pathway	0.482578
KEGG_Asthma_Main_Pathway	0.482569
NCI_Signaling_events_mediated_by_TCPTP_Pathway_(positive_regulation_of_S_phase_of_mitotic_cell_cycle)	0.478168
NCI_Validated_transcriptional_targets_of_AP1_family_members_Fra1_and_Fra2_Main_Pathway	0.477677
reactome_Metabolism_of_Angiotensinogen_to_Angiotensins_Main_Pathway	0.475589
reactome_Collagen_biosynthesis_and_modifying_enzymes_Main_Pathway	0.474473
reactome_Striated_Muscle_Contraction_Main_Pathway	0.473626
NCI_Signaling_events_mediated_by_TCPTP_Pathway_(regulation_of_gluconeogenesis)	0.472983
heparan_sulfate_biosynthesis	0.470925
reactome_FGFR4_ligand_binding_and_activation_Main_Pathway	0.47075
KEGG_Type_I_diabetes_mellitus_Main_Pathway	0.470318
reactome_Biotin_transport_and_metabolism_Main_Pathway	0.467622
NCI_Syndecan_3_mediated_signaling_events_Main_Pathway	0.466581
reactome_Signaling_by_FGFR_mutants_Main_Pathway	0.465392
biocarta_endocytotic_role_of_ndk_phosphins_and_dynamin_Main_Pathway	0.464014
NCI_Plexin_D1_Signaling_Main_Pathway	0.462711
reactome_TCF_dependent_signaling_in_response_to_WNT_Main_Pathway	0.46168
NCI_IL4_mediated_signaling_events_Main_Pathway	0.459815
mevalonate_pathway	0.458072
Angiotensin-PTK2B_Pathway	0.457191
NCI_IL2_mediated_signaling_events_Pathway_(T_cell_proliferation)	0.4551
biocarta_cxcr4_signaling_Main_Pathway	0.454815
reactome_Activated_point_mutants_of_FGFR2_Main_Pathway	0.4548
reactome_Regulation_of_IGF_Activity_by_IGFBP_Main_Pathway	0.454577
KEGG_Glycosaminoglycan_biosynthesis_chondroitin_sulfate_dermatan_sulfate_Main_Pathway	0.453892
reactome_Chondroitin_sulfate_biosynthesis_Main_Pathway	0.453336
NCI_HIF_1_alpha_transcription_factor_network_Main_Pathway	0.453309
NCI_Signaling_events_mediated_by_the_Hedgehog_family_Pathway_(receptor_mediated_endocytosis)	0.451794
the_visual_cycle_I_vertebrates	0.451403
Circadian_Pathway	0.451368
NCI_p75_NTR_mediated_signaling_Pathway_(neuron_apoptosis)	0.450154
biocarta_calcium_signaling_by_hbx_of_hepatitis_b_virus_Main_Pathway	0.448413
chondroitin_sulfate_biosynthesis	0.447918
heparan_sulfate_biosynthesis_late_stages	0.444807
reactome_SHC_mediated_cascade_Main_Pathway	0.444217
NCI_Beta5_beta6_beta7_and_beta8_integrin_cell_surface_interactions_Main_Pathway	0.442903
dermatan_sulfate_biosynthesis	0.442536
NCI_Signaling_events_mediated_by_TCPTP_Pathway_(macrophage_differentiation)	0.441362
KEGG_Nicotine_addiction_Main_Pathway	0.440611
reactome_Synthesis_secretion_and_inactivation_of_Glucagon_like_Peptide_1_GLP_1__Main_Pathway	0.436892
NCI_CXCR4_mediated_signaling_events_Pathway_(cell_proliferation)	0.430542
NCI_Signaling_events_mediated_by_TCPTP_Pathway_(G1_S_transition_of_mitotic_cell_cycle)	0.430076
NCI_Signaling_events_mediated_by_TCPTP_Pathway_(MAPKKK_cascade)	0.430076
NCI_Downstream_signaling_in_naive_CD8_T_cells_Main_Pathway	0.428767
reactome_Adenylate_cyclase_inhibitory_Main_Pathway	0.425593
reactome_SHC1_events_in_ERBB2_signaling_Main_Pathway	0.421305
NCI_BCR_signaling_Pathway_(re_entry_into_mitotic_cell_cycle)	0.418085
KEGG_Legionellosis_Main_Pathway	0.417902
reactome_Synthesis_of_PA_Main_Pathway	0.416681
biocarta_lck_and_fyn_tyrosine_kinases_in_initiation_of_tcr_activation_Main_Pathway	0.415797
Neuronal_Intermediate_Filaments	0.407485
biocarta__U_00DF_arrestins_in_gpcr_desensitization_Main_Pathway	0.405345
NCI_Stabilization_and_expansion_of_the_E_cadherin_adherens_junction_Pathway_(actin_cable_formation)	0.404679
biocarta_alk_in_cardiac_myocytes_Main_Pathway	0.401434
NCI_VEGFR3_signaling_in_lymphatic_endothelium_Pathway_(cell_migration)	0.400064
NCI_CXCR4_mediated_signaling_events_Pathway_(regulation_of_heterotypic_cell_cell_adhesion)	0.399975
biocarta_g_protein_signaling_through_tubby_proteins_Main_Pathway	0.399013
reactome_Reduction_of_cytosolic_Ca_levels_Main_Pathway	0.398361
chondroitin_sulfate_biosynthesis_late_stages	0.397657
biocarta_multiple_antiapoptotic_pathways_from_igf_1r_signaling_lead_to_bad_phosphorylation_Main_Pathway	0.396917
KEGG_Glycosaminoglycan_biosynthesis_heparan_sulfate_heparin_Main_Pathway	0.395966
KEGG_Basal_cell_carcinoma_Main_Pathway	0.395939
NCI_CXCR3_mediated_signaling_events_Pathway_(actin_polymerization_or_depolymerization)	0.3958
NCI_Wnt_signaling_network_Pathway_(Wnt_receptor_signaling_pathway_through_beta_catenin)	0.393795
reactome_Triglyceride_Biosynthesis_Main_Pathway	0.389974
NCI_CXCR3_mediated_signaling_events_Pathway_(cell_adhesion)	0.385872
NCI_Posttranslational_regulation_of_adherens_junction_stability_and_dissassembly_Pathway_(axonogenesis)	0.384963
biocarta_endocytotic_role_of_ndk_phosphins_and_dynamin_Pathway_(endocytosis)	0.379401
NCI_Beta1_integrin_cell_surface_interactions_Main_Pathway	0.374442
1D-imyoi-inositol_hexakisphosphate_biosynthesis_II_mammalian	0.370446
reactome_The_canonical_retinoid_cycle_in_rods_twilight_vision__Main_Pathway	0.367999
reactome_Ras_activation_uopn_Ca2_infux_through_NMDA_receptor_Main_Pathway	0.365045
biocarta_nerve_growth_factor_pathway_ngf__Main_Pathway	0.36157
reactome_CREB_phosphorylation_through_the_activation_of_CaMKII_Main_Pathway	0.355565
NCI_LPA_receptor_mediated_events_Pathway_(cAMP_biosynthetic_process)	0.354558
reactome_Adherens_junctions_interactions_Main_Pathway	0.353332
KEGG_Circadian_rhythm_Main_Pathway	0.350031
KEGG_Histidine_metabolism_Main_Pathway	0.348359
NCI_Neurotrophic_factor_mediated_Trk_receptor_signaling_Pathway_(MAPKKK_cascade)	0.345284
reactome_SHC1_events_in_ERBB4_signaling_Main_Pathway	0.343136
reactome_Synthesis_secretion_and_deacylation_of_Ghrelin_Main_Pathway	0.33865
reactome_Regulated_proteolysis_of_p75NTR_Main_Pathway	0.333072
Intermediate_Filaments_in_Epithelial_Cells	0.332519
NCI_Arf6_trafficking_events_Pathway_(cell_adhesion_mediated_by_integrin)	0.325564
reactome_Voltage_gated_Potassium_channels_Main_Pathway	0.322201
Cytokine_Network_Pathway	0.321204
reactome_Toll_Like_Receptor_4_TLR4_Cascade_Main_Pathway	0.320787
Non-Junctional_Cell_Adhesion_in_Endothelium	0.318711
reactome_CRMPs_in_Sema3A_signaling_Main_Pathway	0.309254
reactome_Signaling_by_NOTCH4_Main_Pathway	0.307985
KEGG_Dilated_cardiomyopathy_Main_Pathway	0.307178
KEGG_Hypertrophic_cardiomyopathy_HCM__Main_Pathway	0.307178
reactome_Acyl_chain_remodelling_of_PG_Main_Pathway	0.30697
NCI_Plexin_D1_Signaling_Pathway_(cell_adhesion_mediated_by_integrin)	0.301567
reactome_Unblocking_of_NMDA_receptor_glutamate_binding_and_activation_Main_Pathway	0.29487
reactome_Elastic_fibre_formation_Main_Pathway	0.291777
reactome_XAV939_inhibits_tankyrase_stabilizing_AXIN_Main_Pathway	0.288282
reactome_Adenylate_cyclase_activating_Main_Pathway	0.276235
NCI_Endothelins_Pathway_(cAMP_biosynthetic_process)	0.262731
biocarta_segmentation_clock_Main_Pathway	0.259591
reactome_Common_Pathway_Main_Pathway	0.244411
reactome_Interleukin_receptor_SHC_signaling_Main_Pathway	0.241802
ILK_Signaling_Pathway_Epithelial_Mesenchymal_Transition	0.232888
biocarta_regulators_of_bone_mineralization_Main_Pathway	0.223815
reactome_Signaling_by_NOTCH3_Main_Pathway	0.217054
NCI_Downstream_signaling_in_naive_CD8_T_cells_Pathway_(Pathway_regulation_of_survival_gene_product_expression_via_IL2RG)	0.181831
biocarta_gamma_aminobutyric_acid_receptor_life_cycle_Main_Pathway	0.18159

## Sheet: Comparison Young vs All
Pathway name	All NPII	Young NPII	Ratio (A/Y)
NCI_Downstream_signaling_in_naive_CD8_T_cells_Pathway_(Pathway_regulation_of_survival_gene_product_expression_via_IL2RG)	1.01587	0.181831	5.58687
biocarta_gamma_aminobutyric_acid_receptor_life_cycle_Main_Pathway	0.861298	0.18159	4.7431
reactome_Toll_Like_Receptor_4_TLR4_Cascade_Main_Pathway	1.19215	0.320787	3.71634
reactome_Common_Pathway_Main_Pathway	0.876977	0.244411	3.58812
reactome_Signaling_by_NOTCH3_Main_Pathway	0.770982	0.217054	3.55203
reactome_Interleukin_receptor_SHC_signaling_Main_Pathway	0.849797	0.241802	3.51443
Cytokine_Network_Pathway	1.04119	0.321204	3.24153
ILK_Signaling_Pathway_Epithelial_Mesenchymal_Transition	0.738903	0.232888	3.17279
NCI_Endothelins_Pathway_(cAMP_biosynthetic_process)	0.825643	0.262731	3.14254
biocarta_regulators_of_bone_mineralization_Main_Pathway	0.702561	0.223815	3.13902
KEGG_Histidine_metabolism_Main_Pathway	1.05376	0.348359	3.02492
reactome_Adenylate_cyclase_activating_Main_Pathway	0.78278	0.276235	2.83375
reactome_The_canonical_retinoid_cycle_in_rods_twilight_vision__Main_Pathway	1.03828	0.367999	2.82141
NCI_CXCR3_mediated_signaling_events_Pathway_(cell_adhesion)	1.06395	0.385872	2.75725
biocarta_endocytotic_role_of_ndk_phosphins_and_dynamin_Pathway_(endocytosis)	1.0196	0.379401	2.68738
NCI_Plexin_D1_Signaling_Pathway_(cell_adhesion_mediated_by_integrin)	0.795532	0.301567	2.63799
reactome_XAV939_inhibits_tankyrase_stabilizing_AXIN_Main_Pathway	0.759198	0.288282	2.63352
KEGG_Dilated_cardiomyopathy_Main_Pathway	0.799886	0.307178	2.60398
KEGG_Hypertrophic_cardiomyopathy_HCM__Main_Pathway	0.799886	0.307178	2.60398
reactome_Regulated_proteolysis_of_p75NTR_Main_Pathway	0.86347	0.333072	2.59244
NCI_CXCR3_mediated_signaling_events_Pathway_(actin_polymerization_or_depolymerization)	1.01896	0.3958	2.57443
NCI_Arf6_trafficking_events_Pathway_(cell_adhesion_mediated_by_integrin)	0.830864	0.325564	2.55207
Non-Junctional_Cell_Adhesion_in_Endothelium	0.808551	0.318711	2.53694
reactome_Elastic_fibre_formation_Main_Pathway	0.738754	0.291777	2.53191
reactome_Acyl_chain_remodelling_of_PG_Main_Pathway	0.775346	0.30697	2.5258
NCI_LPA_receptor_mediated_events_Pathway_(cAMP_biosynthetic_process)	0.871509	0.354558	2.45802
reactome_Unblocking_of_NMDA_receptor_glutamate_binding_and_activation_Main_Pathway	0.724328	0.29487	2.45643
1D-imyoi-inositol_hexakisphosphate_biosynthesis_II_mammalian	0.904932	0.370446	2.44282
reactome_Adherens_junctions_interactions_Main_Pathway	0.862567	0.353332	2.44123
reactome_Synthesis_secretion_and_deacylation_of_Ghrelin_Main_Pathway	0.82416	0.33865	2.43366
reactome_SHC1_events_in_ERBB4_signaling_Main_Pathway	0.828336	0.343136	2.41402
reactome_Voltage_gated_Potassium_channels_Main_Pathway	0.774415	0.322201	2.40351
Intermediate_Filaments_in_Epithelial_Cells	0.796012	0.332519	2.39388
reactome_Signaling_by_NOTCH4_Main_Pathway	0.731856	0.307985	2.37627
biocarta_lck_and_fyn_tyrosine_kinases_in_initiation_of_tcr_activation_Main_Pathway	0.982575	0.415797	2.36311
KEGG_Legionellosis_Main_Pathway	0.966841	0.417902	2.31356
chondroitin_sulfate_biosynthesis_late_stages	0.914918	0.397657	2.30077
NCI_Stabilization_and_expansion_of_the_E_cadherin_adherens_junction_Pathway_(actin_cable_formation)	0.929769	0.404679	2.29755
NCI_Syndecan_3_mediated_signaling_events_Main_Pathway	1.05552	0.466581	2.26223
mevalonate_pathway	1.03553	0.458072	2.26063
KEGG_Glycosaminoglycan_biosynthesis_heparan_sulfate_heparin_Main_Pathway	0.892632	0.395966	2.25431
biocarta_multiple_antiapoptotic_pathways_from_igf_1r_signaling_lead_to_bad_phosphorylation_Main_Pathway	0.890932	0.396917	2.24463
KEGG_Asthma_Main_Pathway	1.06202	0.482569	2.20077
NCI_Signaling_events_mediated_by_TCPTP_Pathway_(G1_S_transition_of_mitotic_cell_cycle)	0.941201	0.430076	2.18845
NCI_Signaling_events_mediated_by_TCPTP_Pathway_(MAPKKK_cascade)	0.941201	0.430076	2.18845
biocarta__U_00DF_arrestins_in_gpcr_desensitization_Main_Pathway	0.8869	0.405345	2.18801
NCI_IL2_mediated_signaling_events_Pathway_(T_cell_proliferation)	0.99562	0.4551	2.18769
NCI_Downstream_signaling_in_naive_CD8_T_cells_Main_Pathway	0.927426	0.428767	2.16301
NCI_Posttranslational_regulation_of_adherens_junction_stability_and_dissassembly_Pathway_(axonogenesis)	0.830465	0.384963	2.15726
reactome_CREB_phosphorylation_through_the_activation_of_CaMKII_Main_Pathway	0.763039	0.355565	2.14599
NCI_Wnt_signaling_network_Pathway_(Wnt_receptor_signaling_pathway_through_beta_catenin)	0.84454	0.393795	2.14462
KEGG_Basal_cell_carcinoma_Main_Pathway	0.84238	0.395939	2.12755
NCI_BCR_signaling_Pathway_(re_entry_into_mitotic_cell_cycle)	0.884966	0.418085	2.11671
the_visual_cycle_I_vertebrates	0.95245	0.451403	2.10997
biocarta_endocytotic_role_of_ndk_phosphins_and_dynamin_Main_Pathway	0.977847	0.464014	2.10737
biocarta_nerve_growth_factor_pathway_ngf__Main_Pathway	0.757181	0.36157	2.09414
reactome_Biotin_transport_and_metabolism_Main_Pathway	0.972875	0.467622	2.08047
NCI_IL4_mediated_signaling_events_Main_Pathway	0.955089	0.459815	2.07712
NCI_Beta1_integrin_cell_surface_interactions_Main_Pathway	0.77748	0.374442	2.07637
KEGG_Inflammatory_bowel_disease_IBD__Main_Pathway	1.01406	0.491427	2.0635
reactome_Ras_activation_uopn_Ca2_infux_through_NMDA_receptor_Main_Pathway	0.752134	0.365045	2.06039
chondroitin_sulfate_biosynthesis	0.921899	0.447918	2.05819
reactome_CRMPs_in_Sema3A_signaling_Main_Pathway	0.635817	0.309254	2.05597
KEGG_Type_I_diabetes_mellitus_Main_Pathway	0.952493	0.470318	2.02521
TRAF_Pathway_Apoptosis	1.02729	0.507484	2.02427
reactome_Chondroitin_sulfate_biosynthesis_Main_Pathway	0.914169	0.453336	2.01654
reactome_SHC1_events_in_ERBB2_signaling_Main_Pathway	0.845201	0.421305	2.00615
NCI_Signaling_events_mediated_by_TCPTP_Pathway_(macrophage_differentiation)	0.884839	0.441362	2.00479
biocarta_segmentation_clock_Main_Pathway	0.518811	0.259591	1.99857
NCI_Signaling_events_mediated_by_VEGFR1_and_VEGFR2_Pathway_(focal_adhesion_assembly)	1.14155	0.576104	1.98151
NCI_Neurotrophic_factor_mediated_Trk_receptor_signaling_Pathway_(MAPKKK_cascade)	0.683364	0.345284	1.97914
biocarta_alk_in_cardiac_myocytes_Main_Pathway	0.794139	0.401434	1.97826
KEGG_Synthesis_and_degradation_of_ketone_bodies_Main_Pathway	1.01577	0.51406	1.97598
reactome_Synthesis_of_PA_Main_Pathway	0.819666	0.416681	1.96713
NCI_Beta5_beta6_beta7_and_beta8_integrin_cell_surface_interactions_Main_Pathway	0.869458	0.442903	1.96309
KEGG_Circadian_rhythm_Main_Pathway	0.684619	0.350031	1.95588
reactome_SHC_mediated_cascade_Main_Pathway	0.867404	0.444217	1.95266
NCI_HIF_1_alpha_transcription_factor_network_Main_Pathway	0.884293	0.453309	1.95075
Junctional_Cell_Adhesion_in_Endothelium	0.981429	0.503274	1.95009
KEGG_Glycosaminoglycan_biosynthesis_chondroitin_sulfate_dermatan_sulfate_Main_Pathway	0.883604	0.453892	1.94673
reactome_WNT_ligand_biogenesis_and_trafficking_Main_Pathway	0.966684	0.496711	1.94617
reactome_Molecules_associated_with_elastic_fibres_Main_Pathway	0.961893	0.49429	1.94601
biocarta_calcium_signaling_by_hbx_of_hepatitis_b_virus_Main_Pathway	0.872505	0.448413	1.94576
heparan_sulfate_biosynthesis_late_stages	0.863818	0.444807	1.94201
biocarta_g_protein_signaling_through_tubby_proteins_Main_Pathway	0.774216	0.399013	1.94033
NCI_IL2_mediated_signaling_events_Pathway_(positive_regulation_of_cell_cell_adhesion)	1.03092	0.532977	1.93427
reactome_Striated_Muscle_Contraction_Main_Pathway	0.915144	0.473626	1.93221
reactome_Synthesis_secretion_and_inactivation_of_Glucagon_like_Peptide_1_GLP_1__Main_Pathway	0.842961	0.436892	1.92945
mucin_core_1_and_core_2_iOi-glycosylation	1.0763	0.559925	1.92223
NCI_Signaling_events_mediated_by_the_Hedgehog_family_Pathway_(receptor_mediated_endocytosis)	0.865667	0.451794	1.91606
reactome_Adenylate_cyclase_inhibitory_Main_Pathway	0.810691	0.425593	1.90485
reactome_Ligand_gated_ion_channel_transport_Main_Pathway	0.987673	0.519498	1.90121
heparan_sulfate_biosynthesis	0.884624	0.470925	1.87848
dermatan_sulfate_biosynthesis	0.823849	0.442536	1.86165
KEGG_Porphyrin_and_chlorophyll_metabolism_Main_Pathway	0.946009	0.509378	1.85718
reactome_FGFR4_ligand_binding_and_activation_Main_Pathway	0.873856	0.47075	1.8563
reactome_Reduction_of_cytosolic_Ca_levels_Main_Pathway	0.739135	0.398361	1.85544
NCI_Urokinase_type_plasminogen_activator_uPA_and_uPAR_mediated_signaling_Main_Pathway	1.09985	0.593657	1.85266
reactome_Endogenous_sterols_Main_Pathway	0.893601	0.482578	1.85172
reactome_Phosphorylation_of_CD3_and_TCR_zeta_chains_Main_Pathway	1.0394	0.562246	1.84866
NCI_Signaling_events_mediated_by_TCPTP_Pathway_(regulation_of_gluconeogenesis)	0.874215	0.472983	1.8483
reactome_Glucuronidation_Main_Pathway	0.951523	0.515376	1.84627
STAT3_Pathway_Growth_Arrest_and_Differentiation	1.08059	0.585698	1.84497
D-imyoi-inositol_145-trisphosphate_degradation	1.03035	0.560895	1.83697
reactome_The_NLRP3_inflammasome_Main_Pathway	1.03366	0.567971	1.81992
reactome_Metabolism_of_Angiotensinogen_to_Angiotensins_Main_Pathway	0.865187	0.475589	1.81919
reactome_Regulation_of_IGF_Activity_by_IGFBP_Main_Pathway	0.826176	0.454577	1.81746
HGF_Pathway_Cell_Adhesion_and_Cell_Migration	1.03144	0.56832	1.81489
reactome_Activated_point_mutants_of_FGFR2_Main_Pathway	0.823955	0.4548	1.81169
NCI_p75_NTR_mediated_signaling_Pathway_(neuron_apoptosis)	0.815211	0.450154	1.81096
reactome_Translocation_of_ZAP_70_to_Immunological_synapse_Main_Pathway	1.06647	0.589599	1.8088
KEGG_Phenylalanine_metabolism_Main_Pathway	1.06632	0.589822	1.80786
NCI_Syndecan_3_mediated_signaling_events_Pathway_(limb_bud_formation)	1.01208	0.563235	1.79691
NCI_IL8_and_CXCR1_mediated_signaling_events_Main_Pathway	0.98975	0.551166	1.79574
reactome_Laminin_interactions_Main_Pathway	0.954875	0.532819	1.79212
putrescine_degradation_III	1.09596	0.611791	1.7914
NCI_Alpha9_beta1_integrin_signaling_events_Main_Pathway	0.980329	0.547947	1.7891
reactome_FRS2_mediated_cascade_Main_Pathway	0.930586	0.5226	1.78068
reactome_Signaling_by_FGFR_mutants_Main_Pathway	0.827214	0.465392	1.77745
D-imyoi-inositol_134-trisphosphate_biosynthesis	0.899785	0.507394	1.77335
Tight_Junctions	1.04804	0.591844	1.7708
reactome_O_linked_glycosylation_of_mucins_Main_Pathway	0.997961	0.563841	1.76993
NCI_SHP2_signaling_Main_Pathway	0.870548	0.492165	1.76881
reactome_Glucose_transport_Main_Pathway	0.948476	0.536698	1.76724
NCI_Signaling_events_mediated_by_TCPTP_Pathway_(positive_regulation_of_S_phase_of_mitotic_cell_cycle)	0.842003	0.478168	1.7609
NCI_IL12_signaling_mediated_by_STAT4_Main_Pathway	0.915702	0.520146	1.76047
Neuronal_Intermediate_Filaments	0.716225	0.407485	1.75767
NCI_Calcium_signaling_in_the_CD4_TCR_Main_Pathway	0.856191	0.487366	1.75677
NCI_CXCR4_mediated_signaling_events_Pathway_(regulation_of_heterotypic_cell_cell_adhesion)	0.701935	0.399975	1.75495
NCI_Validated_transcriptional_targets_of_AP1_family_members_Fra1_and_Fra2_Main_Pathway	0.837313	0.477677	1.75289
NCI_TCR_signaling_in_naive_CD4_T_cells_Pathway_(proteasomal_ubiquitin_dependent_protein_catabolic_process)	1.16025	0.663386	1.74898
NCI_Arf6_trafficking_events_Pathway_(calcium_ion_dependent_exocytosis)	1.02013	0.584768	1.74451
Ras_Pathway_Increased_T-cell_Adhesion	1.01994	0.585376	1.74236
biocarta_p53_signaling_Main_Pathway	0.86325	0.496	1.74042
purine_nucleotides_degradation	0.906458	0.522095	1.73619
KEGG_Nicotine_addiction_Main_Pathway	0.762753	0.440611	1.73113
reactome_Role_of_DCC_in_regulating_apoptosis_Main_Pathway	1.04013	0.601096	1.73039
NCI_Endogenous_TLR_signaling_Pathway_(regulation_of_apoptosis)	1.01053	0.584492	1.72891
NCI_Endogenous_TLR_signaling_Pathway_(regulation_of_cell_proliferation)	1.01053	0.584492	1.72891
NCI_Endogenous_TLR_signaling_Pathway_(regulation_of_interleukin_1_beta_production)	1.01053	0.584492	1.72891
reactome_Triglyceride_Biosynthesis_Main_Pathway	0.672396	0.389974	1.72421
NCI_TCR_signaling_in_naive_CD8_T_cells_Pathway_(Pathway_regulation_of_survival_gene_product_expression_via_AKT1)	1.07704	0.626849	1.71818
retinol_biosynthesis	1.01068	0.589675	1.71396
reactome_Interaction_With_The_Zona_Pellucida_Main_Pathway	1.11329	0.65015	1.71236
KEGG_Folate_biosynthesis_Main_Pathway	1.10397	0.647098	1.70603
ILK_Signaling_Pathway_Cytoskeletal_Adhesion_Complexes	0.911267	0.534351	1.70537
biocarta_role_of_U_00DF_arrestins_in_the_activation_and_targeting_of_map_kinases_Main_Pathway	0.94672	0.555353	1.70472
Extracellular_Matrix_Remodeling_during_Adhesion	0.83377	0.489155	1.70451
reactome_Transport_of_glucose_and_other_sugars_bile_salts_and_organic_acids_metal_ions_and_amine_compounds_Main_Pathway	1.08594	0.640295	1.696
NCI_Presenilin_action_in_Notch_and_Wnt_signaling_Pathway_(apoptosis)	0.848703	0.501205	1.69333
reactome_TCF_dependent_signaling_in_response_to_WNT_Main_Pathway	0.781614	0.46168	1.69298
STAT3_Pathway	1.05296	0.626462	1.68081
NCI_Glypican_1_network_Pathway_(cell_growth)	0.902914	0.537294	1.68048
NCI_Glypican_1_network_Pathway_(fibroblast_growth_factor_receptor_signaling_pathway)	0.902914	0.537294	1.68048
reactome_Cyclin_E_associated_events_during_G1_S_transition_Main_Pathway	0.900573	0.536178	1.67962
NCI_Plexin_D1_Signaling_Main_Pathway	0.775171	0.462711	1.67528
KEGG_Gastric_acid_secretion_Main_Pathway	0.83219	0.497108	1.67406
KEGG_Herpes_simplex_infection_Main_Pathway	0.961109	0.574254	1.67367
KEGG_ABC_transporters_Main_Pathway	0.994745	0.595112	1.67152
reactome_Collagen_degradation_Main_Pathway	0.949618	0.569168	1.66843
KEGG_Hematopoietic_cell_lineage_Main_Pathway	1.08076	0.648709	1.66602
Circadian_Pathway	0.749786	0.451368	1.66114
NCI_Caspase_Cascade_in_Apoptosis_Pathway_(neuron_apoptosis)	0.989942	0.598328	1.65451
NCI_CXCR4_mediated_signaling_events_Pathway_(cell_proliferation)	0.710659	0.430542	1.65061
reactome_Class_C_3_Metabotropic_glutamate_pheromone_receptors__Main_Pathway	0.823487	0.50035	1.64582
reactome_Activation_of_the_phototransduction_cascade_Main_Pathway	0.992804	0.604828	1.64146
NCI_Endogenous_TLR_signaling_Main_Pathway	1.02374	0.623747	1.64128
KEGG_Mucin_type_O_Glycan_biosynthesis_Main_Pathway	1.05719	0.644589	1.6401
NCI_TNF_receptor_signaling_pathway__Pathway_(JNK_cascade)	0.956659	0.58547	1.634
reactome_Collagen_biosynthesis_and_modifying_enzymes_Main_Pathway	0.775283	0.474473	1.63399
KEGG_Primary_immunodeficiency_Main_Pathway	1.18696	0.726775	1.63319
biocarta_extrinsic_prothrombin_activation_Main_Pathway	0.870161	0.534672	1.62747
NCI_Signaling_events_mediated_by_TCPTP_Main_Pathway	0.949405	0.583626	1.62673
NCI_ErbB_receptor_signaling_network_Main_Pathway	0.980719	0.603029	1.62632
NCI_Stabilization_and_expansion_of_the_E_cadherin_adherens_junction_Pathway_(adherens_junction_assembly)	0.917788	0.565794	1.62213
IGF1R_Signaling_Pathway_Cell_Migration	0.907432	0.559583	1.62162
reactome_L1CAM_interactions_Main_Pathway	1.04076	0.643884	1.61637
NCI_AP_1_transcription_factor_network_Main_Pathway	0.832326	0.515023	1.61609
biocarta_t_cell_receptor_signaling_Main_Pathway	0.842268	0.521857	1.61398
reactome_Glycogen_synthesis_Main_Pathway	0.926811	0.574807	1.61239
NCI_Integrins_in_angiogenesis_Pathway_(angiogenesis)	0.966693	0.599656	1.61208
reactome_Branched_chain_amino_acid_catabolism_Main_Pathway	1.12279	0.699791	1.60446
NCI_Wnt_signaling_network_Main_Pathway	0.829507	0.518434	1.60002
NCI_Ephrin_B_reverse_signaling_Pathway_(angiogenesis)	1.0833	0.678314	1.59705
NCI_Ephrin_B_reverse_signaling_Pathway_(endothelial_cell_migration)	1.0833	0.678314	1.59705
NCI_IL23_mediated_signaling_events_Main_Pathway	0.912769	0.572845	1.5934
KEGG_Neuroactive_ligand_receptor_interaction_Main_Pathway	0.924713	0.581898	1.58913
HGF_Pathway_Cell_Cycle_Progression	0.787677	0.497763	1.58243
reactome_Phospholipase_C_mediated_cascade_Main_Pathway	0.939501	0.593814	1.58215
reactome_Acyl_chain_remodelling_of_PS_Main_Pathway	0.940917	0.594874	1.58171
reactome_ABC_family_proteins_mediated_transport_Main_Pathway	1.15322	0.730536	1.5786
Angiotensin-PTK2B_Pathway	0.720137	0.457191	1.57513
reactome_Synthesis_of_Leukotrienes_LT_and_Eoxins_EX__Main_Pathway	1.12008	0.712232	1.57263
glycolysis	0.836202	0.53304	1.56874
NCI_Signaling_events_mediated_by_the_Hedgehog_family_Main_Pathway	0.767896	0.489654	1.56824
Caspase_Cascade_Pathway_Activated_Tissue_Trans-glutaminase	0.99927	0.637435	1.56764
biocarta_oxidative_stress_induced_gene_expression_via_nrf2_Main_Pathway	1.0863	0.693598	1.56618
ILK_Signaling_Pathway_Actin_Polymerization_Cytoskeletal_Reorganization	0.981094	0.626572	1.56581
NCI_Class_I_PI3K_signaling_events_Main_Pathway	0.91482	0.58432	1.56562
JNK_Pathway_Gene_Expression_Apoptosis_Inflammation_Tumorigenesis_Cell_Migration_via_SMAD4_STAT4_HSF1_TP53_MAP2_DCX_ATF2_NFATC3_SPIRE1_MAP1B_TCF15_ELK1_BCL2_JUN_PXN_NFATC2	0.850756	0.543548	1.56519
ILK_Signaling_Pathway_Cell_Motility	0.961277	0.614532	1.56424
NCI_CXCR3_mediated_signaling_events_Pathway_(chemotaxis)	1.03206	0.660152	1.56337
KEGG_alpha_Linolenic_acid_metabolism_Main_Pathway	1.40549	0.899158	1.56312
reactome_Trafficking_of_AMPA_receptors_Main_Pathway	0.922725	0.59142	1.56018
KEGG_Chemical_carcinogenesis_Main_Pathway	0.96669	0.619672	1.56
NCI_VEGFR3_signaling_in_lymphatic_endothelium_Pathway_(cell_migration)	0.623863	0.400064	1.55941
reactome_Retrograde_neurotrophin_signalling_Main_Pathway	1.07043	0.686799	1.55859
PTEN_Pathway_Proliferation_CyclinA2_Geminin_AuroraA_PLK1	0.833722	0.534963	1.55847
PTEN_Pathway_Senescence_Ets2_p16	0.833722	0.534963	1.55847
reactome_HS_GAG_biosynthesis_Main_Pathway	0.832185	0.53505	1.55534
biocarta_hiv_1_nef_negative_effector_of_fas_and_tnf_Pathway_(Pathway_protein_ubiquitination_of_CHUK)	0.974676	0.627602	1.55302
NCI_HIV_1_Nef_Negative_effector_of_Fas_and_TNF_alpha_Pathway_(protein_ubiquitination)	0.974676	0.627602	1.55302
NCI_RXR_and_RAR_heterodimerization_with_other_nuclear_receptor_Main_Pathway	0.935648	0.60256	1.55279
KEGG_Gap_junction_Main_Pathway	0.879092	0.566256	1.55246
NCI_Nongenotropic_Androgen_signaling_Pathway_(cell_proliferation)	1.10245	0.710149	1.55243
reactome_Class_A_1_Rhodopsin_like_receptors__Main_Pathway	1.14174	0.737172	1.54881
NCI_Signaling_events_mediated_by_Hepatocyte_Growth_Factor_Receptor_c_Met__Pathway_(positive_regulation_of_tyrosine_phosphorylation_of_STAT_protein)	0.762225	0.492143	1.54879
Regulation_of_Cytoskeleton_Remodeling_by_Activin_A	0.831211	0.536944	1.54804
ICOS_signaling_in_T-helper_cells	0.950133	0.6139	1.5477
NCI_Arf6_trafficking_events_Pathway_(clathrin_coat_assembly)	1.00613	0.650323	1.54712
NCI_Plasma_membrane_estrogen_receptor_signaling_Pathway_(cell_adhesion)	0.837208	0.54213	1.54429
NCI_Plasma_membrane_estrogen_receptor_signaling_Pathway_(vasodilation)	0.837208	0.54213	1.54429
reactome_Nuclear_signaling_by_ERBB4_Main_Pathway	0.86107	0.55883	1.54085
KEGG_Starch_and_sucrose_metabolism_Main_Pathway	0.960061	0.623394	1.54006
gluconeogenesis	0.88948	0.578184	1.5384
NCI_Signaling_events_mediated_by_VEGFR1_and_VEGFR2_Pathway_(regulation_of_vascular_permeability)	0.968987	0.630296	1.53735
biocarta_toll_like_receptor_Main_Pathway	1.05261	0.685028	1.5366
reactome_Iron_uptake_and_transport_Main_Pathway	1.11768	0.727498	1.53633
NCI_Regulation_of_retinoblastoma_protein_Pathway_(proteasomal_ubiquitin_dependent_protein_catabolic_process)	0.993405	0.647138	1.53507
NCI_Syndecan_4_mediated_signaling_events_Main_Pathway	0.817173	0.532485	1.53464
leucine_degradation	1.11528	0.726824	1.53446
NCI_Ephrin_B_reverse_signaling_Main_Pathway	0.96625	0.629932	1.5339
KEGG_Primary_bile_acid_biosynthesis_Main_Pathway	1.08481	0.708655	1.53081
KEGG_Vitamin_digestion_and_absorption_Main_Pathway	1.16444	0.762939	1.52626
Akt_Signaling_Pathway	0.940942	0.61656	1.52612
reactome_Cobalamin_Cbl_vitamin_B12_transport_and_metabolism_Main_Pathway	1.14979	0.753785	1.52536
reactome_Eicosanoids_Main_Pathway	1.02834	0.67437	1.5249
biocarta_activation_of_csk_by_camp_dependent_protein_kinase_inhibits_signaling_through_the_t_cell_receptor_Main_Pathway	0.898239	0.589558	1.52358
PAK_Pathway_Lamelliopodia_and_Filopodia_Outgrowth	0.95235	0.625275	1.52309
reactome_Tryptophan_catabolism_Main_Pathway	1.13944	0.748453	1.5224
NCI_Notch_signaling_Pathway_(Bergmann_glial_cell_differentiation)	0.900998	0.591845	1.52235
NCI_Notch_signaling_Pathway_(oligodendrocyte_development)	0.877036	0.576622	1.52099
reactome_Nuclear_Receptor_transcription_Main_Pathway	0.907383	0.596671	1.52074
NCI_Syndecan_4_mediated_signaling_events_Pathway_(cell_migration)	0.883282	0.581432	1.51915
superpathway_of_D-imyoi-inositol_145-trisphosphate_metabolism	0.91829	0.60452	1.51904
reactome_Acyl_chain_remodelling_of_PC_Main_Pathway	1.07568	0.710395	1.51419
ILK_Signaling_Pathway_Epithelial_Mesenchymal_Transition_Tubulo-Interstitial_Fibrosis	0.88411	0.583932	1.51406
ILK_Signaling_Pathway_Migration_Vasculogenesis	0.88411	0.583932	1.51406
reactome_Generation_of_second_messenger_molecules_Main_Pathway	1.11074	0.734955	1.51131
KEGG_Other_types_of_O_glycan_biosynthesis_Main_Pathway	0.863472	0.572963	1.50703
cAMP_Pathway_Myocardial_Contraction	0.942921	0.625728	1.50692
reactome_Prefoldin_mediated_transfer_of_substrate_to_CCT_TriC_Main_Pathway	0.919617	0.610679	1.50589
KEGG_HTLV_I_infection_Main_Pathway	0.882175	0.586513	1.5041
NCI_IL12_mediated_signaling_events_Main_Pathway	1.0038	0.667674	1.50343
NCI_Calcineurin_regulated_NFAT_dependent_transcription_in_lymphocytes_Main_Pathway	0.762967	0.508024	1.50183
Smooth_Muscle_Tone_Regulation_by_G-protein_Coupled_Receptors	0.792559	0.527903	1.50133
KEGG_Linoleic_acid_metabolism_Main_Pathway	1.3524	0.902384	1.4987
biocarta_ctcf_first_multivalent_nuclear_factor_Main_Pathway	0.986151	0.658163	1.49834
NCI_Signaling_mediated_by_p38_gamma_and_p38_delta_Main_Pathway	1.24246	0.829491	1.49785
NCI_S1P1_Pathway_(receptor_internalization)	1.19703	0.799379	1.49746
reactome_Regulation_of_cholesterol_biosynthesis_by_SREBP_SREBF__Main_Pathway	1.0734	0.716836	1.49741
reactome_PLC_beta_mediated_events_Main_Pathway	0.959418	0.642655	1.4929
NCI_Stabilization_and_expansion_of_the_E_cadherin_adherens_junction_Main_Pathway	0.95635	0.640991	1.49199
reactome_Synthesis_of_PC_Main_Pathway	0.854089	0.572659	1.49144
reactome_Pre_NOTCH_Processing_in_Golgi_Main_Pathway	0.980383	0.657477	1.49113
biocarta_bone_remodeling_Main_Pathway	0.96694	0.648557	1.49091
3-phosphoinositide_degradation	1.01643	0.681875	1.49063
Gamma-Aminobutyric_Acid_A_Receptor_Pathway	0.990464	0.664486	1.49057
reactome_Miscellaneous_substrates_Main_Pathway	1.36461	0.916025	1.48971
triacylglycerol_degradation	1.05565	0.709011	1.4889
biocarta_role_of_mef2d_in_t_cell_apoptosis_Main_Pathway	1.04343	0.701129	1.48821
reactome_Synthesis_of_bile_acids_and_bile_salts_via_27_hydroxycholesterol_Main_Pathway	0.992765	0.668542	1.48497
ILK_Signaling_Pathway_Loss_of_Occludin_Barrier_Dysfunction	0.98202	0.661308	1.48496
NCI_Syndecan_2_mediated_signaling_events_Main_Pathway	0.992115	0.66827	1.4846
reactome_Removal_of_the_Flap_Intermediate_from_the_C_strand_Main_Pathway	1.18722	0.799703	1.48458
ERK_Signaling_Pathway	0.904312	0.609421	1.48389
KEGG_Adherens_junction_Main_Pathway	0.958547	0.64609	1.48361
NCI_TCR_signaling_in_naive_CD8_T_cells_Main_Pathway	0.95995	0.647446	1.48267
NCI_Signaling_events_mediated_by_VEGFR1_and_VEGFR2_Pathway_(angiogenesis)	0.958152	0.646776	1.48143
biocarta_role_of_nicotinic_acetylcholine_receptors_in_the_regulation_of_apoptosis_Main_Pathway	0.977722	0.660608	1.48003
PAK_Pathway_Actin_Organization	0.947197	0.640315	1.47927
PAK_Pathway_Cell_Survival	0.947197	0.640315	1.47927
KEGG_Collecting_duct_acid_secretion_Main_Pathway	1.08055	0.730804	1.47858
PTEN_Pathway_Adhesion_or_Migration	0.875876	0.592432	1.47844
PAK_Pathway	0.944826	0.639733	1.47691
reactome_p38MAPK_events_Main_Pathway	0.905891	0.613549	1.47648
KEGG_beta_Alanine_metabolism_Main_Pathway	1.06871	0.724019	1.47608
reactome_NRIF_signals_cell_death_from_the_nucleus_Main_Pathway	0.899841	0.610058	1.47501
reactome_Keratan_sulfate_degradation_Main_Pathway	0.96298	0.653133	1.4744
KEGG_Pyruvate_metabolism_Main_Pathway	1.02401	0.694763	1.4739
reactome_Apoptotic_cleavage_of_cellular_proteins_Main_Pathway	0.899241	0.610117	1.47388
reactome_G_alpha_i_signalling_events_Main_Pathway	0.925164	0.628038	1.4731
KEGG_Glycosaminoglycan_biosynthesis_keratan_sulfate_Main_Pathway	0.882564	0.599726	1.47161
superpathway_of_geranylgeranyldiphosphate_biosynthesis_I_via_mevalonate	1.06417	0.723529	1.4708
KEGG_Protein_digestion_and_absorption_Main_Pathway	0.901242	0.613074	1.47004
NCI_Neurotrophic_factor_mediated_Trk_receptor_signaling_Pathway_(Schwann_cell_development)	0.835366	0.568509	1.4694
reactome_Integrin_cell_surface_interactions_Main_Pathway	0.911831	0.62155	1.46703
KEGG_Glycerolipid_metabolism_Main_Pathway	0.927067	0.632007	1.46686
reactome_Nef_mediated_downregulation_of_MHC_class_I_complex_cell_surface_expression_Main_Pathway	1.25344	0.854565	1.46676
pyrimidine_deoxyribonucleotides_biosynthesis_from_CTP	1.04539	0.713022	1.46614
KEGG_Axon_guidance_Main_Pathway	0.880526	0.601172	1.46468
reactome_Ion_transport_by_P_type_ATPases_Main_Pathway	0.846977	0.578342	1.46449
KEGG_PPAR_signaling_Main_Pathway	0.999452	0.682519	1.46436
reactome_Gap_junction_assembly_Main_Pathway	0.869881	0.594864	1.46232
KEGG_Antigen_processing_and_presentation_Main_Pathway	1.01283	0.693734	1.45997
reactome_Tristetraprolin_TTP_destabilizes_mRNA_Main_Pathway	1.04493	0.716244	1.4589
NCI_Regulation_of_RhoA_activity_Main_Pathway	0.939117	0.645399	1.4551
STATs_Pathway_Regulation_by_GH	0.909703	0.625634	1.45405
p38_Signaling_Pathway	0.960062	0.660432	1.45369
KEGG_Tryptophan_metabolism_Main_Pathway	1.09619	0.754589	1.4527
reactome_O_glycosylation_of_TSR_domain_containing_proteins_Main_Pathway	0.843083	0.582475	1.44741
isoleucine_degradation	1.0079	0.696592	1.4469
KEGG_Valine_leucine_and_isoleucine_degradation_Main_Pathway	1.10319	0.762914	1.44602
Inside-out_Signaling_through_Integrins	0.848748	0.587315	1.44513
NCI_Alpha6_beta4_integrin_ligand_interactions_Main_Pathway	0.9315	0.645385	1.44333
reactome_Transferrin_endocytosis_and_recycling_Main_Pathway	1.08683	0.753283	1.44279
NCI_LPA_receptor_mediated_events_Main_Pathway	0.901641	0.625742	1.44092
NCI_Beta3_integrin_cell_surface_interactions_Main_Pathway	0.924486	0.641676	1.44074
NCI_DNA_PK_pathway_in_nonhomologous_end_joining_Pathway_(V_D_J_recombination)	1.20761	0.839488	1.43851
KEGG_Bladder_cancer_Main_Pathway	0.987909	0.686922	1.43817
NCI_Arf6_trafficking_events_Main_Pathway	0.867939	0.604015	1.43695
reactome_TRP_channels_Main_Pathway	0.837187	0.584189	1.43308
KEGG_Propanoate_metabolism_Main_Pathway	1.09224	0.762549	1.43236
IL-6_Pathway	0.975484	0.681318	1.43176
JAK-STAT_Pathway_Nml_SOCS_BCL-XL_p21_Myc_Nos2_Gene_Expression_via_STAT2	0.965819	0.674663	1.43156
reactome_PD_1_signaling_Main_Pathway	1.07139	0.749114	1.43022
KEGG_Cocaine_addiction_Main_Pathway	0.771848	0.540919	1.42692
ILK_Signaling_Pathway	0.881288	0.617836	1.42641
KEGG_Protein_export_Main_Pathway	0.988954	0.693713	1.4256
biocarta_integrin_signaling_Main_Pathway	1.21755	0.854459	1.42493
NCI_Ephrin_B_reverse_signaling_Pathway_(cell_adhesion)	0.990637	0.695391	1.42457
guanosine_nucleotides_ide_novoi_biosynthesis	0.931208	0.654517	1.42274
reactome_Butyrate_Response_Factor_1_BRF1_destabilizes_mRNA_Main_Pathway	1.00913	0.709726	1.42186
reactome_Keratan_sulfate_biosynthesis_Main_Pathway	1.03301	0.727334	1.42027
reactome_SLBP_Dependent_Processing_of_Replication_Dependent_Histone_Pre_mRNAs_Main_Pathway	1.31944	0.93031	1.41828
reactome_G_alpha_s_signalling_events_Main_Pathway	0.9031	0.636902	1.41796
JNK_Pathway	0.950066	0.670877	1.41615
KEGG_Ether_lipid_metabolism_Main_Pathway	1.24426	0.87936	1.41496
reactome_Smooth_Muscle_Contraction_Main_Pathway	0.893692	0.631678	1.41479
Nitric_Oxide_Pathway_in_Skeletal_Muscle	0.962986	0.680753	1.41459
reactome_Detoxification_of_Reactive_Oxygen_Species_Main_Pathway	1.16927	0.828278	1.41169
reactome_Signaling_by_Hippo_Main_Pathway	0.912594	0.646861	1.4108
NCI_FOXA2_and_FOXA3_transcription_factor_networks_Main_Pathway	0.835954	0.593243	1.40913
reactome_Activation_of_Matrix_Metalloproteinases_Main_Pathway	1.0174	0.723133	1.40693
reactome_Glycoprotein_hormones_Main_Pathway	0.897378	0.638194	1.40612
KEGG_Cytokine_cytokine_receptor_interaction_Main_Pathway	1.09673	0.780218	1.40567
biocarta_il_4_signaling_Main_Pathway	1.00316	0.714651	1.40371
NCI_PDGFR_beta_signaling_Pathway_(cell_migration)	1.25014	0.89161	1.40212
NCI_TNF_receptor_signaling_pathway__Main_Pathway	1.01093	0.721024	1.40208
reactome_Trafficking_and_processing_of_endosomal_TLR_Main_Pathway	1.02054	0.728017	1.40181
reactome_Degradation_of_the_extracellular_matrix_Main_Pathway	0.9838	0.701998	1.40143
MAPK_Family_Pathway_Chromatin_Remodelling	1.00653	0.718475	1.40092
reactome_Interleukin_2_signaling_Main_Pathway	1.16084	0.829217	1.39992
RhoA_Signaling	0.793532	0.567262	1.39888
biocarta_cxcr4_signaling_Main_Pathway	0.635994	0.454815	1.39836
biocarta_stress_induction_of_hsp_regulation_Main_Pathway	0.895393	0.640323	1.39835
NCI_CXCR4_mediated_signaling_events_Pathway_(cell_adhesion)	1.0716	0.767055	1.39703
PPAR_Pathway	0.866539	0.620526	1.39646
NCI_Glypican_1_network_Main_Pathway	0.909808	0.651605	1.39626
superpathway_of_cholesterol_biosynthesis	1.05375	0.755004	1.39569
reactome_Rho_GTPase_cycle_Main_Pathway	0.882652	0.632532	1.39543
biocarta_bcr_signaling_Main_Pathway	0.888785	0.636937	1.3954
reactome_P2Y_receptors_Main_Pathway	0.785219	0.562859	1.39505
superpathway_of_methionine_degradation	1.09581	0.786089	1.394
KEGG_Jak_STAT_signaling_Main_Pathway	0.997316	0.716076	1.39275
biocarta_pdgf_signaling_Main_Pathway	0.738143	0.530212	1.39217
reactome_DAP12_interactions_Main_Pathway	1.1604	0.833671	1.39192
reactome_Acyl_chain_remodelling_of_PE_Main_Pathway	1.07286	0.772278	1.38921
ILK_Signaling_Pathway_Cell_Migration_Retraction	0.980322	0.705677	1.38919
NCI_EPHA_forward_signaling_Pathway_(proteasomal_ubiquitin_dependent_protein_catabolic_process)	1.16123	0.836213	1.38868
NCI_Plasma_membrane_estrogen_receptor_signaling_Main_Pathway	0.874011	0.629473	1.38848
biocarta_tgf_beta_signaling_Main_Pathway	1.01535	0.732525	1.3861
biocarta_tnfr2_signaling_Main_Pathway	0.898831	0.648645	1.38571
biocarta_tnfr2_signaling_Pathway_(Pathway_protein_ubiquitination_of_MAP3K1_TNFAIP3_MAP3K14)	0.898831	0.648645	1.38571
NCI_IFN_gamma_Pathway_(Antibacterial_Response)	0.68536	0.495074	1.38436
NCI_IFN_gamma_Pathway_(antigen_processing_and_presentation_of_peptide_antigen_via_MHC_class_I)	0.68536	0.495074	1.38436
NCI_IFN_gamma_Pathway_(antigen_processing_and_presentation_of_peptide_antigen_via_MHC_class_II)	0.68536	0.495074	1.38436
NCI_IFN_gamma_Pathway_(Antiviral_Response)	0.68536	0.495074	1.38436
NCI_IFN_gamma_Pathway_(apoptosis)	0.68536	0.495074	1.38436
NCI_IFN_gamma_Pathway_(Immunoregulation)	0.68536	0.495074	1.38436
NCI_IFN_gamma_Pathway_(negative_regulation_of_cell_growth)	0.68536	0.495074	1.38436
NCI_ALK1_signaling_events_Main_Pathway	0.920239	0.665231	1.38334
KEGG_Ovarian_steroidogenesis_Main_Pathway	0.911883	0.659669	1.38234
phospholipases	1.21628	0.881241	1.38019
biocarta_erk1_erk2_mapk_signaling_Main_Pathway	0.916578	0.664723	1.37889
biocarta_nf_kb_signaling_Pathway_(Pathway_protein_ubiquitination_of_CHUK)	1.03969	0.754098	1.37872
biocarta_the_co_stimulatory_signal_during_t_cell_activation_Main_Pathway	1.00516	0.730394	1.37619
biocarta_the_co_stimulatory_signal_during_t_cell_activation_Pathway_(T_cell_activation)	1.00516	0.730394	1.37619
PTEN_Pathway_Angiogenesis_and_Tumorigenesis	0.915139	0.665094	1.37595
PTEN_Pathway_Ca2+_Signaling	0.915139	0.665094	1.37595
Erythropoietin_Pathway_Anti-Apoptosis	1.0578	0.768813	1.37589
KEGG_Pentose_phosphate_Main_Pathway	1.07379	0.780752	1.37532
reactome_Signaling_by_BMP_Main_Pathway	0.843967	0.613747	1.37511
NCI_Class_I_PI3K_signaling_events_Pathway_(cell_survival)	0.827728	0.602016	1.37493
KEGG_Tyrosine_metabolism_Main_Pathway	1.029	0.748458	1.37482
reactome_XBP1_S_activates_chaperone_genes_Main_Pathway	0.892572	0.649259	1.37476
KEGG_Ascorbate_and_aldarate_metabolism_Main_Pathway	0.995381	0.724092	1.37466
Akt_Signaling_Pathway_Synaptic_Transmission	0.894817	0.65203	1.37236
KEGG_Hedgehog_signaling_Main_Pathway	0.828093	0.603557	1.37202
KEGG_Transcriptional_misregulation_in_cancer_Main_Pathway	0.852447	0.622545	1.36929
superpathway_of_steroid_hormone_biosynthesis	0.891785	0.651402	1.36902
cAMP_Pathway_Fatty_Acid_Metabolism	0.994006	0.726086	1.36899
reactome_Amyloids_Main_Pathway	0.891551	0.651663	1.36812
biocarta_il_3_signaling_Main_Pathway	0.990317	0.724119	1.36762
biocarta_cell_cycle_g1_s_check_point_Main_Pathway	0.907847	0.663953	1.36734
KEGG_MicroRNAs_in_cancer_Main_Pathway	0.778363	0.569285	1.36727
reactome_Synthesis_of_bile_acids_and_bile_salts_via_7alpha_hydroxycholesterol_Main_Pathway	1.04466	0.764268	1.36688
Chemokine_Ligand_2_Signaling	1.11614	0.817724	1.36493
NCI_CXCR4_mediated_signaling_events_Main_Pathway	0.988371	0.724208	1.36476
IL-2_Pathway	0.996296	0.730029	1.36474
KEGG_Steroid_hormone_biosynthesis_Main_Pathway	0.951076	0.697527	1.3635
Chemotaxis_Driven_by_CCR4	0.977096	0.717017	1.36272
KEGG_Glycolysis_Gluconeogenesis_Main_Pathway	1.01337	0.74445	1.36123
biocarta_activation_of_pkc_through_g_protein_coupled_receptors_Main_Pathway	0.865012	0.636402	1.35922
NCI_Validated_targets_of_C_MYC_transcriptional_repression_Pathway_(cell_cycle_arrest)	0.786427	0.578896	1.3585
bile_acid_biosynthesis_neutral_pathway	1.06593	0.784887	1.35806
biocarta_role_of_mitochondria_in_apoptotic_signaling_Main_Pathway	1.38528	1.02022	1.35783
NCI_CXCR4_mediated_signaling_events_Pathway_(chemotaxis)	0.946198	0.697213	1.35711
reactome_Dual_incision_reaction_in_GG_NER_Main_Pathway	1.17109	0.862966	1.35705
reactome_Formation_of_incision_complex_in_GG_NER_Main_Pathway	1.17109	0.862966	1.35705
KEGG_Central_carbon_metabolism_in_cancer_Main_Pathway	0.944946	0.696467	1.35677
TGF-Beta_Pathway	0.983107	0.725142	1.35574
biocarta_aspirin_blocks_signaling_pathway_involved_in_platelet_activation_Main_Pathway	0.982871	0.725587	1.35459
Regulation_of_Cytoskeleton_Remodeling_by_TGF_and_WNT	0.919336	0.678893	1.35417
biocarta_cyclins_and_cell_cycle_regulation_Main_Pathway	0.814396	0.601892	1.35306
KEGG_Arachidonic_acid_metabolism_Main_Pathway	1.23563	0.913405	1.35277
cAMP_Pathway_Cell_Growth	0.889818	0.657859	1.3526
KEGG_Measles_Main_Pathway	0.88737	0.657248	1.35013
KEGG_Arginine_and_proline_metabolism_Main_Pathway	1.06018	0.786113	1.34864
reactome_NOTCH2_Activation_and_Transmission_of_Signal_to_the_Nucleus_Main_Pathway	0.869568	0.646027	1.34602
NCI_Trk_receptor_signaling_mediated_by_PI3K_and_PLC_gamma_Main_Pathway	0.880688	0.654306	1.34599
KEGG_Pathways_in_cancer_Main_Pathway	0.902315	0.670442	1.34585
reactome_Na_Cl_dependent_neurotransmitter_transporters_Main_Pathway	0.892639	0.663331	1.34569
KEGG_Non_homologous_end_joining_Main_Pathway	1.19898	0.891388	1.34507
biocarta_angiotensin_ii_mediated_activation_of_jnk_pathway_via_pyk2_dependent_signaling_Main_Pathway	1.06785	0.794181	1.3446
NCI_PDGFR_alpha_signaling_Main_Pathway	0.851477	0.633271	1.34457
Integrin-based_Cell_Migration_and_Adhesion	1.00828	0.750107	1.34419
reactome_RNA_Polymerase_I_Transcription_Termination_Main_Pathway	1.0442	0.777942	1.34225
ERK_Signaling_Pathway_Translation	1.01088	0.753329	1.34189
MAPK_Signaling_Pathway	0.903933	0.674324	1.3405
NCI_Ras_signaling_in_the_CD4_TCR_Main_Pathway	0.923655	0.689971	1.33869
KEGG_HIF_1_signaling_Main_Pathway	0.988837	0.738705	1.33861
NCI_Nongenotropic_Androgen_signaling_Pathway_(apoptosis)	1.17155	0.875935	1.33748
NCI_Posttranslational_regulation_of_adherens_junction_stability_and_dissassembly_Main_Pathway	0.894794	0.669196	1.33712
KEGG_GABAergic_synapse_Main_Pathway	0.880257	0.658531	1.3367
Cell_Adhesion_Regulated_by_CDHs	1.09902	0.82229	1.33654
cAMP_Pathway	0.906886	0.678678	1.33625
reactome_NRAGE_signals_death_through_JNK_Main_Pathway	0.829483	0.620888	1.33596
NCI_CXCR3_mediated_signaling_events_Pathway_(cell_proliferation)	1.11435	0.834641	1.33513
KEGG_Melanogenesis_Main_Pathway	0.947302	0.710179	1.33389
PTEN_Pathway	0.895662	0.671791	1.33324
biocarta_thrombin_signaling_and_protease_activated_receptors_Main_Pathway	0.851496	0.638758	1.33305
reactome_Integrin_alphaIIb_beta3_signaling_Main_Pathway	0.950592	0.713164	1.33292
reactome_RNA_Polymerase_I_Promoter_Escape_Main_Pathway	1.03259	0.774814	1.33269
biocarta_inhibition_of_cellular_proliferation_by_gleevec_Main_Pathway	0.91888	0.689496	1.33268
KEGG_Retinol_metabolism_Main_Pathway	0.966921	0.725655	1.33248
TRAF_Pathway	1.05045	0.789228	1.33099
KEGG_Regulation_of_actin_cytoskeleton_Main_Pathway	1.00092	0.752575	1.33
reactome_KSRP_destabilizes_mRNA_Main_Pathway	1.03018	0.774893	1.32945
cholesterol_biosynthesis_I	1.0437	0.785369	1.32893
cholesterol_biosynthesis_II_via_2425-dihydrolanosterol	1.0437	0.785369	1.32893
cholesterol_biosynthesis_III_via_desmosterol	1.0437	0.785369	1.32893
NCI_BCR_signaling_Pathway_(cytokine_secretion)	0.890098	0.670327	1.32786
Akt_Signaling_Pathway_Cell_Survival	1.03939	0.782766	1.32784
biocarta_fas_signaling_pathway_cd95__Main_Pathway	0.945979	0.712893	1.32696
NCI_Regulation_of_cytoplasmic_and_nuclear_SMAD2_3_signaling_Main_Pathway	0.988509	0.745632	1.32573
biocarta_toll_like_receptor_Pathway_(Pathway_protein_ubiquitination_of_CHUK_MAP3K1)	1.1297	0.852223	1.32559
KEGG_Glycosphingolipid_biosynthesis_ganglio_series_Main_Pathway	0.94943	0.717052	1.32408
NCI_RhoA_signaling_Main_Pathway	0.992642	0.749933	1.32364
KEGG_Butanoate_metabolism_Main_Pathway	1.1018	0.832442	1.32357
NCI_Regulation_of_Ras_family_activation_Main_Pathway	0.903613	0.682741	1.32351
reactome_Amino_acid_transport_across_the_plasma_membrane_Main_Pathway	0.889658	0.672386	1.32313
pyrimidine_deoxyribonucleotides_ide_novoi_biosynthesis	1.04529	0.790747	1.3219
reactome_Cyclin_A_Cdk2_associated_events_at_S_phase_entry_Main_Pathway	0.964123	0.729467	1.32168
NCI_Alpha4_beta1_integrin_signaling_events_Pathway_(cell_adhesion)	0.898458	0.679914	1.32143
Ras_Pathway	0.903727	0.683931	1.32137
NCI_PAR1_mediated_thrombin_signaling_events_Main_Pathway	0.938422	0.710433	1.32092
Chemokine_Pathway_Cell_Activation	1.33045	1.00722	1.32091
reactome_Phagosomal_maturation_early_endosomal_stage__Main_Pathway	1.11153	0.841672	1.32062
KEGG_Chagas_disease_American_trypanosomiasis__Main_Pathway	0.999603	0.756988	1.3205
NCI_Class_I_PI3K_signaling_events_mediated_by_Akt_Main_Pathway	1.03913	0.787093	1.32022
NCI_CD40_CD40L_signaling_Main_Pathway	0.875947	0.663647	1.3199
KEGG_Glycerophospholipid_metabolism_Main_Pathway	0.965645	0.731833	1.31949
KEGG_Proteoglycans_in_cancer_Main_Pathway	0.928833	0.704335	1.31874
mTOR_Pathway_Lipid_Synthesis	0.95856	0.726883	1.31873
KEGG_GnRH_signaling_Main_Pathway	0.913826	0.693141	1.31838
Chemotaxis_of_Immune_Cells_During_Allergic_Asthma_and_Eczema_Driven_by_CCR4	0.989696	0.751413	1.31711
NCI_PLK1_signaling_events_Pathway_(microtubule_cytoskeleton_organization)	1.06715	0.810436	1.31676
reactome_Signaling_by_NODAL_Main_Pathway	0.853792	0.648439	1.31669
NCI_Endothelins_Main_Pathway	0.899263	0.68303	1.31658
reactome_Regulation_of_Glucokinase_by_Glucokinase_Regulatory_Protein_Main_Pathway	1.22775	0.932649	1.31641
KEGG_Oxytocin_signaling_Main_Pathway	0.895	0.680092	1.316
NCI_JNK_signaling_in_the_CD4_TCR_Main_Pathway	1.1305	0.859359	1.31552
KEGG_Type_II_diabetes_mellitus_Main_Pathway	1.02164	0.776628	1.31549
Ephrin-mediated_Signaling_Events_During_Cell_Adhesion	0.846821	0.643888	1.31517
cAMP_Pathway_Chemotaxis	0.896933	0.68266	1.31388
NCI_CXCR3_mediated_signaling_events_Main_Pathway	1.03582	0.788959	1.3129
KEGG_Hippo_signaling_Main_Pathway	0.878401	0.669523	1.31198
NCI_PAR1_mediated_thrombin_signaling_events_Pathway_(cAMP_biosynthetic_process)	1.03028	0.785484	1.31165
ILK_Signaling_Pathway_Cell_Cycle_Proliferation	0.97797	0.745707	1.31147
ILK_Signaling_Pathway_G2_Phase_Arrest	0.97797	0.745707	1.31147
NCI_p75_NTR_mediated_signaling_Pathway_(neuron_projection_morphogenesis)	0.86681	0.661128	1.31111
biocarta_signal_transduction_through_il1r_Main_Pathway	0.983263	0.750405	1.31031
reactome_Fatty_acids_Main_Pathway	1.20391	0.91939	1.30947
NCI_PLK1_signaling_events_Main_Pathway	1.02652	0.786295	1.30552
KEGG_Base_excision_repair_Main_Pathway	1.00299	0.768726	1.30475
guanosine_ribonucleotides_ide_novoi_biosynthesis	0.907977	0.695962	1.30463
biocarta_nf_kb_signaling_Main_Pathway	0.988576	0.758012	1.30417
reactome_PI_3K_cascade_Main_Pathway	0.933865	0.716373	1.3036
cAMP_Pathway_Cell_Survival	0.912871	0.700344	1.30346
biocarta_regulation_of_spermatogenesis_by_crem_Main_Pathway	0.859332	0.65943	1.30314
HGF_Pathway_Gene_Expression_via_JUN_STAT3_FOS_ELK1_ETS2	0.875614	0.672219	1.30257
biocarta_rac1_cell_motility_signaling_Main_Pathway	0.800842	0.615322	1.3015
NCI_CDC42_signaling_events_Main_Pathway	0.942496	0.724272	1.3013
biocarta_erk_and_pi_3_kinase_are_necessary_for_collagen_binding_in_corneal_epithelia_Pathway_(cell_matrix_adhesion)	1.10354	0.848832	1.30007
reactome_Synthesis_of_bile_acids_and_bile_salts_via_24_hydroxycholesterol_Main_Pathway	1.06012	0.815646	1.29973
Chemokine_Pathway	1.0152	0.781407	1.29919
KEGG_Melanoma_Main_Pathway	0.836071	0.643876	1.2985
FN1_Influence_on_Cell_Motility_via_Integrins	1.08507	0.836235	1.29756
biocarta_adp_ribosylation_factor_Main_Pathway	0.990961	0.764249	1.29665
NCI_IL8_and_CXCR2_mediated_signaling_events_Main_Pathway	1.04041	0.803421	1.29497
cAMP_Pathway_Endothelial_Cell_Regulation	0.819203	0.632823	1.29452
biocarta_regulation_of_eif2_Main_Pathway	1.11889	0.864328	1.29452
reactome_Transport_of_the_SLBP_Dependant_Mature_mRNA_Main_Pathway	1.22685	0.947799	1.29442
reactome_Interferon_gamma_signaling_Main_Pathway	0.991972	0.767129	1.2931
reactome_Recycling_of_bile_acids_and_salts_Main_Pathway	1.01805	0.787543	1.2927
reactome_NCAM_signaling_for_neurite_out_growth_Main_Pathway	0.824078	0.637643	1.29238
IL-2_Pathway_Gene_Expression_via_FYN_LYN_RPS6KB1_PTK2B	1.07342	0.830811	1.29202
reactome_Rap1_signalling_Main_Pathway	0.960139	0.74361	1.29119
Calcium2+_Signaling	0.834374	0.646663	1.29028
biocarta_rac1_cell_motility_signaling_Pathway_(phosphatidic_acid_metabolic_process)	0.877324	0.680088	1.29001
JAK-STAT_Pathway	0.979502	0.759487	1.28969
biocarta_hiv_1_nef_negative_effector_of_fas_and_tnf_Main_Pathway	1.00698	0.780806	1.28967
reactome_RIG_I_MDA5_mediated_induction_of_IFN_alpha_beta_pathways_Main_Pathway	1.23004	0.954327	1.28891
GSK3_Signaling_Pathway	0.855284	0.663598	1.28886
NCI_Class_I_PI3K_signaling_events_mediated_by_Akt_Pathway_(negative_regulation_of_cell_cycle)	1.03651	0.804809	1.28789
KEGG_Estrogen_signaling_Main_Pathway	0.866396	0.672727	1.28789
KEGG_Cell_adhesion_molecules_CAMs__Main_Pathway	1.03155	0.801225	1.28747
reactome_SLBP_independent_Processing_of_Histone_Pre_mRNAs_Main_Pathway	1.31328	1.0211	1.28614
IGF1R_Signaling_Pathway	0.949117	0.737995	1.28608
NCI_ALK1_signaling_events_Pathway_(endothelial_cell_proliferation)	0.972867	0.756498	1.28601
KEGG_Glyoxylate_and_dicarboxylate_metabolism_Main_Pathway	1.04644	0.813775	1.28591
NCI_IL2_signaling_events_mediated_by_PI3K_Pathway_(actin_cytoskeleton_organization)	0.954904	0.74282	1.28551
NCI_IL2_signaling_events_mediated_by_PI3K_Pathway_(T_cell_proliferation)	0.954904	0.74282	1.28551
Akt_Signaling_Pathway_Cell_Cycle_Progression	1.01788	0.792115	1.28502
MAPK_Signaling_Pathway_Gene_Expression_Cell_Proliferation_Cell_Survival_Tumorigenesis_Differentiation_Development_via_PXN_CREB3_RPS6KA5_RPS6KA6	1.01327	0.788679	1.28477
NCI_E2F_transcription_factor_network_Main_Pathway	0.942718	0.73406	1.28425
MAPK_Family_Pathway	0.977844	0.761612	1.28391
NCI_C_MYB_transcription_factor_network_Main_Pathway	0.840588	0.654857	1.28362
NCI_Insulin_mediated_glucose_transport_Main_Pathway	1.07277	0.835856	1.28344
NCI_Syndecan_1_mediated_signaling_events_Main_Pathway	0.765231	0.596413	1.28306
biocarta_rho_cell_motility_signaling_Main_Pathway	0.907267	0.707117	1.28305
biocarta_rho_cell_motility_signaling_Pathway_(actin_filament_polymerization)	0.8792	0.685586	1.28241
KEGG_Ras_signaling_Main_Pathway	0.944099	0.736625	1.28165
NCI_PLK1_signaling_events_Pathway_(positive_regulation_of_microtubule_depolymerization)	1.03145	0.805691	1.28021
ERK_Signaling_Pathway_EGFR_signaling	1.12771	0.880936	1.28013
reactome_GRB2_SOS_provides_linkage_to_MAPK_signaling_for_Integrins_Main_Pathway	0.976704	0.762979	1.28012
reactome_ERKs_are_inactivated_Main_Pathway	1.11997	0.874902	1.28011
reactome_Cholesterol_biosynthesis_Main_Pathway	1.05139	0.82135	1.28008
KEGG_Choline_metabolism_in_cancer_Main_Pathway	0.951343	0.743469	1.2796
Glucocorticoid_Receptor_Signaling_Pathway	1.04617	0.8179	1.2791
NCI_Validated_targets_of_C_MYC_transcriptional_repression_Main_Pathway	0.853328	0.667276	1.27882
mTOR_Pathway_Microtubule_Organization	0.931503	0.728796	1.27814
KEGG_Pertussis_Main_Pathway	0.9754	0.763285	1.2779
reactome_Constitutive_Signaling_by_NOTCH1_HD_PEST_Domain_Mutants_Main_Pathway	0.858288	0.671889	1.27743
reactome_Constitutive_Signaling_by_NOTCH1_PEST_Domain_Mutants_Main_Pathway	0.858288	0.671889	1.27743
NCI_Thromboxane_A2_receptor_signaling_Pathway_(chemotaxis)	0.908975	0.711613	1.27734
NCI_Thromboxane_A2_receptor_signaling_Pathway_(muscle_contraction)	0.908975	0.711613	1.27734
biocarta_apoptotic_signaling_in_response_to_dna_damage_Pathway_(apoptosis)	1.04656	0.819476	1.27711
KEGG_ECM_receptor_interaction_Main_Pathway	0.859298	0.673355	1.27614
L-kynurenine_degradation	1.20639	0.945505	1.27592
reactome_Effects_of_PIP2_hydrolysis_Main_Pathway	0.813783	0.638138	1.27525
KEGG_Hepatitis_B_Main_Pathway	0.891951	0.699988	1.27424
NCI_Alpha_synuclein_signaling_Pathway_(neuron_apoptosis)	1.17651	0.92493	1.272
KEGG_Focal_adhesion_Main_Pathway	0.913478	0.718357	1.27162
reactome_Lysosome_Vesicle_Biogenesis_Main_Pathway	0.974721	0.767058	1.27073
NCI_Caspase_Cascade_in_Apoptosis_Pathway_(nuclear_fragmentation_during_apoptosis)	1.08806	0.856502	1.27036
reactome_Retinoid_metabolism_and_transport_Main_Pathway	1.0174	0.800924	1.27028
KEGG_Rap1_signaling_Main_Pathway	0.907161	0.714258	1.27007
KEGG_Other_glycan_degradation_Main_Pathway	1.02747	0.809027	1.27001
KEGG_Drug_metabolism_other_enzymes_Main_Pathway	0.983601	0.774668	1.26971
KEGG_Notch_signaling_Main_Pathway	0.870058	0.685416	1.26939
NCI_Reelin_signaling_Main_Pathway	0.916974	0.72266	1.26889
reactome_G_alpha_q_signalling_events_Main_Pathway	0.927787	0.731496	1.26834
mTOR_Pathway	0.913355	0.721074	1.26666
reactome_ECM_proteoglycans_Main_Pathway	0.90304	0.713544	1.26557
biocarta_nfkb_activation_by_nontypeable_hemophilus_influenzae_Main_Pathway	0.920111	0.727284	1.26513
NCI_Ceramide_signaling_Pathway_(cell_survival)	0.816245	0.645719	1.26409
biocarta_aspirin_blocks_signaling_pathway_involved_in_platelet_activation_Pathway_(vasoconstriction)	1.08629	0.8594	1.264
NCI_PLK1_signaling_events_Pathway_(spindle_stabilization)	1.03864	0.821917	1.26369
NCI_Nongenotropic_Androgen_signaling_Main_Pathway	1.01129	0.800336	1.26358
biocarta_activation_of_camp_dependent_protein_kinase_pka_Main_Pathway	0.834087	0.660141	1.2635
NCI_Alpha_synuclein_signaling_Pathway_(Pathway_negative_regulation_of_transcription_via_TOR1A_SNCA_STUB1_FKBP1A)	1.20278	0.951946	1.2635
NCI_Alpha_synuclein_signaling_Pathway_(Pathway_positive_regulation_of_gene_specific_transcription_via_TOR1A_SNCA_FKBP1A_STUB1)	1.20278	0.951946	1.2635
NCI_Alpha_synuclein_signaling_Pathway_(protein_targeting_to_lysosome)	1.20278	0.951946	1.2635
NCI_HIV_1_Nef_Negative_effector_of_Fas_and_TNF_alpha_Main_Pathway	0.981365	0.777132	1.2628
KEGG_p53_signaling_Main_Pathway	0.945302	0.748869	1.26231
reactome_CS_DS_degradation_Main_Pathway	0.880158	0.697508	1.26186
reactome_Ca2_Main_Pathway	0.859854	0.681521	1.26167
Caspase_Cascade_Pathway	0.909004	0.720722	1.26124
Akt_Signaling_Pathway_Blood_cell_differentiation	1.05463	0.836462	1.26082
TRAF_Pathway_Direct_Antimicrobial_Response_and_Cell-Mediated_Immunity_and_Apoptosis_of_Host_Cell	1.04727	0.831013	1.26024
NCI_EPHA_forward_signaling_Main_Pathway	1.08668	0.862402	1.26006
biocarta_il_2_signaling_Main_Pathway	1.01973	0.809379	1.25989
VEGF_Pathway	1.0079	0.800307	1.2594
NCI_IL27_mediated_signaling_events_Main_Pathway	0.900773	0.715679	1.25863
KEGG_RNA_degradation_Main_Pathway	0.951174	0.755863	1.2584
Cytoskeleton_Reorganization	0.975503	0.775624	1.2577
CREB_Pathway	0.852385	0.677813	1.25755
NCI_Degradation_of_beta_catenin_Main_Pathway	0.73233	0.582432	1.25737
KEGG_Thyroid_cancer_Main_Pathway	0.982208	0.781558	1.25673
reactome_Establishment_of_Sister_Chromatid_Cohesion_Main_Pathway	0.975077	0.776216	1.25619
reactome_PCP_CE_Main_Pathway	0.806719	0.642244	1.25609
KEGG_Peroxisome_Main_Pathway	1.08582	0.864467	1.25605
reactome_Regulation_of_pyruvate_dehydrogenase_PDH_complex_Main_Pathway	0.960389	0.764722	1.25587
NCI_Validated_transcriptional_targets_of_deltaNp63_isoforms_Main_Pathway	0.832019	0.662671	1.25555
reactome_TGF_beta_receptor_signaling_activates_SMADs_Main_Pathway	0.93412	0.744212	1.25518
NCI_Ceramide_signaling_Main_Pathway	0.964622	0.768636	1.25498
Target_drugs_pathway	0.968791	0.772287	1.25444
NCI_PDGFR_beta_signaling_Pathway_(chemotaxis)	1.14074	0.909397	1.2544
KEGG_NF_kappa_B_signaling_Main_Pathway	1.05514	0.842284	1.25272
NCI_FGF_signaling_Main_Pathway	1.09676	0.876455	1.25136
reactome_disassembly_of_the_destruction_complex_and_recruitment_of_AXIN_to_the_membrane_Main_Pathway	0.793694	0.634311	1.25127
NCI_Regulation_of_retinoblastoma_protein_Main_Pathway	0.840518	0.672424	1.24998
biocarta_caspase_cascade_in_apoptosis_Main_Pathway	0.947371	0.758391	1.24919
NCI_Netrin_mediated_signaling_events_Main_Pathway	1.08902	0.87225	1.24852
reactome_Transport_of_Mature_mRNA_Derived_from_an_Intronless_Transcript_Main_Pathway	1.17693	0.942888	1.24822
reactome_Glycosphingolipid_metabolism_Main_Pathway	1.12978	0.905198	1.2481
cAMP_Pathway_Cytokine_Production	0.903607	0.724144	1.24783
reactome_Transport_of_the_SLBP_independent_Mature_mRNA_Main_Pathway	1.22171	0.979076	1.24782
reactome_Signaling_by_FGFR1_fusion_mutants_Main_Pathway	0.875695	0.701809	1.24777
NCI_Internalization_of_ErbB1_Main_Pathway	0.882154	0.707146	1.24748
reactome_GABA_synthesis_release_reuptake_and_degradation_Main_Pathway	0.729883	0.58526	1.24711
Slit-Robo_Pathway	0.962909	0.772241	1.2469
KEGG_N_Glycan_biosynthesis_Main_Pathway	0.980829	0.78673	1.24672
NCI_Neurotrophic_factor_mediated_Trk_receptor_signaling_Pathway_(neuron_projection_morphogenesis)	0.801399	0.643208	1.24594
KEGG_Adrenergic_signaling_in_cardiomyocytes_Main_Pathway	0.880511	0.706946	1.24551
KEGG_Long_term_depression_Main_Pathway	0.919879	0.738674	1.24531
reactome_Sphingolipid_de_novo_biosynthesis_Main_Pathway	0.99118	0.796114	1.24502
Role_of_Rho_GTPases_in_of_Actin_Cytoskeleton_Organization	1.03201	0.829028	1.24484
TNF_Signaling_Pathway	1.01754	0.817489	1.24472
NCI_TGF_beta_receptor_signaling_Main_Pathway	0.856421	0.688343	1.24418
NCI_Syndecan_1_mediated_signaling_events_Pathway_(homophilic_cell_adhesion)	0.800354	0.643426	1.24389
NCI_Syndecan_1_mediated_signaling_events_Pathway_(positive_regulation_of_cell_migration)	0.800354	0.643426	1.24389
NCI_Syndecan_1_mediated_signaling_events_Pathway_(Tumor_Cell_Invasion)	0.800354	0.643426	1.24389
CDP-diacylglycerol_biosynthesis	0.88012	0.708072	1.24298
TSPANs_Influence_on_Integrin-based_Cell_Migration_and_Adhesion	1.00136	0.805784	1.24271
biocarta_keratinocyte_differentiation_Pathway_(keratinocyte_differentiation)	0.70604	0.568221	1.24254
biocarta_akt_signaling_Main_Pathway	0.917679	0.738616	1.24243
biocarta_il_6_signaling_Main_Pathway	0.810404	0.652621	1.24177
NCI_p75_NTR_mediated_signaling_Main_Pathway	0.867258	0.698596	1.24143
KEGG_Glycosphingolipid_biosynthesis_lacto_and_neolacto_series_Main_Pathway	0.868541	0.699954	1.24086
NCI_IL3_mediated_signaling_events_Main_Pathway	1.30612	1.05272	1.2407
Cellular_Apoptosis_Pathway	0.914355	0.737414	1.23995
KEGG_Serotonergic_synapse_Main_Pathway	0.868164	0.700262	1.23977
KEGG_Leukocyte_transendothelial_migration_Main_Pathway	1.03229	0.832981	1.23927
NCI_Signaling_events_mediated_by_VEGFR1_and_VEGFR2_Main_Pathway	1.01724	0.820995	1.23903
KEGG_Small_cell_lung_cancer_Main_Pathway	0.937242	0.757492	1.2373
KEGG_Prolactin_signaling_Main_Pathway	0.810176	0.654836	1.23722
reactome_PPARA_activates_gene_expression_Main_Pathway	0.959252	0.775645	1.23671
Notch_Signaling_Pathway	0.993487	0.803392	1.23662
reactome_Transport_of_organic_anions_Main_Pathway	0.808112	0.653646	1.23631
NCI_Beta2_integrin_cell_surface_interactions_Main_Pathway	1.01962	0.824823	1.23617
reactome_RNA_Polymerase_I_Chain_Elongation_Main_Pathway	0.911485	0.737399	1.23608
NCI_Signaling_events_mediated_by_VEGFR1_and_VEGFR2_Pathway_(cell_proliferation)	1.13533	0.918966	1.23544
Ras_Pathway_Gene_Expression_Cell_Proliferation_Cell_Survival_Differentiation_Development_Cell_Cycle_Control_Cell_Motility_Tumorigenesis_via_ELK4_ATF2_MEF2D_STAT2_CREB3_CCNA1_MYC_ELK1_JUN_CDK4	0.88565	0.716913	1.23537
NCI_TCR_signaling_in_naive_CD4_T_cells_Main_Pathway	0.969345	0.784862	1.23505
WNT_Pathway_NFAT_Pathway	0.852561	0.690517	1.23467
reactome_VEGFR2_mediated_cell_proliferation_Main_Pathway	0.839919	0.680363	1.23452
adenosine_deoxyribonucleotides_ide_novoi_biosynthesis	1.02121	0.828121	1.23316
guanosine_deoxyribonucleotides_ide_novoi_biosynthesis	1.02121	0.828121	1.23316
NCI_EPHA_forward_signaling_Pathway_(axon_guidance)	0.800759	0.649431	1.23302
biocarta_erk_and_pi_3_kinase_are_necessary_for_collagen_binding_in_corneal_epithelia_Main_Pathway	0.979917	0.794742	1.233
NCI_E_cadherin_signaling_in_the_nascent_adherens_junction_Pathway_(regulation_of_actin_nucleation)	1.04092	0.844412	1.23272
KEGG_Tight_junction_Main_Pathway	0.930886	0.755398	1.23231
NCI_IL5_mediated_signaling_events_Main_Pathway	1.05144	0.8534	1.23206
triacylglycerol_biosynthesis	0.795403	0.645772	1.23171
KEGG_Tuberculosis_Main_Pathway	0.981763	0.797611	1.23088
IP3_Pathway	0.887369	0.721156	1.23048
reactome_mRNA_decay_by_3_to_5_exoribonuclease_Main_Pathway	1.17164	0.952395	1.2302
NCI_Regulation_of_retinoblastoma_protein_Pathway_(Pathway_rRNA_transcription_via_RB1)	0.84571	0.687778	1.22963
KEGG_Glycine_serine_and_threonine_metabolism_Main_Pathway	1.14511	0.931326	1.22955
superpathway_of_purine_nucleotide_salvage	1.03843	0.845072	1.2288
reactome_MHC_class_II_antigen_presentation_Main_Pathway	1.05334	0.85761	1.22823
terminal_iOi-glycans_residues_modification	0.851621	0.693719	1.22762
KEGG_Epithelial_cell_signaling_in_Helicobacter_pylori_infection_Main_Pathway	0.954825	0.777918	1.22741
Regulation_of_Repulsive_Axonal_Pathfinding	0.939088	0.765137	1.22735
ERK_Signaling_Pathway_Gene_Expression_via_CAPN6_TP53_FOS_ATF1_MYC_ELK3_MYLK_ETS1_SRF_HIST1H3B_CREB3_STAT3_NFKB2_HMGN1_ESR2_ELK1_PAX6_JUN	0.91391	0.744734	1.22716
mTOR_Pathway_Translation_Elongation	1.18248	0.963844	1.22684
reactome_Nuclear_Pore_Complex_NPC_Disassembly_Main_Pathway	1.22188	0.996186	1.22656
IGF1R_Signaling_Pathway_Apoptosis	1.09819	0.895446	1.22642
reactome_Rev_mediated_nuclear_export_of_HIV_RNA_Main_Pathway	1.35128	1.10201	1.2262
reactome_HDMs_demethylate_histones_Main_Pathway	0.867512	0.707536	1.2261
NCI_HIV_1_Nef_Negative_effector_of_Fas_and_TNF_alpha_Pathway_(Pathway_degradation_of_CASP3_CASP7_CASP6)	1.07672	0.878447	1.2257
reactome_SMAD2_SMAD3_SMAD4_heterotrimer_regulates_transcription_Main_Pathway	0.733253	0.598278	1.22561
NCI_BARD1_signaling_events_Pathway_(protein_ubiquitination)	1.23703	1.00978	1.22506
Ras_Signaling	0.982317	0.802021	1.2248
KEGG_Inflammatory_mediator_regulation_of_TRP_channels_Main_Pathway	0.921642	0.752656	1.22452
PTEN_Pathway_Genomic_Stability	1.0099	0.824801	1.22441
Akt_Signaling_Pathway_Elevation_of_Glucose_Import	1.043	0.85211	1.22402
RANK_Signaling_in_Osteoclasts_Pathway	0.989878	0.808731	1.22399
NCI_FOXM1_transcription_factor_network_Main_Pathway	0.936142	0.765366	1.22313
PTEN_Pathway_Synaptic_Transmission	0.996262	0.814585	1.22303
reactome_TRAF3_dependent_IRF_activation_Main_Pathway	0.974536	0.796897	1.22291
reactome_Xenobiotics_Main_Pathway	1.26	1.03135	1.2217
reactome_Cohesin_Loading_onto_Chromatin_Main_Pathway	0.918996	0.752423	1.22138
reactome_Oncogene_Induced_Senescence_Main_Pathway	1.01128	0.82799	1.22137
NCI_PLK1_signaling_events_Pathway_(regulation_of_attachment_of_spindle_microtubules_to_kinetochore)	1.01065	0.827632	1.22114
biocarta_prion_Main_Pathway	0.955538	0.78288	1.22054
KEGG_Chemokine_signaling_Main_Pathway	1.00018	0.819701	1.22018
reactome_regulation_of_FZD_by_ubiquitination_Main_Pathway	0.863453	0.707821	1.21988
NCI_Validated_targets_of_C_MYC_transcriptional_activation_Main_Pathway	0.929356	0.762009	1.21961
Hedgehog_Signaling_in_Mammals_no_Tubulin_Pathway	0.872285	0.715222	1.2196
Hedgehog_Signaling_in_Mammals_Pathway	0.872285	0.715222	1.2196
NCI_E_cadherin_signaling_in_keratinocytes_Pathway_(adherens_junction_organization)	1.06816	0.876097	1.21922
NCI_S1P4_Main_Pathway	1.20865	0.992011	1.21839
sphingosine_and_sphingosine-1-phosphate_metabolism	0.974959	0.800367	1.21814
Akt_Signaling_Pathway_Genetic_Stability	1.02842	0.844497	1.21779
reactome_Nuclear_import_of_Rev_protein_Main_Pathway	1.26147	1.03589	1.21777
NCI_IL2_signaling_events_mediated_by_PI3K_Main_Pathway	0.948552	0.779811	1.21639
KEGG_Toll_like_receptor_signaling_Main_Pathway	1.02571	0.843433	1.21611
NCI_BMP_receptor_signaling_Main_Pathway	0.844	0.694168	1.21584
biocarta_rac1_cell_motility_signaling_Pathway_(actin_filament_organization)	0.86178	0.709304	1.21497
reactome_RNA_Polymerase_II_Pre_transcription_Events_Main_Pathway	1.07092	0.88199	1.21421
reactome_Golgi_Associated_Vesicle_Biogenesis_Main_Pathway	1.02185	0.841775	1.21392
reactome_G_alpha_z_signalling_events_Main_Pathway	0.823222	0.678189	1.21385
KEGG_Nicotinate_and_nicotinamide_metabolism_Main_Pathway	1.0175	0.838414	1.2136
KEGG_Insulin_secretion_Main_Pathway	0.854961	0.704536	1.21351
reactome_The_activation_of_arylsulfatases_Main_Pathway	1.28088	1.05571	1.21329
NCI_Ceramide_signaling_Pathway_(negative_regulation_of_cell_cycle)	0.84091	0.693142	1.21319
CDC42_Pathway	1.04746	0.863522	1.21301
KEGG_Thyroid_hormone_synthesis_Main_Pathway	0.952077	0.784989	1.21285
KEGG_Galactose_metabolism_Main_Pathway	0.962009	0.793311	1.21265
Estrogen_Pathway	0.898857	0.741287	1.21256
reactome_Insulin_receptor_recycling_Main_Pathway	1.04026	0.858456	1.21178
reactome_Glycogen_breakdown_glycogenolysis__Main_Pathway	0.870207	0.718229	1.2116
KEGG_Apoptosis_Main_Pathway	1.12628	0.930269	1.21071
KEGG_Cell_cycle_Main_Pathway	0.974478	0.804893	1.21069
NCI_EPHA_forward_signaling_Pathway_(cell_cell_adhesion)	0.811828	0.670774	1.21028
NCI_EPHA_forward_signaling_Pathway_(regulation_of_stress_fiber_assembly)	0.811828	0.670774	1.21028
Role_of_Small_GTPases_in_G1-S_Transition	0.943983	0.780143	1.21001
reactome_Cyclin_D_associated_events_in_G1_Main_Pathway	0.841593	0.695613	1.20986
KEGG_Pantothenate_and_CoA_biosynthesis_Main_Pathway	0.885003	0.73152	1.20981
KEGG_Renin_angiotensin_system_Main_Pathway	0.92447	0.764204	1.20972
RANK_Signaling_in_Osteoclasts_Pathway_Resorption	1.03108	0.853041	1.20871
NCI_Regulation_of_nuclear_beta_catenin_signaling_and_target_gene_transcription_Main_Pathway	0.855882	0.708374	1.20823
biocarta_phosphorylation_of_mek1_by_cdk5_p35_down_regulates_the_map_kinase_Main_Pathway	0.826451	0.684083	1.20812
reactome_Activation_of_gene_expression_by_SREBF_SREBP__Main_Pathway	0.961383	0.796445	1.20709
reactome_Cytosolic_iron_sulfur_cluster_assembly_Main_Pathway	0.975662	0.808416	1.20688
biocarta_hiv_1_nef_negative_effector_of_fas_and_tnf_Pathway_(Pathway_degradation_of_CASP8_BIRC2_APAF1)	1.18374	0.980857	1.20684
reactome_Resolution_of_Sister_Chromatid_Cohesion_Main_Pathway	1.09683	0.909362	1.20615
reactome_Synthesis_secretion_and_inactivation_of_Glucose_dependent_Insulinotropic_Polypeptide_GIP__Main_Pathway	0.911759	0.756111	1.20585
NCI_Alpha_synuclein_signaling_Pathway_(cell_death)	1.16478	0.965949	1.20584
NCI_Alpha_synuclein_signaling_Pathway_(proteasomal_ubiquitin_dependent_protein_catabolic_process)	1.16478	0.965949	1.20584
Akt_Signaling_Pathway_JNK_mediated_apoptosis	1.04291	0.866165	1.20405
NCI_ErbB4_signaling_events_Pathway_(epithelial_cell_differentiation)	0.90275	0.750292	1.2032
reactome_Repair_synthesis_for_gap_filling_by_DNA_polymerase_in_TC_NER_Main_Pathway	1.12727	0.937199	1.20281
reactome_Repair_synthesis_of_patch_27_30_bases_long_by_DNA_polymerase_Main_Pathway	1.12727	0.937199	1.20281
reactome_Classical_antibody_mediated_complement_activation_Main_Pathway	1.16201	0.966355	1.20247
biocarta_vegf_hypoxia_and_angiogenesis_Pathway_(cell_migration)	1.04232	0.867358	1.20172
reactome_SIRT1_negatively_regulates_rRNA_Expression_Main_Pathway	0.874078	0.727688	1.20117
PTEN_Pathway_Cell_Cycle	0.991565	0.825925	1.20055
PTEN_Pathway_Growth	0.991565	0.825925	1.20055
cAMP_Pathway_Axonal_Growth	0.961942	0.801398	1.20033
KEGG_Regulation_of_lipolysis_in_adipocytes_Main_Pathway	0.849997	0.708226	1.20018
NCI_Validated_nuclear_estrogen_receptor_alpha_network_Main_Pathway	0.824497	0.687055	1.20004
NCI_DNA_PK_pathway_in_nonhomologous_end_joining_Main_Pathway	1.09426	0.911923	1.19994
NCI_DNA_PK_pathway_in_nonhomologous_end_joining_Pathway_(double_strand_break_repair_via_nonhomologous_end_joining)	1.09426	0.911923	1.19994
reactome_Olfactory_Signaling_Pathway_Main_Pathway	0.976927	0.815034	1.19863
NCI_Canonical_Wnt_signaling_Main_Pathway	0.632232	0.527521	1.1985
reactome_Mitotic_Prometaphase_Main_Pathway	1.11273	0.92866	1.19821
KEGG_Sphingolipid_metabolism_Main_Pathway	1.08147	0.90272	1.19801
KEGG_Taste_transduction_Main_Pathway	0.825221	0.689305	1.19718
NCI_FoxO_family_signaling_Main_Pathway	0.979188	0.817986	1.19707
KEGG_Taurine_and_hypotaurine_metabolism_Main_Pathway	1.1679	0.975731	1.19695
NCI_BARD1_signaling_events_Pathway_(DNA_repair)	1.06653	0.891162	1.19679
KEGG_PI3K_Akt_signaling_Main_Pathway	0.8937	0.746851	1.19662
reactome_PECAM1_interactions_Main_Pathway	1.11549	0.932218	1.1966
biocarta_atm_signaling_Main_Pathway	1.02404	0.855954	1.19637
reactome_Vpr_mediated_nuclear_import_of_PICs_Main_Pathway	1.20291	1.00554	1.19629
reactome_CDO_in_myogenesis_Main_Pathway	0.735945	0.61533	1.19602
reactome_Removal_of_the_Flap_Intermediate_Main_Pathway	1.24154	1.03829	1.19576
KEGG_Calcium_signaling_Main_Pathway	0.924314	0.773001	1.19575
KEGG_Wnt_signaling_Main_Pathway	0.774805	0.648087	1.19553
PAK_Pathway_Contractility_Stress_Fibres_and_Focal_Adhesion	0.98717	0.82596	1.19518
CD16_Pathway_in_Natural_Killer_cells	1.01533	0.85056	1.19372
Akt_Signaling_Pathway_Regulation_of_Cyclic_Nucleotide	1.00337	0.841383	1.19253
Akt_Signaling_Pathway_Apoptosis	1.06353	0.892554	1.19155
Akt_Signaling_Pathway_Proto-Oncogenic_and_RTK-signaling	1.01274	0.850294	1.19105
KEGG_Bacterial_invasion_of_epithelial_cells_Main_Pathway	1.09403	0.91881	1.19071
IL-2_Pathway_IL2_Gene_Expression_via_POLR1E_EGR1_HMGA1_ELF1_POU2F1_MYC	1.02281	0.860004	1.1893
NCI_LKB1_signaling_events_Pathway_(establishment_of_cell_polarity)	0.955845	0.803871	1.18905
KEGG_Phagosome_Main_Pathway	0.952713	0.801463	1.18872
WNT_Pathway	0.885413	0.745124	1.18828
biocarta_ceramide_signaling_Pathway_(Pathway_protein_ubiquitination_of_CHUK)	0.92236	0.776269	1.1882
biocarta_epo_signaling_Main_Pathway	0.901593	0.759454	1.18716
reactome_Formation_of_HIV_elongation_complex_in_the_absence_of_HIV_Tat_Main_Pathway	1.05235	0.88721	1.18614
reactome_Formation_of_RNA_Pol_II_elongation_complex_Main_Pathway	1.05235	0.88721	1.18614
Chemotaxis_Driven_by_IL-8_and_LTB4	1.05006	0.886123	1.18501
NAD_ide_novoi_biosynthesis	1.16567	0.983752	1.18493
reactome_Depolymerisation_of_the_Nuclear_Lamina_Main_Pathway	0.912657	0.771158	1.18349
reactome_AKT_phosphorylates_targets_in_the_cytosol_Main_Pathway	0.921614	0.779127	1.18288
NCI_Trk_receptor_signaling_mediated_by_the_MAPK_Main_Pathway	0.927373	0.784187	1.18259
NCI_Trk_receptor_signaling_mediated_by_the_MAPK_Pathway_(neuron_apoptosis)	1.06654	0.901867	1.18259
KEGG_ErbB_signaling_Main_Pathway	0.989409	0.836679	1.18254
HGF_Pathway	0.979256	0.828329	1.18221
reactome_NEP_NS2_Interacts_with_the_Cellular_Export_Machinery_Main_Pathway	1.2861	1.08804	1.18203
Akt_Signaling_Pathway_AR_mediated_apoptosis	1.03582	0.876351	1.18197
biocarta_skeletal_muscle_hypertrophy_is_regulated_via_akt_mtor_Main_Pathway	0.868087	0.734488	1.18189
adenosine_ribonucleotides_ide_novoi_biosynthesis	1.1145	0.943147	1.18169
MAPK_Signaling_Pathway_Gene_Expression_Apoptosis_Inflammation_Tumorigenesis_via_MYC_HSF1_STAT2	0.93821	0.794565	1.18078
NCI_ErbB2_ErbB3_signaling_events_Pathway_(myelination)	0.891003	0.754676	1.18064
reactome_Transport_of_Ribonucleoproteins_into_the_Host_Nucleus_Main_Pathway	1.23811	1.04939	1.17984
Chemokine_Pathway_Gene_Expression_and_Apoptosis_via_ELK1	1.15795	0.981681	1.17956
NCI_HIF_2_alpha_transcription_factor_network_Main_Pathway	0.937527	0.79486	1.17949
TGF-beta_Signaling_in_Epithelial–mesenchymal_transition	0.881324	0.747368	1.17924
KEGG_Complement_and_coagulation_cascades_Main_Pathway	1.07723	0.913645	1.17904
NCI_amb2_Integrin_signaling_Main_Pathway	0.913036	0.774623	1.17868
reactome_Oxidative_Stress_Induced_Senescence_Main_Pathway	0.868106	0.736625	1.17849
valine_degradation	1.03537	0.878712	1.17828
Lipoxins_Influence_on_Cell_Growth_and_Proliferation	1.03369	0.877952	1.17739
NCI_ErbB1_downstream_signaling_Pathway_(cell_proliferation)	1.00507	0.853727	1.17727
reactome_p130Cas_linkage_to_MAPK_signaling_for_integrins_Main_Pathway	1.03363	0.878344	1.17679
reactome_Hyaluronan_uptake_and_degradation_Main_Pathway	0.88475	0.752478	1.17578
NCI_PLK1_signaling_events_Pathway_(metaphase_plate_congression)	1.04645	0.890052	1.17571
KEGG_Cytosolic_DNA_sensing_Main_Pathway	0.960966	0.817518	1.17547
KEGG_NOD_like_receptor_signaling_Main_Pathway	1.00852	0.858364	1.17494
PTEN_Pathway_Differentiation	1.00666	0.856833	1.17486
biocarta_ucalpain_and_friends_in_cell_spread_Main_Pathway	1.10634	0.941703	1.17483
biocarta_mapkinase_signaling_Main_Pathway	0.910466	0.775123	1.17461
reactome_Activated_NOTCH1_Transmits_Signal_to_the_Nucleus_Main_Pathway	0.902473	0.768434	1.17443
biocarta_chromatin_remodeling_by_hswi_snf_atp_dependent_complexes_Main_Pathway	0.937776	0.798682	1.17415
superpathway_of_inositol_phosphate_compounds	0.979473	0.834688	1.17346
NCI_Regulation_of_RAC1_activity_Main_Pathway	0.905237	0.771558	1.17326
NCI_BCR_signaling_Main_Pathway	0.905781	0.772189	1.173
NCI_Signaling_events_mediated_by_Hepatocyte_Growth_Factor_Receptor_c_Met__Main_Pathway	1.01133	0.862283	1.17285
PTEN_Pathway_DNA_Repair	1.0241	0.873382	1.17256
NCI_ErbB1_downstream_signaling_Main_Pathway	1.01027	0.86165	1.17249
reactome_Loss_of_Nlp_from_mitotic_centrosomes_Main_Pathway	0.995381	0.84919	1.17215
reactome_Loss_of_proteins_required_for_interphase_microtubule_organizationA_from_the_centrosome_Main_Pathway	0.995381	0.84919	1.17215
Akt_Signaling_Pathway_Promotes_Adipogenesis	0.972555	0.830259	1.17139
KEGG_TGF_beta_signaling_Main_Pathway	0.929483	0.793842	1.17087
reactome_Negative_regulators_of_RIG_I_MDA5_signaling_Main_Pathway	1.07578	0.918969	1.17064
biocarta_igf_1_signaling_Main_Pathway	0.759069	0.649223	1.1692
reactome_A_tetrasaccharide_linker_sequence_is_required_for_GAG_synthesis_Main_Pathway	0.872457	0.746485	1.16875
reactome_Synthesis_of_PIPs_at_the_Golgi_membrane_Main_Pathway	0.999489	0.855279	1.16861
NCI_Notch_signaling_Main_Pathway	0.922285	0.789743	1.16783
IGF1R_Signaling_Pathway_Gene_Expression_Proliferation_Growth_Survival_via_NFAT5_CREB3	0.815221	0.698194	1.16761
NCI_Alpha_synuclein_signaling_Main_Pathway	1.12826	0.966442	1.16743
reactome_RNA_Polymerase_II_Transcription_Elongation_Main_Pathway	1.05215	0.901919	1.16656
biocarta_ceramide_signaling_Main_Pathway	1.06609	0.914067	1.16632
Integrins_Function_in_Carcinoma_Progression	0.944945	0.810488	1.1659
reactome_Elongation_arrest_and_recovery_Main_Pathway	1.00863	0.865246	1.16572
reactome_HIV_elongation_arrest_and_recovery_Main_Pathway	1.00863	0.865246	1.16572
reactome_Pausing_and_recovery_of_HIV_elongation_Main_Pathway	1.00863	0.865246	1.16572
TRH_Pathway	0.854991	0.733959	1.1649
biocarta_pkc_catalyzed_phosphorylation_of_inhibitory_phosphoprotein_of_myosin_phosphatase_Main_Pathway	0.883787	0.758711	1.16485
KEGG_Olfactory_transduction_Main_Pathway	0.971552	0.83458	1.16412
NCI_IL8_and_CXCR2_mediated_signaling_events_Pathway_(Pathway_degradation_of_CXCL8)	1.04225	0.895421	1.16398
reactome_Antigen_activates_B_Cell_Receptor_BCR_leading_to_generation_of_second_messengers_Main_Pathway	0.980248	0.842449	1.16357
KEGG_Circadian_entrainment_Main_Pathway	0.829221	0.71312	1.16281
reactome_Formation_of_HIV_1_elongation_complex_containing_HIV_1_Tat_Main_Pathway	1.06203	0.913688	1.16236
biocarta_lissencephaly_gene_lis1_in_neuronal_migration_and_development_Main_Pathway	0.934097	0.803733	1.1622
mTOR_Pathway_Actin_Organization	0.955386	0.822275	1.16188
KEGG_Adipocytokine_signaling_Main_Pathway	0.996005	0.85743	1.16162
reactome_MyD88_Mal_cascade_initiated_on_plasma_membrane_Main_Pathway	0.923969	0.795902	1.16091
NCI_a6b1_and_a6b4_Integrin_signaling_Main_Pathway	0.92059	0.793312	1.16044
VEGF_Pathway_Prostaglandin_Production	1.163	1.00238	1.16024
reactome_FCERI_mediated_Ca_2_mobilization_Main_Pathway	0.908989	0.783465	1.16022
TGF-Beta_Pathway_Transciption_Arrested_Growth_Apoptosis	0.932553	0.80407	1.15979
TGF-Beta_Pathway_Transciption_Cell_Growth_and_Mobility_and_Angiogenesis	0.932553	0.80407	1.15979
NCI_Canonical_NF_kappaB_Main_Pathway	0.948431	0.81781	1.15972
KEGG_Viral_carcinogenesis_Main_Pathway	0.957672	0.825901	1.15955
biocarta_internal_ribosome_entry_Main_Pathway	0.939031	0.810219	1.15898
biocarta_internal_ribosome_entry_Pathway_(translational_initiation)	0.939031	0.810219	1.15898
Mismatch_Repair_in_Eukaryotes_Pathway	1.05962	0.915118	1.15791
Regulation_of_Cell_Migration_and_Proliferation_by_Somatostatin_Receptor	0.977688	0.84439	1.15786
reactome_Growth_hormone_receptor_signaling_Main_Pathway	0.91687	0.79188	1.15784
biocarta_tpo_signaling_Main_Pathway	0.791765	0.683901	1.15772
KEGG_Insulin_signaling_Main_Pathway	0.946284	0.817429	1.15763
reactome_G_protein_activation_Main_Pathway	0.902592	0.779754	1.15753
NCI_PLK1_signaling_events_Pathway_(proteasomal_ubiquitin_dependent_protein_catabolic_process)	1.06777	0.92255	1.15741
biocarta_role_of_erk5_in_neuronal_survival_Main_Pathway	0.857369	0.74102	1.15701
biocarta_bioactive_peptide_induced_signaling_Main_Pathway	0.784252	0.678145	1.15647
reactome_Termination_of_O_glycan_biosynthesis_Main_Pathway	0.993707	0.859551	1.15608
reactome_Cyclin_A_B1_associated_events_during_G2_M_transition_Main_Pathway	1.01182	0.875415	1.15582
reactome_DNA_Damage_Telomere_Stress_Induced_Senescence_Main_Pathway	0.943892	0.816675	1.15577
reactome_Regulation_of_IFNG_signaling_Main_Pathway	0.985243	0.852473	1.15575
Akt_Signaling_Pathway_Tumor_Supression	1.04479	0.904605	1.15497
reactome_Glucagon_signaling_in_metabolic_regulation_Main_Pathway	0.781243	0.676569	1.15471
KEGG_Hepatitis_C_Main_Pathway	0.95295	0.825352	1.1546
reactome_RNA_Polymerase_I_Promoter_Opening_Main_Pathway	0.852798	0.738739	1.1544
GPCR_Pathway	0.89827	0.778256	1.15421
NCI_Signaling_events_mediated_by_PRL_Main_Pathway	1.00041	0.866893	1.15402
reactome_Deposition_of_new_CENPA_containing_nucleosomes_at_the_centromere_Main_Pathway	0.924878	0.801522	1.1539
KEGG_Regulation_of_autophagy_Main_Pathway	1.05282	0.912532	1.15374
NCI_Ceramide_signaling_Pathway_(ganglioside_biosynthetic_process)	0.848224	0.735465	1.15332
reactome_Recruitment_of_mitotic_centrosome_proteins_and_complexes_Main_Pathway	0.985279	0.854339	1.15327
NCI_Class_I_PI3K_signaling_events_mediated_by_Akt_Pathway_(cell_survival)	1.10567	0.958915	1.15304
reactome_Meiotic_synapsis_Main_Pathway	0.94844	0.822742	1.15278
KEGG_Alcoholism_Main_Pathway	0.841008	0.729645	1.15263
reactome_Packaging_Of_Telomere_Ends_Main_Pathway	0.890634	0.773129	1.15199
reactome_Nephrin_interactions_Main_Pathway	0.898922	0.780494	1.15173
KEGG_Platelet_activation_Main_Pathway	0.91527	0.79486	1.15149
NCI_IL2_mediated_signaling_events_Main_Pathway	0.914782	0.794725	1.15107
biocarta_keratinocyte_differentiation_Pathway_(apoptosis)	1.06589	0.926283	1.15072
reactome_Serotonin_receptors_Main_Pathway	0.830403	0.721658	1.15069
biocarta_nfat_and_hypertrophy_of_the_heart__Main_Pathway	0.791792	0.688192	1.15054
biocarta_how_progesterone_initiates_the_oocyte_maturation_Main_Pathway	0.994308	0.864476	1.15019
NCI_Regulation_of_nuclear_SMAD2_3_signaling_Main_Pathway	0.823486	0.716264	1.1497
reactome_IRF3_mediated_induction_of_type_I_IFN_Main_Pathway	0.982109	0.854863	1.14885
IGF1R_Signaling_Pathway_Cell_Proliferation_Diferentiation_and_Apoptosis	1.06408	0.926238	1.14882
KEGG_Non_small_cell_lung_cancer_Main_Pathway	0.942096	0.82007	1.1488
KEGG_Amino_sugar_and_nucleotide_sugar_metabolism_Main_Pathway	0.980357	0.853914	1.14808
Integrins_Signaling_in_Natural_Killer_Cells	1.03597	0.902424	1.14799
NCI_Validated_transcriptional_targets_of_TAp63_isoforms_Main_Pathway	0.929393	0.809851	1.14761
NCI_Validated_nuclear_estrogen_receptor_beta_network_Main_Pathway	1.03011	0.897791	1.14738
VEGF_Pathway_Gene_Expression_and_Cell_Proliferation_via_MAPK7	1.27697	1.11297	1.14736
KEGG_Nucleotide_excision_repair_Main_Pathway	1.1374	0.991336	1.14734
reactome_CDC6_association_with_the_ORC_origin_complex_Main_Pathway	0.960695	0.837717	1.1468
KEGG_RIG_I_like_receptor_signaling_Main_Pathway	0.980969	0.855764	1.14631
TNF_Signaling_Pathway_Apoptosis	0.975637	0.852345	1.14465
reactome_Chylomicron_mediated_lipid_transport_Main_Pathway	1.0403	0.909221	1.14417
biocarta_pten_dependent_cell_cycle_arrest_and_apoptosis_Main_Pathway	0.706416	0.618218	1.14267
reactome_NCAM1_interactions_Main_Pathway	0.906364	0.793292	1.14254
Akt_Signaling_Pathway_Enhancement_of_Breast_Epithelial	1.03513	0.906	1.14252
KEGG_cAMP_signaling_Main_Pathway	0.882813	0.77297	1.14211
reactome_Tat_mediated_elongation_of_the_HIV_1_transcript_Main_Pathway	1.06243	0.930539	1.14174
reactome_Regulation_of_IFNA_signaling_Main_Pathway	1.15882	1.01548	1.14116
KEGG_Prostate_cancer_Main_Pathway	0.888873	0.779216	1.14073
reactome_ABCA_transporters_in_lipid_homeostasis_Main_Pathway	0.893192	0.783351	1.14022
IGF1R_Signaling_Pathway_Cell_Survival	1.08608	0.952577	1.14015
reactome_Recycling_pathway_of_L1_Main_Pathway	1.0116	0.887754	1.1395
biocarta_phospholipids_as_signalling_intermediaries_Main_Pathway	0.948953	0.83283	1.13943
biocarta_il_2_receptor_beta_chain_in_t_cell_activation_Main_Pathway	0.996324	0.874608	1.13917
NCI_Glucocorticoid_receptor_regulatory_network_Main_Pathway	0.933585	0.819852	1.13872
biocarta_apoptotic_signaling_in_response_to_dna_damage_Main_Pathway	1.12149	0.985028	1.13854
reactome_cGMP_effects_Main_Pathway	0.726113	0.638212	1.13773
Development_of_Immune_Synapse	1.04869	0.921899	1.13753
NCI_Thromboxane_A2_receptor_signaling_Main_Pathway	1.04116	0.915688	1.13703
KEGG_Glioma_Main_Pathway	0.88087	0.774808	1.13689
reactome_Transcriptional_regulation_of_white_adipocyte_differentiation_Main_Pathway	0.994107	0.87459	1.13665
Akt_Signaling_Pathway_NO_production	1.01548	0.89353	1.13648
reactome_Initial_triggering_of_complement_Main_Pathway	1.17437	1.03355	1.13625
reactome_HDL_mediated_lipid_transport_Main_Pathway	1.0124	0.891187	1.13601
NCI_Regulation_of_CDC42_activity_Main_Pathway	0.898206	0.791129	1.13535
reactome_mRNA_decay_by_5_to_3_exoribonuclease_Main_Pathway	1.0133	0.893695	1.13384
KEGG_Homologous_recombination_Main_Pathway	1.1623	1.02529	1.13363
Ephrin-B_Pathway	0.913595	0.806217	1.13319
JNK_Pathway_Insulin_Signaling	0.768503	0.678201	1.13315
biocarta_sprouty_regulation_of_tyrosine_kinase_signals_Main_Pathway	0.92413	0.815719	1.1329
D-imyoi-inositol-5-phosphate_metabolism	0.972724	0.858655	1.13285
KEGG_Glutathione_metabolism_Main_Pathway	1.22032	1.07733	1.13272
biocarta_regulation_of_splicing_through_sam68_Main_Pathway	1.12843	0.996264	1.13267
Akt_Signaling_Pathway_p73_mediated_apoptosis	1.02729	0.907207	1.13236
BRCA1_Pathway_Chromatin_Remodeling	1.02545	0.905593	1.13235
NCI_Caspase_Cascade_in_Apoptosis_Main_Pathway	0.97047	0.85708	1.1323
NCI_IL2_mediated_signaling_events_Pathway_(natural_killer_cell_mediated_cytotoxicity)	1.08127	0.955105	1.1321
reactome_Pausing_and_recovery_of_Tat_mediated_HIV_elongation_Main_Pathway	1.02032	0.901296	1.13206
reactome_Tat_mediated_HIV_elongation_arrest_and_recovery_Main_Pathway	1.02032	0.901296	1.13206
KEGG_cGMP_PKG_signaling_Main_Pathway	0.888851	0.785215	1.13198
reactome_Meiotic_recombination_Main_Pathway	0.969049	0.856143	1.13188
reactome_Synthesis_of_PIPs_at_the_early_endosome_membrane_Main_Pathway	0.9449	0.835419	1.13105
reactome_FCGR_activation_Main_Pathway	1.09293	0.967143	1.13006
KEGG_Inositol_phosphate_metabolism_Main_Pathway	0.955849	0.846089	1.12973
KEGG_Drug_metabolism_cytochrome_P450_Main_Pathway	1.01241	0.896264	1.12959
biocarta_agrin_in_postsynaptic_differentiation_Main_Pathway	0.984614	0.871717	1.12951
GSK3_Signaling_Pathway_Glycogen_Synthesis	0.929253	0.82274	1.12946
reactome_ERK_MAPK_targets_Main_Pathway	1.02339	0.906769	1.12861
reactome_Synthesis_of_Prostaglandins_PG_and_Thromboxanes_TX__Main_Pathway	0.920101	0.815389	1.12842
Erythropoietin_Pathway	0.937189	0.83056	1.12838
FLT3_Signaling_Pathway_Transcription_via_ELK3_MAPK12_CREB3_STAT2	1.01975	0.903865	1.12821
reactome_Association_of_TriC_CCT_with_target_proteins_during_biosynthesis_Main_Pathway	0.949392	0.841764	1.12786
CCR3_Pathway_in_Eosinophils	1.05858	0.938984	1.12737
biocarta_tnfr1_signaling_Main_Pathway	0.952286	0.844781	1.12726
reactome_RNA_Polymerase_I_Transcription_Initiation_Main_Pathway	0.994388	0.882183	1.12719
Outside-in_Signaling_through_Integrins	0.961466	0.853318	1.12674
reactome_Kinesins_Main_Pathway	1.1095	0.984916	1.12649
NCI_PDGFR_beta_signaling_Main_Pathway	1.00193	0.889634	1.12623
KEGG_Endocytosis_Main_Pathway	0.951371	0.845267	1.12553
NCI_PLK1_signaling_events_Pathway_(regulation_of_centriole_centriole_cohesion)	1.07367	0.953963	1.12548
KEGG_Oxidative_phosphorylation_Main_Pathway	1.10398	0.981259	1.12507
NCI_BARD1_signaling_events_Main_Pathway	1.12651	1.00221	1.12402
reactome_Condensation_of_Prophase_Chromosomes_Main_Pathway	0.9045	0.804768	1.12393
NCI_BCR_signaling_Pathway_(ubiquitin_dependent_protein_catabolic_process)	0.909689	0.809674	1.12353
fatty_acid_beta-oxidation_peroxisome	0.9926	0.883472	1.12352
purine_deoxyribonucleosides_salvage	0.965166	0.85942	1.12304
Notch_Signaling_Pathway_Gene_Expression_Chromatin_Remodeling_via_RBPJ	1.00575	0.895854	1.12267
Notch_Signaling_Pathway_Transcription_of_Target_Genes_Hairy_E-SpI_via_RBPJ	1.00575	0.895854	1.12267
reactome_snRNP_Assembly_Main_Pathway	1.25837	1.12087	1.12267
superpathway_of_tryptophan_utilization	1.17358	1.04545	1.12255
Akt_Signaling_Pathway_Increased_GLUT4_translocation	1.03258	0.920261	1.12205
FCGR3A-mediated_phagocytosis	1.09283	0.974332	1.12162
reactome_Interleukin_7_signaling_Main_Pathway	0.883654	0.788245	1.12104
reactome_Glucagon_type_ligand_receptors_Main_Pathway	0.857135	0.764663	1.12093
biocarta_trefoil_factors_initiate_mucosal_healing_Main_Pathway	0.996473	0.890031	1.11959
NCI_IL2_signaling_events_mediated_by_PI3K_Pathway_(cell_proliferation)	1.01773	0.909154	1.11943
reactome_Constitutive_PI3K_AKT_Signaling_in_Cancer_Main_Pathway	0.936756	0.836865	1.11936
purine_nucleotides_ide_novoi_biosynthesis	1.06086	0.948348	1.11864
KEGG_Citrate_cycle_TCA_cycle__Main_Pathway	1.02465	0.916296	1.11825
NCI_ErbB4_signaling_events_Pathway_(glial_cell_differentiation)	0.982239	0.878744	1.11778
KEGG_Purine_metabolism_Main_Pathway	1.02328	0.916528	1.11648
KEGG_Glycosaminoglycan_degradation_Main_Pathway	0.97792	0.876057	1.11628
KEGG_Thyroid_hormone_signaling_Main_Pathway	0.951804	0.852846	1.11603
KEGG_Amphetamine_addiction_Main_Pathway	0.792909	0.710609	1.11582
TNF_Signaling_Pathway_Gene_Expression_and_Cell_Survival_via_FOS_NFKB2_JUN_ELK1_ATF6	1.03991	0.93216	1.1156
reactome_G0_and_Early_G1_Main_Pathway	1.07546	0.96405	1.11556
biocarta_mets_affect_on_macrophage_differentiation_Main_Pathway	1.00661	0.90271	1.1151
KEGG_MAPK_signaling_Main_Pathway	0.934365	0.838459	1.11438
reactome_EPHB_mediated_forward_signaling_Main_Pathway	0.984097	0.883207	1.11423
NCI_Role_of_Calcineurin_dependent_NFAT_signaling_in_lymphocytes_Main_Pathway	1.05345	0.945499	1.11418
KEGG_Pancreatic_cancer_Main_Pathway	1.03569	0.929738	1.11396
reactome_Signaling_by_constitutively_active_EGFR_Main_Pathway	0.828064	0.743627	1.11355
KEGG_Glutamatergic_synapse_Main_Pathway	0.846379	0.760361	1.11313
MAPK_Family_Pathway_Gene_Expression_via_ATF2_JUN_ELK1_NFKB2_CREB3	0.96718	0.868922	1.11308
PTEN_Pathway_Proliferation	0.986873	0.886653	1.11303
KEGG_Cholinergic_synapse_Main_Pathway	0.858507	0.771532	1.11273
Regulation_of_Cytoskeleton_Remodeling_by_Protein_Kinase_A	0.9035	0.81235	1.11221
ErbB_Family_Pathway	0.96311	0.865946	1.11221
Akt_Signaling_Pathway_Aggregation_and_Neurodegeneration	1.03641	0.932913	1.11094
KEGG_Selenocompound_metabolism_Main_Pathway	1.24798	1.1234	1.1109
biocarta_fc_epsilon_receptor_i_signaling_in_mast_cells_Pathway_(degranulation)	0.795279	0.716247	1.11034
Akt_Signaling_Pathway_Acetylation_of_proteins	1.01885	0.917638	1.11029
Neuronal_Development_Induced_by_CDK5	0.950302	0.856534	1.10947
Akt_Signaling_Pathway_Neuroprotection	0.995892	0.897752	1.10932
biocarta_control_of_skeletal_myogenesis_by_hdac_and_calcium_calmodulin_dependent_kinase_camk__Main_Pathway	0.998498	0.90027	1.10911
KEGG_T_cell_receptor_signaling_Main_Pathway	0.962882	0.868944	1.10811
nicotine_degradation_IV	1.10569	0.997935	1.10798
reactome_Transcriptional_activation_of_mitochondrial_biogenesis_Main_Pathway	0.879415	0.794208	1.10729
KEGG_Epstein_Barr_virus_infection_Main_Pathway	0.979508	0.885034	1.10675
NCI_PLK1_signaling_events_Pathway_(cytokinesis)	1.0304	0.931036	1.10672
biocarta_lissencephaly_gene_lis1_in_neuronal_migration_and_development_Pathway_(retrograde_axon_cargo_transport)	1.05678	0.955163	1.10639
reactome_Formation_of_tubulin_folding_intermediates_by_CCT_TriC_Main_Pathway	0.910517	0.823069	1.10625
reactome_Sialic_acid_metabolism_Main_Pathway	1.05341	0.952364	1.1061
KEGG_Leishmaniasis_Main_Pathway	1.03948	0.940603	1.10512
reactome_Negative_regulation_of_FGFR_signaling_Main_Pathway	1.00888	0.9132	1.10478
NCI_Hypoxic_and_oxygen_homeostasis_regulation_of_HIF_1_alpha_Main_Pathway	1.10787	1.00287	1.1047
NCI_Class_I_PI3K_signaling_events_Pathway_(actin_cytoskeleton_reorganization)	0.80243	0.726689	1.10423
reactome_Polymerase_switching_Main_Pathway	1.19554	1.08272	1.10421
reactome_Polymerase_switching_on_the_C_strand_of_the_telomere_Main_Pathway	1.19554	1.08272	1.10421
cAMP_Pathway_Gene_Expression_via_NFKB2_CREBBP_ELK1	1.10503	1.00077	1.10417
reactome_Dissolution_of_Fibrin_Clot_Main_Pathway	0.976269	0.884267	1.10404
biocarta_chrebp_regulation_by_carbohydrates_and_camp_Main_Pathway	0.890859	0.80748	1.10326
KEGG_Amyotrophic_lateral_sclerosis_ALS__Main_Pathway	0.880908	0.798476	1.10324
KEGG_Natural_killer_cell_mediated_cytotoxicity_Main_Pathway	0.960472	0.871015	1.1027
CDK5_Signaling_in_Neurons	0.932255	0.84572	1.10232
reactome_HIV_Transcription_Initiation_Main_Pathway	1.1441	1.03842	1.10177
reactome_RNA_Polymerase_II_HIV_Promoter_Escape_Main_Pathway	1.1441	1.03842	1.10177
reactome_RNA_Polymerase_II_Promoter_Escape_Main_Pathway	1.1441	1.03842	1.10177
reactome_RNA_Polymerase_II_Transcription_Initiation_And_Promoter_Clearance_Main_Pathway	1.1441	1.03842	1.10177
reactome_RNA_Polymerase_II_Transcription_Initiation_Main_Pathway	1.1441	1.03842	1.10177
reactome_RNA_Polymerase_II_Transcription_Pre_Initiation_And_Promoter_Opening_Main_Pathway	1.1441	1.03842	1.10177
reactome_Transcription_of_the_HIV_genome_Main_Pathway	1.1441	1.03842	1.10177
reactome_Senescence_Associated_Secretory_Phenotype_SASP__Main_Pathway	0.909976	0.826078	1.10156
reactome_Dermatan_sulfate_biosynthesis_Main_Pathway	0.743474	0.675015	1.10142
Akt_Signaling_Pathway_NF-kB_pathway	1.03699	0.941748	1.10114
reactome_Endosomal_Vacuolar_Main_Pathway	1.10013	0.999134	1.10109
Erythropoietin_Pathway_Cell_Survival	0.877962	0.79764	1.1007
KEGG_Ribosome_biogenesis_in_eukaryotes_Main_Pathway	1.07033	0.973101	1.09992
reactome_NoRC_negatively_regulates_rRNA_expression_Main_Pathway	0.954857	0.868399	1.09956
biocarta_cell_cycle_g2_m_checkpoint_Main_Pathway	1.11704	1.01599	1.09946
biocarta_keratinocyte_differentiation_Main_Pathway	0.871241	0.792832	1.0989
Ras_Pathway_Cell-Cell_Junctions	0.876579	0.797716	1.09886
NCI_Cellular_roles_of_Anthrax_toxin_Main_Pathway	1.06331	0.967956	1.09852
biocarta_proteasome_complex_Main_Pathway	1.03927	0.946075	1.09851
biocarta_proteasome_complex_Pathway_(Pathway_degradation_of_PSMA1)	1.03927	0.946075	1.09851
Interferon_Pathway_Gene_Expression_via_HIST1H3B_CREB3	0.93381	0.850105	1.09846
reactome_CYP2E1_reactions_Main_Pathway	1.26756	1.15451	1.09792
Akt_Signaling_Pathway_ERK_mediated_apoptosis	1.03855	0.946029	1.0978
reactome_EPH_ephrin_mediated_repulsion_of_cells_Main_Pathway	0.916698	0.835061	1.09776
EGF_Pathway_Gene_Expression_via_FOS_NFKB2_MYC_STAT1_ELK1_STAT3_JUN	0.909513	0.828591	1.09766
KEGG_Shigellosis_Main_Pathway	1.03557	0.943563	1.09751
ATM_Pathway_G2_M_Checkpoint_Arrest	1.05138	0.957997	1.09748
ATM_Pathway_G2-Mitosis_progression	1.05138	0.957997	1.09748
KEGG_Retrograde_endocannabinoid_signaling_Main_Pathway	0.885259	0.806653	1.09745
NCI_ErbB4_signaling_events_Main_Pathway	0.883873	0.806455	1.096
NCI_p73_transcription_factor_network_Main_Pathway	0.940159	0.858151	1.09556
reactome_NOTCH1_Intracellular_Domain_Regulates_Transcription_Main_Pathway	0.8973	0.819034	1.09556
Glucocorticoid_Receptor_Signaling_Pathway_Inflammatory_Cytokines	1.03181	0.942146	1.09517
ITGA4-mediated_Cell_Adhesion_and_Migration	0.990756	0.904689	1.09513
reactome_Activation_of_G_protein_gated_Potassium_channels_Main_Pathway	0.942387	0.860747	1.09485
reactome_Inhibition_of_voltage_gated_Ca2_channels_via_Gbeta_gamma_subunits_Main_Pathway	0.942387	0.860747	1.09485
NCI_mTOR_signaling_Main_Pathway	1.08887	0.994547	1.09484
NCI_Presenilin_action_in_Notch_and_Wnt_signaling_Pathway_(Pathway_degradation_of_CTNNB1)	0.870518	0.795229	1.09468
biocarta_role_of_egf_receptor_transactivation_by_gpcrs_in_cardiac_hypertrophy_Main_Pathway	0.929174	0.848825	1.09466
reactome_Sema3A_PAK_dependent_Axon_repulsion_Main_Pathway	0.830867	0.759321	1.09422
biocarta_fc_epsilon_receptor_i_signaling_in_mast_cells_Main_Pathway	0.907565	0.829732	1.0938
reactome_Intrinsic_Pathway_Main_Pathway	1.07674	0.984525	1.09366
BRCA1_Pathway	0.957449	0.876645	1.09217
reactome_Regulation_of_lipid_metabolism_by_Peroxisome_proliferator_activated_receptor_alpha_PPARalpha__Main_Pathway	0.852833	0.780902	1.09211
SMAD_Signaling_Network_Pathway	0.94077	0.861425	1.09211
reactome_Unwinding_of_DNA_Main_Pathway	1.42148	1.30218	1.09162
KEGG_Morphine_addiction_Main_Pathway	0.839681	0.769317	1.09146
reactome_Downstream_TCR_signaling_Main_Pathway	0.953492	0.873699	1.09133
biocarta_signal_transduction_through_il1r_Pathway_(Pathway_protein_ubiquitination_of_CHUK_PEBP1)	1.15351	1.0572	1.0911
HA_syntesis_pathway	0.971797	0.890791	1.09094
noradrenaline_and_adrenaline_degradation	1.2845	1.17854	1.0899
NCI_PAR4_mediated_thrombin_signaling_events_Main_Pathway	1.03322	0.948017	1.08988
NCI_Regulation_of_Androgen_receptor_activity_Main_Pathway	0.944142	0.86658	1.0895
reactome_Transcriptional_regulation_of_pluripotent_stem_cells_Main_Pathway	0.863979	0.793026	1.08947
Cellular_Apoptosis_Pathway_Gene_Expression_FLIP_CIAP2_BFL1_BCL2_via_NFKB2	1.0214	0.937865	1.08907
NCI_S1P1_Main_Pathway	1.14036	1.04735	1.0888
reactome_G_alpha_12_13_signalling_events_Main_Pathway	0.8857	0.81391	1.0882
NCI_Integrins_in_angiogenesis_Main_Pathway	0.898097	0.825691	1.08769
KEGG_Basal_transcription_factors_Main_Pathway	1.1273	1.03669	1.0874
NCI_Signaling_events_mediated_by_focal_adhesion_kinase_Main_Pathway	1.00453	0.924049	1.0871
NCI_Retinoic_acid_receptors_mediated_signaling_Pathway_(proteasomal_ubiquitin_dependent_protein_catabolic_process)	0.870501	0.801656	1.08588
biocarta_role_of_brca1_brca2_and_atr_in_cancer_susceptibility_Pathway_(DNA_replication_termination)	1.06461	0.980691	1.08557
NCI_S1P3_Main_Pathway	1.14745	1.05794	1.08461
KEGG_Lysosome_Main_Pathway	1.01574	0.936644	1.08445
reactome_Separation_of_Sister_Chromatids_Main_Pathway	1.05835	0.977582	1.08262
biocarta_induction_of_apoptosis_through_dr3_and_dr4_5_death_receptors_Pathway_(apoptosis)	1.06937	0.987957	1.08241
NCI_IL6_mediated_signaling_events_Main_Pathway	0.835847	0.772333	1.08224
reactome_Dual_incision_reaction_in_TC_NER_Main_Pathway	1.10967	1.02572	1.08185
reactome_Formation_of_transcription_coupled_NER_TC_NER_repair_complex_Main_Pathway	1.10967	1.02572	1.08185
reactome_EPHA_mediated_growth_cone_collapse_Main_Pathway	0.868736	0.803047	1.0818
reactome_Activation_of_the_AP_1_family_of_transcription_factors_Main_Pathway	0.864562	0.799332	1.08161
KEGG_Endocrine_and_other_factor_regulated_calcium_reabsorption_Main_Pathway	0.863153	0.798579	1.08086
KEGG_B_cell_receptor_signaling_Main_Pathway	0.961199	0.889484	1.08063
NCI_Signaling_events_mediated_by_focal_adhesion_kinase_Pathway_(negative_regulation_of_cell_adhesion_involved_in_substrate_bound_cell_migration)	1.2858	1.19057	1.07998
reactome_ISG15_antiviral_mechanism_Main_Pathway	1.09361	1.01314	1.07943
biocarta_role_of_egf_receptor_transactivation_by_gpcrs_in_cardiac_hypertrophy_Pathway_(cell_growth)	0.971041	0.899614	1.0794
superpathway_of_pyrimidine_deoxyribonucleotides_ide_novoi_biosynthesis	1.08115	1.00272	1.07822
Role_of_KITLG_in_Haematopoiesis	0.985056	0.913874	1.07789
NCI_Regulation_of_nuclear_SMAD2_3_signaling_Pathway_(muscle_cell_differentiation)	0.848662	0.787477	1.0777
reactome_Vasopressin_regulates_renal_water_homeostasis_via_Aquaporins_Main_Pathway	0.865853	0.803486	1.07762
p53_Signaling_Pathway	0.910456	0.845392	1.07696
Akt_Signaling_Pathway_Induction_of_Chromatin_Condensation	0.992748	0.922469	1.07619
NCI_Sphingosine_1_phosphate_S1P_Main_Pathway	1.06232	0.987421	1.07585
Nicotine_Influence_on_Glutamatergic_Neurons	0.81248	0.755239	1.07579
FLT3_Signaling_Pathway	1.01816	0.946698	1.07549
biocarta_double_stranded_rna_induced_gene_expression_Main_Pathway	1.10309	1.02587	1.07527
NCI_Regulation_of_p38_alpha_and_p38_beta_Main_Pathway	1.05301	0.980042	1.07446
NCI_Regulation_of_p38_alpha_and_p38_beta_Pathway_(positive_regulation_of_innate_immune_response)	1.05301	0.980042	1.07446
KEGG_Endometrial_cancer_Main_Pathway	0.943132	0.877864	1.07435
KEGG_Colorectal_cancer_Main_Pathway	0.881681	0.820675	1.07434
KEGG_Steroid_biosynthesis_Main_Pathway	0.999453	0.93109	1.07342
KEGG_Fatty_acid_degradation_Main_Pathway	0.985514	0.918145	1.07337
reactome_HS_GAG_degradation_Main_Pathway	0.89363	0.832846	1.07298
Akt_Pathway_Regulation_by_GH	0.886817	0.826845	1.07253
PTEN_Pathway_Migration	0.998576	0.931988	1.07145
NCI_Regulation_of_nuclear_SMAD2_3_signaling_Pathway_(Pathway_degradation_of_SMAD3)	0.853916	0.796983	1.07144
NCI_IL8_and_CXCR1_mediated_signaling_events_Pathway_(cAMP_biosynthetic_process)	0.907566	0.847107	1.07137
biocarta_induction_of_apoptosis_through_dr3_and_dr4_5_death_receptors_Main_Pathway	1.11269	1.03863	1.0713
reactome_SCF_Skp2_mediated_degradation_of_p27_p21_Main_Pathway	0.988203	0.922723	1.07096
reactome_Inhibition_of_replication_initiation_of_damaged_DNA_by_RB1_E2F1_Main_Pathway	1.16159	1.08464	1.07094
NCI_Presenilin_action_in_Notch_and_Wnt_signaling_Main_Pathway	0.846292	0.790462	1.07063
reactome_Constitutive_Signaling_by_NOTCH1_HD_Domain_Mutants_Main_Pathway	0.86055	0.804047	1.07027
KEGG_Metabolism_of_xenobiotics_by_cytochrome_P450_Main_Pathway	1.10086	1.0293	1.06952
SPP1_Pathway_in_Osteoclasts	1.08622	1.0159	1.06921
reactome_Antigen_Presentation_Folding_assembly_and_peptide_loading_of_class_I_MHC_Main_Pathway	1.05691	0.988534	1.06917
NCI_Caspase_Cascade_in_Apoptosis_Pathway_(DNA_fragmentation_during_apoptosis)	1.09031	1.0203	1.06862
reactome_Citric_acid_cycle_TCA_cycle__Main_Pathway	1.12899	1.05661	1.0685
Akt_Signaling_Pathway_Glycogen_Synthesis_and_Apoptosis	1.02416	0.958947	1.068
reactome_Presynaptic_function_of_Kainate_receptors_Main_Pathway	0.853607	0.799296	1.06795
reactome_Mismatch_repair_MMR_directed_by_MSH2_MSH3_MutSbeta__Main_Pathway	1.12632	1.05531	1.06729
cAMP_Pathway_Glycogen_Synthesis	1.03453	0.969316	1.06728
Mitochondrial_Apoptosis_Pathway	0.9991	0.936969	1.06631
reactome_Recruitment_of_NuMA_to_mitotic_centrosomes_Main_Pathway	0.913844	0.85708	1.06623
NCI_Alpha4_beta1_integrin_signaling_events_Main_Pathway	0.979326	0.918915	1.06574
NCI_N_cadherin_signaling_events_Main_Pathway	1.03244	0.968963	1.06551
NCI_IFN_gamma_Main_Pathway	0.977262	0.917223	1.06546
Akt_Signaling_Pathway_NF-kB_dependent_transciption	1.00211	0.940871	1.06509
NCI_p38_signaling_mediated_by_MAPKAP_kinases_Main_Pathway	0.990947	0.930684	1.06475
NCI_Osteopontin_mediated_events_Main_Pathway	0.931594	0.874953	1.06474
reactome_Synthesis_of_PIPs_at_the_plasma_membrane_Main_Pathway	1.07991	1.01487	1.06409
WNT_Pathway_PKC_Pathway	0.890597	0.837272	1.06369
KEGG_Staphylococcus_aureus_infection_Main_Pathway	1.18664	1.11592	1.06337
NCI_Nectin_adhesion_Main_Pathway	1.15451	1.08597	1.06312
KEGG_Phosphatidylinositol_signaling_system_Main_Pathway	0.923534	0.868958	1.06281
biocarta_il_7_signal_transduction_Main_Pathway	1.01358	0.954183	1.06225
CD40_Pathway	1.02323	0.963768	1.0617
GSK3_Signaling_Pathway_Protein_Synthesis	0.955666	0.900376	1.06141
NCI_Retinoic_acid_receptors_mediated_signaling_Main_Pathway	0.932584	0.878701	1.06132
biocarta_downregulated_of_mta_3_in_er_negative_breast_tumors_Main_Pathway	0.925135	0.871734	1.06126
KEGG_Ubiquitin_mediated_proteolysis_Main_Pathway	1.03341	0.973821	1.06119
KEGG_Influenza_A_Main_Pathway	0.971881	0.915992	1.06102
biocarta_egf_signaling_Main_Pathway	0.715924	0.67486	1.06085
reactome_Gluconeogenesis_Main_Pathway	0.907536	0.85556	1.06075
NCI_ATF_2_transcription_factor_network_Main_Pathway	0.831048	0.784192	1.05975
TGF-Beta_Pathway_Post_Transciptional_G1_Arrest	0.955414	0.90178	1.05948
KEGG_Fructose_and_mannose_metabolism_Main_Pathway	0.909495	0.858498	1.0594
KEGG_Chronic_myeloid_leukemia_Main_Pathway	1.07964	1.01911	1.0594
KEGG_Pentose_and_glucuronate_interconversions_Main_Pathway	0.968072	0.914835	1.05819
reactome_Regulation_of_PLK1_Activity_at_G2_M_Transition_Main_Pathway	0.982134	0.928807	1.05741
NCI_Insulin_Pathway_Main_Pathway	0.781365	0.739011	1.05731
NCI_PLK1_signaling_events_Pathway_(Golgi_organization)	1.04898	0.99248	1.05692
NCI_PLK1_signaling_events_Pathway_(regulation_of_mitotic_centrosome_separation)	1.04898	0.99248	1.05692
NCI_PLK1_signaling_events_Pathway_(spindle_elongation)	1.04898	0.99248	1.05692
NCI_Fc_epsilon_receptor_I_signaling_in_mast_cells_Main_Pathway	0.905007	0.856562	1.05656
ErbB_Family_Pathway_Gene_Expression_via_JUN_FOS_ELK1	0.97819	0.925848	1.05653
reactome_Glutamate_Neurotransmitter_Release_Cycle_Main_Pathway	0.827749	0.783711	1.05619
KEGG_DNA_replication_Main_Pathway	1.16139	1.10007	1.05575
KEGG_Alanine_aspartate_and_glutamate_metabolism_Main_Pathway	1.08826	1.03101	1.05553
RANK_Signaling_in_Osteoclasts_Pathway_Expression_of_Osteoclastic_Genes_via_JUN_NFAT5_NFKB2_MITF_FOS	0.939025	0.890108	1.05496
NCI_Arf6_signaling_events_Main_Pathway	0.901585	0.855009	1.05447
biocarta_role_of_ran_in_mitotic_spindle_regulation_Main_Pathway	1.33879	1.26968	1.05443
biocarta_role_of_erk5_in_neuronal_survival_Pathway_(cell_survival)	0.839397	0.796084	1.05441
Akt_Signaling_Pathway_Protein_Synthesis	1.01177	0.96036	1.05354
reactome_Signal_attenuation_Main_Pathway	0.909261	0.863189	1.05337
GSK3_Signaling_Pathway_Gene_Expression_via_CTNNB1	0.881926	0.837465	1.05309
reactome_Circadian_Clock_Main_Pathway	0.861225	0.818002	1.05284
NCI_IL1_mediated_signaling_events_Main_Pathway	0.986578	0.937288	1.05259
BRCA1_Pathway_Homologous_Recombination_Repair	1.14933	1.09221	1.05229
JAK-STAT_Pathway_IFN-Inducible_Gene_Expression_via_STAT2_STAT1	0.939769	0.894539	1.05056
Akt_Signaling_Pathway_Blocks_Apoptosis	1.05371	1.00305	1.0505
IP3_Pathway_Gene_Expression_via_CREB3_NFATC2_MEF2D	0.847437	0.806977	1.05014
reactome_Mismatch_repair_MMR_directed_by_MSH2_MSH6_MutSalpha__Main_Pathway	1.17641	1.12052	1.04988
reactome_E2F_mediated_regulation_of_DNA_replication_Main_Pathway	1.18293	1.12676	1.04985
reactome_G1_S_Specific_Transcription_Main_Pathway	1.18293	1.12676	1.04985
KEGG_Cysteine_and_methionine_metabolism_Main_Pathway	0.939849	0.8959	1.04906
NCI_Neurotrophic_factor_mediated_Trk_receptor_signaling_Main_Pathway	0.910358	0.867829	1.04901
KEGG_VEGF_signaling_Main_Pathway	1.00341	0.957002	1.04849
biocarta_regulation_of_pgc_1a_Main_Pathway	0.842736	0.803902	1.04831
reactome_Respiratory_electron_transport_Main_Pathway	1.13233	1.08028	1.04818
NCI_Aurora_A_signaling_Pathway_(spindle_assembly)	1.05719	1.00893	1.04783
Chemotaxis_Driven_by_C5a	1.0736	1.02498	1.04743
reactome_WNT5A_dependent_internalization_of_FZD2_FZD5_and_ROR2_Main_Pathway	1.02575	0.980142	1.04653
reactome_Antigen_processing_Ubiquitination_Proteasome_degradation_Main_Pathway	1.02329	0.978179	1.04612
biocarta_tumor_suppressor_arf_inhibits_ribosomal_biogenesis_Main_Pathway	0.848861	0.812137	1.04522
KEGG_Fc_gamma_R_mediated_phagocytosis_Main_Pathway	1.09657	1.04985	1.0445
KEGG_Vibrio_cholerae_infection_Main_Pathway	0.771939	0.739426	1.04397
reactome_Cross_presentation_of_soluble_exogenous_antigens_endosomes__Main_Pathway	1.02248	0.97955	1.04382
TRH_Influence_on_Cytoskeleton	0.878403	0.841767	1.04352
ATM_Pathway_Cell_Survival	0.984562	0.943839	1.04315
IGF1R_Signaling_Pathway_Protein_Synthesis	1.09627	1.05119	1.04289
biocarta_vegf_hypoxia_and_angiogenesis_Main_Pathway	0.845132	0.810798	1.04235
NCI_LKB1_signaling_events_Main_Pathway	0.971025	0.932782	1.041
NCI_E_cadherin_signaling_in_keratinocytes_Pathway_(keratinocyte_differentiation)	0.974747	0.936581	1.04075
KEGG_FoxO_signaling_Main_Pathway	0.889351	0.854536	1.04074
reactome_Glucagon_like_Peptide_1_GLP1_regulates_insulin_secretion_Main_Pathway	0.878206	0.843831	1.04074
WNT_Pathway_Cell_Fate_Proliferation_Differentiation_Adhesion_and_Survival	0.959841	0.922472	1.04051
WNT_Pathway_Gene_Expression_via_CREB3	0.886487	0.852347	1.04005
biocarta_tnf_stress_related_signaling_Main_Pathway	0.940242	0.904436	1.03959
KEGG_Aldosterone_regulated_sodium_reabsorption_Main_Pathway	0.870539	0.838154	1.03864
reactome_Activation_of_IRF3_IRF7_mediated_by_TBK1_IKK_epsilon_Main_Pathway	0.923655	0.890043	1.03776
FAK_Pathway	0.911052	0.87913	1.03631
biocarta_fmlp_induced_chemokine_gene_expression_in_hmc_1_cells_Main_Pathway	0.99246	0.958614	1.03531
reactome_Formation_of_the_Early_Elongation_Complex_Main_Pathway	1.1025	1.06501	1.0352
reactome_Formation_of_the_HIV_1_Early_Elongation_Complex_Main_Pathway	1.1025	1.06501	1.0352
KEGG_Vasopressin_regulated_water_reabsorption_Main_Pathway	0.875651	0.845878	1.0352
Chemotaxis_Driven_by_CCL2	1.03504	0.999914	1.03513
NCI_E_cadherin_signaling_in_the_nascent_adherens_junction_Main_Pathway	1.02191	0.987856	1.03447
ILK_Signaling_Pathway_MMP2_MMP9_Gene_Expression_Tissue_Invasion_via_FOS	0.951809	0.920387	1.03414
ILK_Signaling_Pathway_Tissue_Morphogenesis	0.951809	0.920387	1.03414
NCI_Signaling_events_mediated_by_Stem_cell_factor_receptor_c_Kit__Main_Pathway	0.919042	0.888724	1.03411
IL-10_Pathway	1.08026	1.04489	1.03385
Glucocorticoid_Receptor_Signaling_Pathway_Histone_Deacetylation	1.0825	1.04712	1.03379
reactome_PKA_activation_in_glucagon_signalling_Main_Pathway	0.823543	0.796938	1.03338
NCI_Osteopontin_mediated_events_Pathway_(bone_resorption)	1.12079	1.08464	1.03333
TRAF_Pathway_Gene_Expression_via_FOS_JUN	0.93536	0.90592	1.0325
reactome_Transport_of_Mature_mRNA_derived_from_an_Intron_Containing_Transcript_Main_Pathway	1.12104	1.08763	1.03072
NCI_EPO_signaling_Main_Pathway	0.987319	0.958014	1.03059
reactome_IRAK1_recruits_IKK_complex_Main_Pathway	1.02716	0.996683	1.03058
reactome_IRAK1_recruits_IKK_complex_upon_TLR7_8_or_9_stimulation_Main_Pathway	1.02716	0.996683	1.03058
reactome_Synthesis_of_glycosylphosphatidylinositol_GPI__Main_Pathway	1.0147	0.985198	1.02994
KEGG_Non_alcoholic_fatty_liver_disease_NAFLD__Main_Pathway	1.06817	1.03748	1.02959
reactome_G_beta_gamma_signalling_through_PLC_beta_Main_Pathway	0.858727	0.834331	1.02924
reactome_Asymmetric_localization_of_PCP_proteins_Main_Pathway	0.671137	0.65233	1.02883
reactome_NOD1_2_Signaling_Pathway_Main_Pathway	1.01921	0.991098	1.02836
reactome_Regulation_of_Complement_cascade_Main_Pathway	0.994868	0.969063	1.02663
KEGG_Salmonella_infection_Main_Pathway	1.00316	0.97724	1.02652
NCI_ALK2_signaling_events_Main_Pathway	0.897957	0.874849	1.02641
Akt_Signaling_Pathway_Survival_Genes	1.02427	0.997989	1.02634
PRL_Pathway	0.971434	0.946852	1.02596
KEGG_Long_term_potentiation_Main_Pathway	0.838569	0.817356	1.02595
NCI_FOXA1_transcription_factor_network_Main_Pathway	1.06122	1.03504	1.02529
KEGG_Mismatch_repair_Main_Pathway	1.08512	1.05921	1.02446
reactome_FCERI_mediated_MAPK_activation_Main_Pathway	0.864802	0.84465	1.02386
reactome_Activation_of_NF_kappaB_in_B_cells_Main_Pathway	1.00978	0.98634	1.02376
reactome_Interferon_alpha_beta_signaling_Main_Pathway	1.04806	1.02459	1.0229
VEGFR2_Signaling	0.933345	0.912593	1.02274
Growth_Hormone_Signaling_Pathway	0.922809	0.902379	1.02264
EGF_Pathway	0.905343	0.885841	1.02202
NCI_Regulation_of_Androgen_receptor_activity_Pathway_(cell_proliferation)	0.962089	0.941521	1.02185
KEGG_Pyrimidine_metabolism_Main_Pathway	1.09707	1.07367	1.02179
KEGG_mTOR_signaling_Main_Pathway	0.971234	0.950759	1.02154
reactome_NICD_traffics_to_nucleus_Main_Pathway	0.842514	0.824934	1.02131
reactome_Notch_HLH_transcription_Main_Pathway	0.842514	0.824934	1.02131
KEGG_Dopaminergic_synapse_Main_Pathway	0.825289	0.808439	1.02084
NCI_Integrin_linked_kinase_signaling_Main_Pathway	0.922722	0.904317	1.02035
KEGG_Oocyte_meiosis_Main_Pathway	0.982589	0.963143	1.02019
reactome_Beta_catenin_phosphorylation_cascade_Main_Pathway	0.900662	0.883142	1.01984
PLAU-mediated_Signaling_Events_During_Cell_Adhesion	0.878722	0.862104	1.01928
NCI_ATR_signaling_Main_Pathway	1.16321	1.14181	1.01875
reactome_Budding_and_maturation_of_HIV_virion_Main_Pathway	0.96994	0.952295	1.01853
Ras_Pathway_Apoptosis	0.977425	0.959928	1.01823
reactome_Signaling_by_SCF_KIT_Main_Pathway	0.956647	0.939756	1.01797
NCI_Arf1_Main_Pathway	0.992262	0.975166	1.01753
KEGG_AMPK_signaling_Main_Pathway	0.883567	0.868404	1.01746
KEGG_Acute_myeloid_leukemia_Main_Pathway	0.94952	0.933259	1.01742
KEGG_RNA_polymerase_Main_Pathway	1.12668	1.10766	1.01717
reactome_RNA_Polymerase_III_Transcription_Initiation_From_Type_1_Promoter_Main_Pathway	1.09094	1.07385	1.01591
reactome_PRC2_methylates_histones_and_DNA_Main_Pathway	0.870427	0.856822	1.01588
KEGG_Spliceosome_Main_Pathway	1.01114	0.995375	1.01583
Erythropoietin_Pathway_Gene_Expression_Neuroprotection_via_NFKB2	1.03086	1.0161	1.01452
GPCR_Pathway_Gene_Expression_via_JUN_NFKB2_ELK1_SRF_FOS_CREB3	0.919998	0.907215	1.01409
NCI_ATR_signaling_Pathway_(Pathway_negative_regulation_of_transcription_during_mitosis_via_CHEK1)	1.15882	1.14275	1.01407
reactome_MicroRNA_miRNA_biogenesis_Main_Pathway	1.35408	1.3362	1.01339
Regulation_of_Cell_Migration_by_Platelet-derived_Growth_Factors	1.10715	1.09269	1.01323
NCI_PAR1_mediated_thrombin_signaling_events_Pathway_(positive_regulation_of_stress_fiber_assembly)	0.917723	0.905795	1.01317
NCI_EPHA2_forward_signaling_Main_Pathway	0.815897	0.805867	1.01245
reactome_APC_C_Cdc20_mediated_degradation_of_mitotic_proteins_Main_Pathway	0.946403	0.936273	1.01082
reactome_Inactivation_of_APC_C_via_direct_inhibition_of_the_APC_C_complex_Main_Pathway	0.946403	0.936273	1.01082
reactome_Basigin_interactions_Main_Pathway	1.26856	1.25502	1.01079
reactome_FCERI_mediated_NF_kB_activation_Main_Pathway	1.03912	1.02826	1.01057
CXC_Chemokine_Receptor_Pathway	1.02046	1.01021	1.01015
biocarta_inactivation_of_gsk3_by_akt_causes_accumulation_of_b_catenin_in_alveolar_macrophages_Main_Pathway	0.677175	0.6715	1.00845
reactome_VEGFA_VEGFR2_Pathway_Main_Pathway	1.0352	1.02671	1.00827
KEGG_Neurotrophin_signaling_Main_Pathway	0.947998	0.940337	1.00815
reactome_Role_of_second_messengers_in_netrin_1_signaling_Main_Pathway	0.827488	0.821033	1.00786
NCI_Class_I_PI3K_signaling_events_mediated_by_Akt_Pathway_(G1_S_transition_of_mitotic_cell_cycle)	1.05018	1.04206	1.00779
NCI_IL2_signaling_events_mediated_by_PI3K_Pathway_(cell_survival)	0.90225	0.895909	1.00708
Interferon_Pathway	0.94508	0.939189	1.00627
reactome_formation_of_the_beta_catenin_TCF_transactivating_complex_Main_Pathway	0.859302	0.854016	1.00619
reactome_NOTCH2_intracellular_domain_regulates_transcription_Main_Pathway	0.823993	0.819456	1.00554
reactome_HATs_acetylate_histones_Main_Pathway	0.911428	0.909163	1.00249
reactome_alpha_linolenic_acid_ALA_metabolism_Main_Pathway	0.868689	0.866542	1.00248
Growth_Hormone_Signaling_Pathway_Gene_Expression_via_SRF_ELK1_STAT5B_CEBPD_STAT1_STAT3	0.931645	0.929361	1.00246
NCI_Signaling_events_mediated_by_focal_adhesion_kinase_Pathway_(cell_migration)	1.10242	1.09973	1.00245
KEGG_Lysine_degradation_Main_Pathway	1.07624	1.07367	1.00239
reactome_Adrenaline_noradrenaline_inhibits_insulin_secretion_Main_Pathway	0.841178	0.839547	1.00194
reactome_Platelet_sensitization_by_LDL_Main_Pathway	1.01584	1.0147	1.00112
reactome_Cytosolic_tRNA_aminoacylation_Main_Pathway	1.09577	1.09487	1.00083
reactome_Regulation_of_actin_dynamics_for_phagocytic_cup_formation_Main_Pathway	1.06057	1.05995	1.00058
KEGG_Progesterone_mediated_oocyte_maturation_Main_Pathway	1.04365	1.04309	1.00053
reactome_mRNA_Capping_Main_Pathway	1.14249	1.14237	1.00011
reactome_Endosomal_Sorting_Complex_Required_For_Transport_ESCRT__Main_Pathway	0.98313	0.983438	0.999687
NGF_Pathway	1.00649	1.00723	0.999261
KEGG_Phototransduction_Main_Pathway	1.00404	1.00496	0.999077
reactome_Ubiquitin_Mediated_Degradation_of_Phosphorylated_Cdc25A_Main_Pathway	1.01358	1.01524	0.998367
reactome_Cdc20_Phospho_APC_C_mediated_degradation_of_Cyclin_A_Main_Pathway	0.98413	0.986427	0.997671
Rac1_Signaling	1.15817	1.16088	0.997664
biocarta_regulation_of_bad_phosphorylation_Main_Pathway	1.06209	1.06513	0.997145
NCI_ATR_signaling_Pathway_(regulation_of_double_strand_break_repair_via_homologous_recombination)	1.1528	1.15627	0.996992
NCI_RAC1_signaling_Main_Pathway	0.974675	0.978423	0.99617
melatonin_degradation_I	1.13159	1.13677	0.995443
biocarta_growth_hormone_signaling_Main_Pathway	0.826853	0.830682	0.995391
HGF_Pathway_Regulation_of_Cytoskeleton_Cell_Polarity_and_Cell_Motility	1.22793	1.23415	0.994964
KEGG_Parkinson_s_disease_Main_Pathway	0.908966	0.913707	0.994811
Role_of_NTN1_in_Axon_Pathfinding	0.987225	0.99269	0.994495
HIF1Alpha_Pathway	1.03216	1.03805	0.994325
KEGG_Osteoclast_differentiation_Main_Pathway	0.987118	0.993516	0.99356
NGF_Pathway_Gene_Expression_via_MYC_ELK1_CREB3_NFKB2	1.04293	1.05022	0.993057
KEGG_Glycosylphosphatidylinositol_GPI_anchor_biosynthesis_Main_Pathway	0.956152	0.962863	0.99303
biocarta_sumoylation_by_ranbp2_regulates_transcriptional_repression_Main_Pathway	1.09343	1.1011	0.993029
biocarta_chromatin_remodeling_by_hswi_snf_atp_dependent_complexes_Pathway_(chromatin_remodeling)	0.894012	0.900894	0.992362
fatty_acid_beta-oxidation	0.984313	0.991927	0.992324
NCI_Caspase_Cascade_in_Apoptosis_Pathway_(DNA_repair)	1.08336	1.0919	0.992183
WNT_Pathway_Cell_Survival	0.890456	0.898289	0.99128
NCI_CXCR4_mediated_signaling_events_Pathway_(establishment_of_cell_polarity)	0.875467	0.883868	0.990495
KEGG_Biosynthesis_of_unsaturated_fatty_acids_Main_Pathway	0.956133	0.966022	0.989763
ATM_Pathway	1.07783	1.08925	0.989522
reactome_Abortive_elongation_of_HIV_1_transcript_in_the_absence_of_Tat_Main_Pathway	1.06824	1.0799	0.989197
NCI_Thromboxane_A2_receptor_signaling_Pathway_(platelet_activation)	0.923602	0.933921	0.988951
TYROBP_Signaling_in_Natural_Killer_Cells	1.11435	1.12701	0.988763
NCI_ATR_signaling_Pathway_(response_to_G2_M_transition_DNA_damage_checkpoint_signal)	1.16374	1.17719	0.98858
biocarta_trka_receptor_signaling_Main_Pathway	0.712778	0.721197	0.988326
reactome_ER_Phagosome_Main_Pathway	1.01336	1.02726	0.986473
KEGG_Sphingolipid_signaling_Main_Pathway	0.936559	0.950397	0.98544
reactome_Apoptotic_cleavage_of_cell_adhesion_proteins_Main_Pathway	0.937032	0.951054	0.985257
CD40_Pathway_Gene_Expression_Cell_Adhesion_Molecule_via_NFKB2	0.972901	0.987561	0.985156
CD40_Pathway_Gene_Expression_Cell_Survival_via_NFKB2	0.972901	0.987561	0.985156
CD40_Pathway_Gene_Expression_Co-Stimulatory_Molecules_via_NFKB2	0.972901	0.987561	0.985156
CD40_Pathway_Gene_Expression_COX2_and_Prostaglandins_via_NFKB2	0.972901	0.987561	0.985156
CD40_Pathway_Gene_Expression_Immunoglobulin_Class_Switch_via_NFKB2	0.972901	0.987561	0.985156
CD40_Pathway_Gene_Expression_Procoagulant_Activity_via_NFKB2	0.972901	0.987561	0.985156
CD40_Pathway_Gene_Expression_Pro-Inflamatory_Cytokines_via_NFKB2	0.972901	0.987561	0.985156
reactome_APC_C_Cdh1_mediated_degradation_of_Cdc20_and_other_APC_C_Cdh1_targeted_proteins_in_late_mitosis_early_G1_Main_Pathway	1.01263	1.02903	0.984058
KEGG_Glucagon_signaling_Main_Pathway	0.867356	0.881662	0.983773
reactome_Degradation_of_beta_catenin_by_the_destruction_complex_Main_Pathway	1.00829	1.02518	0.983528
reactome_Activation_of_ATR_in_response_to_replication_stress_Main_Pathway	1.15875	1.17831	0.983402
NCI_Signaling_events_mediated_by_HDAC_Class_III_Main_Pathway	0.965798	0.982248	0.983253
NCI_PLK1_signaling_events_Pathway_(spindle_assembly)	1.05087	1.06901	0.983028
reactome_degradation_of_AXIN_Main_Pathway	0.96428	0.98179	0.982165
NCI_PAR1_mediated_thrombin_signaling_events_Pathway_(regulation_of_vascular_permeability)	0.928622	0.946173	0.98145
KEGG_Protein_processing_in_endoplasmic_reticulum_Main_Pathway	1.08876	1.10978	0.981059
NCI_Trk_receptor_signaling_mediated_by_PI3K_and_PLC_gamma_Pathway_(axonogenesis)	0.71264	0.726519	0.980896
NCI_Trk_receptor_signaling_mediated_by_PI3K_and_PLC_gamma_Pathway_(neuron_apoptosis)	0.71264	0.726519	0.980896
p38_Signaling_Pathway_Gene_Expression_Cell_Motility_Inflammation_Apoptosis_Osmoregulation_via_MEF2D_TP53_CREB1_ATF2_JUND_ETV1_NFKB2_AP2A1_MAX_FOSL1_CEBPG_ELK1_CDC25C_JUNB_STAT1_SP1_DDIT3_ELK4_CEBPA	1.00635	1.02659	0.980282
RANK_Signaling_in_Osteoclasts_Pathway_Inhibition_of_Death	1.128	1.15116	0.979883
PTEN_Pathway_Cell_Survival	1.04788	1.06969	0.979612
Estrogen_Pathway_Gene_Expression_via_FOS_JUN_ELK1_SP1_POLR2B_CREB3_NFKB2	0.986469	1.00728	0.97934
reactome_Ubiquitin_dependent_degradation_of_Cyclin_D1_Main_Pathway	0.975524	0.996263	0.979183
reactome_Post_chaperonin_tubulin_folding_Main_Pathway	0.919124	0.93955	0.97826
reactome_Processing_of_Capped_Intron_Containing_Pre_mRNA_Main_Pathway	0.934122	0.954947	0.978193
biocarta_signaling_pathway_from_g_protein_families_Main_Pathway	0.789186	0.806944	0.977994
KEGG_Terpenoid_backbone_biosynthesis_Main_Pathway	1.05384	1.07767	0.977882
reactome_Hedgehog_ligand_biogenesis_Main_Pathway	0.97945	1.00166	0.977829
FGFR_Signaling	1.00545	1.02852	0.977568
NCI_Thromboxane_A2_receptor_signaling_Pathway_(MAPKKK_cascade)	0.947987	0.970187	0.977118
superpathway_of_melatonin_degradation	1.12936	1.15704	0.97608
TRAF_Pathway_Cell_Survival	1.04799	1.07385	0.975923
KEGG_TNF_signaling_Main_Pathway	0.975098	0.999397	0.975686
reactome_Purine_catabolism_Main_Pathway	0.936048	0.959796	0.975257
reactome_CD28_dependent_PI3K_Akt_signaling_Main_Pathway	0.94334	0.967488	0.975041
biocarta_cystic_fibrosis_transmembrane_conductance_regulator_cftr_and_beta_2_adrenergic_receptor_b2ar_Main_Pathway	0.767404	0.787107	0.974967
NCI_p73_transcription_factor_network_Pathway_(apoptosis)	1.05368	1.08078	0.974925
superpathway_of_pyrimidine_deoxyribonucleoside_salvage	1.09571	1.12396	0.97487
biocarta_hypoxia_inducible_factor_in_the_cardivascular_system_Main_Pathway	0.93239	0.956747	0.974542
KEGG_Pancreatic_secretion_Main_Pathway	0.959082	0.984354	0.974326
biocarta_induction_of_apoptosis_through_dr3_and_dr4_5_death_receptors_Pathway_(Pathway_degradation_of_CASP3_CASP10_CASP10)	1.11796	1.14742	0.974324
reactome_pre_mRNA_splicing_Main_Pathway	1.0331	1.06068	0.974004
biocarta_role_of_brca1_brca2_and_atr_in_cancer_susceptibility_Main_Pathway	1.10994	1.13962	0.973952
biocarta_the_41bb_dependent_immune_response_Main_Pathway	1.00706	1.03467	0.97332
HMGB1_signaling_through_RAGE	0.98459	1.01169	0.973217
reactome_Biosynthesis_of_the_N_glycan_precursor_dolichol_lipid_linked_oligosaccharide_LLO_and_transfer_to_a_nascent_protein_Main_Pathway	0.958318	0.984919	0.972991
Ubiquitin-Proteasome_Dependent_Proteolysis_Pathway	0.946735	0.973213	0.972793
KEGG_Fc_epsilon_RI_signaling_Main_Pathway	0.966976	0.994103	0.972712
reactome_Receptor_ligand_binding_initiates_the_second_proteolytic_cleavage_of_Notch_receptor_Main_Pathway	0.787575	0.81008	0.972219
KEGG_mRNA_surveillance_Main_Pathway	0.936513	0.963606	0.971884
reactome_Vpu_mediated_degradation_of_CD4_Main_Pathway	1.0283	1.05844	0.971528
reactome_SCF_beta_TrCP_mediated_degradation_of_Emi1_Main_Pathway	1.02957	1.0598	0.971476
reactome_Vif_mediated_degradation_of_APOBEC3G_Main_Pathway	1.04435	1.07502	0.971474
D-imyoi-inositol_145-trisphosphate_biosynthesis	0.978127	1.00707	0.971259
reactome_Synthesis_of_very_long_chain_fatty_acyl_CoAs_Main_Pathway	0.854926	0.880363	0.971106
reactome_Prolactin_receptor_signaling_Main_Pathway	1.23033	1.26726	0.970853
reactome_NF_kB_is_activated_and_signals_survival_Main_Pathway	0.913469	0.941108	0.970631
reactome_RNA_Polymerase_III_Transcription_Initiation_From_Type_3_Promoter_Main_Pathway	1.05495	1.0871	0.97042
gamma-linolenate_biosynthesis	1.12706	1.16155	0.970306
biocarta_role_of_erbb2_in_signal_transduction_and_oncology_Main_Pathway	1.01749	1.04897	0.969987
reactome_RMTs_methylate_histone_arginines_Main_Pathway	0.758017	0.781719	0.96968
reactome_RNA_Pol_II_CTD_phosphorylation_and_interaction_with_CE_Main_Pathway	1.15024	1.18655	0.969399
NCI_IGF1_Main_Pathway	0.940795	0.971771	0.968125
NCI_PAR1_mediated_thrombin_signaling_events_Pathway_(platelet_aggregation)	0.926142	0.956757	0.968002
reactome_RNA_Polymerase_III_Transcription_Initiation_From_Type_2_Promoter_Main_Pathway	1.08494	1.12099	0.967844
HGF_Pathway_Anoikis	0.883277	0.912914	0.967536
NCI_FAS_CD95_signaling_Main_Pathway	0.994058	1.029	0.966045
biocarta_multi_step_regulation_of_transcription_by_pitx2_Main_Pathway	0.656246	0.679324	0.966027
NCI_Signaling_events_mediated_by_HDAC_Class_II_Main_Pathway	0.990159	1.02536	0.965673
reactome_Regulation_of_ornithine_decarboxylase_ODC__Main_Pathway	1.00861	1.04463	0.965521
reactome_Regulation_of_KIT_signaling_Main_Pathway	0.991025	1.02735	0.964641
NCI_IL8_and_CXCR2_mediated_signaling_events_Pathway_(cAMP_biosynthetic_process)	1.00943	1.04672	0.964369
reactome_Conversion_from_APC_C_Cdc20_to_APC_C_Cdh1_in_late_anaphase_Main_Pathway	1.02311	1.06093	0.964354
reactome_Prostacyclin_signalling_through_prostacyclin_receptor_Main_Pathway	0.840077	0.871398	0.964057
reactome_Hh_ligand_biogenesis_disease_Main_Pathway	0.988513	1.02559	0.963852
biocarta_mcalpain_and_friends_in_cell_motility_Main_Pathway	1.02455	1.06311	0.963729
reactome_degradation_of_DVL_Main_Pathway	0.996862	1.03458	0.963541
NCI_mTOR_signaling_Pathway_(translational_initiation)	1.09731	1.139	0.963396
reactome_APC_C_Cdc20_mediated_degradation_of_Securin_Main_Pathway	1.00814	1.04671	0.963153
NCI_CDC42_signaling_events_Pathway_(actin_cytoskeleton_organization)	1.0655	1.10637	0.963063
NCI_mTOR_signaling_Pathway_(Pathway_rRNA_transcription_via_RRN3)	1.10872	1.15157	0.96279
3-phosphoinositide_biosynthesis	1.06399	1.10662	0.961482
TCA_cycle	1.11643	1.16137	0.961305
reactome_Formation_of_ATP_by_chemiosmotic_coupling_Main_Pathway	0.941559	0.979492	0.961273
KEGG_RNA_transport_Main_Pathway	1.11159	1.15641	0.961244
biocarta_stathmin_and_breast_cancer_resistance_to_antimicrotubule_agents_Main_Pathway	0.95913	0.99811	0.960946
reactome_Formation_of_the_ternary_complex_and_subsequently_the_43S_complex_Main_Pathway	1.09568	1.14025	0.960913
Chromatin_Pathway	0.890486	0.927001	0.960609
KEGG_Salivary_secretion_Main_Pathway	0.869716	0.905382	0.960606
reactome_Orc1_removal_from_chromatin_Main_Pathway	1.02994	1.07238	0.960422
NCI_N_cadherin_signaling_events_Pathway_(regulation_of_cell_cell_adhesion)	1.02627	1.06894	0.960085
reactome_HSF1_activation_Main_Pathway	1.08375	1.12895	0.959959
reactome_Autodegradation_of_the_E3_ubiquitin_ligase_COP1_Main_Pathway	1.01135	1.05383	0.959688
KEGG_Proteasome_Main_Pathway	0.976934	1.01812	0.959546
reactome_Acetylcholine_Neurotransmitter_Release_Cycle_Main_Pathway	0.772425	0.805471	0.958973
reactome_RNA_Polymerase_III_Abortive_And_Retractive_Initiation_Main_Pathway	0.99628	1.03894	0.95894
reactome_Ribosomal_scanning_and_start_codon_recognition_Main_Pathway	1.07452	1.12134	0.958245
CDK5_Pathway_in_Central_Nervous_System	0.798639	0.833523	0.958148
NCI_ErbB4_signaling_events_Pathway_(apoptosis)	0.893041	0.932234	0.957958
NCI_ErbB4_signaling_events_Pathway_(chemotaxis)	0.893041	0.932234	0.957958
NCI_ErbB4_signaling_events_Pathway_(dendrite_morphogenesis)	0.893041	0.932234	0.957958
reactome_Regulation_of_APC_C_activators_between_G1_S_and_early_anaphase_Main_Pathway	0.998953	1.04316	0.95762
Akt_Signaling_Pathway_NFAT_degradation	0.950192	0.992416	0.957454
NGF_Pathway_Neurite_Outgrowth_and_Differentiation	0.993338	1.03796	0.957006
NCI_N_cadherin_signaling_events_Pathway_(actin_filament_polymerization)	0.975757	1.01978	0.956833
reactome_Translation_initiation_complex_formation_Main_Pathway	1.07748	1.12655	0.956441
reactome_HSF1_dependent_transactivation_Main_Pathway	0.841409	0.880449	0.955659
NCI_Lissencephaly_gene_LIS1_in_neuronal_migration_and_development_Main_Pathway	1.06674	1.11697	0.955026
NCI_S1P2_Main_Pathway	1.00589	1.05378	0.954556
biocarta_wnt_signaling_Main_Pathway	0.74625	0.782215	0.954022
NCI_IGF1_Pathway_(positive_regulation_of_MAPKKK_cascade)	0.683765	0.716947	0.953717
reactome_Autodegradation_of_Cdh1_by_Cdh1_APC_C_Main_Pathway	1.00856	1.05803	0.953237
reactome_Mitochondrial_tRNA_aminoacylation_Main_Pathway	1.03153	1.08314	0.952353
NCI_Nephrin_Neph1_signaling_in_the_kidney_podocyte_Main_Pathway	0.82842	0.870274	0.951907
IL-2_Pathway_Apoptosis_Inhibition	1.01871	1.0705	0.951627
Chemokine_Pathway_Internalization_Degradation_Recycling	0.888747	0.934045	0.951504
reactome_Ephrin_signaling_Main_Pathway	0.843057	0.886365	0.95114
reactome_Role_of_phospholipids_in_phagocytosis_Main_Pathway	1.05863	1.11386	0.95042
folate_transformations	1.0087	1.0616	0.950174
pyrimidine_deoxyribonucleotide_phosphorylation	1.07393	1.13077	0.949736
biocarta_nitric_oxide_signaling_Main_Pathway	0.776179	0.818386	0.948427
KEGG_Pathogenic_Escherichia_coli_infection_Main_Pathway	0.905334	0.955093	0.947901
reactome_APC_Cdc20_mediated_degradation_of_Nek2A_Main_Pathway	0.946491	0.998558	0.947858
NCI_Notch_mediated_HES_HEY_network_Main_Pathway	0.804942	0.849482	0.947568
reactome_Regulation_of_activated_PAK_2p34_by_proteasome_mediated_degradation_Main_Pathway	1.0081	1.06436	0.947139
biocarta_rho_selective_guanine_exchange_factor_akap13_mediates_stress_fiber_formation_Main_Pathway	0.955534	1.01045	0.945653
biocarta_eukaryotic_protein_translation_Main_Pathway	0.890205	0.941633	0.945384
biocarta_reversal_of_insulin_resistance_by_leptin_Main_Pathway	0.972541	1.02941	0.944756
biocarta_reversal_of_insulin_resistance_by_leptin_Pathway_(fatty_acid_oxidation)	0.972541	1.02941	0.944756
KEGG_Huntington_s_disease_Main_Pathway	0.950614	1.00636	0.944603
biocarta_protein_kinase_a_at_the_centrosome_Main_Pathway	0.977055	1.03476	0.944234
biocarta_p38_mapk_signaling_Main_Pathway	0.8821	0.934389	0.944039
reactome_Activation_of_Rac_Main_Pathway	0.955156	1.01256	0.943307
biocarta_ras_independent_pathway_in_nk_cell_mediated_cytotoxicity_Main_Pathway	0.982904	1.04262	0.942724
biocarta_regulation_of_ck1_cdk5_by_type_1_glutamate_receptors_Main_Pathway	0.675823	0.717024	0.942539
NCI_Alpha4_beta1_integrin_signaling_events_Pathway_(cell_migration)	0.850172	0.902092	0.942445
reactome_CDK_mediated_phosphorylation_and_removal_of_Cdc6_Main_Pathway	1.01716	1.07945	0.94229
biocarta_hypoxia_and_p53_in_the_cardiovascular_system_Main_Pathway	1.00756	1.07084	0.940912
reactome_Acetylcholine_regulates_insulin_secretion_Main_Pathway	0.940468	1.00166	0.938913
IL-10_Pathway_Translational_Modulation	1.20207	1.28101	0.938377
glutathione-mediated_detoxification	1.12505	1.20074	0.936961
reactome_ADP_signalling_through_P2Y_purinoceptor_12_Main_Pathway	0.854272	0.913077	0.935597
reactome_Activation_of_the_pre_replicative_complex_Main_Pathway	1.20695	1.2903	0.935403
reactome_Tie2_Signaling_Main_Pathway	0.837395	0.895592	0.935019
stearate_biosynthesis	0.974561	1.04522	0.932396
reactome_SRP_dependent_cotranslational_protein_targeting_to_membrane_Main_Pathway	0.998646	1.07186	0.931694
reactome_Sema4D_induced_cell_migration_and_growth_cone_collapse_Main_Pathway	1.127	1.21082	0.930771
reactome_EGFR_downregulation_Main_Pathway	0.952299	1.02389	0.930082
reactome_SEMA3A_Plexin_repulsion_signaling_by_inhibiting_Integrin_adhesion_Main_Pathway	0.861184	0.926121	0.929883
tRNA_charging	1.08225	1.16389	0.929852
NCI_C_MYC_Main_Pathway	0.790816	0.851347	0.928899
reactome_U12_Dependent_Splicing_Main_Pathway	1.07219	1.15648	0.927117
NCI_Aurora_B_signaling_Pathway_(cytokinesis)	1.17353	1.26629	0.92675
reactome_Downregulation_of_SMAD2_3_SMAD4_transcriptional_activity_Main_Pathway	0.791988	0.854639	0.926694
reactome_Regulation_of_signaling_by_CBL_Main_Pathway	1.33051	1.43645	0.926243
reactome_Hormone_sensitive_lipase_HSL_mediated_triacylglycerol_hydrolysis_Main_Pathway	0.807562	0.871905	0.926204
NCI_Fanconi_anemia_Pathway_(regulation_of_double_strand_break_repair_via_homologous_recombination)	0.995	1.0764	0.92438
GSK3_Signaling_Pathway_b-CTNN_Degradation	0.959913	1.03886	0.924011
JAK-STAT_Pathway_JAK_Degradation	0.959913	1.03886	0.924011
NCI_Signaling_events_regulated_by_Ret_tyrosine_kinase_Main_Pathway	0.953196	1.03242	0.923262
cAMP_Pathway_Protein_Retention	1.21913	1.32063	0.923147
NCI_mTOR_signaling_Pathway_(lipid_biosynthetic_process)	1.03251	1.11852	0.923106
reactome_PIP3_activates_AKT_signaling_Main_Pathway	1.0305	1.11745	0.922193
NCI_Integrin_linked_kinase_signaling_Pathway_(centrosome_localization)	1.13193	1.22776	0.92195
reactome_HDACs_deacetylate_histones_Main_Pathway	0.854419	0.927283	0.921421
NCI_PAR1_mediated_thrombin_signaling_events_Pathway_(MAPKKK_cascade)	0.875876	0.950833	0.921167
NCI_Signaling_events_mediated_by_PTP1B_Main_Pathway	0.754522	0.820361	0.919744
biocarta_cdk_regulation_of_dna_replication_Main_Pathway	1.1229	1.222	0.918909
reactome_Downstream_signal_transduction_Main_Pathway	1.0124	1.10183	0.918837
NCI_ErbB2_ErbB3_signaling_events_Main_Pathway	1.04354	1.13675	0.91801
BRCA1_Pathway_Mismatch_Repair	1.08246	1.18024	0.917149
reactome_Pyrimidine_catabolism_Main_Pathway	1.15872	1.2635	0.917077
NCI_p53_Main_Pathway	0.982097	1.0729	0.915365
NCI_LKB1_signaling_events_Pathway_(Pathway_positive_regulation_of_CREB_transcription_factor_activity_via_CRTC2)	1.00706	1.10235	0.913555
KEGG_Toxoplasmosis_Main_Pathway	1.0454	1.14572	0.912436
EGF_Pathway_Cell_Survival	1.02302	1.12138	0.912287
reactome_RNA_Polymerase_III_Chain_Elongation_Main_Pathway	1.15323	1.26444	0.912049
Mitosis_Initiation	0.909265	0.996971	0.912028
reactome_CDT1_association_with_the_CDC6_ORC_origin_complex_Main_Pathway	1.01628	1.11452	0.911854
KEGG_Ribosome_Main_Pathway	1.00222	1.09959	0.911444
NGF_Pathway_Actin_Polymerization_Neurite_Outgrowth_and_Differentiation	1.06897	1.17376	0.910721
NCI_Fanconi_anemia_Pathway_(Sister_Chromatid_Exchange_Process)	0.945564	1.03867	0.910362
p53_Signaling_Pathway_Inhibition_of_Angiogenesis_and_Metastasis	1.04835	1.15175	0.910223
reactome_E2F_enabled_inhibition_of_pre_replication_complex_formation_Main_Pathway	1.02202	1.1238	0.909438
reactome_WNT5A_dependent_internalization_of_FZD4_Main_Pathway	0.955643	1.05104	0.909231
reactome_Translocation_of_GLUT4_to_the_plasma_membrane_Main_Pathway	0.944062	1.03894	0.908676
AHR_Pathway	0.956545	1.05304	0.908363
NCI_Integrin_linked_kinase_signaling_Pathway_(DNA_biosynthetic_process)	1.19386	1.31435	0.90833
UTP_and_CTP_ide_novoi_biosynthesis	1.12627	1.24162	0.907099
VEGF_Pathway_Cell_Survival	1.02096	1.12626	0.906497
reactome_repression_of_WNT_target_genes_Main_Pathway	0.959055	1.0585	0.906049
reactome_VEGFR2_mediated_vascular_permeability_Main_Pathway	1.04459	1.15299	0.905985
reactome_G_beta_gamma_signalling_through_PI3Kgamma_Main_Pathway	0.898405	0.993848	0.903967
reactome_Polo_like_kinase_mediated_events_Main_Pathway	1.14006	1.26164	0.903635
NCI_p53_Pathway_(apoptosis)	0.982278	1.08852	0.9024
NCI_Caspase_Cascade_in_Apoptosis_Pathway_(apoptosis)	1.11853	1.23959	0.90234
reactome_Dopamine_Neurotransmitter_Release_Cycle_Main_Pathway	0.8529	0.945354	0.902202
reactome_Serotonin_Neurotransmitter_Release_Cycle_Main_Pathway	0.8529	0.945354	0.902202
biocarta_melanocyte_development_and_pigmentation_Main_Pathway	1.13726	1.26079	0.902017
Interleukin-8-induced_Cell_Adhesion_and_Migration	1.09387	1.21446	0.900706
Interferon_Pathway_Transciption	0.983449	1.09209	0.900517
Growth_Hormone_Signaling_Pathway_Glucose_Uptake	0.968984	1.07667	0.899985
reactome_DARPP_32_events_Main_Pathway	1.00111	1.11334	0.899193
NGF_Pathway_Apoptosis	0.905302	1.00723	0.898803
biocarta_phospholipids_as_signalling_intermediaries_Pathway_(lamellipodium_assembly)	0.696868	0.775883	0.898162
reactome_Deadenylation_of_mRNA_Main_Pathway	0.963435	1.07335	0.897597
reactome_Cytosolic_sensors_of_pathogen_associated_DNA_Main_Pathway	1.20825	1.34631	0.897452
reactome_Oxygen_dependent_proline_hydroxylation_of_Hypoxia_inducible_Factor_Alpha_Main_Pathway	1.12872	1.25828	0.897029
biocarta_role_of_mal_in_rho_mediated_activation_of_srf_Main_Pathway	1.10135	1.22793	0.896915
biocarta_mechanism_of_protein_import_into_the_nucleus_Main_Pathway	1.24541	1.38955	0.896266
reactome_DAP12_signaling_Main_Pathway	0.992283	1.10736	0.896082
NCI_ATM_Main_Pathway	1.16435	1.29941	0.896063
reactome_Regulation_of_innate_immune_responses_to_cytosolic_DNA_Main_Pathway	0.966536	1.079	0.895771
NCI_E_cadherin_signaling_in_keratinocytes_Main_Pathway	1.00184	1.1194	0.894976
reactome_CTLA4_inhibitory_signaling_Main_Pathway	1.02069	1.14282	0.893129
NCI_Validated_transcriptional_targets_of_TAp63_isoforms_Pathway_(Metastasis)	1.21956	1.36585	0.892894
NCI_Atypical_NF_kappaB_Pathway_(Pathway_degradation_of_NFKB1_NFKBIA)	1.02124	1.14409	0.892629
NCI_N_cadherin_signaling_events_Pathway_(myoblast_differentiation)	1.09432	1.22634	0.892348
reactome_Phosphorylation_of_the_APC_C_Main_Pathway	0.993805	1.11371	0.892335
reactome_Signaling_by_ERBB2_Main_Pathway	1.07151	1.20096	0.89221
superpathway_of_pyrimidine_ribonucleotides_ide_novoi_biosynthesis	1.08956	1.22137	0.892077
NCI_Fanconi_anemia_Main_Pathway	0.976803	1.09499	0.892069
cAMP_Pathway_Cell_Proliferation	0.953406	1.06935	0.891577
reactome_RIP_mediated_NFkB_activation_via_ZBP1_Main_Pathway	0.943032	1.06139	0.888491
reactome_Scavenging_of_heme_from_plasma_Main_Pathway	1.0256	1.15463	0.888247
biocarta_il_2_receptor_beta_chain_in_t_cell_activation_Pathway_(cell_proliferation)	0.794778	0.895198	0.887823
HIF1Alpha_Pathway_NOS_Pathway	0.997113	1.1236	0.887425
p53_Signaling_Pathway_Cell_Cycle_Arrest	0.955788	1.07809	0.886553
p53_Signaling_Pathway_Apoptosis	0.985985	1.11289	0.88597
HIF1Alpha_Pathway_Gene_Expression_via_JUN_CREB3	0.985101	1.11237	0.885585
PTEN_Pathway_Apoptosis	1.07154	1.21072	0.885046
NCI_Integrin_linked_kinase_signaling_Pathway_(anoikis)	0.753424	0.851369	0.884956
NCI_Integrin_linked_kinase_signaling_Pathway_(apoptosis)	0.753424	0.851369	0.884956
p53_Signaling_Pathway_DNA_Repair	1.05283	1.18982	0.884862
reactome_Downregulation_of_TGF_beta_receptor_signaling_Main_Pathway	0.875926	0.989953	0.884816
NCI_ATM_Pathway_(G1_S_transition_checkpoint)	1.2604	1.42459	0.884746
reactome_Viral_Messenger_RNA_Synthesis_Main_Pathway	1.16152	1.31463	0.883534
HIF1Alpha_Pathway_VEGF_Pathway	0.957505	1.08391	0.883381
NCI_Aurora_B_signaling_Main_Pathway	1.02403	1.16327	0.880297
reactome_Zinc_influx_into_cells_by_the_SLC39_gene_family_Main_Pathway	0.770373	0.875254	0.880171
biocarta_repression_of_pain_sensation_by_the_transcriptional_regulator_dream_Main_Pathway	0.908871	1.03391	0.879066
KEGG_One_carbon_pool_by_folate_Main_Pathway	1.0637	1.21065	0.878616
NCI_TRAIL_signaling_Main_Pathway	1.15847	1.31966	0.877859
NCI_E_cadherin_signaling_in_keratinocytes_Pathway_(apoptosis)	0.928302	1.05777	0.877599
NCI_Glucocorticoid_receptor_regulatory_network_Pathway_(apoptosis)	0.928225	1.05821	0.877165
NCI_Glucocorticoid_receptor_regulatory_network_Pathway_(histone_acetylation)	0.928225	1.05821	0.877165
NCI_Glucocorticoid_receptor_regulatory_network_Pathway_(MAPKKK_cascade)	0.928225	1.05821	0.877165
Mitochondrial_Apoptosis_Pathway_Apoptosis	1.14266	1.30397	0.876292
Ras_Pathway_Golgi_Trafficking_and_Vesicle_Formation	1.21843	1.39119	0.875816
NCI_Sumoylation_by_RanBP2_regulates_transcriptional_repression_Main_Pathway	1.17945	1.34701	0.875605
NCI_PDGFR_beta_signaling_Pathway_(ruffle_organization)	1.00933	1.15308	0.875334
biocarta_actions_of_nitric_oxide_in_the_heart_Main_Pathway	0.814159	0.930279	0.875177
reactome_Processing_of_Intronless_Pre_mRNAs_Main_Pathway	0.966134	1.10532	0.874076
NCI_RAC1_signaling_Pathway_(lamellipodium_assembly)	1.05887	1.21179	0.873803
p53_Signaling_Pathway_Cancer	1.02788	1.17665	0.873566
p53_Signaling_Pathway_Gene_Expression_Anti-Apoptosis_via_TP53	1.02788	1.17665	0.873566
p53_Signaling_Pathway_Gene_Expression_Cell_Cycle_and_Cell_Growth_via_TP53	1.02788	1.17665	0.873566
p53_Signaling_Pathway_Gene_Expression_Cell_Fate_and_Development_via_TP53	1.02788	1.17665	0.873566
p53_Signaling_Pathway_Gene_Expression_Cell_Signaling_via_TP53	1.02788	1.17665	0.873566
p53_Signaling_Pathway_Gene_Expression_DNA_Replication_and_Repair_via_TP53	1.02788	1.17665	0.873566
p53_Signaling_Pathway_Gene_Expression_ECM_and_Adhesion_via_TP53	1.02788	1.17665	0.873566
p53_Signaling_Pathway_Gene_Expression_Infection_and_Immune_Response_via_TP53	1.02788	1.17665	0.873566
p53_Signaling_Pathway_Normal_Cell_Cycle_Progression	1.02788	1.17665	0.873566
reactome_Thrombin_signalling_through_proteinase_activated_receptors_PARs__Main_Pathway	0.998873	1.14501	0.872372
biocarta_role_of_pi3k_subunit_p85_in_regulation_of_actin_organization_and_cell_migration_Main_Pathway	1.13791	1.30598	0.871304
p53_Signaling_Pathway_Exosome_Mediated_Secretion	1.04957	1.20588	0.870378
Growth_Hormone_Signaling_Pathway_Cell_Survival	0.881681	1.01348	0.869953
cAMP_Pathway_eNOS_Signaling_Cardiovascular_Homeostasis	0.990581	1.13886	0.869798
reactome_Signal_transduction_by_L1_Main_Pathway	1.16166	1.33564	0.869741
MAPK_Signaling_Pathway_Cell_Motility_Inflammation_Apoptosis_Osmoregulation	1.11284	1.27995	0.869439
AHR_Pathway_C-myc_expression_via_RELA	0.861169	0.990706	0.869248
JAK-STAT_Pathway_Akt_Pathway	0.933723	1.07452	0.868968
HIF1Alpha_Pathway_p53_Hypoxia_Pathway	1.04792	1.20654	0.868535
reactome_Interleukin_1_signaling_Main_Pathway	1.05231	1.21242	0.867943
Glucocorticoid_Receptor_Signaling_Pathway_Cell_Cycle_Progression	0.93098	1.0732	0.867479
biocarta_the_igf_1_receptor_and_longevity_Main_Pathway	0.726488	0.837935	0.866998
NCI_Thromboxane_A2_receptor_signaling_Pathway_(cAMP_biosynthetic_process)	0.921177	1.06365	0.866055
NCI_Arf6_downstream_Main_Pathway	1.22249	1.41239	0.865549
reactome_TRAF6_mediated_NF_kB_activation_Main_Pathway	0.909246	1.05145	0.864753
cAMP_Pathway_Lipolysis	1.01336	1.17187	0.864737
reactome_DSCAM_interactions_Main_Pathway	1.12019	1.29735	0.863444
biocarta_akap95_role_in_mitosis_and_chromosome_dynamics_Main_Pathway	1.01589	1.17703	0.863094
biocarta_akap95_role_in_mitosis_and_chromosome_dynamics_Pathway_(mitotic_chromosome_condensation)	1.01589	1.17703	0.863094
biocarta_akap95_role_in_mitosis_and_chromosome_dynamics_Pathway_(mitotic_chromosome_decondensation)	1.01589	1.17703	0.863094
NCI_Signaling_mediated_by_p38_alpha_and_p38_beta_Main_Pathway	0.871524	1.01014	0.86278
KEGG_Prion_diseases_Main_Pathway	0.968376	1.12242	0.862755
NCI_Validated_transcriptional_targets_of_TAp63_isoforms_Pathway_(Pathway_degradation_of_TP63)	1.24495	1.44418	0.862048
Estrogen_Pathway_Anti-Apoptosis	0.928603	1.07969	0.860065
biocarta_y_branching_of_actin_filaments_Main_Pathway	1.14457	1.33221	0.859146
reactome_RNA_Polymerase_III_Transcription_Termination_Main_Pathway	1.04718	1.22128	0.857448
CMP_phosphorylation	1.05501	1.23081	0.857172
reactome_L13a_mediated_translational_silencing_of_Ceruloplasmin_expression_Main_Pathway	1.01571	1.18649	0.856064
reactome_TAK1_activates_NFkB_by_phosphorylation_and_activation_of_IKKs_complex_Main_Pathway	0.902397	1.0548	0.855517
reactome_Transcription_coupled_NER_TC_NER__Main_Pathway	1.12496	1.31684	0.854286
biocarta_how_does_salmonella_hijack_a_cell_Main_Pathway	1.26809	1.48445	0.854249
biocarta_how_does_salmonella_hijack_a_cell_Pathway_(lamellipodium_assembly)	1.26809	1.48445	0.854249
NCI_Canonical_NF_kappaB_Pathway_(proteasomal_ubiquitin_dependent_protein_catabolic_process)	1.05904	1.24022	0.853915
reactome_GPVI_mediated_activation_cascade_Main_Pathway	1.05702	1.23785	0.853913
cAMP_Pathway_Degradation_of_Cell_Cycle_Regulators	0.986418	1.15678	0.85273
reactome_GTP_hydrolysis_and_joining_of_the_60S_ribosomal_subunit_Main_Pathway	1.01127	1.18658	0.852255
reactome_Regulation_of_HSF1_mediated_heat_shock_response_Main_Pathway	0.974658	1.14373	0.852177
NCI_VEGF_and_VEGFR_signaling_network_Main_Pathway	0.755234	0.886429	0.851997
AHR_Pathway_Cath_D_expression_via_SP1	0.824105	0.967609	0.851693
reactome_Cleavage_of_Growing_Transcript_in_the_Termination_Region_Main_Pathway	0.971933	1.14122	0.851664
reactome_mRNA_3_end_processing_Main_Pathway	0.971933	1.14122	0.851664
reactome_Role_of_LAT2_NTAL_LAB_on_calcium_mobilization_Main_Pathway	0.919998	1.081	0.851064
NCI_Coregulation_of_Androgen_receptor_activity_Main_Pathway	0.72508	0.852204	0.85083
KEGG_Renal_cell_carcinoma_Main_Pathway	1.08293	1.2739	0.850087
NCI_Atypical_NF_kappaB_Main_Pathway	0.928681	1.09361	0.849191
cAMP_Pathway_Metabolic_Energy	0.913028	1.07553	0.848914
p53_Signaling_Pathway_Cell_Growth_Accumulation	1.0403	1.22754	0.847466
reactome_CREB_phosphorylation_through_the_activation_of_Ras_Main_Pathway	0.906059	1.07057	0.846333
reactome_Nonsense_Mediated_Decay_NMD_independent_of_the_Exon_Junction_Complex_EJC__Main_Pathway	0.999587	1.182	0.845673
cAMP_Pathway_Glycolisis	0.887364	1.05159	0.84383
biocarta_regulation_of_eif_4e_and_p70s6_kinase_Main_Pathway	0.928876	1.10112	0.843571
reactome_Viral_mRNA_Translation_Main_Pathway	0.996524	1.18234	0.842837
reactome_Formation_of_a_pool_of_free_40S_subunits_Main_Pathway	1.01553	1.20491	0.842827
NGF_Pathway_Neuronal_Survival	1.02054	1.21127	0.842535
cAMP_Pathway_Regulation_of_Cytoskeleton	1.03005	1.22481	0.840987
Glucocorticoid_Receptor_Signaling_Pathway_Gene_Expression_via_CREB3_STAT5B_SLC22A2_POU2F1	0.960568	1.14237	0.840856
p53_Signaling_Pathway_Breast_Cancer	1.04654	1.24614	0.839829
ILK_Signaling_Pathway_Induced_Cell_Proliferation	0.610938	0.727629	0.839628
reactome_Eukaryotic_Translation_Termination_Main_Pathway	0.994172	1.18581	0.838392
reactome_IRAK2_mediated_activation_of_TAK1_complex_Main_Pathway	1.16731	1.3956	0.836422
reactome_IRAK2_mediated_activation_of_TAK1_complex_upon_TLR7_8_or_9_stimulation_Main_Pathway	1.16731	1.3956	0.836422
NCI_Aurora_A_signaling_Pathway_(centrosome_duplication)	0.918563	1.09915	0.835704
reactome_APC_C_Cdc20_mediated_degradation_of_Cyclin_B_Main_Pathway	1.00422	1.20175	0.835634
NCI_CDC42_signaling_events_Pathway_(retrograde_vesicle_mediated_transport_Golgi_to_ER)	1.17823	1.41048	0.835339
NCI_Angiopoietin_receptor_Tie2_mediated_signaling_Main_Pathway	0.913107	1.09314	0.835306
reactome_p75NTR_recruits_signalling_complexes_Main_Pathway	0.92352	1.10675	0.834444
KEGG_Fanconi_anemia_Main_Pathway	0.977936	1.17385	0.8331
reactome_Formation_of_Senescence_Associated_Heterochromatin_Foci_SAHF__Main_Pathway	1.12648	1.35222	0.83306
NCI_PDGFR_beta_signaling_Pathway_(receptor_recycling)	0.890559	1.07167	0.831003
NCI_p38_MAPK_signaling_Main_Pathway	1.05288	1.26709	0.830945
reactome_CD28_dependent_Vav1_Main_Pathway	1.13388	1.36846	0.828576
reactome_COPI_Mediated_Transport_Main_Pathway	0.990959	1.19602	0.828544
reactome_Norepinephrine_Neurotransmitter_Release_Cycle_Main_Pathway	0.866205	1.04563	0.828403
HGF_Pathway_Cell_Scattering	0.942237	1.13938	0.826972
HGF_Pathway_Cell_Survival	0.942237	1.13938	0.826972
AHR_Pathway_PS2_Gene_expression_via_ESR1	0.842006	1.02034	0.82522
NCI_Atypical_NF_kappaB_Pathway_(positive_regulation_of_anti_apoptosis)	0.816715	0.989809	0.825124
eicosapentaenoate_biosynthesis	1.05752	1.28177	0.825048
dolichyl-diphosphooligosaccharide_biosynthesis	1.10586	1.3409	0.824714
EGF_Pathway_Actin_Cytoskeletal_Rearrangement	0.850903	1.03214	0.824406
reactome_TGF_beta_receptor_signaling_in_EMT_epithelial_to_mesenchymal_transition__Main_Pathway	0.971531	1.17857	0.824332
cAMP_Pathway_Oncogenesis	1.00525	1.22223	0.822474
reactome_Peptide_chain_elongation_Main_Pathway	0.993684	1.20902	0.82189
NCI_ErbB1_downstream_signaling_Pathway_(ruffle_organization)	1.03881	1.26731	0.8197
reactome_Fanconi_Anemia_Main_Pathway	0.886983	1.08295	0.819047
NCI_Signaling_events_mediated_by_HDAC_Class_I_Main_Pathway	0.941547	1.14989	0.818812
reactome_Thromboxane_signalling_through_TP_receptor_Main_Pathway	0.937098	1.14903	0.815557
reactome_Nonsense_Mediated_Decay_NMD_enhanced_by_the_Exon_Junction_Complex_EJC__Main_Pathway	0.9946	1.22072	0.814767
biocarta_map_kinase_inactivation_of_smrt_corepressor_Main_Pathway	0.843736	1.04056	0.810845
reactome_Regulation_of_Rheb_GTPase_activity_by_AMPK_Main_Pathway	0.949562	1.17315	0.809414
biocarta_il_2_receptor_beta_chain_in_t_cell_activation_Pathway_(apoptosis)	1.10843	1.36981	0.809183
TGF-Beta_Pathway_Epithelial_Mesenchymal_Transdifferentiation	0.971825	1.20142	0.808898
biocarta_phospholipids_as_signalling_intermediaries_Pathway_(actin_filament_organization)	0.840944	1.04164	0.80733
biocarta_phospholipids_as_signalling_intermediaries_Pathway_(chemotaxis)	0.840944	1.04164	0.80733
reactome_DCC_mediated_attractive_signaling_Main_Pathway	1.00602	1.2545	0.801927
biocarta_influence_of_ras_and_rho_proteins_on_g1_to_s_transition_Main_Pathway	1.00809	1.26613	0.796195
KEGG_Glycosphingolipid_biosynthesis_globo_series_Main_Pathway	1.23504	1.55495	0.79426
NCI_Thromboxane_A2_receptor_signaling_Pathway_(JNK_cascade)	0.952414	1.19981	0.793803
NCI_Fc_epsilon_receptor_I_signaling_in_mast_cells_Pathway_(regulation_of_mast_cell_degranulation)	0.818561	1.03408	0.791583
NCI_Regulation_of_Telomerase_Main_Pathway	1.0127	1.28896	0.785668
NCI_Aurora_A_signaling_Main_Pathway	0.917645	1.17752	0.779303
biocarta_how_progesterone_initiates_the_oocyte_maturation_Pathway_(oocyte_maturation)	1.12367	1.44558	0.777319
NCI_Hedgehog_signaling_events_mediated_by_Gli_proteins_Main_Pathway	0.794193	1.02629	0.773852
biocarta_attenuation_of_gpcr_signaling_Main_Pathway	0.824038	1.06654	0.772627
biocarta_b_cell_survival_Main_Pathway	0.803272	1.04565	0.768207
reactome_ADP_signalling_through_P2Y_purinoceptor_1_Main_Pathway	0.884959	1.15565	0.765767
reactome_Insulin_processing_Main_Pathway	0.927642	1.21168	0.765585
biocarta_insulin_signaling_Main_Pathway	0.744071	0.976924	0.761647
IL-10_Pathway_IL-10_Responsive_Genes_Transcription_of_BCLXL_Cyclin-D1_D2_D3_Pim1_c-Myc_and_P19(INK4D)_via_STAT3	0.989332	1.30819	0.756259
IL-10_Pathway_Inflammatory_Cytokine_Genes_Expression_via_STAT3	0.989332	1.30819	0.756259
reactome_Membrane_binding_and_targetting_of_GAG_proteins_Main_Pathway	0.937234	1.25009	0.749731
biocarta_human_cytomegalovirus_and_map_kinase_pathways_Main_Pathway	0.939303	1.25426	0.74889
NCI_Aurora_A_signaling_Pathway_(protein_catabolic_process)	1.03371	1.38159	0.7482
NCI_Signaling_events_regulated_by_Ret_tyrosine_kinase_Pathway_(lamellipodium_assembly)	0.786776	1.05256	0.747485
reactome_Activation_of_DNA_fragmentation_factor_Main_Pathway	0.937167	1.26585	0.740344
reactome_Attenuation_phase_Main_Pathway	0.94364	1.30162	0.724976
reactome_Regulation_of_AMPK_activity_via_LKB1_Main_Pathway	0.932525	1.29125	0.722186
biocarta_transcription_regulation_by_methyltransferase_of_carm1_Main_Pathway	1.00641	1.44506	0.69645
NCI_VEGFR3_signaling_in_lymphatic_endothelium_Main_Pathway	0.932515	1.37544	0.677976
biocarta_transcription_factor_creb_and_its_extracellular_signals_Main_Pathway	0.838023	1.23794	0.676951
biocarta_mechanisms_of_transcriptional_repression_by_dna_methylation_Main_Pathway	0.974961	1.49797	0.650855
biocarta_mechanisms_of_transcriptional_repression_by_dna_methylation_Pathway_(histone_deacetylation)	0.974961	1.49797	0.650855
reactome_Activation_of_PPARGC1A_PGC_1alpha_by_phosphorylation_Main_Pathway	0.919752	1.42389	0.645944
NCI_Signaling_events_mediated_by_HDAC_Class_I_Pathway_(histone_deacetylation)	0.927607	1.52041	0.610101
