# Supplementary material for: Profiling of Human Molecular Pathways Affected by Retrotransposons at the Level of Regulation by Transcription Factor Proteins
Source: Front Immunol. 2018 Jan 30;9:30. doi: 10.3389/fimmu.2018.00030 (PMC5797644; doi:10.3389/fimmu.2018.00030)
Supplement: Table S10 — Ratio of all NGRE and young NGRE for human genes. [file Table_10.xlsx]

## Sheet: Ratio (all NGRE_ young NGRE)
Gene name	Ratio (all NGRE/ young NGRE)
FAM138F	4.260683760683761
FAM138A	4.260683760683761
OR4F5	1.543089430894309
MIR6723	0.4285714285714286
SAMD11	2.3923444976076556
ISG15	2.1980676328502415
AGRN	1.4049079754601226
LINC01342	1.519083969465649
TTLL10	0.9759704251386322
UBE2J2	1.3929411764705886
SCNN1D	1.4696485623003195
INTS11	1.4365079365079365
MIR6727	1.435523114355231
CPTP	1.5981308411214954
AURKAIP1	1.2927927927927927
CCNL2	0.9330218068535825
MRPL20	2.308724832214765
ANKRD65	1.6018306636155604
TMEM88B	1.725301204819277
LINC01770	1.4559748427672954
VWA1	1.4588607594936709
ATAD3C	1.1226765799256506
ATAD3B	1.0967741935483872
ATAD3A	0.5739644970414202
SSU72	1.3355119825708062
MIB2	2.2280701754385963
CDK11B	1.4304461942257218
SLC35E2B	2.5654450261780104
CDK11A	1.1668211306765526
SLC35E2	0.9724612736660929
NADK	0.9962264150943396
GNB1	1.3185185185185186
CALML6	0.9412811387900355
GABRD	1.2638888888888888
PRKCZ-AS1	1.6006825938566553
FAAP20	1.6141732283464565
SKI	1.419607843137255
RER1	0.8610108303249099
PEX10	1.4621621621621623
MEGF6	2.0404411764705883
TPRG1L	0.7645985401459855
CCDC27	1.236318407960199
CEP104	1.021875
DFFB	0.7261146496815287
C1orf174	1.581769436997319
LINC01134	1.2491349480968859
LINC01346	2.532142857142857
LINC01345	1.6954177897574125
LINC01646	1.7419354838709675
MIR4417	2.256916996047431
RPL22	1.3097826086956523
RNF207	1.4488636363636362
ICMT	1.4104477611940298
LINC00337	1.4140845070422536
HES3	1.4850498338870433
HES2	2.1351351351351346
ESPN	2.163498098859315
NOL9	1.4373333333333334
TAS1R1	1.7341269841269844
ZBTB48	1.8316831683168318
PHF13	0.842436974789916
LINC01672	1.4186046511627906
VAMP3	1.7037037037037037
PER3	1.8813559322033897
UTS2	1.2097902097902098
TNFRSF9	1.3031674208144797
PARK7	0.7929883138564273
LINC01714	1.0210526315789477
ENO1-AS1	0.7991886409736307
SLC2A5	1.7620396600566572
GPR157	1.5671641791044777
MIR34AHG	1.5958702064896757
H6PD	2.0245901639344264
SPSB1	2.053639846743295
SLC25A33	1.171957671957672
TMEM201	1.4807197943444732
PIK3CD	1365
PIK3CD-AS2	2.1330935251798557
CLSTN1	1.3914285714285717
LZIC	1.346330275229358
NMNAT1	1.2861271676300576
MIR5697	1.4324942791762012
RBP7	1.752840909090909
UBE4B	1.0069767441860464
RNU6-2	1.0642722117202268
PGD	1.1978798586572437
CENPS-CORT	1.6985507246376812
CENPS	1.6985507246376812
CORT	1.2389791183294665
DFFA	1.4104683195592287
PEX14	1.3362573099415205
TARDBP	1.7744107744107747
MASP2	1.1737451737451736
SRM	1.232620320855615
EXOSC10	3.280701754385965
ANGPTL7	1.748587570621469
UBIAD1	1.9346938775510203
LINC01647	1.5949367088607593
FBXO44	2.319148936170213
FBXO6	1.323529411764706
MAD2L2	1.5098039215686276
DRAXIN	0.8944365192582027
C1orf167	1.39568345323741
MTHFR	1.8125
NPPA-AS1	1.3054054054054054
NPPA	1.7428571428571427
KIAA2013	1.3367556468172481
PLOD1	1.6033519553072626
MFN2	0.8528301886792453
MIIP	1.4267015706806283
MIR6729	1.5368421052631578
VPS13D	1.9230769230769234
SNORA59B	1.8954248366013071
SNORA59A	1.8954248366013071
MIR6730	1.287190082644628
AADACL3	0.9119086460032626
C1orf158	1.704787234042553
HNRNPCL3	1.5011990407673859
HNRNPCL1	1.5011990407673859
HNRNPCL4	1.5011990407673859
PRAMEF2	1.0888888888888888
PRAMEF8	2.0290697674418605
PRAMEF7	2.0290697674418605
PRAMEF5	3.604166666666667
HNRNPCL2	1.1917293233082706
PRAMEF19	2.8924731182795704
PRAMEF17	1.8842315369261478
PRAMEF20	0.4806060606060606
PRAMEF10	2.9526315789473685
PRAMEF33	2.9526315789473685
LRRC38	1.8668730650154801
PDPN	1.4801223241590213
PRDM2	1.7047353760445683
C1orf195	1.5901639344262297
FHAD1	1.884375
EFHD2	1.526315789473684
CELA2B	1.3028953229398663
CASP9	2.751152073732719
DNAJC16	1.721254355400697
AGMAT	1.2687927107061505
DDI2	1.4224137931034484
PLEKHM2	1.7213114754098362
FBLIM1	1.590785907859079
UQCRHL	1.2641129032258065
SPEN	1.343971631205674
ZBTB17	1.20703125
C1orf64	1.0189274447949526
HSPB7	2.2862453531598517
ARHGEF19	1.4906103286384977
RSG1	1.8888888888888888
SZRD1	1.184573002754821
SPATA21	2.0122324159021403
CROCCP3	1.4697336561743342
LINC01783	1.882488479262673
FAM231B	4.193069306930694
MIR3675	2.94392523364486
CROCCP2	1.876080691642651
FAM231C	1.521531100478469
FAM231A	1.521531100478469
ATP13A2	1.5885558583106263
SDHB	1.5407407407407407
PADI2	1.8442367601246108
PADI3	1.6097560975609755
MIR3972	1.627218934911243
PADI4	1.4258823529411764
ARHGEF10L	1.575197889182058
ACTL8	1.6975476839237056
LINC01654	2.1900000000000004
MIR4695	2.528957528957529
EMC1	1.4034653465346538
MRTO4	1.7260726072607262
AKR7L	1.493975903614458
AKR7A3	1.3507625272331156
AKR7A2	1.52
CAPZB	0.9439393939393939
MINOS1	2.0578512396694215
MINOS1-NBL1	2.0578512396694215
NBL1	2.683760683760684
HTR6	1.517412935323383
TMCO4	1.6666666666666667
RNF186	1.3952941176470588
OTUD3	1.6054054054054054
PLA2G2E	1.5519125683060109
PLA2G2D	1.4363636363636363
VWA5B1	1206
FAM43B	1.3950617283950615
CDA	2.355212355212355
PINK1	2.621359223300971
MIR6084	2.652173913043478
PINK1-AS	1.9696969696969697
KIF17	2.1782178217821784
SH2D5	1.2191528545119708
EIF4G3	1.2253829321663021
MIR1256	1.3808290155440412
ECE1	1.2890625
RAP1GAP	2.6550387596899228
LDLRAD2	1.2551020408163265
HSPG2	1.6885245901639345
CELA3B	1.0130932896890343
CELA3A	0.8763888888888889
LINC00339	1.9608540925266904
LINC01635	2.1134020618556697
CDC42	1.5600000000000003
ZBTB40	2.3350785340314135
EPHB2	1.876056338028169
MIR4684	2.1084745762711865
TEX46	1.8214285714285712
KDM1A	1.5863192182410426
MIR3115	7.151162790697675
HTR1D	2.072202166064982
HNRNPR	1.3028953229398663
ZNF436	0.737678855325914
TCEA3	1.2314225053078554
ASAP3	2.2642140468227425
ID3	1.7441077441077442
MDS2	1.4757281553398056
RPL11	1.1705263157894739
ELOA	1.1016166281755198
ELOA-AS1	1.1067961165048543
PITHD1	1.5255681818181817
LYPLA2	1.5617977528089888
FUCA1	0.8354609929078014
CNR2	1.5756097560975608
MIR378F	1.3615221987315012
SRSF10	1.7043269230769231
MYOM3	1.8639455782312924
IFNLR1	1.326271186440678
GRHL3	2.271255060728745
STPG1	1.3533333333333333
NIPAL3	1.158311345646438
RCAN3AS	1.7894736842105265
RCAN3	2.1260162601626016
NCMAP	1.0125984251968505
SRRM1	0.7149390243902439
CLIC4	1.427652733118971
SYF2	2.0771812080536916
RSRP1	1.3515850144092216
TMEM50A	1.0764525993883793
RHCE	0.8875739644970414
TMEM57	0.8152610441767069
MTFR1L	3.3316582914572863
AUNIP	1.1111111111111112
PAQR7	1.180672268907563
STMN1	1.9208860759493671
MIR3917	1.768292682926829
PAFAH2	1.1910569105691056
EXTL1	1.996923076923077
TRIM63	1.7384196185286103
PDIK1L	1.4068965517241379
ZNF593	1.3309090909090908
CNKSR1	1.0035587188612098
CEP85	1.5964391691394655
SH3BGRL3	2.3675675675675674
CD52	1.2516129032258065
CRYBG2	1.5169712793733683
ZNF683	1.8879056047197642
LIN28A	1.6097560975609757
DHDDS	0.9409190371991247
RPS6KA1	1.5972696245733788
MIR1976	1.6215469613259668
ARID1A	1.9936305732484076
ZDHHC18	1.1963562753036436
SFN	0.6804979253112035
GPN2	1.1203155818540433
GPATCH3	1.86328125
NUDC	1.4117647058823533
KDF1	1.3925925925925924
TRNP1	1.2120481927710844
FAM46B	1.3436754176610979
SLC9A1	2.5560747663551404
WDTC1	1.5136986301369864
SYTL1	1.3898305084745766
MAP3K6	1.942857142857143
FCN3	1.8144329896907214
CD164L2	2.196969696969697
WASF2	2.7046263345195727
AHDC1	1.3938144329896907
IFI6	1.6904024767801862
FAM76A	1.503448275862069
STX12	1.5760517799352753
PPP1R8	1.093167701863354
SCARNA1	1.3284671532846715
THEMIS2	2.081850533807829
RPA2	1.6164383561643836
SMPDL3B	2.1764705882352944
XKR8	0.8916184971098265
EYA3	1.538690476190476
PTAFR	1.6021220159151193
DNAJC8	1.4813084112149533
ATPIF1	1.2845528455284552
SESN2	3.293233082706766
MED18	1.5082872928176796
PHACTR4	1.4391691394658752
SNHG3	3.9849624060150375
RCC1	3.9849624060150375
SNORA73B	1.4916467780429594
TRNAU1AP	1.3737373737373737
SNHG12	1.7901234567901234
SNORD99	1.8264462809917357
SNORA61	1.7569721115537849
SNORA44	1.67578125
SNORA16A	1.6273764258555132
RAB42	1.8948655256723719
TAF12	1.4111675126903556
LINC01715	1.2264150943396228
RNU11	1.7009646302250805
GMEB1	1.9078014184397163
YTHDF2	1.39527027027027
OPRD1	1.251497005988024
EPB41	3.2335766423357666
TMEM200B	1.1646191646191644
SRSF4	1.4067796610169492
MECR	1.6363636363636362
PTPRU	2.569377990430622
LINC01648	1.464824120603015
MATN1	0.6803827751196172
MATN1-AS1	0.7477820025348542
LINC01778	2.315315315315315
SNORD103A	1.7029972752043594
SNORD103B	1.7029972752043594
ZCCHC17	1.7836879432624115
FABP3	2.4
SERINC2	2.4847328244274807
LINC01225	2.2508591065292096
LINC01226	1.5213903743315507
PEF1	1.812316715542522
COL16A1	1.7715877437325906
PTP4A2	1.6987654320987653
KHDRBS1	1.1813186813186813
TMEM39B	1.8513513513513509
MIR5585	1.3452115812917593
KPNA6	0.9597423510466988
TXLNA	3.248447204968944
TMEM234	1.5828220858895705
EIF3I	1.8759124087591244
MTMR9LP	1.4594594594594597
FAM167B	1.3064935064935064
LCK	1.4339080459770115
HDAC1	1.41399416909621
BSDC1	1.7752442996742672
ZBTB8B	1.4895833333333335
ZBTB8A	1.4110275689223057
RBBP4	1.3673469387755104
KIAA1522	1.133522727272727
YARS	1.5454545454545456
S100PBP	1.1577946768060836
FNDC5	1.851735015772871
HPCA	1.5865724381625441
RNF19B	1.2127192982456139
AZIN2	1.6850152905198776
TRIM62	1.8520547945205479
MIR552	1.4296116504854366
GJB3	2.0065573770491802
SMIM12	1.323040380047506
DLGAP3	2.010869565217391
TMEM35B	2.1531914893617023
ZMYM6	1.798611111111111
ZMYM1	1.3921933085501863
SFPQ	1.0905861456483128
ZMYM4	1.1477516059957173
KIAA0319L	2.143939393939394
PSMB2	1.5798525798525798
C1orf216	1.5216049382716048
AGO4	1.5515151515151515
AGO1	1.0921658986175116
TRAPPC3	1.4021447721179625
THRAP3	1.199017199017199
SH3D21	1.0297482837528602
EVA1B	2.3260869565217392
STK40	2.36734693877551
LSM10	2.4618834080717487
OSCP1	1.4789915966386553
SNORA63C	1.4832402234636872
MRPS15	1.8876404494382022
CSF3R	1.6986301369863015
MIR4255	1.3297180043383947
LINC01137	1.6511627906976745
ZC3H12A	1.7216117216117215
MEAF6	1.4420485175202158
SNIP1	1.6657142857142857
DNALI1	1.1377870563674324
GNL2	1.2756539235412474
RSPO1	1.8284789644012944
C1orf109	2.2556390977443606
CDCA8	1.087248322147651
EPHA10	1.3161290322580643
YRDC	1.6753623188405797
C1orf122	1.679083094555874
INPP5B	2.5095541401273884
SF3A3	1.2837209302325583
FHL3	1.3821138211382114
UTP11	1.3522388059701491
LINC01685	2.4675324675324672
RRAGC	1.166281755196305
MYCBP	1.4152542372881356
GJA9	1.253776435045317
RHBDL2	1.003690036900369
AKIRIN1	2.090128755364807
NDUFS5	1.2097457627118644
MACF1	1.2952586206896552
OXCT2P1	0.7731182795698925
PABPC4	1.3945205479452056
SNORA55	1.7861635220125784
HEYL	1.6196473551637278
NT5C1A	1.0880281690140845
HPCAL4	1.9018987341772151
PPIE	0.805993690851735
MYCL	2.175824175824176
MFSD2A	1.7181818181818183
CAP1	1.1268656716417909
RLF	2.464285714285714
TMCO2	1.1057513914656771
ZMPSTE24	1.2338461538461538
COL9A2	2.012012012012012
SMAP2	2.278089887640449
ZFP69	1.7672131147540986
EXO5	1.1913439635535308
ZNF684	1.6546052631578947
RIMS3	1.6383561643835616
NFYC-AS1	1.2173913043478262
KCNQ4	2.4851063829787234
CITED4	2.502994011976048
CTPS1	2.6027397260273974
SLFNL1	2.308550185873606
SCMH1	1.3425531914893618
RIMKLA	1.7766666666666664
ZMYND12	1.7493036211699164
PPCS	1.3423913043478262
CCDC30	1.2150313152400838
PPIH	2.011583011583012
TMEM269	2.1032028469750887
SVBP	1.3465346534653466
ERMAP	1.3039443155452437
SLC2A1-AS1	1.6807909604519775
FAM183A	1.5011547344110856
EBNA1BP2	1.7285318559556788
MIR6733	1.7366412213740459
TMEM125	1.8553054662379425
C1orf210	1.7040229885057472
TIE1	1.5552631578947367
MPL	1.2543103448275865
CDC20	1.803088803088803
ELOVL1	1.3170731707317072
MIR6734	1.4095563139931742
SZT2	2.682080924855491
HYI	1.6373626373626373
PTPRF	1.4412470023980815
KDM4A	1.130952380952381
KDM4A-AS1	1.4034229828850855
ST3GAL3	1.2218309859154932
MIR6079	2.205426356589147
ARTN	1.3175
IPO13	1.8157894736842104
SLC6A9	0.6953125
KLF17	1.3863636363636362
TMEM53	1.3915343915343918
KIF2C	2.1362126245847177
RPS8	2.10091743119266
SNORD55	2.1004566210045668
SNORD46	2.041284403669725
SNORD38A	2.4846938775510203
SNORD38B	2.7083333333333335
PLK3	1.252279635258359
BTBD19	1.4910394265232978
TCTEX1D4	2.1354166666666665
HECTD3	1.5195121951219512
ZSWIM5	1.5342960288808665
LINC01144	3.7391304347826084
HPDL	1.1143410852713178
TOE1	1.3160270880361173
CCDC163	0.8201834862385321
MMACHC	0.8694915254237289
PRDX1	1.4783783783783786
AKR1A1	1.470737913486005
NASP	1.2197452229299361
CCDC17	1.5395189003436422
GPBP1L1	1.5120000000000002
RPS15AP10	1.3499999999999999
TMEM69	1.9495412844036697
IPP	1.1499051233396584
MAST2	2.4999999999999996
TSPAN1	2.524886877828054
POMGNT1	1.7437722419928823
LURAP1	2.0763636363636366
RAD54L	2.111969111969112
UQCRH	1.0953545232273838
NSUN4	1.706293706293706
FAAH	1.240234375
FAAHP1	1.9510703363914372
DMBX1	13.125000000000002
KNCN	5.32579185520362
MKNK1	2.2699619771863118
MOB3C	2.968609865470852
ATPAF1	2.3193916349809887
CYP4B1	2.058659217877095
CYP4Z2P	1.572052401746725
CYP4A11	3.280423280423281
CYP4X1	1.2650103519668736
CYP4A22	0.9396825396825398
LINC00853	2.374301675977654
CMPK1	0.890909090909091
LINC01389	1.788961038961039
SKINT1L	2.1376811594202896
AGBL4-IT1	4.507042253521127
FAF1	2.5384615384615383
C1orf185	2.2945454545454544
RNF11	1.5325443786982251
TTC39A	1.6555891238670692
OSBPL9	0.7120567375886525
TXNDC12	1.6927536231884057
KTI12	1.100896860986547
TXNDC12-AS1	1.1773308957952466
BTF3L4	1.860557768924303
ZFYVE9	1.8828828828828827
ORC1	1.3318284424379234
PRPF38A	3.672955974842767
ZCCHC11	2.16058394160584
FAM159A	1.7270194986072425
COA7	1.2012072434607644
ZYG11B	1.755244755244755
ZYG11A	1.1476683937823833
ECHDC2	1.9806451612903226
SCP2	1.06640625
MIR1273F	1.0680933852140075
MIR5095	2.6710526315789473
MIR1273G	1.8143712574850301
MAGOH	1.460620525059666
LRP8	1.3798283261802575
LINC01771	2.5949999999999998
DMRTB1	1.7103658536585369
GLIS1	1.5671641791044775
HSPB11	1.2921810699588478
LRRC42	2.2096774193548385
LDLRAD1	1.4301801801801801
TMEM59	1.7337461300309602
TCEANC2	2.0
MIR4781	1.9058823529411764
CYB5RL	1.9615384615384615
MRPL37	2.8702702702702703
ACOT11	1.807073954983923
MROH7-TTC4	0.965964343598055
MROH7	0.965964343598055
TTC4	1.8181818181818183
PARS2	1.7659574468085106
LEXM	1.6741854636591478
DHCR24	2.7624999999999997
TMEM61	1.7857142857142858
BSND	2.289575289575289
PCSK9	1.8494983277591972
PLPP3	1.0160714285714283
DAB1	1.9260450160771703
TACSTD2	3.151351351351351
FGGY	0.9564393939393939
CYP2J2	1.9685534591194969
LINC01748	1.5687203791469193
NFIA	1.0
TM2D1	1.3231441048034935
PATJ	1.1759082217973231
MIR3116-1	1.6888888888888889
MIR3116-2	1.3219895287958114
L1TD1	1.2132196162046909
KANK4	1.508728179551122
USP1	0.9195402298850576
DOCK7	1.173828125
ANGPTL3	0.8808510638297873
ATG4C	1.1706730769230769
LINC00466	1.8790849673202614
ALG6	1.4323529411764706
ITGB3BP	5.97979797979798
EFCAB7	1.8734693877551019
ROR1	1.2574257425742574
ROR1-AS1	1.221327967806841
RAVER2	1.463687150837989
JAK1	4.209090909090909
LINC01359	1.4974358974358972
AK4	1.5709459459459458
DNAJC6	1.4
LEPR	1.8692810457516342
PDE4B	1.2306201550387597
MIR3117	1.8263473053892216
INSL5	2.0744680851063833
WDR78	1.2673267326732673
IL23R	1.2764227642276422
IL12RB2	1.4336492890995258
GADD45A	1.6628571428571433
GNG12	1.6498800959232611
DIRAS3	0.7078488372093025
MIR1262	1.3780487804878048
LINC01707	1.3378378378378377
ANKRD13C	1.4826732673267327
HHLA3	1.4956268221574345
LINC01788	1.03
PTGER3	1.3325892857142858
ZRANB2-AS1	2.0568720379146916
NEGR1-IT1	1.3349633251833743
LINC01360	5.033057851239669
LRRIQ3	2.4192439862542954
FPGT-TNNI3K	1.4227129337539433
FPGT	1.4227129337539433
TYW3	2.2522935779816513
RABGGTB	1.438095238095238
SNORD45C	1.4360795454545452
SNORD45A	1.3865300146412887
SNORD45B	1.334928229665072
ASB17	1625
ST6GALNAC5	1.8552188552188555
PIGK	2.196428571428571
AK5	1.551282051282051
USP33	1.6383561643835616
NEXN-AS1	1.380487804878049
DNAJB4	0.979253112033195
GIPC2	1.4028103044496485
PTGFR	1.0150943396226413
ADGRL2	2.1107142857142853
LINC01725	1.5766233766233766
TTLL7	1.2606060606060607
PRKACB	1.07378640776699
SAMD13	0.8623188405797101
GNG5	1.1666666666666665
SPATA1	2.129464285714286
CTBS	2.0185873605947955
MCOLN2	2.4772727272727275
WDR63	1.2034261241970021
C1orf52	1.594315245478036
CYR61	1.7293577981651376
ZNHIT6	5.409448818897638
COL24A1	1.4815724815724813
ODF2L	2.099630996309963
CLCA2	4.283464566929134
CLCA1	3.8155339805825235
CLCA4	1.0235081374321884
CLCA3P	1.6312056737588652
SELENOF	1.7604790419161678
LINC01364	1.5814536340852132
GTF2B	1.2779156327543426
KYAT3	1.4337606837606838
RBMXL1	1.3011494252873566
GBP3	1.1656565656565658
GBP1	1.0257826887661143
GBP2	2.8817204301075265
GBP4	1.2929515418502207
GBP5	1.7109826589595376
GBP6	1.6028571428571432
GBP1P1	0.9514563106796116
LRRC8B	17.46153846153846
ZNF326	1.4306358381502888
SNORD3G	1.4042553191489362
ZNF644	1.2334710743801653
HFM1	2.3151750972762644
BRDT	1.346938775510204
EPHX4	1.2543689320388347
BTBD8	1.1078651685393257
KIAA1107	1.3177339901477831
C1orf146	1.5659898477157361
RPAP2	1.0632603406326036
EVI5	1.8782051282051282
RPL5	1.4745762711864407
SNORD21	1.9559471365638768
FAM69A	1.5963855421686748
MTF2	1.2852760736196318
CCDC18	0.9629629629629629
CCDC18-AS1	2.0801393728222997
BCAR3	1876
DNTTIP2	0.9913644214162349
GCLM	1.331896551724138
ARHGAP29	1.1684434968017057
SLC44A3-AS1	1.822742474916388
MIR378G	2.1084745762711865
ALG14	1.713872832369942
RWDD3	1.4633431085043986
PTBP2	1.608695652173913
DPYD-AS1	1.5012106537530268
MIR137HG	1.6884272997032639
LINC01776	7.404494382022471
SNX7	1.5211640211640212
PLPPR4	1.2301075268817205
FRRS1	2.7399999999999993
AGL	1.392857142857143
SLC35A3	1.2742857142857145
MFSD14A	2.4096385542168672
LRRC39	1.4620689655172414
RTCA	1.734567901234568
RTCA-AS1	1.3265306122448979
MIR553	1.5058823529411764
LINC01349	3.36734693877551
VCAM1	1.7285714285714286
EXTL2	1.0942698706099816
DPH5	1.3075313807531381
S1PR1	1.8975265017667844
OLFM3	1.0854700854700856
AMY2B	1.3735763097949885
LINC01676	4.817391304347825
LINC01677	1.8712574850299404
PRMT6	0.8561151079136691
VAV3	0.31592164741336015
VAV3-AS1	1.2909930715935334
PRPF38B	1.7385159010600706
FNDC7	2.271812080536913
AKNAD1	2.2553191489361706
SPATA42	1.4863387978142077
GPSM2	0.7699530516431925
WDR47	1.2451612903225804
TAF13	1.4348837209302325
TMEM167B	1.0837320574162679
SCARNA2	1.4301675977653632
C1orf194	2.2555066079295156
PSRC1	1.1941747572815533
MYBPHL	1.9569892473118282
SYPL2	1.1588235294117646
CYB561D1	0.9802158273381295
GNAI3	2.139130434782609
MIR197	1.548812664907652
GNAT2	1.292134831460674
GSTM2	1.4595185995623632
GSTM1	0.9399656946826758
GSTM5	1.0354938271604937
GSTM3	1.5038759689922483
EPS8L3	3.480874316939891
CSF1	2.92972972972973
STRIP1	1.6859756097560976
SLC16A4	1.3805309734513274
LAMTOR5	1.0694789081885856
LAMTOR5-AS1	1.4798657718120807
PROK1	1.2710084033613445
KCNA3	1.304740406320542
LRIF1	1.7344173441734418
CEPT1	1.8339483394833949
DENND2D	1.6457286432160807
CHI3L2	2.131687242798354
CHIAP2	1.3041666666666667
CHIA	0.9749163879598662
PIFO	4.088050314465409
PGCP1	1.5962059620596205
OVGP1	2.380392156862745
C1orf162	1.8405797101449277
TMIGD3	1.1754385964912282
ADORA3	1.392935982339956
RAP1A	2.331730769230769
DDX20	2.4
CTTNBP2NL	0.792332268370607
MIR4256	1.0417910447761192
ST7L	1.9924528301886792
CAPZA1	0.8633663366336634
LINC01356	1.5910224438902743
SLC16A1	1.7492957746478874
AKR7A2P1	1.743515850144092
LRIG2	2.2097902097902096
MAGI3	6.000000000000001
AP4B1-AS1	2.7078651685393256
BCL2L15	1.1943793911007026
AP4B1	2.022875816993464
DCLRE1B	1.2425068119891007
HIPK1-AS1	1.245398773006135
HIPK1	2.1362007168458783
SYT6	1.6854599406528188
DENND2C	1.615625
CSDE1	1.1893939393939394
SIKE1	1.252988047808765
MAB21L3	1.2066276803118907
ATP1A1	1.7679324894514767
CD58	2.593457943925234
MIR320B1	1.3418604651162793
C1orf137	1.900662251655629
PTGFRN	1.350132625994695
CD101	1.511392405063291
TTF2	1.7290969899665554
MIR942	2.083623693379791
FAM46C	1.429936305732484
SPAG17	1.2018518518518517
WARS2	1.703081232492997
HAO2	1.3465116279069766
HAO2-IT1	1.345707656612529
HSD3B1	2.1049562682215743
LINC00622	0.9982876712328768
PHGDH	1.9958847736625513
REG4	1.7366946778711483
NOTCH2	1.695014662756598
HIST2H2BA	1.4690265486725664
FCGR1B	1.3113207547169814
SRGAP2-AS1	0.5327455919395465
SRGAP2B	0.7622699386503068
SRGAP2C	0.7622699386503068
EMBP1	1.1848552338530067
MIR6077	0.7370892018779344
LINC01138	2.9481707317073176
FAM72D	0.7056962025316456
FAM72C	0.7262479871175523
LINC00623	1.9566160520607374
LINC00869	2.0983981693363845
PFN1P2	1.0977011494252875
NBPF9	1.0966325036603224
PDE4DIP	1.5405405405405403
SEC22B	1.6322188449848027
LINC01719	1.0249307479224377
HFE2	2.4007936507936507
TXNIP	2.451327433628318
POLR3GL	1.6217228464419475
ANKRD34A	1.6794425087108016
RBM8A	1.3333333333333333
PEX11B	1.1165501165501166
GNRHR2	1.0939086294416245
ITGA10	1.224390243902439
ANKRD35	1.7985074626865671
PIAS3	1.2826747720364744
NUDT17	2.110344827586207
POLR3C	2.0033557046979866
RNF115	2.1545454545454543
CD160	1.6732394366197183
GPR89A	1.052238805970149
PDZK1P1	2.9026315789473682
PDE4DIPP1	1.2616609783845278
NBPF12	0.5736263736263736
RNVU1-8	1.219941348973607
NBPF13P	0.905089408528198
PRKAB2	2.6958525345622117
FMO5	1.7893175074183973
LINC00624	1.808139534883721
ACP6	3.235632183908046
GPR89B	1.2251655629139075
RNVU1-19	3.0860215053763436
PPIAL4F	0.2355126300148588
PPIAL4E	0.2355126300148588
PPIAL4D	0.2355126300148588
NBPF14	1.622535211267606
NBPF25P	1.6179775280898876
DRD5P2	2.855371900826446
FCGR1CP	2.043879907621247
HIST2H2BF	1.083606557377049
HIST2H3D	1.5491071428571432
HIST2H4B	2.012012012012012
HIST2H4A	2.012012012012012
HIST2H2AC	1.1263940520446099
HIST2H2BE	1.2293233082706767
HIST2H2AB	1.3756613756613758
BOLA1	1.914191419141914
SV2A	1.262529832935561
SF3B4	1.39766081871345
OTUD7B	0.9425
VPS45	1.9000000000000001
PLEKHO1	1.3254593175853018
ANP32E	1.3779904306220099
APH1A	2.876543209876543
C1orf54	1.90625
CIART	1.6535947712418302
MRPS21	1.413888888888889
PRPF3	0.8747697974217312
RPRD2	0.886509635974304
TARS2	1.3655172413793104
MIR6878	1.0966057441253265
ECM1	1.0116279069767442
FALEC	0.9537892791127541
ADAMTSL4	1.4107142857142856
MIR4257	1.4034582132564841
MCL1	2.371134020618557
ENSA	1.898245614035088
GOLPH3L	1.284232365145228
HORMAD1	1.2243589743589745
CTSS	1.9203980099502487
CTSK	1.9772727272727273
ARNT	1.4123711340206184
SETDB1	1.3252688172043008
ANXA9	1.4487951807228916
MINDY1	1.6246418338108886
BNIPL	1.8978873239436622
C1orf56	1.5419161676646709
CDC42SE1	1.0935672514619883
MLLT11	1.0
GABPB2	0.711021505376344
SEMA6C	1.3966346153846152
TNFAIP8L2	1.58160237388724
LYSMD1	2.325842696629213
SCNM1	2.1366120218579234
TMOD4	1.294701986754967
VPS72	1.5701492537313433
PIP5K1A	1.1902439024390243
PSMD4	0.9799554565701559
ZNF687	1.4886363636363635
RFX5	1.9124999999999999
SELENBP1	0.7902330743618203
PSMB4	1.2555831265508686
CGN	1.3444730077120823
SNX27	1.3687150837988826
OAZ3	1.752851711026616
MRPL9	1.6716981132075468
TDRKH-AS1	1.698744769874477
C2CD4D	1.4417040358744395
THEM5	1.2029598308668075
THEM4	1.621134020618557
S100A10	1.699367088607595
S100A11	1.2804532577903684
LCE5A	1.1807909604519773
CRCT1	1.2485436893203883
LCE3B	2.4126394052044615
LCE2D	0.9055258467023172
LCE2B	1.2585170340681362
LCE2A	1.3115079365079363
KPRP	2.5169491525423724
LCE1F	2.9326923076923075
LCE1A	2.383177570093458
LCE6A	1.7076411960132891
SPRR4	1.9622641509433962
SPRR3	5.63265306122449
SPRR2E	1.4177215189873418
SPRR2F	2.083333333333333
SPRR2C	3.557471264367816
SPRR2G	1.3759590792838872
LELP1	1.5959302325581395
PRR9	2.803738317757009
S100A12	1.4923076923076923
S100A7A	1.569915254237288
S100A7L2	7.945652173913043
S100A2	1.2493368700265253
S100A16	1.0151133501259444
S100A13	1.0835117773019272
S100A1	1.0325814536340854
CHTOP	1.5559566787003611
SNAPIN	1.1649746192893402
NPR1	1.3695652173913047
MIR8083	2044
INTS3	1.296875
GATAD2B	1.3333333333333333
DENND4B	1.7088607594936709
CRTC2	1.5447154471544715
SLC39A1	1.0662460567823342
MIR6737	1.54
CREB3L4	1.3498349834983498
JTB	2.4708994708994716
RAB13	1.5046439628482975
RPS27	1.4080000000000001
NUP210L	1.074698795180723
MIR5698	2.2222222222222223
C1orf189	1.251219512195122
C1orf43	1.7363896848137537
UBAP2L	1.9756097560975612
SNORA58B	1.4875776397515528
HAX1	0.5755494505494505
AQP10	0.8341232227488152
ATP8B2	1.1175257731958763
TDRD10	1.3166287015945328
CHRNB2	1.4952978056426334
ADAR	1.447174447174447
PMVK	1.649867374005305
PYGO2	2.1475409836065573
SHC1	2.231132075471698
CKS1B	2.1182266009852215
MIR4258	2.128712871287129
FLAD1	1.1644295302013425
LENEP	1.7457044673539517
ZBTB7B	2.5043478260869567
DCST2	1.6336996336996337
DCST1-AS1	1.45906432748538
ADAM15	1.5240963855421685
EFNA4	2.4285714285714284
EFNA3	2.160377358490566
EFNA1	1.402857142857143
SLC50A1	1.221556886227545
DPM3	1.4382352941176468
MUC1	0.9161676646706586
MIR92B	0.7766367137355583
THBS3	0.8311965811965812
FAM189B	1.3287197231833912
SCAMP3	1.525773195876289
CLK2	1.6947791164658637
HCN3	1.2606060606060607
PKLR	1.4212034383954155
FDPS	1.158316633266533
RUSC1-AS1	1.7870722433460073
ASH1L	1.3390243902439023
MIR555	1.9318181818181817
POU5F1P4	1.4678899082568808
ASH1L-AS1	1.4951768488745982
MSTO1	1.1361940298507462
MSTO2P	1.1361940298507462
YY1AP1	1.4974999999999998
SCARNA26A	1.2987012987012987
DAP3	1.3243902439024389
GON4L	1.1426024955436718
SCARNA26B	1.447432762836186
SYT11	1.5675675675675673
RIT1	1.390625
SNORA80E	1.472222222222222
SCARNA4	1.4628712871287128
RXFP4	1.9291338582677164
MIR6738	2.0948616600790513
SSR2	1.5369318181818181
UBQLN4	0.9629629629629629
LAMTOR2	2.8719211822660093
RAB25	1.9922480620155039
MEX3A	1.156479217603912
SEMA4A	1.3980000000000001
SLC25A44	1.7081967213114755
PMF1-BGLAP	2.603448275862069
PMF1	2.603448275862069
BGLAP	1.5671641791044777
PAQR6	1.1656626506024097
SMG5	1.1686182669789227
GLMP	1.3816155988857939
VHLL	1.5213903743315507
CCT3	1.2760180995475112
TSACC	1.187311178247734
RHBG	1.5524079320113313
C1orf61	1.5038759689922483
MEF2D	2.4466403162055337
TTC24	1.2097759674134418
HAPLN2	1.815972222222222
ISG20L2	1.6679245283018866
RRNAD1	1.5313653136531364
MRPL24	2.2375000000000003
PRCC	1.609375
PEAR1	1.7574123989218329
FCRL5	1.6165413533834587
FCRL4	1.4039408866995071
FCRL3	1.8421052631578947
FCRL2	1.1549019607843136
FCRL1	1.9731543624161074
CD5L	1.878980891719745
LINC01704	2.54251012145749
CD1A	3.7823529411764705
CD1B	1.4958904109589042
CD1E	1.2553648068669527
OR10K1	2.365217391304348
OR10R2	1.9581993569131833
OR6Y1	2.270042194092827
OR6P1	6.178947368421054
OR10X1	1.5971014492753626
OR6K2	1.5428571428571431
OR6K6	0.8923766816143497
OR6N1	2.2991803278688527
OR6N2	1.6723646723646723
MNDA	1.5777777777777777
IFI16	2.617924528301887
FCER1A	2.2244094488188972
OR10J5	2.725806451612903
CRP	1.182194616977226
DUSP23	1.7222222222222223
MIR4259	1.9215686274509802
TAGLN2	1.568345323741007
SLAMF9	1.7902813299232734
LINC01133	2.327067669172932
PIGM	1.6038338658146964
ATP1A2	2.345528455284553
ATP1A4	1.2281449893390195
COPA	1.0205223880597014
SUMO1P3	1.6253369272237197
NHLH1	2.1008403361344534
VANGL2	2.124528301886792
SLAMF7	1.6384615384615384
LY9	1.5390625
ITLN2	1.9739413680781759
F11R	1.5224586288416075
TSTD1	1.3754152823920265
USF1	1.285714285714286
NIT1	1.223809523809524
DEDD	1.6688741721854305
UFC1	1.1815718157181572
USP21	1.1101449275362318
PPOX	1.122257053291536
NDUFS2	1.6880341880341883
FCER1G	1.3866279069767444
NR1I3	1.7457044673539517
PCP4L1	1.111954459203036
CFAP126	1.4814814814814818
FCGR2A	1.4822888283378746
FCGR3A	0.7324999999999999
FCGR3B	0.6285211267605635
RPL31P11	2.4838709677419355
FCRLA	1.7045454545454546
DUSP12	0.862129144851658
ATF6	1.0414746543778801
NOS1AP	0.8274021352313167
MIR556	3.4191616766467074
SH2D1B	1.0590717299578059
UAP1	0.8277227722772277
HSD17B7	0.8472834067547725
LMX1A	1.6773255813953492
MGST3	1.131313131313131
TMCO1	1.6074498567335247
UCK2	1.3069620253164556
MIR3658	1.4818652849740934
LINC01675	1.1587837837837835
FMO9P	1.2551440329218106
TADA1	0.7279236276849642
GPA33	1.533169533169533
DUSP27	1.2771618625277164
CREG1	1.5527065527065527
MPZL1	1.1358885017421605
MPC2	1.3929411764705886
TIPRL	2.582857142857143
ANKRD36BP1	1.3456221198156681
MIR557	1.2553648068669527
XCL2	1.356415478615071
XCL1	1.334008097165992
LINC00626	5.458715596330275
LINC00970	1.2125000000000001
CCDC181	1.359628770301624
SLC19A2	1.3657505285412261
SELL	0.9012539184952977
METTL11B	1.656338028169014
MIR3119-2	1.5786666666666669
MIR3119-1	1.5909090909090908
LINC01681	1.360613810741688
GORAB	0.9469548133595286
MROH9	1.5905292479108637
FMO3	4.761061946902654
MIR1295B	2.5893536121673
MIR1295A	1.5815384615384616
FMO4	1.031021897810219
PRRC2C	2.4391534391534395
MYOC	1.3261904761904764
VAMP4	1.6931506849315068
SUCO	2.833333333333333
SLC9C2	1.1452830188679244
ANKRD45	2.3064516129032255
KLHL20	1.1303370786516853
CENPL	1.5336658354114712
DARS2	0.8446215139442231
SNORD74	2.1506024096385543
SERPINC1	1.4664948453608249
RABGAP1L	2.243243243243243
CACYBP	1.277665995975855
TNR	1.6363636363636365
RFWD2	1.4145077720207255
PAPPA2	1.070921985815603
MIR488	2.2037735849056603
LINC01741	2.0677506775067753
RASAL2	1.6535714285714282
RASAL2-AS1	1.6587837837837835
MIR4424	1.1639676113360322
RALGPS2	1.5031055900621118
FAM20B	1.229064039408867
ABL2	1.658536585365854
SOAT1	1.3005780346820808
AXDND1	0.8160000000000001
TOR1AIP2	1.441176470588235
TOR1AIP1	0.8989690721649485
CEP350	1.3685800604229605
QSOX1	2.3789473684210525
MIR3121	1.3935185185185184
OVAAL	1.1512770137524557
KIAA1614	1.1301247771836007
STX6	1.8976109215017067
MR1	2.471615720524018
IER5	2.0569620253164556
ZNF648	1.2169576059850373
TEDDM1	1.2351598173515985
RGSL1	1.514360313315927
RNASEL	1.7768595041322315
LINC01686	1.2646464646464646
RGS8	1.9358108108108103
LINC01688	1.5139240506329112
NPL	1.0422832980972516
DHX9	1.2206477732793521
SHCBP1L	1.693181818181818
LAMC2	1.2750000000000001
SMG7	1.5319999999999998
ARPC5	1.726190476190476
APOBEC4	2.2350746268656714
FAM129A	1.7602339181286548
LINC01633	5.371428571428571
TPR	1.3595505617977528
C1orf27	1.3888888888888888
OCLM	2.0346020761245676
PTGS2	1.4206730769230766
PLA2G4A	1.8445945945945945
LINC01036	2.081850533807829
LINC01720	1.1274336283185842
RGS18	1.09347442680776
TROVE2	1.0158415841584159
SCARNA18B	1.0435643564356436
CDC73	2.3532338308457708
MIR1278	1.2391752577319588
B3GALT2	1.780952380952381
LINC01031	1.8170731707317074
LINC01724	2.6153846153846154
KCNT2	16.26086956521739
CFHR4	1.820441988950276
CFHR2	0.955072463768116
CFHR5	1.5499999999999998
LINC01222	3.705882352941177
LINC00862	1.6453333333333333
DDX59	1.4545454545454546
CAMSAP2	1.8479729729729728
TMEM9	1.257709251101322
PKP1	1.8856304985337242
TNNT2	1.5150115473441106
PHLDA3	1.2521551724137931
CSRP1	0.9799666110183641
RPS10P7	1.0379965457685665
NAV1	1.649819494584838
MIR5191	1.1049504950495048
MIR1231	3.087209302325582
IPO9	2.1949685534591192
MIR6739	1.2197802197802199
TIMM17A	1.7107142857142854
SNORA70H	1.8104956268221575
RNPEP	1.8811475409836065
MIR6740	1.5041551246537395
ELF3-AS1	1.690625
GPR37L1	1.7925000000000002
ARL8A	1.3380952380952382
PTPRVP	1.6578947368421053
UBE2T	1.7313432835820892
PPP1R12B	1.0439882697947214
PCAT6	1.373860182370821
MGAT4EP	1.4591346153846152
RABIF	1.5903307888040714
CYB5R1	3.2417061611374405
TMEM183A	0.7011128775834659
TMEM183B	0.7011128775834659
MYOG	1.633879781420765
FMOD	1.423728813559322
PRELP	1.5782828282828283
OPTC	1.1195652173913044
ATP2B4	1.3182957393483712
SNORA77	1.361516034985423
LINC00260	1.3914373088685015
LAX1	1.0595009596928984
ZC3H11A	1.4409937888198756
SNRPE	0.8656429942418427
LINC00303	2.313253012048193
SOX13	1.4265060240963858
ETNK2	3.5094339622641506
REN	1.4404761904761905
KISS1	0.6922209695603156
PPP1R15B	1.3947939262472884
PIK3C2B	1.0797227036395145
MDM4	0.8798076923076922
TMEM81	1.5769230769230769
RBBP5	1.6428571428571428
DSTYK	1.6345514950166116
TMCC2	0.8623548922056385
NUAK2	1.40253164556962
KLHDC8A	2.296442687747035
LEMD1-AS1	0.9009287925696596
LEMD1	1.3792270531400967
CDK18	1.715068493150685
MFSD4A	2.185964912280702
ELK4	1.163793103448276
RAB29	2.04296875
SLC41A1	1.7267904509283818
AVPR1B	1.5555555555555554
C1orf186	0.9947183098591549
SRGAP2D	0.5352260778128286
MIR6769B	2.2286821705426356
PIGR	1.861963190184049
YOD1	1.624624624624625
PFKFB2	2.0930232558139537
C4BPA	1.6935064935064936
CD55	2.345833333333333
CR2	1.4611764705882353
CR1	1.3827433628318584
CR1L	1.3552311435523114
LINC01696	5.763440860215053
G0S2	1.2676470588235293
HSD11B1	1.0562851782363978
DIEXF	1.0049019607843137
SYT14	1.9053627760252365
HHAT	1.8181818181818183
RCOR3	0.962857142857143
LINC00467	1.6126126126126128
INTS7	1.6335078534031413
DTL	1.609375
MIR3122	2.0390070921985815
PPP2R5A	1.1764705882352942
SNORA16B	1.2191011235955054
TMEM206	1.3248081841432224
NENF	0.9867647058823528
TATDN3	1.2429245283018868
SPATA45	1.1394927536231882
FLVCR1	4.124999999999999
FLVCR1-AS1	2.462151394422311
VASH2	1.819314641744548
ANGEL2	1.2915451895043732
RPS6KC1	1.4986149584487536
LINC00538	2.0498338870431896
SMYD2	1.4626436781609196
PTPN14	1.4861538461538462
CENPF	1.7685950413223142
KCTD3	0.5664251207729468
USH2A	1.3655352480417757
RRP15	2.0375
C1orf143	1.6165191740412979
LYPLAL1-AS1	1.1486238532110091
RNU5F-1	1.806262230919765
SLC30A10	1.3420427553444179
BPNT1	1.9757575757575758
IARS2	1.4164456233421752
MIR215	2.1143911439114387
MIR194-1	2.1148148148148147
RAB3GAP2	1.6371191135734071
MIR664A	1.5214285714285716
SNORA36B	1.5214285714285716
C1orf115	1.5384615384615383
MARC2	1.7900874635568513
MARC1	1.3117154811715481
TAF1A-AS1	1.833898305084746
AIDA	1.482191780821918
BROX	1.4603174603174605
DISP1	1.6217765042979946
CCDC185	11.49090909090909
DEGS1	2.1129707112970713
NVL	1.4855643044619424
CNIH4	1.4447115384615383
WDR26	1.551282051282051
MIR4742	1.2366255144032923
DNAH14	1.1208530805687202
EPHX1	1.3240506329113924
TMEM63A	1.503529411764706
LEFTY1	1.369198312236287
PYCR2	1.291358024691358
MIR6741	1.2478386167146973
LEFTY2	1.6031331592689297
LINC01703	1.8604651162790697
ACBD3-AS1	1.3418604651162793
ACBD3	1.3395784543325526
MIXL1	1.2776349614395888
LIN9	1.3020594965675054
PARP1	1.2729166666666667
PSEN2	1.7430555555555554
COQ8A	2.8205128205128207
ZNF678	1.945736434108527
MIR3620	1.7922437673130196
GUK1	1.3096590909090908
IBA57-AS1	2.306122448979592
HIST3H3	1.8074712643678161
HIST3H2BB	1.783783783783784
HIST3H2A	1.8205128205128203
MIR4666A	1.7282051282051283
RNF187	0.9934497816593888
BTNL10	2.5459183673469385
MIR4454	1.1928251121076234
RAB4A	0.6823855755894592
CCSAP	1.5043731778425657
ACTA1	1.7254901960784312
TAF5L	1.3242574257425743
COG2	1.7008547008547008
C1orf198	1.3705263157894736
TTC13	3.6381578947368416
FAM89A	1.7301038062283738
MIR1182	1.6643598615916957
C1orf131	1.2407809110629069
SPRTN	1.167123287671233
TSNAX	1.20507399577167
TSNAX-DISC1	1.20507399577167
LINC00582	1.9808306709265175
DISC1-IT1	1.7085889570552149
LINC01745	1.5652173913043477
LINC01744	1.3574766355140186
MAP10	1.4491017964071857
PCNX2	0.9077669902912621
MAP3K21	1.252577319587629
KCNK1	0.8217522658610272
MIR4671	1.0710280373831773
COA6	2.154471544715447
TARBP1	1.291220556745182
TOMM20	1.4519015659955257
SNORA14B	1.3905817174515236
RBM34	1.7083333333333333
ARID4B	1.353086419753086
MIR4753	1.1991701244813275
GGPS1	0.7922535211267606
TBCE	0.8689407540394972
B3GALNT2	1.413533834586466
GNG4	1.385390428211587
LYST	1.778115501519757
GPR137B	2.0579710144927534
EDARADD	1.983539094650206
LGALS8-AS1	1.6268656716417909
MTR	1.1915492957746479
CHRM3	4.536036036036037
RPS7P5	1.2754237288135593
FMN2	0.9299674267100978
MIR1273E	1.7631578947368418
GREM2	1.2809523809523808
RGS7	1.0601336302895323
MIR3123	1.5779569892473118
WDR64	1.4154589371980677
EXO1	1.9389312977099236
MIR4677	2.2771929824561408
AKT3	1.2786458333333333
C1orf100	0.882640586797066
ADSS	1.7593052109181144
CATSPERE	0.9559748427672956
COX20	0.5902306648575305
EFCAB2	1.3137829912023458
SMYD3	1.5206611570247934
TFB2M	2.042622950819672
CNST	1.2105263157894737
SCCPDH	1.578125
LINC01341	1.3529411764705885
AHCTF1	1.2985685071574642
ZNF670-ZNF695	1.862295081967213
ZNF695	1.862295081967213
ZNF669	1.5714285714285714
C1orf229	1.6933333333333334
ZNF124	1.0048154093097914
MIR3916	1.3978779840848807
VN1R5	1.8167202572347265
NLRP3	1.5558739255014327
OR2B11	1.216867469879518
GCSAML	1.544235924932976
OR2G2	2.006666666666667
OR2G3	1.3471882640586799
OR6F1	1.1514563106796116
OR1C1	2.7849462365591395
OR14A16	1.75
OR11L1	1.4346733668341711
TRIM58	0.8674242424242423
OR2W3	1.6284584980237153
OR2L13	1.6689895470383276
OR2AK2	3.994318181818181
OR2L1P	2.182410423452769
OR2L5	1.355056179775281
OR2L2	2.185053380782918
OR2M1P	2.033653846153846
OR2M3	2.491525423728813
OR2T33	1.9834437086092715
OR2T12	1.5744680851063833
OR14C36	1.3012048192771084
OR2G6	1.6091954022988504
OR2T10	1.6066176470588236
ZNF672	2.0826086956521737
PGBD2	0.7149122807017543
ZMYND11	1.680769230769231
DIP2C	1.1398176291793314
MIR5699	1.8036809815950918
PRR26	1.6699029126213594
GTPBP4	1.4676923076923079
IDI2-AS1	1.3177083333333333
IDI2	1.3175853018372703
WDR37	0.6657496561210454
LINC00200	1.9254901960784314
ADARB2	1.012477718360071
MIR6072	1.909657320872274
MIR6078	1.3333333333333335
LINC00703	1.4146919431279619
AKR1C1	1.9553571428571428
AKR1C2	1.0309446254071661
AKR1C3	0.9253968253968253
CALML3-AS1	1.9786476868327403
CALML3	1.8900709219858154
ASB13	1.2900943396226416
GDI2	2.4467213114754096
ANKRD16	1.4876033057851241
FBXO18	1.851528384279476
IL2RA	1.2853717026378897
RBM17	1.6161616161616161
MIR3155B	1.4709141274238229
PFKFB3	0.6688311688311689
PRKCQ	1.0520646319569118
ITIH2	2.0034602076124566
KIN	3.5757575757575752
TAF3	1.3352769679300291
LINC00710	1.2585034013605443
CELF2-AS2	1.8944099378881987
USP6NL	1.2407766990291262
ECHDC3	2.754385964912281
PROSER2	1.0990291262135923
PROSER2-AS1	1.3249427917620136
UPF2	1.4781420765027324
DHTKD1	1.7643312101910826
SEC61A2	0.5633136094674557
MIR548AK	0.9224806201550388
CDC123	1.2936046511627908
CAMK1D	1.5289017341040463
MIR4480	1.257990867579909
MIR4481	1.2725173210161664
MIR548Q	1.815068493150685
CCDC3	2.9374999999999996
OPTN	1.5246376811594204
MCM10	2.022508038585209
PHYH	1.4830508474576272
SEPHS1	1.277533039647577
BEND7	1.958955223880597
PRPF18	1.3839285714285714
MIR4293	0.9074626865671641
FAM107B	5.808988764044943
CDNF	1.7711598746081503
DCLRE1C	3.5436241610738257
MEIG1	1.34640522875817
OLAH	1.3964194373401535
ACBD7	1.217488789237668
RPP38	0.8922764227642276
C10orf111	0.9243353783231084
NMT2	1.3746556473829201
PPIAP30	1.4785714285714286
PTER	1.3664921465968587
RSU1	1.9029126213592231
VIM-AS1	1.1171875
VIM	0.9690140845070422
ST8SIA6-AS1	2.235294117647059
HACD1	0.904400606980273
STAM	1075
STAM-AS1	0.8126036484245439
MRC1	1.2298136645962732
CACNB2	1.5333333333333334
MALRD1	2.8177339901477834
SKIDA1	1.0
ARMC3	1.8823529411764708
MIR1254-2	1.5368421052631578
KIAA1217	1.815151515151515
MIR603	8.757575757575756
THNSL1	2.3105590062111805
GPR158-AS1	0.8367952522255192
MYO3A	1.610062893081761
APBB1IP	1.2841648590021693
YME1L1	1.1153846153846152
MASTL	0.7192429022082019
ACBD5	1.1983967935871742
ARMC4P1	1.3393665158371042
PTCHD3	1.3702770780856424
RAB18	1.4570637119113574
MKX	1.4095744680851066
MPP7	1.8231707317073171
SNORD130	1.3803526448362717
WAC-AS1	1.2432432432432432
BAMBI	1.1638225255972698
LINC01517	1.2405566600397615
SVIL-AS1	1.1057692307692306
MIR604	6.95774647887324
MTPAP	1.272093023255814
MAP3K8	1.084375
LYZL2	1.6845238095238095
ZNF438	1.1788079470198678
KIF5B	1.3302961275626424
EPC1	1.4258823529411764
CCDC7	2.058823529411765
NRP1	2.377483443708609
PARD3	2.202290076335878
PARD3-AS1	1.8306709265175718
CUL2	1.9430379746835442
CREM	0.8097643097643099
GJD4	1.3518518518518516
ANKRD30A	1.0460176991150443
MTRNR2L7	5.359712230215827
ZNF33BP1	1.4056122448979593
ZNF33A	0.4104046242774567
HSD17B7P2	1.535483870967742
ACTR3BP5	1.1407035175879396
ZNF37BP	2.0440677966101695
ZNF33B	1.6038251366120222
LINC01518	2.4468085106382977
BMS1	6.075949367088607
CSGALNACT2	3.4000000000000004
RASGEF1A	1.70487106017192
FXYD4	1.3872549019607845
SNORD3J	1.7755610972568578
ZNF487	1.0586854460093897
ZNF239	1.1456483126110126
ZNF485	1.8227848101265824
ZNF32-AS3	1.654696132596685
HNRNPA3P1	1.6658536585365853
LINC00619	1.1022304832713756
OR13A1	1.1642105263157894
ALOX5	2.5128205128205128
ZFAND4	1.3669724770642202
WASHC2C	1.2077464788732395
FAM35BP	4.321266968325792
SYT15	1.495708154506438
NPY4R2	7.273684210526315
ANXA8	0.6108160309029455
FAM25C	0.8180039138943248
FAM25G	0.8178256611165524
FAM35DP	0.8974358974358974
FAM25BP	1.710455764075067
ANXA8L1	1.5034802784222738
CTSLP2	2.5169230769230766
PTPN20	8.17037037037037
AGAP12P	2.1240694789081886
FRMPD2	1.536953242835596
WDFY4	1.459183673469388
MIR4294	1.1403508771929824
VSTM4	1.8361774744027302
TIMM23B	3.967441860465116
AGAP7P	0.6776
MSMB	1.2461538461538462
NCOA4	1.6287128712871286
TIMM23	0.9402515723270439
WASHC2A	2.6769230769230767
ASAH2B	1.0922509225092252
MBL2	1.0338409475465313
MTRNR2L5	7.712121212121212
MIR3924	1.25164113785558
IPMK	1.880952380952381
CISD1	2.5238095238095237
UBE2D1	0.9071803852889666
LINC00844	1.8338658146964855
PHYHIPL	1.61139896373057
CCEPR	1.6263157894736842
FAM13C	2.0919540229885056
SLC16A9	1.8306188925081435
MRLN	1.257201646090535
CCDC6	3.700636942675159
LINC01553	1.5835543766578248
ANK3	1.4532710280373833
TMEM26-AS1	2.1026490066225167
C10orf107	3.1684210526315786
ADO	1.4731543624161074
NRBF2	1.4358974358974357
MIR1296	1.4508009153318076
DNAJC12	1.5835616438356164
SIRT1	1.4350877192982456
PBLD	1.210065645514223
HNRNPH3	0.9514066496163683
RUFY2	1.0348837209302326
DNA2	1.7017543859649125
SLC25A16	1.4962962962962962
TET1	1.1986754966887416
CCAR1	1.1304347826086956
SNORD98	1.132183908045977
MIR1254-1	1.2741935483870968
STOX1	1.2788671023965144
DDX50	1.4581818181818182
DDX21	0.958904109589041
KIF1BP	0.981203007518797
VPS26A	1.013986013986014
SUPV3L1	1.645833333333333
HKDC1	1.02048417132216
TSPAN15	2.046511627906977
C10orf35	2.2891566265060237
H2AFY2	1.2293388429752066
AIFM2	1.68561872909699
SAR1A	1.8962264150943395
NPFFR1	2.0
LRRC20	2.0107526881720434
EIF4EBP2	1.4063492063492062
NODAL	1.2776572668112798
PRF1	1.465631929046563
ADAMTS14	1.205592105263158
PCBD1	2.62719298245614
UNC5B-AS1	2.003225806451613
SLC29A3	1.2584541062801933
MIR7152	1.4651741293532337
SPOCK2	4.48695652173913
ASCC1	1.5353846153846153
ANAPC16	1.3775216138328528
DDIT4	1.9470588235294117
DNAJB12	1.3505338078291813
MICU1	1.7682119205298015
MCU	1.473309608540925
MIR4676	1.4874999999999998
OIT3	1.3648960739030023
PLA2G12B	1.420253164556962
NUDT13	0.49766136576239484
SNORA11F	1.227166276346604
ECD	1.1411290322580647
FAM149B1	1.6789297658862876
DNAJC9-AS1	3.3666666666666667
MRPS16	3.231404958677686
CFAP70	1.1626794258373205
ANXA7	1.3525345622119818
MSS51	1.3735224586288415
PPP3CB-AS1	1.4771929824561407
USP54	1.8233215547703179
SYNPO2L	1.3833865814696487
AGAP5	1.3620178041543025
BMS1P4	2.3656716417910446
GLUD1P3	1.1359223300970873
SEC24C	2.241379310344828
CHCHD1	1.060041407867495
ZSWIM8	1.4201954397394136
CAMK2G	1.378712871287129
PLAU	1.7975077881619939
C10orf55	1.9130434782608694
VCL	1.9094827586206895
AP3M1	0.9929328621908127
ADK	1.7816593886462881
KAT6B	1.5240963855421685
SNORD172	2.282142857142857
DUPD1	1.0569514237855946
DUSP13	0.8712871287128714
SAMD8	1.033628318584071
VDAC2	1.6188925081433228
COMTD1	1.5017543859649123
MIR606	1.6542553191489362
KCNMA1-AS2	1.881188118811881
POLR3A	2.8202764976958523
RPS24	1.9943502824858756
ZMIZ1-AS1	2.233676975945017
PPIF	3.0457142857142854
BEND3P3	2.9081081081081077
SFTPD	1.6102564102564103
PLAC9	1.0877192982456139
LINC00857	1.3855799373040751
DYDC1	1.5312499999999998
DYDC2	1.1794354838709677
FAM213A	1.4014598540145986
NRG3-AS1	1.3970588235294117
CERNA2	1.3246753246753247
C10orf99	1.3758389261744965
LRIT1	1.5573770491803278
LINC00858	4.352941176470588
LINC01519	1.2912844036697246
WAPL	1.2630434782608695
BMPR1A	0.847863247863248
MMRN2	1.1382978723404256
SNCG	1.2911051212938005
FAM25A	0.8163265306122449
GLUD1	1.447761194029851
NUTM2A-AS1	0.6803013993541442
LINC00864	1.263157894736842
MIR4678	1.6885813148788928
MINPP1	1.7208480565371025
KLLN	1.2875536480686693
PTEN	1.2913043478260868
RNLS	1.5686813186813189
LIPF	1.1292246520874751
LIPM	1.7716763005780345
ANKRD22	2.854838709677419
STAMBPL1	1.7451612903225808
CH25H	1.9018987341772151
LIPA	1.887719298245614
IFIT2	1.1995661605206072
IFIT3	1.5217391304347827
IFIT1B	2.036290322580645
IFIT1	1.963235294117647
IFIT5	1.6297229219143576
SLC16A12-AS1	1.4305555555555554
PANK1	1.679886685552408
KIF20B	0.8078175895765473
ANKRD1	0.9919224555735057
TNKS2	1.635593220338983
FGFBP3	2.5878378378378373
BTAF1	0.822550831792976
CPEB3	2.4778761061946906
MARK2P9	1.5626666666666666
IDE	1.608219178082192
KIF11	0.7339449541284403
HHEX	1.665289256198347
EXOC6	6875
CYP26C1	1354
MYOF	1.609467455621302
CEP55	0.9597197898423816
PDE6C	1.7679738562091505
PLCE1	2.209016393442623
TBC1D12	1.03125
HELLS	1.321525885558583
CYP2C19	1.4878048780487805
CYP2C9	1.780952380952381
CYP2C8	5.93
ACSM6	3.086294416243655
PDLIM1	1.1280898876404495
TCTN3	2.6150627615062763
ENTPD1	1.7069486404833834
ENTPD1-AS1	1.6805111821086263
CC2D2B	1.0793650793650793
CCNJ	1.049222797927461
MIR3157	0.7059538274605103
BLNK	3.07027027027027
TLL2	2.1692913385826773
PIK3AP1	1.3219954648526075
LCOR	1.8850174216027877
MIR607	2.031578947368421
ARHGAP19-SLIT1	2.223826714801444
FRAT1	1.038647342995169
FRAT2	1.6303501945525292
RRP12	1.6666666666666663
PGAM1	1.3808219178082193
EXOSC1	1.7295774647887325
ZDHHC16	0.962671905697446
MMS19	1.4365079365079365
ANKRD2	1.8745980707395498
C10orf62	1.7937499999999997
MORN4	1.3932291666666667
PI4K2A	1.3180592991913747
AVPI1	2.7393617021276597
MARVELD1	1.8395061728395063
ZFYVE27	2.155778894472362
GOLGA7B	2.049429657794677
R3HCC1L	1.1562500000000002
MIR4685	1.7485714285714287
HPSE2	2.7696629213483144
MIR6507	3.4942528735632186
CNNM1	1.8121387283236994
CUTC	1.6568914956011727
ABCC2	1.6139817629179334
DNMBP	1.7322834645669292
DNMBP-AS1	1.204035874439462
CPN1	0.8150134048257373
ERLIN1	4.411764705882352
SNORA12	0.8551401869158878
BLOC1S2	1.117910447761194
WNT8B	1.4199584199584196
SEC31B	1.741721854304636
MRPL43	1.6339285714285716
LZTS2	1.0208333333333333
PDZD7	1.7681660899653981
SFXN3	1.0732484076433122
TLX1NB	1.4697406340057635
LINC01514	1.0394511149228132
BTRC	1.6504065040650406
MIR3158-1	1.6360759493670887
MIR3158-2	1.240694789081886
NPM3	1.3894389438943897
MGEA5	1.3622754491017965
KCNIP2-AS1	1.3374233128834356
KCNIP2	1.3085714285714285
HPS6	2.48
PPRC1	1.9656862745098043
NOLC1	1.7739463601532566
ELOVL3	1.9097472924187728
GBF1	2.374233128834356
NFKB2	2.1375661375661377
PSD	1.6569506726457401
CUEDC2	1.5107142857142855
MIR146B	1.171875
RPARP-AS1	1.510574018126888
C10orf95	1.4318840579710146
MFSD13A	1.0434782608695652
SUFU	2.754237288135593
ARL3	1.9749999999999996
SFXN2	0.9686098654708521
WBP1L	1.7777777777777777
CYP17A1	1.2293577981651378
BORCS7	0.746853146853147
BORCS7-ASMT	0.746853146853147
AS3MT	1.4615384615384617
CNNM2	0.7907608695652175
INA	1.7167235494880546
PCGF6	1.1729323308270676
TAF5	1.037974683544304
USMG5	1.5321637426900585
PDCD11	1.6554307116104867
MIR1307	1.7094339622641508
NEURL1-AS1	1.0555555555555556
SH3PXD2A-AS1	2.4421487603305785
SLK	0.9826923076923076
MIR609	2.0789473684210527
GSTO1	1.5000000000000002
GSTO2	1.4127358490566038
MIR4482	1.4444444444444446
ADD3	1.160919540229885
MXI1	2.0136986301369864
DUSP5	2.711764705882353
SMC3	1.3787465940054495
RBM20	1.6546762589928057
BBIP1	1.6434540389972145
RPL13AP6	1.3632286995515694
TECTB	1.7678018575851397
MIR6715B	2.0069930069930066
GUCY2GP	1.680327868852459
ACSL5	1.1261904761904762
MIR4295	1.6999999999999997
TCF7L2	1.0
CASP7	2.67578125
MIR4483	1.9315960912052117
NHLRC2	1.709375
ADRB1	1.4274193548387095
CCDC186	1.3891625615763545
MIR2110	1.2471590909090908
TDRD1	1.2443820224719098
ABLIM1	1.66189111747851
FAM160B1	1.386018237082067
ATRNL1	2.3015873015873014
SNORD158	1.8704819277108433
CCDC172	1.6016260162601625
PNLIP	1.6756756756756757
PNLIPRP1	1.9243421052631577
PNLIPRP2	1.5089514066496161
C10orf82	1.7368421052631584
MIR3663HG	1.9713261648745524
KCNK18	1.3640661938534282
PDZD8	1.5830258302583025
LINC00867	1.1988636363636362
EIF3A	1.6205882352941177
SNORA19	1.4876847290640394
FAM45A	0.9683098591549297
SFXN4	1.761467889908257
PRDX3	1.2596401028277635
GRK5	1.8376068376068377
TIAL1	1.1612903225806452
BAG3	2.3274853801169586
SEC23IP	1.3032407407407405
MIR4682	1.071304347826087
PLPP4	2.310043668122271
LINC01561	1.6639566395663956
WDR11-AS1	3.4529411764705884
WDR11	1.4937759336099583
ATE1	1.3791348600508908
ATE1-AS1	0.8884381338742392
NSMCE4A	1.208816705336427
BTBD16	1.476923076923077
C10orf120	3.8529411764705883
CUZD1	4.555555555555555
FAM24A	8.297872340425533
C10orf88	2.9306930693069315
PSTK	0.8673469387755102
ACADSB	1.581132075471698
HMX3	0.8802395209580839
GPR26	0.6254940711462451
OAT	1.2994923857868022
LHPP	1.76158940397351
ABRAXAS2	1.0099206349206349
CTBP2	2.0654205607476634
TEX36-AS1	1.6713091922005572
EDRF1	2.373913043478261
UROS	1.5491803278688527
DHX32	1.6218274111675128
FANK1	2.695067264573991
ADAM12	1.489795918367347
LINC00601	2.2248062015503876
DOCK1	1.9037900874635572
GLRX3	1.331306990881459
MIR378C	1.896024464831804
TCERG1L-AS1	1.4709141274238229
TCERG1L	1.2374727668845316
LRRC27	1.3002481389578164
C10orf91	1.110803324099723
UTF1	1.0106382978723405
VENTX	1.2429501084598698
ZNF511	1.1252371916508537
CALY	2.4523809523809526
PRAP1	1.4904632152588555
ECHS1	2.8608247422680417
MIR3944	2.2470588235294113
MTG1	2.6025104602510463
SPRN	3.4553571428571432
CYP2E1	1.4893617021276597
SYCE1	1.2913223140495869
FRG2B	0.424390243902439
PSMD13	1.64
PGGHG	2.185185185185185
IFITM5	1.3582474226804127
IFITM2	1.1800766283524904
IFITM1	1.4533029612756265
IFITM3	0.6109090909090908
B4GALNT4	1.8504155124653738
PKP3	1.203160270880361
PTDSS2	1.3225806451612903
LRRC56	3.0628930817610067
MIR210HG	1.6196581196581197
MIR210	1.2848664688427298
PHRF1	1.4495412844036697
CDHR5	1.8133704735376044
SCT	1.5683453237410072
DRD4	1.4626168224299065
DEAF1	1.7284345047923324
TMEM80	1.429394812680115
EPS8L2	1.8418367346938773
TALDO1	1.662962962962963
GATD1	1.341708542713568
PIDD1	1.0677200902934538
RPLP2	1.6680000000000001
SNORA52	1.7767857142857144
PNPLA2	1.7241379310344829
CD151	2.8443113772455093
TSPAN4	4.262773722627737
AP2A2	1.603896103896104
MUC5B	1.629427792915531
TOLLIP	1.4042553191489364
BRSK2	1.6174496644295304
KRTAP5-1	1.345263157894737
KRTAP5-3	1.2338403041825095
KRTAP5-4	1.9306358381502886
KRTAP5-5	1.71608832807571
FAM99A	0.8612303290414878
KRTAP5-6	2.438053097345133
IFITM10	2.028571428571428
TNNT3	1375
MRPL23	0.8277087033747781
SNORD131	0.8413793103448276
MIR4686	2.0238907849829353
CD81-AS1	2.007575757575758
KCNQ1OT1	1.774566473988439
SLC22A18	2.098360655737705
PHLDA2	2.1106382978723404
SNORA54	1.4320388349514561
CARS-AS1	1.3642533936651584
ZNF195	0.7409326424870467
TSSC2	1.9822064056939501
TRPC2	1.746794871794872
ART5	1.2054455445544556
ART1	1.2401055408970976
CHRNA10	1.778735632183908
NUP98	4.286713286713286
PGAP2	1.5882352941176472
RHOG	3.099476439790576
STIM1	1.9259259259259258
MIR4687	1.9020408163265308
OR52I1	1.600558659217877
TRIM68	1.438692098092643
OR51D1	1.743283582089552
OR51F1	1.3930131004366813
OR52R1	1.5208333333333333
OR51F2	1.6446280991735538
OR51S1	1.8190184049079754
OR51H1	1.7663043478260871
OR51A7	1.884375
OR51G2	1.264642082429501
OR51G1	1.8165680473372783
OR51A2	1.7774566473988438
MMP26	1.4894736842105265
OR52E2	0.9664429530201344
OR52E1	1.0555555555555554
OR52A5	1.5814696485623003
OR52A1	0.966887417218543
OR52Z1	2.362369337979094
OR51V1	1.1756756756756757
HBB	1.1076604554865426
[truncated: 11,630 more rows]
