# Supplementary material for: Profiling of Human Molecular Pathways Affected by Retrotransposons at the Level of Regulation by Transcription Factor Proteins
Source: Front Immunol. 2018 Jan 30;9:30. doi: 10.3389/fimmu.2018.00030 (PMC5797644; doi:10.3389/fimmu.2018.00030)
Supplement: Table S11 — Ratio of all NPII and young NPII for human molecular pathways. [file Table_11.xlsx]

## Sheet: Ratio (All NPII_Young NPII)
Pathway name	Ratio (All NPII/Young NPII)
1D-imyoi-inositol_hexakisphosphate_biosynthesis_II_mammalian	2.44281644906231
3-phosphoinositide_biosynthesis	0.9614819256208359
3-phosphoinositide_degradation	1.4906330971044752
adenosine_deoxyribonucleotides_ide_novoi_biosynthesis	1.2331615719695208
adenosine_ribonucleotides_ide_novoi_biosynthesis	1.1816873143825581
AHR_Pathway	0.9083631574625957
AHR_Pathway_C-myc_expression_via_RELA	0.8692479679901439
AHR_Pathway_Cath_D_expression_via_SP1	0.8516926073342641
AHR_Pathway_PS2_Gene_expression_via_ESR1	0.8252199510181946
Akt_Pathway_Regulation_by_GH	1.0725310029996096
Akt_Signaling_Pathway	1.5261158302843403
Akt_Signaling_Pathway_Acetylation_of_proteins	1.1102910669834574
Akt_Signaling_Pathway_Aggregation_and_Neurodegeneration	1.1109377918802232
Akt_Signaling_Pathway_Apoptosis	1.191554942507977
Akt_Signaling_Pathway_AR_mediated_apoptosis	1.1819661643723383
Akt_Signaling_Pathway_Blocks_Apoptosis	1.050504595263266
Akt_Signaling_Pathway_Blood_cell_differentiation	1.2608168593296991
Akt_Signaling_Pathway_Cell_Cycle_Progression	1.2850172169866847
Akt_Signaling_Pathway_Cell_Survival	1.3278435663233934
Akt_Signaling_Pathway_Elevation_of_Glucose_Import	1.2240187948075343
Akt_Signaling_Pathway_Enhancement_of_Breast_Epithelial	1.1425240131300665
Akt_Signaling_Pathway_ERK_mediated_apoptosis	1.097795260834381
Akt_Signaling_Pathway_Genetic_Stability	1.2177949383888544
Akt_Signaling_Pathway_Glycogen_Synthesis_and_Apoptosis	1.068004194896253
Akt_Signaling_Pathway_Increased_GLUT4_translocation	1.122054388938279
Akt_Signaling_Pathway_Induction_of_Chromatin_Condensation	1.0761864695602152
Akt_Signaling_Pathway_JNK_mediated_apoptosis	1.2040546902358094
Akt_Signaling_Pathway_Neuroprotection	1.1093175672888584
Akt_Signaling_Pathway_NF-kB_dependent_transciption	1.0650899693894498
Akt_Signaling_Pathway_NF-kB_pathway	1.10113788747579
Akt_Signaling_Pathway_NFAT_degradation	0.957453614516666
Akt_Signaling_Pathway_NO_production	1.136484438886237
Akt_Signaling_Pathway_p73_mediated_apoptosis	1.1323615025921046
Akt_Signaling_Pathway_Promotes_Adipogenesis	1.1713870766042866
Akt_Signaling_Pathway_Protein_Synthesis	1.0535362145678868
Akt_Signaling_Pathway_Proto-Oncogenic_and_RTK-signaling	1.191048296294298
Akt_Signaling_Pathway_Regulation_of_Cyclic_Nucleotide	1.1925291872738517
Akt_Signaling_Pathway_Survival_Genes	1.0263367394255614
Akt_Signaling_Pathway_Synaptic_Transmission	1.37235574300028
Akt_Signaling_Pathway_Tumor_Supression	1.1549707109833864
Angiotensin-PTK2B_Pathway	1.5751333353552108
ATM_Pathway	0.9895224030831596
ATM_Pathway_Cell_Survival	1.0431460610955192
ATM_Pathway_G2-Mitosis_progression	1.0974773606326882
ATM_Pathway_G2_M_Checkpoint_Arrest	1.0974773606326882
bile_acid_biosynthesis_neutral_pathway	1.3580634460230987
biocarta__U_00DF_arrestins_in_gpcr_desensitization_Main_Pathway	2.188014909634603
biocarta_actions_of_nitric_oxide_in_the_heart_Main_Pathway	0.875177289119735
biocarta_activation_of_camp_dependent_protein_kinase_pka_Main_Pathway	1.2634985658702065
biocarta_activation_of_csk_by_camp_dependent_protein_kinase_inhibits_signaling_through_the_t_cell_receptor_Main_Pathway	1.5235802937524512
biocarta_activation_of_pkc_through_g_protein_coupled_receptors_Main_Pathway	1.3592212242452937
biocarta_adp_ribosylation_factor_Main_Pathway	1.2966464381655545
biocarta_agrin_in_postsynaptic_differentiation_Main_Pathway	1.1295103220755909
biocarta_akap95_role_in_mitosis_and_chromosome_dynamics_Main_Pathway	0.8630943467221535
biocarta_akap95_role_in_mitosis_and_chromosome_dynamics_Pathway_(mitotic_chromosome_condensation)	0.8630943467221535
biocarta_akap95_role_in_mitosis_and_chromosome_dynamics_Pathway_(mitotic_chromosome_decondensation)	0.8630943467221535
biocarta_akt_signaling_Main_Pathway	1.242429910685923
biocarta_alk_in_cardiac_myocytes_Main_Pathway	1.9782552762582992
biocarta_angiotensin_ii_mediated_activation_of_jnk_pathway_via_pyk2_dependent_signaling_Main_Pathway	1.3445954448089603
biocarta_apoptotic_signaling_in_response_to_dna_damage_Main_Pathway	1.138536722985736
biocarta_apoptotic_signaling_in_response_to_dna_damage_Pathway_(apoptosis)	1.2771093829213516
biocarta_aspirin_blocks_signaling_pathway_involved_in_platelet_activation_Main_Pathway	1.3545872689839913
biocarta_aspirin_blocks_signaling_pathway_involved_in_platelet_activation_Pathway_(vasoconstriction)	1.2640046830458351
biocarta_atm_signaling_Main_Pathway	1.1963698017441644
biocarta_attenuation_of_gpcr_signaling_Main_Pathway	0.7726274682045308
biocarta_b_cell_survival_Main_Pathway	0.7682065049761394
biocarta_bcr_signaling_Main_Pathway	1.3954042005264917
biocarta_bioactive_peptide_induced_signaling_Main_Pathway	1.1564656273965361
biocarta_bone_remodeling_Main_Pathway	1.4909094157204592
biocarta_calcium_signaling_by_hbx_of_hepatitis_b_virus_Main_Pathway	1.945763852363822
biocarta_caspase_cascade_in_apoptosis_Main_Pathway	1.2491853421138897
biocarta_cdk_regulation_of_dna_replication_Main_Pathway	0.9189086474711173
biocarta_cell_cycle_g1_s_check_point_Main_Pathway	1.3673378496243984
biocarta_cell_cycle_g2_m_checkpoint_Main_Pathway	1.0994613607762371
biocarta_ceramide_signaling_Main_Pathway	1.1663173320011424
biocarta_ceramide_signaling_Pathway_(Pathway_protein_ubiquitination_of_CHUK)	1.188196675498559
biocarta_chrebp_regulation_by_carbohydrates_and_camp_Main_Pathway	1.1032582601350405
biocarta_chromatin_remodeling_by_hswi_snf_atp_dependent_complexes_Main_Pathway	1.1741542578734179
biocarta_chromatin_remodeling_by_hswi_snf_atp_dependent_complexes_Pathway_(chromatin_remodeling)	0.9923616346564467
biocarta_control_of_skeletal_myogenesis_by_hdac_and_calcium_calmodulin_dependent_kinase_camk__Main_Pathway	1.1091095787737293
biocarta_ctcf_first_multivalent_nuclear_factor_Main_Pathway	1.4983373231314336
biocarta_cxcr4_signaling_Main_Pathway	1.398358046108054
biocarta_cyclins_and_cell_cycle_regulation_Main_Pathway	1.3530585257836236
biocarta_cystic_fibrosis_transmembrane_conductance_regulator_cftr_and_beta_2_adrenergic_receptor_b2ar_Main_Pathway	0.9749674105792018
biocarta_double_stranded_rna_induced_gene_expression_Main_Pathway	1.0752666947203098
biocarta_downregulated_of_mta_3_in_er_negative_breast_tumors_Main_Pathway	1.0612586936671025
biocarta_egf_signaling_Main_Pathway	1.0608492107194543
biocarta_endocytotic_role_of_ndk_phosphins_and_dynamin_Main_Pathway	2.107367464632074
biocarta_endocytotic_role_of_ndk_phosphins_and_dynamin_Pathway_(endocytosis)	2.6873824675904974
biocarta_epo_signaling_Main_Pathway	1.1871592653445584
biocarta_erk_and_pi_3_kinase_are_necessary_for_collagen_binding_in_corneal_epithelia_Main_Pathway	1.2329999006969603
biocarta_erk_and_pi_3_kinase_are_necessary_for_collagen_binding_in_corneal_epithelia_Pathway_(cell_matrix_adhesion)	1.3000711445075261
biocarta_erk1_erk2_mapk_signaling_Main_Pathway	1.3788873200712692
biocarta_eukaryotic_protein_translation_Main_Pathway	0.9453838730235673
biocarta_extrinsic_prothrombin_activation_Main_Pathway	1.6274678315142894
biocarta_fas_signaling_pathway_cd95__Main_Pathway	1.3269589997075826
biocarta_fc_epsilon_receptor_i_signaling_in_mast_cells_Main_Pathway	1.0938042202795548
biocarta_fc_epsilon_receptor_i_signaling_in_mast_cells_Pathway_(degranulation)	1.110342580962731
biocarta_fmlp_induced_chemokine_gene_expression_in_hmc_1_cells_Main_Pathway	1.0353078474532298
biocarta_g_protein_signaling_through_tubby_proteins_Main_Pathway	1.9403300867916553
biocarta_gamma_aminobutyric_acid_receptor_life_cycle_Main_Pathway	4.743104642996924
biocarta_growth_hormone_signaling_Main_Pathway	0.9953906471968617
biocarta_hiv_1_nef_negative_effector_of_fas_and_tnf_Main_Pathway	1.289665946935713
biocarta_hiv_1_nef_negative_effector_of_fas_and_tnf_Pathway_(Pathway_degradation_of_CASP8_BIRC2_APAF1)	1.2068419627492046
biocarta_hiv_1_nef_negative_effector_of_fas_and_tnf_Pathway_(Pathway_protein_ubiquitination_of_CHUK)	1.553016912291111
biocarta_how_does_salmonella_hijack_a_cell_Main_Pathway	0.8542492013119621
biocarta_how_does_salmonella_hijack_a_cell_Pathway_(lamellipodium_assembly)	0.8542492013119621
biocarta_how_progesterone_initiates_the_oocyte_maturation_Main_Pathway	1.1501851690973577
biocarta_how_progesterone_initiates_the_oocyte_maturation_Pathway_(oocyte_maturation)	0.7773187891944847
biocarta_human_cytomegalovirus_and_map_kinase_pathways_Main_Pathway	0.7488901753026269
biocarta_hypoxia_and_p53_in_the_cardiovascular_system_Main_Pathway	0.9409122920128705
biocarta_hypoxia_inducible_factor_in_the_cardivascular_system_Main_Pathway	0.9745415046824654
biocarta_igf_1_signaling_Main_Pathway	1.169195509948627
biocarta_il_2_receptor_beta_chain_in_t_cell_activation_Main_Pathway	1.1391656167257984
biocarta_il_2_receptor_beta_chain_in_t_cell_activation_Pathway_(apoptosis)	0.8091834515332055
biocarta_il_2_receptor_beta_chain_in_t_cell_activation_Pathway_(cell_proliferation)	0.8878233774622696
biocarta_il_2_signaling_Main_Pathway	1.2598897749632
biocarta_il_3_signaling_Main_Pathway	1.367616684426107
biocarta_il_4_signaling_Main_Pathway	1.4037068662177778
biocarta_il_6_signaling_Main_Pathway	1.2417692452012357
biocarta_il_7_signal_transduction_Main_Pathway	1.0622515684411633
biocarta_inactivation_of_gsk3_by_akt_causes_accumulation_of_b_catenin_in_alveolar_macrophages_Main_Pathway	1.0084515348248926
biocarta_induction_of_apoptosis_through_dr3_and_dr4_5_death_receptors_Main_Pathway	1.0713048630094286
biocarta_induction_of_apoptosis_through_dr3_and_dr4_5_death_receptors_Pathway_(apoptosis)	1.0824058787667064
biocarta_induction_of_apoptosis_through_dr3_and_dr4_5_death_receptors_Pathway_(Pathway_degradation_of_CASP3_CASP10_CASP10)	0.9743242788565746
biocarta_influence_of_ras_and_rho_proteins_on_g1_to_s_transition_Main_Pathway	0.7961950179449238
biocarta_inhibition_of_cellular_proliferation_by_gleevec_Main_Pathway	1.332683788433369
biocarta_insulin_signaling_Main_Pathway	0.7616465876989529
biocarta_integrin_signaling_Main_Pathway	1.4249348537793005
biocarta_internal_ribosome_entry_Main_Pathway	1.1589845853613194
biocarta_internal_ribosome_entry_Pathway_(translational_initiation)	1.1589845853613194
biocarta_keratinocyte_differentiation_Main_Pathway	1.0988973052950797
biocarta_keratinocyte_differentiation_Pathway_(apoptosis)	1.1507153442418554
biocarta_keratinocyte_differentiation_Pathway_(keratinocyte_differentiation)	1.2425435848693962
biocarta_lck_and_fyn_tyrosine_kinases_in_initiation_of_tcr_activation_Main_Pathway	2.363109860934142
biocarta_lissencephaly_gene_lis1_in_neuronal_migration_and_development_Main_Pathway	1.1621984726714567
biocarta_lissencephaly_gene_lis1_in_neuronal_migration_and_development_Pathway_(retrograde_axon_cargo_transport)	1.1063858729379779
biocarta_map_kinase_inactivation_of_smrt_corepressor_Main_Pathway	0.8108453464405679
biocarta_mapkinase_signaling_Main_Pathway	1.1746083796995213
biocarta_mcalpain_and_friends_in_cell_motility_Main_Pathway	0.9637287164496142
biocarta_mechanism_of_protein_import_into_the_nucleus_Main_Pathway	0.8962655365632154
biocarta_mechanisms_of_transcriptional_repression_by_dna_methylation_Main_Pathway	0.6508545119846857
biocarta_mechanisms_of_transcriptional_repression_by_dna_methylation_Pathway_(histone_deacetylation)	0.6508545119846857
biocarta_melanocyte_development_and_pigmentation_Main_Pathway	0.9020169008857705
biocarta_mets_affect_on_macrophage_differentiation_Main_Pathway	1.1151030011904943
biocarta_multi_step_regulation_of_transcription_by_pitx2_Main_Pathway	0.9660272020384117
biocarta_multiple_antiapoptotic_pathways_from_igf_1r_signaling_lead_to_bad_phosphorylation_Main_Pathway	2.2446308506449486
biocarta_nerve_growth_factor_pathway_ngf__Main_Pathway	2.094144858862216
biocarta_nf_kb_signaling_Main_Pathway	1.3041698338259864
biocarta_nf_kb_signaling_Pathway_(Pathway_protein_ubiquitination_of_CHUK)	1.378717281620976
biocarta_nfat_and_hypertrophy_of_the_heart__Main_Pathway	1.150539125584288
biocarta_nfkb_activation_by_nontypeable_hemophilus_influenzae_Main_Pathway	1.2651324542415245
biocarta_nitric_oxide_signaling_Main_Pathway	0.9484270252956748
biocarta_oxidative_stress_induced_gene_expression_via_nrf2_Main_Pathway	1.5661833129839373
biocarta_p38_mapk_signaling_Main_Pathway	0.9440391598212621
biocarta_p53_signaling_Main_Pathway	1.7404231720474332
biocarta_pdgf_signaling_Main_Pathway	1.3921659025777111
biocarta_phospholipids_as_signalling_intermediaries_Main_Pathway	1.1394320689865947
biocarta_phospholipids_as_signalling_intermediaries_Pathway_(actin_filament_organization)	0.8073300333058572
biocarta_phospholipids_as_signalling_intermediaries_Pathway_(chemotaxis)	0.8073300333058572
biocarta_phospholipids_as_signalling_intermediaries_Pathway_(lamellipodium_assembly)	0.898162231520937
biocarta_phosphorylation_of_mek1_by_cdk5_p35_down_regulates_the_map_kinase_Main_Pathway	1.2081164800366608
biocarta_pkc_catalyzed_phosphorylation_of_inhibitory_phosphoprotein_of_myosin_phosphatase_Main_Pathway	1.1648536027010283
biocarta_prion_Main_Pathway	1.2205423477916586
biocarta_proteasome_complex_Main_Pathway	1.0985072685721884
biocarta_proteasome_complex_Pathway_(Pathway_degradation_of_PSMA1)	1.0985072685721884
biocarta_protein_kinase_a_at_the_centrosome_Main_Pathway	0.9442335391587467
biocarta_pten_dependent_cell_cycle_arrest_and_apoptosis_Main_Pathway	1.1426659164619024
biocarta_rac1_cell_motility_signaling_Main_Pathway	1.3015010696489477
biocarta_rac1_cell_motility_signaling_Pathway_(actin_filament_organization)	1.2149650764374844
biocarta_rac1_cell_motility_signaling_Pathway_(phosphatidic_acid_metabolic_process)	1.290014474211326
biocarta_ras_independent_pathway_in_nk_cell_mediated_cytotoxicity_Main_Pathway	0.942723809010438
biocarta_regulation_of_bad_phosphorylation_Main_Pathway	0.9971449788185033
biocarta_regulation_of_ck1_cdk5_by_type_1_glutamate_receptors_Main_Pathway	0.9425386989372682
biocarta_regulation_of_eif_4e_and_p70s6_kinase_Main_Pathway	0.8435713458898301
biocarta_regulation_of_eif2_Main_Pathway	1.294517414009258
biocarta_regulation_of_pgc_1a_Main_Pathway	1.0483061278105192
biocarta_regulation_of_spermatogenesis_by_crem_Main_Pathway	1.3031429228873495
biocarta_regulation_of_splicing_through_sam68_Main_Pathway	1.1326657216165732
biocarta_regulators_of_bone_mineralization_Main_Pathway	3.1390213504620217
biocarta_repression_of_pain_sensation_by_the_transcriptional_regulator_dream_Main_Pathway	0.8790660248748756
biocarta_reversal_of_insulin_resistance_by_leptin_Main_Pathway	0.9447557298040999
biocarta_reversal_of_insulin_resistance_by_leptin_Pathway_(fatty_acid_oxidation)	0.9447557298040999
biocarta_rho_cell_motility_signaling_Main_Pathway	1.2830515856069185
biocarta_rho_cell_motility_signaling_Pathway_(actin_filament_polymerization)	1.282406297052741
biocarta_rho_selective_guanine_exchange_factor_akap13_mediates_stress_fiber_formation_Main_Pathway	0.9456530958464564
biocarta_role_of_brca1_brca2_and_atr_in_cancer_susceptibility_Main_Pathway	0.9739518670203642
biocarta_role_of_brca1_brca2_and_atr_in_cancer_susceptibility_Pathway_(DNA_replication_termination)	1.085566485881386
biocarta_role_of_egf_receptor_transactivation_by_gpcrs_in_cardiac_hypertrophy_Main_Pathway	1.094658696479953
biocarta_role_of_egf_receptor_transactivation_by_gpcrs_in_cardiac_hypertrophy_Pathway_(cell_growth)	1.079396518688271
biocarta_role_of_erbb2_in_signal_transduction_and_oncology_Main_Pathway	0.9699870884137863
biocarta_role_of_erk5_in_neuronal_survival_Main_Pathway	1.157011880875441
biocarta_role_of_erk5_in_neuronal_survival_Pathway_(cell_survival)	1.0544083754520344
biocarta_role_of_mal_in_rho_mediated_activation_of_srf_Main_Pathway	0.8969147351953451
biocarta_role_of_mef2d_in_t_cell_apoptosis_Main_Pathway	1.4882129230404826
biocarta_role_of_mitochondria_in_apoptotic_signaling_Main_Pathway	1.3578262699808392
biocarta_role_of_nicotinic_acetylcholine_receptors_in_the_regulation_of_apoptosis_Main_Pathway	1.4800348982708058
biocarta_role_of_pi3k_subunit_p85_in_regulation_of_actin_organization_and_cell_migration_Main_Pathway	0.8713037370815444
biocarta_role_of_ran_in_mitotic_spindle_regulation_Main_Pathway	1.0544328554273636
biocarta_role_of_U_00DF_arrestins_in_the_activation_and_targeting_of_map_kinases_Main_Pathway	1.7047185953036903
biocarta_segmentation_clock_Main_Pathway	1.9985714457252794
biocarta_signal_transduction_through_il1r_Main_Pathway	1.310310410322432
biocarta_signal_transduction_through_il1r_Pathway_(Pathway_protein_ubiquitination_of_CHUK_PEBP1)	1.0911029288306169
biocarta_signaling_pathway_from_g_protein_families_Main_Pathway	0.9779936345642635
biocarta_skeletal_muscle_hypertrophy_is_regulated_via_akt_mtor_Main_Pathway	1.1818943480687258
biocarta_sprouty_regulation_of_tyrosine_kinase_signals_Main_Pathway	1.1329023229272788
biocarta_stathmin_and_breast_cancer_resistance_to_antimicrotubule_agents_Main_Pathway	0.9609464714161158
biocarta_stress_induction_of_hsp_regulation_Main_Pathway	1.3983462495558048
biocarta_sumoylation_by_ranbp2_regulates_transcriptional_repression_Main_Pathway	0.9930287027163542
biocarta_t_cell_receptor_signaling_Main_Pathway	1.6139813196631752
biocarta_tgf_beta_signaling_Main_Pathway	1.386097292499785
biocarta_the_41bb_dependent_immune_response_Main_Pathway	0.9733195985301227
biocarta_the_co_stimulatory_signal_during_t_cell_activation_Main_Pathway	1.3761875059636657
biocarta_the_co_stimulatory_signal_during_t_cell_activation_Pathway_(T_cell_activation)	1.3761875059636657
biocarta_the_igf_1_receptor_and_longevity_Main_Pathway	0.8669983326838204
biocarta_thrombin_signaling_and_protease_activated_receptors_Main_Pathway	1.3330499497370318
biocarta_tnf_stress_related_signaling_Main_Pathway	1.0395894541458852
biocarta_tnfr1_signaling_Main_Pathway	1.127257192322222
biocarta_tnfr2_signaling_Main_Pathway	1.3857058054540592
biocarta_tnfr2_signaling_Pathway_(Pathway_protein_ubiquitination_of_MAP3K1_TNFAIP3_MAP3K14)	1.3857058054540592
biocarta_toll_like_receptor_Main_Pathway	1.5366015926442131
biocarta_toll_like_receptor_Pathway_(Pathway_protein_ubiquitination_of_CHUK_MAP3K1)	1.325591182712562
biocarta_tpo_signaling_Main_Pathway	1.1577196544284398
biocarta_transcription_factor_creb_and_its_extracellular_signals_Main_Pathway	0.6769509334482517
biocarta_transcription_regulation_by_methyltransferase_of_carm1_Main_Pathway	0.6964504067325882
biocarta_trefoil_factors_initiate_mucosal_healing_Main_Pathway	1.1195943726287139
biocarta_trka_receptor_signaling_Main_Pathway	0.9883259549508784
biocarta_tumor_suppressor_arf_inhibits_ribosomal_biogenesis_Main_Pathway	1.045218381813415
biocarta_ucalpain_and_friends_in_cell_spread_Main_Pathway	1.1748289642421947
biocarta_vegf_hypoxia_and_angiogenesis_Main_Pathway	1.0423456170204934
biocarta_vegf_hypoxia_and_angiogenesis_Pathway_(cell_migration)	1.2017220542828695
biocarta_wnt_signaling_Main_Pathway	0.9540216796677824
biocarta_y_branching_of_actin_filaments_Main_Pathway	0.8591463855465462
BRCA1_Pathway	1.09217407803445
BRCA1_Pathway_Chromatin_Remodeling	1.1323535367445305
BRCA1_Pathway_Homologous_Recombination_Repair	1.0522949758752393
BRCA1_Pathway_Mismatch_Repair	0.9171494864600473
Calcium2+_Signaling	1.2902776972065195
cAMP_Pathway	1.336253802825148
cAMP_Pathway_Axonal_Growth	1.2003294063217858
cAMP_Pathway_Cell_Growth	1.3525956156170293
cAMP_Pathway_Cell_Proliferation	0.8915771251989997
cAMP_Pathway_Cell_Survival	1.3034612342838807
cAMP_Pathway_Chemotaxis	1.3138790918536465
cAMP_Pathway_Cytokine_Production	1.2478283464907116
cAMP_Pathway_Degradation_of_Cell_Cycle_Regulators	0.8527297195847299
cAMP_Pathway_Endothelial_Cell_Regulation	1.294520274934864
cAMP_Pathway_eNOS_Signaling_Cardiovascular_Homeostasis	0.8697984127192537
cAMP_Pathway_Fatty_Acid_Metabolism	1.368992790545326
cAMP_Pathway_Gene_Expression_via_NFKB2_CREBBP_ELK1	1.1041700051166459
cAMP_Pathway_Glycogen_Synthesis	1.0672780696851192
cAMP_Pathway_Glycolisis	0.8438297384469362
cAMP_Pathway_Lipolysis	0.8647367345792201
cAMP_Pathway_Metabolic_Energy	0.848913791086522
cAMP_Pathway_Myocardial_Contraction	1.5069198492254627
cAMP_Pathway_Oncogenesis	0.822474446721455
cAMP_Pathway_Protein_Retention	0.9231472932399488
cAMP_Pathway_Regulation_of_Cytoskeleton	0.8409868756303766
Caspase_Cascade_Pathway	1.261240835797012
Caspase_Cascade_Pathway_Activated_Tissue_Trans-glutaminase	1.56764129838524
CCR3_Pathway_in_Eosinophils	1.1273706221692268
CD16_Pathway_in_Natural_Killer_cells	1.1937190012507997
CD40_Pathway	1.0616995218886875
CD40_Pathway_Gene_Expression_Cell_Adhesion_Molecule_via_NFKB2	0.9851556737534344
CD40_Pathway_Gene_Expression_Cell_Survival_via_NFKB2	0.9851556737534344
CD40_Pathway_Gene_Expression_Co-Stimulatory_Molecules_via_NFKB2	0.9851556737534344
CD40_Pathway_Gene_Expression_COX2_and_Prostaglandins_via_NFKB2	0.9851556737534344
CD40_Pathway_Gene_Expression_Immunoglobulin_Class_Switch_via_NFKB2	0.9851556737534344
CD40_Pathway_Gene_Expression_Pro-Inflamatory_Cytokines_via_NFKB2	0.9851556737534344
CD40_Pathway_Gene_Expression_Procoagulant_Activity_via_NFKB2	0.9851556737534344
CDC42_Pathway	1.2130130435553494
CDK5_Pathway_in_Central_Nervous_System	0.9581479314007114
CDK5_Signaling_in_Neurons	1.1023210899549707
CDP-diacylglycerol_biosynthesis	1.2429809064787678
Cell_Adhesion_Regulated_by_CDHs	1.3365384019786943
Cellular_Apoptosis_Pathway	1.2399488648427186
Cellular_Apoptosis_Pathway_Gene_Expression_FLIP_CIAP2_BFL1_BCL2_via_NFKB2	1.0890726083970446
Chemokine_Ligand_2_Signaling	1.3649337098778824
Chemokine_Pathway	1.2991936912232311
Chemokine_Pathway_Cell_Activation	1.320914968343144
Chemokine_Pathway_Gene_Expression_and_Apoptosis_via_ELK1	1.1795564629813717
Chemokine_Pathway_Internalization_Degradation_Recycling	0.9515041423463034
Chemotaxis_Driven_by_C5a	1.0474305033960993
Chemotaxis_Driven_by_CCL2	1.0351284920389776
Chemotaxis_Driven_by_CCR4	1.3627233229260953
Chemotaxis_Driven_by_IL-8_and_LTB4	1.1850087464793173
Chemotaxis_of_Immune_Cells_During_Allergic_Asthma_and_Eczema_Driven_by_CCR4	1.317113897902904
cholesterol_biosynthesis_I	1.3289324406831688
cholesterol_biosynthesis_II_via_2425-dihydrolanosterol	1.3289324406831688
cholesterol_biosynthesis_III_via_desmosterol	1.3289324406831688
chondroitin_sulfate_biosynthesis	2.0581862655026746
chondroitin_sulfate_biosynthesis_late_stages	2.300770749085868
Chromatin_Pathway	0.9606091750733913
Circadian_Pathway	1.6611419947683117
CMP_phosphorylation	0.8571722572350197
CREB_Pathway	1.257550847411665
CXC_Chemokine_Receptor_Pathway	1.0101501196967584
Cytokine_Network_Pathway	3.2415292883537425
Cytoskeleton_Reorganization	1.2577010766999037
D-imyoi-inositol-5-phosphate_metabolism	1.1328469426437326
D-imyoi-inositol_134-trisphosphate_biosynthesis	1.773346247672688
D-imyoi-inositol_145-trisphosphate_biosynthesis	0.9712585227894348
D-imyoi-inositol_145-trisphosphate_degradation	1.8369749067905532
dermatan_sulfate_biosynthesis	1.8616545047533664
Development_of_Immune_Synapse	1.137530977163289
dolichyl-diphosphooligosaccharide_biosynthesis	0.8247136498000908
EGF_Pathway	1.0220160433107588
EGF_Pathway_Actin_Cytoskeletal_Rearrangement	0.8244064710070135
EGF_Pathway_Cell_Survival	0.9122873149561118
EGF_Pathway_Gene_Expression_via_FOS_NFKB2_MYC_STAT1_ELK1_STAT3_JUN	1.09766242901062
eicosapentaenoate_biosynthesis	0.8250479930388978
Ephrin-B_Pathway	1.1331869043515757
Ephrin-mediated_Signaling_Events_During_Cell_Adhesion	1.3151682102753113
ErbB_Family_Pathway	1.1122055924436955
ErbB_Family_Pathway_Gene_Expression_via_JUN_FOS_ELK1	1.056534052591829
ERK_Signaling_Pathway	1.4838872472727298
ERK_Signaling_Pathway_EGFR_signaling	1.2801307431378677
ERK_Signaling_Pathway_Gene_Expression_via_CAPN6_TP53_FOS_ATF1_MYC_ELK3_MYLK_ETS1_SRF_HIST1H3B_CREB3_STAT3_NFKB2_HMGN1_ESR2_ELK1_PAX6_JUN	1.2271620790321278
ERK_Signaling_Pathway_Translation	1.3418900293187046
Erythropoietin_Pathway	1.1283816705982856
Erythropoietin_Pathway_Anti-Apoptosis	1.3758863910662746
Erythropoietin_Pathway_Cell_Survival	1.1007000199636925
Erythropoietin_Pathway_Gene_Expression_Neuroprotection_via_NFKB2	1.0145238044897131
Estrogen_Pathway	1.2125631866516342
Estrogen_Pathway_Anti-Apoptosis	0.8600654830415564
Estrogen_Pathway_Gene_Expression_via_FOS_JUN_ELK1_SP1_POLR2B_CREB3_NFKB2	0.9793396887467924
Extracellular_Matrix_Remodeling_during_Adhesion	1.704509163487266
FAK_Pathway	1.036310448836359
fatty_acid_beta-oxidation	0.9923235735349739
fatty_acid_beta-oxidation_peroxisome	1.1235209282943048
FCGR3A-mediated_phagocytosis	1.121621140221072
FGFR_Signaling	0.9775679514509666
FLT3_Signaling_Pathway	1.075490232052977
FLT3_Signaling_Pathway_Transcription_via_ELK3_MAPK12_CREB3_STAT2	1.128214264918312
FN1_Influence_on_Cell_Motility_via_Integrins	1.2975616611781517
folate_transformations	0.9501735086158598
Gamma-Aminobutyric_Acid_A_Receptor_Pathway	1.4905723168686444
gamma-linolenate_biosynthesis	0.9703057544663394
Glucocorticoid_Receptor_Signaling_Pathway	1.2790960406865552
Glucocorticoid_Receptor_Signaling_Pathway_Cell_Cycle_Progression	0.8674793771894287
Glucocorticoid_Receptor_Signaling_Pathway_Gene_Expression_via_CREB3_STAT5B_SLC22A2_POU2F1	0.8408562703866395
Glucocorticoid_Receptor_Signaling_Pathway_Histone_Deacetylation	1.033786936526427
Glucocorticoid_Receptor_Signaling_Pathway_Inflammatory_Cytokines	1.0951724347499354
gluconeogenesis	1.538402159612161
glutathione-mediated_detoxification	0.9369612564362623
glycolysis	1.5687427911366398
GPCR_Pathway	1.1542090545615573
GPCR_Pathway_Gene_Expression_via_JUN_NFKB2_ELK1_SRF_FOS_CREB3	1.0140898875936841
Growth_Hormone_Signaling_Pathway	1.0226400689103445
Growth_Hormone_Signaling_Pathway_Cell_Survival	0.8699532638638219
Growth_Hormone_Signaling_Pathway_Gene_Expression_via_SRF_ELK1_STAT5B_CEBPD_STAT1_STAT3	1.0024584911197014
Growth_Hormone_Signaling_Pathway_Glucose_Uptake	0.8999852612587261
GSK3_Signaling_Pathway	1.2888582894274019
GSK3_Signaling_Pathway_b-CTNN_Degradation	0.924010533442974
GSK3_Signaling_Pathway_Gene_Expression_via_CTNNB1	1.0530891748073299
GSK3_Signaling_Pathway_Glycogen_Synthesis	1.1294615949211355
GSK3_Signaling_Pathway_Protein_Synthesis	1.0614072869243165
guanosine_deoxyribonucleotides_ide_novoi_biosynthesis	1.2331615719695208
guanosine_nucleotides_ide_novoi_biosynthesis	1.4227404881294872
guanosine_ribonucleotides_ide_novoi_biosynthesis	1.304634929553758
HA_syntesis_pathway	1.0909370451882971
Hedgehog_Signaling_in_Mammals_no_Tubulin_Pathway	1.2196003119426175
Hedgehog_Signaling_in_Mammals_Pathway	1.2196003119426175
heparan_sulfate_biosynthesis	1.8784826663542
heparan_sulfate_biosynthesis_late_stages	1.942005638933271
HGF_Pathway	1.1822071556414904
HGF_Pathway_Anoikis	0.9675364907831024
HGF_Pathway_Cell_Adhesion_and_Cell_Migration	1.8148857175024131
HGF_Pathway_Cell_Cycle_Progression	1.58243338851969
HGF_Pathway_Cell_Scattering	0.8269722159767744
HGF_Pathway_Cell_Survival	0.8269722159767744
HGF_Pathway_Gene_Expression_via_JUN_STAT3_FOS_ELK1_ETS2	1.3025717844042133
HGF_Pathway_Regulation_of_Cytoskeleton_Cell_Polarity_and_Cell_Motility	0.9949639730937294
HIF1Alpha_Pathway	0.9943254494858008
HIF1Alpha_Pathway_Gene_Expression_via_JUN_CREB3	0.8855847435386253
HIF1Alpha_Pathway_NOS_Pathway	0.8874248182964259
HIF1Alpha_Pathway_p53_Hypoxia_Pathway	0.8685347558453991
HIF1Alpha_Pathway_VEGF_Pathway	0.883380707609976
HMGB1_signaling_through_RAGE	0.9732172151405426
ICOS_signaling_in_T-helper_cells	1.5477000048755478
IGF1R_Signaling_Pathway	1.2860765628343647
IGF1R_Signaling_Pathway_Apoptosis	1.2264208120421287
IGF1R_Signaling_Pathway_Cell_Migration	1.6216221943809224
IGF1R_Signaling_Pathway_Cell_Proliferation_Diferentiation_and_Apoptosis	1.148819652121312
IGF1R_Signaling_Pathway_Cell_Survival	1.140152548074802
IGF1R_Signaling_Pathway_Gene_Expression_Proliferation_Growth_Survival_via_NFAT5_CREB3	1.1676146783342884
IGF1R_Signaling_Pathway_Protein_Synthesis	1.0428901951308263
IL-10_Pathway	1.0338500489138847
IL-10_Pathway_IL-10_Responsive_Genes_Transcription_of_BCLXL_Cyclin-D1_D2_D3_Pim1_c-Myc_and_P19(INK4D)_via_STAT3	0.7562587395951177
IL-10_Pathway_Inflammatory_Cytokine_Genes_Expression_via_STAT3	0.7562587395951177
IL-10_Pathway_Translational_Modulation	0.9383774998136879
IL-2_Pathway	1.3647362537915473
IL-2_Pathway_Apoptosis_Inhibition	0.9516270678501556
IL-2_Pathway_Gene_Expression_via_FYN_LYN_RPS6KB1_PTK2B	1.292020053535699
IL-2_Pathway_IL2_Gene_Expression_via_POLR1E_EGR1_HMGA1_ELF1_POU2F1_MYC	1.1893032588830523
IL-6_Pathway	1.4317609389612445
ILK_Signaling_Pathway	1.426411731214945
ILK_Signaling_Pathway_Actin_Polymerization_Cytoskeletal_Reorganization	1.5658138633584082
ILK_Signaling_Pathway_Cell_Cycle_Proliferation	1.3114663247134137
ILK_Signaling_Pathway_Cell_Migration_Retraction	1.3891939424148705
ILK_Signaling_Pathway_Cell_Motility	1.5642418685117279
ILK_Signaling_Pathway_Cytoskeletal_Adhesion_Complexes	1.7053737740201798
ILK_Signaling_Pathway_Epithelial_Mesenchymal_Transition	3.1727859943691814
ILK_Signaling_Pathway_Epithelial_Mesenchymal_Transition_Tubulo-Interstitial_Fibrosis	1.5140636469846456
ILK_Signaling_Pathway_G2_Phase_Arrest	1.3114663247134137
ILK_Signaling_Pathway_Induced_Cell_Proliferation	0.8396284616694392
ILK_Signaling_Pathway_Loss_of_Occludin_Barrier_Dysfunction	1.4849648881847421
ILK_Signaling_Pathway_Migration_Vasculogenesis	1.5140636469846456
ILK_Signaling_Pathway_MMP2_MMP9_Gene_Expression_Tissue_Invasion_via_FOS	1.034140428345768
ILK_Signaling_Pathway_Tissue_Morphogenesis	1.034140428345768
Inside-out_Signaling_through_Integrins	1.44513381583177
Integrin-based_Cell_Migration_and_Adhesion	1.3441887250166755
Integrins_Function_in_Carcinoma_Progression	1.1658961988395147
Integrins_Signaling_in_Natural_Killer_Cells	1.1479882814624864
Interferon_Pathway	1.006272878271372
Interferon_Pathway_Gene_Expression_via_HIST1H3B_CREB3	1.0984635458633774
Interferon_Pathway_Transciption	0.9005169176559803
Interleukin-8-induced_Cell_Adhesion_and_Migration	0.9007058474060698
Intermediate_Filaments_in_Epithelial_Cells	2.3938829448735546
IP3_Pathway	1.2304818866907803
IP3_Pathway_Gene_Expression_via_CREB3_NFATC2_MEF2D	1.0501368329793248
isoleucine_degradation	1.4469026542420127
ITGA4-mediated_Cell_Adhesion_and_Migration	1.0951343446671635
JAK-STAT_Pathway	1.2896882438503885
JAK-STAT_Pathway_Akt_Pathway	0.868968310968252
JAK-STAT_Pathway_IFN-Inducible_Gene_Expression_via_STAT2_STAT1	1.0505618022791487
JAK-STAT_Pathway_JAK_Degradation	0.924010533442974
JAK-STAT_Pathway_Nml_SOCS_BCL-XL_p21_Myc_Nos2_Gene_Expression_via_STAT2	1.431557538704194
JNK_Pathway	1.4161545685135777
JNK_Pathway_Gene_Expression_Apoptosis_Inflammation_Tumorigenesis_Cell_Migration_via_SMAD4_STAT4_HSF1_TP53_MAP2_DCX_ATF2_NFATC3_SPIRE1_MAP1B_TCF15_ELK1_BCL2_JUN_PXN_NFATC2	1.5651917341610675
JNK_Pathway_Insulin_Signaling	1.1331497537575879
Junctional_Cell_Adhesion_in_Endothelium	1.9500876096054782
KEGG_ABC_transporters_Main_Pathway	1.671524351409655
KEGG_Acute_myeloid_leukemia_Main_Pathway	1.0174241117482068
KEGG_Adherens_junction_Main_Pathway	1.4836120795269387
KEGG_Adipocytokine_signaling_Main_Pathway	1.1616170532750705
KEGG_Adrenergic_signaling_in_cardiomyocytes_Main_Pathway	1.245513745935611
KEGG_Alanine_aspartate_and_glutamate_metabolism_Main_Pathway	1.0555342188157504
KEGG_Alcoholism_Main_Pathway	1.1526253808734785
KEGG_Aldosterone_regulated_sodium_reabsorption_Main_Pathway	1.0386380911649395
KEGG_alpha_Linolenic_acid_metabolism_Main_Pathway	1.5631188432321845
KEGG_Amino_sugar_and_nucleotide_sugar_metabolism_Main_Pathway	1.148075341050277
KEGG_Amphetamine_addiction_Main_Pathway	1.115815785995049
KEGG_AMPK_signaling_Main_Pathway	1.0174615665485738
KEGG_Amyotrophic_lateral_sclerosis_ALS__Main_Pathway	1.1032378058046306
KEGG_Antigen_processing_and_presentation_Main_Pathway	1.4599698890759691
KEGG_Apoptosis_Main_Pathway	1.2107055508330917
KEGG_Arachidonic_acid_metabolism_Main_Pathway	1.352769672624642
KEGG_Arginine_and_proline_metabolism_Main_Pathway	1.3486425878942279
KEGG_Ascorbate_and_aldarate_metabolism_Main_Pathway	1.3746605676066146
KEGG_Asthma_Main_Pathway	2.20076506167579
KEGG_Axon_guidance_Main_Pathway	1.4646830698990294
KEGG_B_cell_receptor_signaling_Main_Pathway	1.0806254183949806
KEGG_Bacterial_invasion_of_epithelial_cells_Main_Pathway	1.1907077444688805
KEGG_Basal_cell_carcinoma_Main_Pathway	2.1275515024304656
KEGG_Basal_transcription_factors_Main_Pathway	1.0874034057909037
KEGG_Base_excision_repair_Main_Pathway	1.3047450302954287
KEGG_beta_Alanine_metabolism_Main_Pathway	1.4760817618039257
KEGG_Biosynthesis_of_unsaturated_fatty_acids_Main_Pathway	0.9897628503212209
KEGG_Bladder_cancer_Main_Pathway	1.4381682189293168
KEGG_Butanoate_metabolism_Main_Pathway	1.3235735716722323
KEGG_Calcium_signaling_Main_Pathway	1.1957478055413553
KEGG_cAMP_signaling_Main_Pathway	1.1421050035177265
KEGG_Cell_adhesion_molecules_CAMs__Main_Pathway	1.2874711240510925
KEGG_Cell_cycle_Main_Pathway	1.2106920937922045
KEGG_Central_carbon_metabolism_in_cancer_Main_Pathway	1.3567709190895552
KEGG_cGMP_PKG_signaling_Main_Pathway	1.131984915233571
KEGG_Chagas_disease_American_trypanosomiasis__Main_Pathway	1.3205011611280721
KEGG_Chemical_carcinogenesis_Main_Pathway	1.560002173698286
KEGG_Chemokine_signaling_Main_Pathway	1.2201762299190009
KEGG_Choline_metabolism_in_cancer_Main_Pathway	1.279598829130463
KEGG_Cholinergic_synapse_Main_Pathway	1.1127294562594519
KEGG_Chronic_myeloid_leukemia_Main_Pathway	1.0593958228743832
KEGG_Circadian_entrainment_Main_Pathway	1.1628074049678443
KEGG_Circadian_rhythm_Main_Pathway	1.955878307170933
KEGG_Citrate_cycle_TCA_cycle__Main_Pathway	1.1182519976510106
KEGG_Cocaine_addiction_Main_Pathway	1.4269199780083175
KEGG_Collecting_duct_acid_secretion_Main_Pathway	1.478583115309244
KEGG_Colorectal_cancer_Main_Pathway	1.0743363923320246
KEGG_Complement_and_coagulation_cascades_Main_Pathway	1.1790408190569148
KEGG_Cysteine_and_methionine_metabolism_Main_Pathway	1.0490564714201425
KEGG_Cytokine_cytokine_receptor_interaction_Main_Pathway	1.4056718024681611
KEGG_Cytosolic_DNA_sensing_Main_Pathway	1.1754676193731353
KEGG_Dilated_cardiomyopathy_Main_Pathway	2.6039815403228723
KEGG_DNA_replication_Main_Pathway	1.0557473269196676
KEGG_Dopaminergic_synapse_Main_Pathway	1.0208435153797986
KEGG_Drug_metabolism_cytochrome_P450_Main_Pathway	1.129594599493184
KEGG_Drug_metabolism_other_enzymes_Main_Pathway	1.2697053554637725
KEGG_ECM_receptor_interaction_Main_Pathway	1.2761431401033114
KEGG_Endocrine_and_other_factor_regulated_calcium_reabsorption_Main_Pathway	1.0808609580874773
KEGG_Endocytosis_Main_Pathway	1.1255260943346568
KEGG_Endometrial_cancer_Main_Pathway	1.0743487237331084
KEGG_Epithelial_cell_signaling_in_Helicobacter_pylori_infection_Main_Pathway	1.227410688934818
KEGG_Epstein_Barr_virus_infection_Main_Pathway	1.1067462837493625
KEGG_ErbB_signaling_Main_Pathway	1.1825427991293445
KEGG_Estrogen_signaling_Main_Pathway	1.2878857603786584
KEGG_Ether_lipid_metabolism_Main_Pathway	1.4149592048991677
KEGG_Fanconi_anemia_Main_Pathway	0.8330996286146942
KEGG_Fatty_acid_degradation_Main_Pathway	1.0733743723998717
KEGG_Fc_epsilon_RI_signaling_Main_Pathway	0.972711961886623
KEGG_Fc_gamma_R_mediated_phagocytosis_Main_Pathway	1.04449776329988
KEGG_Focal_adhesion_Main_Pathway	1.2716218018829628
KEGG_Folate_biosynthesis_Main_Pathway	1.706027312182595
KEGG_FoxO_signaling_Main_Pathway	1.0407418010909137
KEGG_Fructose_and_mannose_metabolism_Main_Pathway	1.0594022762290936
KEGG_GABAergic_synapse_Main_Pathway	1.3366986693905143
KEGG_Galactose_metabolism_Main_Pathway	1.2126499578860168
KEGG_Gap_junction_Main_Pathway	1.552462927741902
KEGG_Gastric_acid_secretion_Main_Pathway	1.6740621070029524
KEGG_Glioma_Main_Pathway	1.1368881445406758
KEGG_Glucagon_signaling_Main_Pathway	0.9837732704508754
KEGG_Glutamatergic_synapse_Main_Pathway	1.1131278071935615
KEGG_Glutathione_metabolism_Main_Pathway	1.1327187067727604
KEGG_Glycerolipid_metabolism_Main_Pathway	1.4668618785235417
KEGG_Glycerophospholipid_metabolism_Main_Pathway	1.3194888438613412
KEGG_Glycine_serine_and_threonine_metabolism_Main_Pathway	1.229547470714534
KEGG_Glycolysis_Gluconeogenesis_Main_Pathway	1.3612337096422493
KEGG_Glycosaminoglycan_biosynthesis_chondroitin_sulfate_dermatan_sulfate_Main_Pathway	1.9467282553865597
KEGG_Glycosaminoglycan_biosynthesis_heparan_sulfate_heparin_Main_Pathway	2.25431260677623
KEGG_Glycosaminoglycan_biosynthesis_keratan_sulfate_Main_Pathway	1.4716109310836798
KEGG_Glycosaminoglycan_degradation_Main_Pathway	1.116275086568866
KEGG_Glycosphingolipid_biosynthesis_ganglio_series_Main_Pathway	1.3240751068918444
KEGG_Glycosphingolipid_biosynthesis_globo_series_Main_Pathway	0.7942596660290225
KEGG_Glycosphingolipid_biosynthesis_lacto_and_neolacto_series_Main_Pathway	1.2408554364380966
KEGG_Glycosylphosphatidylinositol_GPI_anchor_biosynthesis_Main_Pathway	0.9930304998045952
KEGG_Glyoxylate_and_dicarboxylate_metabolism_Main_Pathway	1.2859076527170445
KEGG_GnRH_signaling_Main_Pathway	1.318384187093321
KEGG_Hedgehog_signaling_Main_Pathway	1.3720206653445914
KEGG_Hematopoietic_cell_lineage_Main_Pathway	1.6660167241770543
KEGG_Hepatitis_B_Main_Pathway	1.274237578015
KEGG_Hepatitis_C_Main_Pathway	1.1545990752721638
KEGG_Herpes_simplex_infection_Main_Pathway	1.67366631189955
KEGG_HIF_1_signaling_Main_Pathway	1.3386081427650425
KEGG_Hippo_signaling_Main_Pathway	1.311980338231671
KEGG_Histidine_metabolism_Main_Pathway	3.024921640840112
KEGG_Homologous_recombination_Main_Pathway	1.1336302655298391
KEGG_HTLV_I_infection_Main_Pathway	1.5041001102119003
KEGG_Huntington_s_disease_Main_Pathway	0.9446027889178984
KEGG_Hypertrophic_cardiomyopathy_HCM__Main_Pathway	2.6039815403228723
KEGG_Inflammatory_bowel_disease_IBD__Main_Pathway	2.063500255344642
KEGG_Inflammatory_mediator_regulation_of_TRP_channels_Main_Pathway	1.224520057969178
KEGG_Influenza_A_Main_Pathway	1.061015095461764
KEGG_Inositol_phosphate_metabolism_Main_Pathway	1.129726006163262
KEGG_Insulin_secretion_Main_Pathway	1.213508510953182
KEGG_Insulin_signaling_Main_Pathway	1.1576340203084423
KEGG_Jak_STAT_signaling_Main_Pathway	1.3927507987010386
KEGG_Legionellosis_Main_Pathway	2.3135591416729846
KEGG_Leishmaniasis_Main_Pathway	1.1051200387415043
KEGG_Leukocyte_transendothelial_migration_Main_Pathway	1.2392742120417555
KEGG_Linoleic_acid_metabolism_Main_Pathway	1.4986957989150476
KEGG_Long_term_depression_Main_Pathway	1.245310075385061
KEGG_Long_term_potentiation_Main_Pathway	1.0259525794447992
KEGG_Lysine_degradation_Main_Pathway	1.0023903263106346
KEGG_Lysosome_Main_Pathway	1.0844511031802062
KEGG_MAPK_signaling_Main_Pathway	1.114382798821757
KEGG_Measles_Main_Pathway	1.3501290082406912
KEGG_Melanogenesis_Main_Pathway	1.3338918117880632
KEGG_Melanoma_Main_Pathway	1.2984956177211457
KEGG_Metabolism_of_xenobiotics_by_cytochrome_P450_Main_Pathway	1.0695236427159245
KEGG_MicroRNAs_in_cancer_Main_Pathway	1.3672652604263684
KEGG_Mismatch_repair_Main_Pathway	1.0244636508127924
KEGG_Morphine_addiction_Main_Pathway	1.091463905933864
KEGG_mRNA_surveillance_Main_Pathway	0.9718835192880252
KEGG_mTOR_signaling_Main_Pathway	1.0215351864765525
KEGG_Mucin_type_O_Glycan_biosynthesis_Main_Pathway	1.640095897580223
KEGG_N_Glycan_biosynthesis_Main_Pathway	1.2467161386617762
KEGG_Natural_killer_cell_mediated_cytotoxicity_Main_Pathway	1.1027039557531075
KEGG_Neuroactive_ligand_receptor_interaction_Main_Pathway	1.5891326930193552
KEGG_Neurotrophin_signaling_Main_Pathway	1.0081470767621175
KEGG_NF_kappa_B_signaling_Main_Pathway	1.252716882831067
KEGG_Nicotinate_and_nicotinamide_metabolism_Main_Pathway	1.213604874871645
KEGG_Nicotine_addiction_Main_Pathway	1.7311253060387675
KEGG_NOD_like_receptor_signaling_Main_Pathway	1.1749389870313778
KEGG_Non_alcoholic_fatty_liver_disease_NAFLD__Main_Pathway	1.0295880201155079
KEGG_Non_homologous_end_joining_Main_Pathway	1.3450682047112068
KEGG_Non_small_cell_lung_cancer_Main_Pathway	1.1487988951366097
KEGG_Notch_signaling_Main_Pathway	1.2693878037064414
KEGG_Nucleotide_excision_repair_Main_Pathway	1.1473402009733233
KEGG_Olfactory_transduction_Main_Pathway	1.1641212888260979
KEGG_One_carbon_pool_by_folate_Main_Pathway	0.8786156356817867
KEGG_Oocyte_meiosis_Main_Pathway	1.0201907049315544
KEGG_Osteoclast_differentiation_Main_Pathway	0.9935598400184009
KEGG_Other_glycan_degradation_Main_Pathway	1.2700114580082618
KEGG_Other_types_of_O_glycan_biosynthesis_Main_Pathway	1.507028311411587
KEGG_Ovarian_steroidogenesis_Main_Pathway	1.3823356507603197
KEGG_Oxidative_phosphorylation_Main_Pathway	1.1250652392276113
KEGG_Oxytocin_signaling_Main_Pathway	1.3159991414915657
KEGG_p53_signaling_Main_Pathway	1.2623064171387832
KEGG_Pancreatic_cancer_Main_Pathway	1.1139555117898619
KEGG_Pancreatic_secretion_Main_Pathway	0.974326220773278
KEGG_Pantothenate_and_CoA_biosynthesis_Main_Pathway	1.2098133039634347
KEGG_Parkinson_s_disease_Main_Pathway	0.994810527690406
KEGG_Pathogenic_Escherichia_coli_infection_Main_Pathway	0.9479011567516306
KEGG_Pathways_in_cancer_Main_Pathway	1.3458517198080315
KEGG_Pentose_and_glucuronate_interconversions_Main_Pathway	1.0581935567412117
KEGG_Pentose_phosphate_Main_Pathway	1.3753247042148622
KEGG_Peroxisome_Main_Pathway	1.2560548531828928
KEGG_Pertussis_Main_Pathway	1.2778984085406107
KEGG_Phagosome_Main_Pathway	1.1887171564180719
KEGG_Phenylalanine_metabolism_Main_Pathway	1.8078615287500608
KEGG_Phosphatidylinositol_signaling_system_Main_Pathway	1.0628064625439513
KEGG_Phototransduction_Main_Pathway	0.9990774269122704
KEGG_PI3K_Akt_signaling_Main_Pathway	1.196624840406324
KEGG_Platelet_activation_Main_Pathway	1.1514864455014673
KEGG_Porphyrin_and_chlorophyll_metabolism_Main_Pathway	1.8571839215296342
KEGG_PPAR_signaling_Main_Pathway	1.4643593059527715
KEGG_Primary_bile_acid_biosynthesis_Main_Pathway	1.5308080536025008
KEGG_Primary_immunodeficiency_Main_Pathway	1.633188168437418
KEGG_Prion_diseases_Main_Pathway	0.8627552864972674
KEGG_Progesterone_mediated_oocyte_maturation_Main_Pathway	1.0005339914722327
KEGG_Prolactin_signaling_Main_Pathway	1.2372208051631208
KEGG_Propanoate_metabolism_Main_Pathway	1.4323573944636956
KEGG_Prostate_cancer_Main_Pathway	1.140726465212546
KEGG_Proteasome_Main_Pathway	0.9595459564042261
KEGG_Protein_digestion_and_absorption_Main_Pathway	1.470036098782991
KEGG_Protein_export_Main_Pathway	1.4255957422415875
KEGG_Protein_processing_in_endoplasmic_reticulum_Main_Pathway	0.9810593607867488
KEGG_Proteoglycans_in_cancer_Main_Pathway	1.3187377483632794
KEGG_Purine_metabolism_Main_Pathway	1.116477702422542
KEGG_Pyrimidine_metabolism_Main_Pathway	1.0217946208103477
KEGG_Pyruvate_metabolism_Main_Pathway	1.4739035555742364
KEGG_Rap1_signaling_Main_Pathway	1.2700736698468373
KEGG_Ras_signaling_Main_Pathway	1.2816545017863907
KEGG_Regulation_of_actin_cytoskeleton_Main_Pathway	1.3299990232752503
KEGG_Regulation_of_autophagy_Main_Pathway	1.1537395417184462
KEGG_Regulation_of_lipolysis_in_adipocytes_Main_Pathway	1.2001777690235662
KEGG_Renal_cell_carcinoma_Main_Pathway	0.8500866814200092
KEGG_Renin_angiotensin_system_Main_Pathway	1.2097162222530793
KEGG_Retinol_metabolism_Main_Pathway	1.3324816041696752
KEGG_Retrograde_endocannabinoid_signaling_Main_Pathway	1.097446080272127
KEGG_Ribosome_biogenesis_in_eukaryotes_Main_Pathway	1.0999192888100897
KEGG_Ribosome_Main_Pathway	0.911443528598358
KEGG_RIG_I_like_receptor_signaling_Main_Pathway	1.1463073209039272
KEGG_RNA_degradation_Main_Pathway	1.2583955077794156
KEGG_RNA_polymerase_Main_Pathway	1.0171665960627494
KEGG_RNA_transport_Main_Pathway	0.961243594382304
KEGG_Salivary_secretion_Main_Pathway	0.9606058459746467
KEGG_Salmonella_infection_Main_Pathway	1.026524197269843
KEGG_Selenocompound_metabolism_Main_Pathway	1.110895218236499
KEGG_Serotonergic_synapse_Main_Pathway	1.2397700509142449
KEGG_Shigellosis_Main_Pathway	1.0975067308467026
KEGG_Small_cell_lung_cancer_Main_Pathway	1.237295861797765
KEGG_Sphingolipid_metabolism_Main_Pathway	1.1980088613252278
KEGG_Sphingolipid_signaling_Main_Pathway	0.9854399653077782
KEGG_Spliceosome_Main_Pathway	1.0158338327462633
KEGG_Staphylococcus_aureus_infection_Main_Pathway	1.0633727532963078
KEGG_Starch_and_sucrose_metabolism_Main_Pathway	1.5400553464959388
KEGG_Steroid_biosynthesis_Main_Pathway	1.0734222477037756
KEGG_Steroid_hormone_biosynthesis_Main_Pathway	1.3634979059563916
KEGG_Synthesis_and_degradation_of_ketone_bodies_Main_Pathway	1.9759812187767174
KEGG_T_cell_receptor_signaling_Main_Pathway	1.1081057408351134
KEGG_Taste_transduction_Main_Pathway	1.1971777611617003
KEGG_Taurine_and_hypotaurine_metabolism_Main_Pathway	1.1969486426283373
KEGG_Terpenoid_backbone_biosynthesis_Main_Pathway	0.977882356137233
KEGG_TGF_beta_signaling_Main_Pathway	1.1708659689613474
KEGG_Thyroid_cancer_Main_Pathway	1.2567306404568768
KEGG_Thyroid_hormone_signaling_Main_Pathway	1.1160319252844977
KEGG_Thyroid_hormone_synthesis_Main_Pathway	1.212854393240272
KEGG_Tight_junction_Main_Pathway	1.2323116668974587
KEGG_TNF_signaling_Main_Pathway	0.9756861389730266
KEGG_Toll_like_receptor_signaling_Main_Pathway	1.2161108364067026
KEGG_Toxoplasmosis_Main_Pathway	0.9124356669603875
KEGG_Transcriptional_misregulation_in_cancer_Main_Pathway	1.3692945799467424
KEGG_Tryptophan_metabolism_Main_Pathway	1.4527013136322262
KEGG_Tuberculosis_Main_Pathway	1.2308795596989905
KEGG_Type_I_diabetes_mellitus_Main_Pathway	2.0252105593146696
KEGG_Type_II_diabetes_mellitus_Main_Pathway	1.3154853601724903
KEGG_Tyrosine_metabolism_Main_Pathway	1.3748215327461415
KEGG_Ubiquitin_mediated_proteolysis_Main_Pathway	1.0611883526120802
KEGG_Valine_leucine_and_isoleucine_degradation_Main_Pathway	1.4460176505039761
KEGG_Vasopressin_regulated_water_reabsorption_Main_Pathway	1.0351983260988324
KEGG_VEGF_signaling_Main_Pathway	1.0484914653776867
KEGG_Vibrio_cholerae_infection_Main_Pathway	1.0439711939358292
KEGG_Viral_carcinogenesis_Main_Pathway	1.1595483698649942
KEGG_Vitamin_digestion_and_absorption_Main_Pathway	1.526260499643961
KEGG_Wnt_signaling_Main_Pathway	1.195526342373659
L-kynurenine_degradation	1.2759238375356359
leucine_degradation	1.5344571279000396
Lipoxins_Influence_on_Cell_Growth_and_Proliferation	1.1773924717376396
MAPK_Family_Pathway	1.2839129789505734
MAPK_Family_Pathway_Chromatin_Remodelling	1.4009249034471283
MAPK_Family_Pathway_Gene_Expression_via_ATF2_JUN_ELK1_NFKB2_CREB3	1.113080660014341
MAPK_Signaling_Pathway	1.3405019821858453
MAPK_Signaling_Pathway_Cell_Motility_Inflammation_Apoptosis_Osmoregulation	0.8694391988643005
MAPK_Signaling_Pathway_Gene_Expression_Apoptosis_Inflammation_Tumorigenesis_via_MYC_HSF1_STAT2	1.1807848781406793
MAPK_Signaling_Pathway_Gene_Expression_Cell_Proliferation_Cell_Survival_Tumorigenesis_Differentiation_Development_via_PXN_CREB3_RPS6KA5_RPS6KA6	1.2847724790988286
melatonin_degradation_I	0.9954426944831272
mevalonate_pathway	2.2606290978282133
Mismatch_Repair_in_Eukaryotes_Pathway	1.1579062333209205
Mitochondrial_Apoptosis_Pathway	1.0663103209153832
Mitochondrial_Apoptosis_Pathway_Apoptosis	0.8762919794053196
Mitosis_Initiation	0.9120277562533301
mTOR_Pathway	1.2666582418209489
mTOR_Pathway_Actin_Organization	1.161880973411684
mTOR_Pathway_Lipid_Synthesis	1.31872562501406
mTOR_Pathway_Microtubule_Organization	1.2781396971179497
mTOR_Pathway_Translation_Elongation	1.2268404369050503
mucin_core_1_and_core_2_iOi-glycosylation	1.9222268490596999
NAD_ide_novoi_biosynthesis	1.184926272797879
NCI_a6b1_and_a6b4_Integrin_signaling_Main_Pathway	1.1604387638748748
NCI_ALK1_signaling_events_Main_Pathway	1.3833384584848905
NCI_ALK1_signaling_events_Pathway_(endothelial_cell_proliferation)	1.2860149912497543
NCI_ALK2_signaling_events_Main_Pathway	1.026413515023809
NCI_Alpha_synuclein_signaling_Main_Pathway	1.1674341424821855
NCI_Alpha_synuclein_signaling_Pathway_(cell_death)	1.2058423929464417
NCI_Alpha_synuclein_signaling_Pathway_(neuron_apoptosis)	1.2719973184924673
NCI_Alpha_synuclein_signaling_Pathway_(Pathway_negative_regulation_of_transcription_via_TOR1A_SNCA_STUB1_FKBP1A)	1.263496261351969
NCI_Alpha_synuclein_signaling_Pathway_(Pathway_positive_regulation_of_gene_specific_transcription_via_TOR1A_SNCA_FKBP1A_STUB1)	1.263496261351969
NCI_Alpha_synuclein_signaling_Pathway_(proteasomal_ubiquitin_dependent_protein_catabolic_process)	1.2058423929464417
NCI_Alpha_synuclein_signaling_Pathway_(protein_targeting_to_lysosome)	1.263496261351969
NCI_Alpha4_beta1_integrin_signaling_events_Main_Pathway	1.0657408343987609
NCI_Alpha4_beta1_integrin_signaling_events_Pathway_(cell_adhesion)	1.3214295595509846
NCI_Alpha4_beta1_integrin_signaling_events_Pathway_(cell_migration)	0.9424451793988688
NCI_Alpha6_beta4_integrin_ligand_interactions_Main_Pathway	1.4433257883473678
NCI_Alpha9_beta1_integrin_signaling_events_Main_Pathway	1.7890957283644109
NCI_amb2_Integrin_signaling_Main_Pathway	1.178683963010252
NCI_Angiopoietin_receptor_Tie2_mediated_signaling_Main_Pathway	0.8353060599915004
NCI_AP_1_transcription_factor_network_Main_Pathway	1.6160943322440016
NCI_Arf1_Main_Pathway	1.0175314845928003
NCI_Arf6_downstream_Main_Pathway	0.8655493930704439
NCI_Arf6_signaling_events_Main_Pathway	1.0544736653126443
NCI_Arf6_trafficking_events_Main_Pathway	1.4369491330990452
NCI_Arf6_trafficking_events_Pathway_(calcium_ion_dependent_exocytosis)	1.7445119781626806
NCI_Arf6_trafficking_events_Pathway_(cell_adhesion_mediated_by_integrin)	2.5520725191952573
NCI_Arf6_trafficking_events_Pathway_(clathrin_coat_assembly)	1.5471242405531638
NCI_ATF_2_transcription_factor_network_Main_Pathway	1.0597518693931014
NCI_ATM_Main_Pathway	0.8960634829320949
NCI_ATM_Pathway_(G1_S_transition_checkpoint)	0.8847460392650487
NCI_ATR_signaling_Main_Pathway	1.0187471652729425
NCI_ATR_signaling_Pathway_(Pathway_negative_regulation_of_transcription_during_mitosis_via_CHEK1)	1.014071332962415
NCI_ATR_signaling_Pathway_(regulation_of_double_strand_break_repair_via_homologous_recombination)	0.9969923830160066
NCI_ATR_signaling_Pathway_(response_to_G2_M_transition_DNA_damage_checkpoint_signal)	0.9885795747015124
NCI_Atypical_NF_kappaB_Main_Pathway	0.8491910229065643
NCI_Atypical_NF_kappaB_Pathway_(Pathway_degradation_of_NFKB1_NFKBIA)	0.8926289988873805
NCI_Atypical_NF_kappaB_Pathway_(positive_regulation_of_anti_apoptosis)	0.825123658421166
NCI_Aurora_A_signaling_Main_Pathway	0.779303166461272
NCI_Aurora_A_signaling_Pathway_(centrosome_duplication)	0.8357044314961714
NCI_Aurora_A_signaling_Pathway_(protein_catabolic_process)	0.7482001173826409
NCI_Aurora_A_signaling_Pathway_(spindle_assembly)	1.047834810067388
NCI_Aurora_B_signaling_Main_Pathway	0.8802967720022261
NCI_Aurora_B_signaling_Pathway_(cytokinesis)	0.9267500711448372
NCI_BARD1_signaling_events_Main_Pathway	1.1240206357242428
NCI_BARD1_signaling_events_Pathway_(DNA_repair)	1.1967908133866534
NCI_BARD1_signaling_events_Pathway_(protein_ubiquitination)	1.225058121101774
NCI_BCR_signaling_Main_Pathway	1.173004887585461
NCI_BCR_signaling_Pathway_(cytokine_secretion)	1.3278560740832634
NCI_BCR_signaling_Pathway_(re_entry_into_mitotic_cell_cycle)	2.1167103895594748
NCI_BCR_signaling_Pathway_(ubiquitin_dependent_protein_catabolic_process)	1.1235260012222252
NCI_Beta1_integrin_cell_surface_interactions_Main_Pathway	2.0763674551028495
NCI_Beta2_integrin_cell_surface_interactions_Main_Pathway	1.2361662119765602
NCI_Beta3_integrin_cell_surface_interactions_Main_Pathway	1.4407365228831173
NCI_Beta5_beta6_beta7_and_beta8_integrin_cell_surface_interactions_Main_Pathway	1.9630882568667667
NCI_BMP_receptor_signaling_Main_Pathway	1.2158435574895723
NCI_C_MYB_transcription_factor_network_Main_Pathway	1.2836203055757043
NCI_C_MYC_Main_Pathway	0.9288989331642588
NCI_Calcineurin_regulated_NFAT_dependent_transcription_in_lymphocytes_Main_Pathway	1.5018321724026613
NCI_Calcium_signaling_in_the_CD4_TCR_Main_Pathway	1.7567694912535483
NCI_Canonical_NF_kappaB_Main_Pathway	1.1597209281839456
NCI_Canonical_NF_kappaB_Pathway_(proteasomal_ubiquitin_dependent_protein_catabolic_process)	0.8539146671685545
NCI_Canonical_Wnt_signaling_Main_Pathway	1.19849618329003
NCI_Caspase_Cascade_in_Apoptosis_Main_Pathway	1.1322986176430188
NCI_Caspase_Cascade_in_Apoptosis_Pathway_(apoptosis)	0.9023397493965283
NCI_Caspase_Cascade_in_Apoptosis_Pathway_(DNA_fragmentation_during_apoptosis)	1.0686169046401497
NCI_Caspase_Cascade_in_Apoptosis_Pathway_(DNA_repair)	0.992183401998404
NCI_Caspase_Cascade_in_Apoptosis_Pathway_(neuron_apoptosis)	1.6545122262616843
NCI_Caspase_Cascade_in_Apoptosis_Pathway_(nuclear_fragmentation_during_apoptosis)	1.270358952205482
NCI_CD40_CD40L_signaling_Main_Pathway	1.3198986718860035
NCI_CDC42_signaling_events_Main_Pathway	1.3013002533804858
NCI_CDC42_signaling_events_Pathway_(actin_cytoskeleton_organization)	0.963062906593779
NCI_CDC42_signaling_events_Pathway_(retrograde_vesicle_mediated_transport_Golgi_to_ER)	0.835339328600815
NCI_Cellular_roles_of_Anthrax_toxin_Main_Pathway	1.0985153571799853
NCI_Ceramide_signaling_Main_Pathway	1.2549799750536947
NCI_Ceramide_signaling_Pathway_(cell_survival)	1.2640874932423523
NCI_Ceramide_signaling_Pathway_(ganglioside_biosynthetic_process)	1.1533159088877014
NCI_Ceramide_signaling_Pathway_(negative_regulation_of_cell_cycle)	1.2131856143209525
NCI_Class_I_PI3K_signaling_events_Main_Pathway	1.5656153808769702
NCI_Class_I_PI3K_signaling_events_mediated_by_Akt_Main_Pathway	1.3202184307403328
NCI_Class_I_PI3K_signaling_events_mediated_by_Akt_Pathway_(cell_survival)	1.1530408661652383
NCI_Class_I_PI3K_signaling_events_mediated_by_Akt_Pathway_(G1_S_transition_of_mitotic_cell_cycle)	1.0077916307067998
NCI_Class_I_PI3K_signaling_events_mediated_by_Akt_Pathway_(negative_regulation_of_cell_cycle)	1.2878920680431725
NCI_Class_I_PI3K_signaling_events_Pathway_(actin_cytoskeleton_reorganization)	1.1042269257233004
NCI_Class_I_PI3K_signaling_events_Pathway_(cell_survival)	1.374927521980838
NCI_Coregulation_of_Androgen_receptor_activity_Main_Pathway	0.8508300389041014
NCI_CXCR3_mediated_signaling_events_Main_Pathway	1.3128955452583435
NCI_CXCR3_mediated_signaling_events_Pathway_(actin_polymerization_or_depolymerization)	2.574425853017971
NCI_CXCR3_mediated_signaling_events_Pathway_(cell_adhesion)	2.757250436512728
NCI_CXCR3_mediated_signaling_events_Pathway_(cell_proliferation)	1.3351273106728576
NCI_CXCR3_mediated_signaling_events_Pathway_(chemotaxis)	1.5633673603454337
NCI_CXCR4_mediated_signaling_events_Main_Pathway	1.3647620391306319
NCI_CXCR4_mediated_signaling_events_Pathway_(cell_adhesion)	1.397033844937487
NCI_CXCR4_mediated_signaling_events_Pathway_(cell_proliferation)	1.650614882012718
NCI_CXCR4_mediated_signaling_events_Pathway_(chemotaxis)	1.3571138382584635
NCI_CXCR4_mediated_signaling_events_Pathway_(establishment_of_cell_polarity)	0.9904951455182925
NCI_CXCR4_mediated_signaling_events_Pathway_(regulation_of_heterotypic_cell_cell_adhesion)	1.7549465043982637
NCI_Degradation_of_beta_catenin_Main_Pathway	1.257365200283076
NCI_DNA_PK_pathway_in_nonhomologous_end_joining_Main_Pathway	1.199942612732122
NCI_DNA_PK_pathway_in_nonhomologous_end_joining_Pathway_(double_strand_break_repair_via_nonhomologous_end_joining)	1.199942612732122
NCI_DNA_PK_pathway_in_nonhomologous_end_joining_Pathway_(V_D_J_recombination)	1.4385091137246953
NCI_Downstream_signaling_in_naive_CD8_T_cells_Main_Pathway	2.1630092219093866
NCI_Downstream_signaling_in_naive_CD8_T_cells_Pathway_(Pathway_regulation_of_survival_gene_product_expression_via_IL2RG)	5.586869877831039
NCI_E_cadherin_signaling_in_keratinocytes_Main_Pathway	0.8949762177225874
NCI_E_cadherin_signaling_in_keratinocytes_Pathway_(adherens_junction_organization)	1.2192235681597101
NCI_E_cadherin_signaling_in_keratinocytes_Pathway_(apoptosis)	0.877598749511992
NCI_E_cadherin_signaling_in_keratinocytes_Pathway_(keratinocyte_differentiation)	1.0407502202793062
NCI_E_cadherin_signaling_in_the_nascent_adherens_junction_Main_Pathway	1.0344729295610844
NCI_E_cadherin_signaling_in_the_nascent_adherens_junction_Pathway_(regulation_of_actin_nucleation)	1.2327214137501186
NCI_E2F_transcription_factor_network_Main_Pathway	1.2842512292533168
NCI_Endogenous_TLR_signaling_Main_Pathway	1.6412766568697768
NCI_Endogenous_TLR_signaling_Pathway_(regulation_of_apoptosis)	1.7289068486301684
NCI_Endogenous_TLR_signaling_Pathway_(regulation_of_cell_proliferation)	1.7289068486301684
NCI_Endogenous_TLR_signaling_Pathway_(regulation_of_interleukin_1_beta_production)	1.7289068486301684
NCI_Endothelins_Main_Pathway	1.3165790233441796
NCI_Endothelins_Pathway_(cAMP_biosynthetic_process)	3.1425426232944598
NCI_EPHA_forward_signaling_Main_Pathway	1.2600642980750967
NCI_EPHA_forward_signaling_Pathway_(axon_guidance)	1.2330168477361847
NCI_EPHA_forward_signaling_Pathway_(cell_cell_adhesion)	1.2102843133137031
NCI_EPHA_forward_signaling_Pathway_(proteasomal_ubiquitin_dependent_protein_catabolic_process)	1.3886791808128944
NCI_EPHA_forward_signaling_Pathway_(regulation_of_stress_fiber_assembly)	1.2102843133137031
NCI_EPHA2_forward_signaling_Main_Pathway	1.0124470475353626
NCI_Ephrin_B_reverse_signaling_Main_Pathway	1.5338957184626434
NCI_Ephrin_B_reverse_signaling_Pathway_(angiogenesis)	1.5970470129456198
NCI_Ephrin_B_reverse_signaling_Pathway_(cell_adhesion)	1.4245742090051399
NCI_Ephrin_B_reverse_signaling_Pathway_(endothelial_cell_migration)	1.5970470129456198
NCI_EPO_signaling_Main_Pathway	1.0305890549013164
NCI_ErbB_receptor_signaling_network_Main_Pathway	1.626323007959926
NCI_ErbB1_downstream_signaling_Main_Pathway	1.1724875389964675
NCI_ErbB1_downstream_signaling_Pathway_(cell_proliferation)	1.1772727082129142
NCI_ErbB1_downstream_signaling_Pathway_(ruffle_organization)	0.8196997227773518
NCI_ErbB2_ErbB3_signaling_events_Main_Pathway	0.9180103830693117
NCI_ErbB2_ErbB3_signaling_events_Pathway_(myelination)	1.18064273585405
NCI_ErbB4_signaling_events_Main_Pathway	1.095998756438573
NCI_ErbB4_signaling_events_Pathway_(apoptosis)	0.957958015344224
NCI_ErbB4_signaling_events_Pathway_(chemotaxis)	0.957958015344224
NCI_ErbB4_signaling_events_Pathway_(dendrite_morphogenesis)	0.957958015344224
NCI_ErbB4_signaling_events_Pathway_(epithelial_cell_differentiation)	1.2031969270466658
NCI_ErbB4_signaling_events_Pathway_(glial_cell_differentiation)	1.1177758132234115
NCI_Fanconi_anemia_Main_Pathway	0.892069111368751
NCI_Fanconi_anemia_Pathway_(regulation_of_double_strand_break_repair_via_homologous_recombination)	0.9243802621533803
NCI_Fanconi_anemia_Pathway_(Sister_Chromatid_Exchange_Process)	0.9103617853028788
NCI_FAS_CD95_signaling_Main_Pathway	0.96604493221301
NCI_Fc_epsilon_receptor_I_signaling_in_mast_cells_Main_Pathway	1.0565573186003472
NCI_Fc_epsilon_receptor_I_signaling_in_mast_cells_Pathway_(regulation_of_mast_cell_degranulation)	0.7915828924816216
NCI_FGF_signaling_Main_Pathway	1.2513551239012501
NCI_FOXA1_transcription_factor_network_Main_Pathway	1.0252944008286036
NCI_FOXA2_and_FOXA3_transcription_factor_networks_Main_Pathway	1.409126650397866
NCI_FOXM1_transcription_factor_network_Main_Pathway	1.2231297964878574
NCI_FoxO_family_signaling_Main_Pathway	1.1970710069530839
NCI_Glucocorticoid_receptor_regulatory_network_Main_Pathway	1.1387236502484535
NCI_Glucocorticoid_receptor_regulatory_network_Pathway_(apoptosis)	0.8771651610085992
NCI_Glucocorticoid_receptor_regulatory_network_Pathway_(histone_acetylation)	0.8771651610085992
NCI_Glucocorticoid_receptor_regulatory_network_Pathway_(MAPKKK_cascade)	0.8771651610085992
NCI_Glypican_1_network_Main_Pathway	1.3962576295034546
NCI_Glypican_1_network_Pathway_(cell_growth)	1.6804838880378865
NCI_Glypican_1_network_Pathway_(fibroblast_growth_factor_receptor_signaling_pathway)	1.6804838880378865
NCI_Hedgehog_signaling_events_mediated_by_Gli_proteins_Main_Pathway	0.7738518001449561
NCI_HIF_1_alpha_transcription_factor_network_Main_Pathway	1.9507504988592617
NCI_HIF_2_alpha_transcription_factor_network_Main_Pathway	1.1794879277122634
NCI_HIV_1_Nef_Negative_effector_of_Fas_and_TNF_alpha_Main_Pathway	1.2628031640620916
NCI_HIV_1_Nef_Negative_effector_of_Fas_and_TNF_alpha_Pathway_(Pathway_degradation_of_CASP3_CASP7_CASP6)	1.2257049644565954
NCI_HIV_1_Nef_Negative_effector_of_Fas_and_TNF_alpha_Pathway_(protein_ubiquitination)	1.553016912291111
NCI_Hypoxic_and_oxygen_homeostasis_regulation_of_HIF_1_alpha_Main_Pathway	1.104700346354028
NCI_IFN_gamma_Main_Pathway	1.0654568780610125
NCI_IFN_gamma_Pathway_(Antibacterial_Response)	1.3843573965906106
NCI_IFN_gamma_Pathway_(antigen_processing_and_presentation_of_peptide_antigen_via_MHC_class_I)	1.3843573965906106
NCI_IFN_gamma_Pathway_(antigen_processing_and_presentation_of_peptide_antigen_via_MHC_class_II)	1.3843573965906106
NCI_IFN_gamma_Pathway_(Antiviral_Response)	1.3843573965906106
NCI_IFN_gamma_Pathway_(apoptosis)	1.3843573965906106
NCI_IFN_gamma_Pathway_(Immunoregulation)	1.3843573965906106
NCI_IFN_gamma_Pathway_(negative_regulation_of_cell_growth)	1.3843573965906106
NCI_IGF1_Main_Pathway	0.9681245374457315
NCI_IGF1_Pathway_(positive_regulation_of_MAPKKK_cascade)	0.9537174914457276
NCI_IL1_mediated_signaling_events_Main_Pathway	1.0525870727763014
NCI_IL12_mediated_signaling_events_Main_Pathway	1.5034280848544757
NCI_IL12_signaling_mediated_by_STAT4_Main_Pathway	1.7604712656719028
NCI_IL2_mediated_signaling_events_Main_Pathway	1.1510665779325233
NCI_IL2_mediated_signaling_events_Pathway_(natural_killer_cell_mediated_cytotoxicity)	1.1320963709108671
NCI_IL2_mediated_signaling_events_Pathway_(positive_regulation_of_cell_cell_adhesion)	1.934272024175696
NCI_IL2_mediated_signaling_events_Pathway_(T_cell_proliferation)	2.187694480688182
NCI_IL2_signaling_events_mediated_by_PI3K_Main_Pathway	1.2163875008177867
NCI_IL2_signaling_events_mediated_by_PI3K_Pathway_(actin_cytoskeleton_organization)	1.285511047486398
NCI_IL2_signaling_events_mediated_by_PI3K_Pathway_(cell_proliferation)	1.1194290436442325
NCI_IL2_signaling_events_mediated_by_PI3K_Pathway_(cell_survival)	1.007077850337523
NCI_IL2_signaling_events_mediated_by_PI3K_Pathway_(T_cell_proliferation)	1.285511047486398
NCI_IL23_mediated_signaling_events_Main_Pathway	1.5933979046625815
NCI_IL27_mediated_signaling_events_Main_Pathway	1.2586275392004216
NCI_IL3_mediated_signaling_events_Main_Pathway	1.2407018056848862
NCI_IL4_mediated_signaling_events_Main_Pathway	2.0771177837313353
NCI_IL5_mediated_signaling_events_Main_Pathway	1.232058541092771
NCI_IL6_mediated_signaling_events_Main_Pathway	1.0822361488108614
NCI_IL8_and_CXCR1_mediated_signaling_events_Main_Pathway	1.7957397994706803
NCI_IL8_and_CXCR1_mediated_signaling_events_Pathway_(cAMP_biosynthetic_process)	1.0713716625839207
NCI_IL8_and_CXCR2_mediated_signaling_events_Main_Pathway	1.2949705266698084
NCI_IL8_and_CXCR2_mediated_signaling_events_Pathway_(cAMP_biosynthetic_process)	0.9643694564222579
NCI_IL8_and_CXCR2_mediated_signaling_events_Pathway_(Pathway_degradation_of_CXCL8)	1.163981564880273
NCI_Insulin_mediated_glucose_transport_Main_Pathway	1.2834411008561921
NCI_Insulin_Pathway_Main_Pathway	1.0573121961657377
NCI_Integrin_linked_kinase_signaling_Main_Pathway	1.0203522654298665
NCI_Integrin_linked_kinase_signaling_Pathway_(anoikis)	0.8849563162930891
NCI_Integrin_linked_kinase_signaling_Pathway_(apoptosis)	0.8849563162930891
NCI_Integrin_linked_kinase_signaling_Pathway_(centrosome_localization)	0.9219498714634538
NCI_Integrin_linked_kinase_signaling_Pathway_(DNA_biosynthetic_process)	0.9083295785190799
NCI_Integrins_in_angiogenesis_Main_Pathway	1.0876911733960166
NCI_Integrins_in_angiogenesis_Pathway_(angiogenesis)	1.612078022348215
NCI_Internalization_of_ErbB1_Main_Pathway	1.2474834418767262
NCI_JNK_signaling_in_the_CD4_TCR_Main_Pathway	1.3155153975207263
NCI_Lissencephaly_gene_LIS1_in_neuronal_migration_and_development_Main_Pathway	0.9550262980932993
NCI_LKB1_signaling_events_Main_Pathway	1.0409988490373256
NCI_LKB1_signaling_events_Pathway_(establishment_of_cell_polarity)	1.1890529441579203
NCI_LKB1_signaling_events_Pathway_(Pathway_positive_regulation_of_CREB_transcription_factor_activity_via_CRTC2)	0.9135550656131902
NCI_LPA_receptor_mediated_events_Main_Pathway	1.440916199276221
NCI_LPA_receptor_mediated_events_Pathway_(cAMP_biosynthetic_process)	2.4580181750748604
NCI_mTOR_signaling_Main_Pathway	1.0948388629166799
NCI_mTOR_signaling_Pathway_(lipid_biosynthetic_process)	0.9231058771042899
NCI_mTOR_signaling_Pathway_(Pathway_rRNA_transcription_via_RRN3)	0.9627902819326665
NCI_mTOR_signaling_Pathway_(translational_initiation)	0.9633956167315962
NCI_N_cadherin_signaling_events_Main_Pathway	1.0655133270353572
NCI_N_cadherin_signaling_events_Pathway_(actin_filament_polymerization)	0.9568330141724768
NCI_N_cadherin_signaling_events_Pathway_(myoblast_differentiation)	0.892347622025136
NCI_N_cadherin_signaling_events_Pathway_(regulation_of_cell_cell_adhesion)	0.9600851062709301
NCI_Nectin_adhesion_Main_Pathway	1.063116707679483
NCI_Nephrin_Neph1_signaling_in_the_kidney_podocyte_Main_Pathway	0.9519070090877735
NCI_Netrin_mediated_signaling_events_Main_Pathway	1.2485164190516456
NCI_Neurotrophic_factor_mediated_Trk_receptor_signaling_Main_Pathway	1.049005828205267
NCI_Neurotrophic_factor_mediated_Trk_receptor_signaling_Pathway_(MAPKKK_cascade)	1.9791382189906845
NCI_Neurotrophic_factor_mediated_Trk_receptor_signaling_Pathway_(neuron_projection_morphogenesis)	1.2459411066844597
NCI_Neurotrophic_factor_mediated_Trk_receptor_signaling_Pathway_(Schwann_cell_development)	1.4693974596413033
NCI_Nongenotropic_Androgen_signaling_Main_Pathway	1.2635846899160001
NCI_Nongenotropic_Androgen_signaling_Pathway_(apoptosis)	1.3374835552567617
NCI_Nongenotropic_Androgen_signaling_Pathway_(cell_proliferation)	1.5524273191321352
NCI_Notch_mediated_HES_HEY_network_Main_Pathway	0.9475678782100071
NCI_Notch_signaling_Main_Pathway	1.16782948568958
NCI_Notch_signaling_Pathway_(Bergmann_glial_cell_differentiation)	1.5223547363636767
NCI_Notch_signaling_Pathway_(oligodendrocyte_development)	1.5209902792768497
NCI_Osteopontin_mediated_events_Main_Pathway	1.064736008878563
NCI_Osteopontin_mediated_events_Pathway_(bone_resorption)	1.0333320533737593
NCI_p38_MAPK_signaling_Main_Pathway	0.8309445770079341
NCI_p38_signaling_mediated_by_MAPKAP_kinases_Main_Pathway	1.0647510367853985
NCI_p53_Main_Pathway	0.9153648133899733
NCI_p53_Pathway_(apoptosis)	0.9023996629370434
NCI_p73_transcription_factor_network_Main_Pathway	1.0955629051135642
NCI_p73_transcription_factor_network_Pathway_(apoptosis)	0.9749253446291432
NCI_p75_NTR_mediated_signaling_Main_Pathway	1.2414290766419807
NCI_p75_NTR_mediated_signaling_Pathway_(neuron_apoptosis)	1.810962256183051
NCI_p75_NTR_mediated_signaling_Pathway_(neuron_projection_morphogenesis)	1.311107485099093
NCI_PAR1_mediated_thrombin_signaling_events_Main_Pathway	1.3209158269511423
NCI_PAR1_mediated_thrombin_signaling_events_Pathway_(cAMP_biosynthetic_process)	1.3116498327862194
NCI_PAR1_mediated_thrombin_signaling_events_Pathway_(MAPKKK_cascade)	0.9211666964618128
NCI_PAR1_mediated_thrombin_signaling_events_Pathway_(platelet_aggregation)	0.9680017547472998
NCI_PAR1_mediated_thrombin_signaling_events_Pathway_(positive_regulation_of_stress_fiber_assembly)	1.013168495939526
NCI_PAR1_mediated_thrombin_signaling_events_Pathway_(regulation_of_vascular_permeability)	0.9814504341779059
NCI_PAR4_mediated_thrombin_signaling_events_Main_Pathway	1.0898793995030562
NCI_PDGFR_alpha_signaling_Main_Pathway	1.3445690776408767
NCI_PDGFR_beta_signaling_Main_Pathway	1.1262259701164619
NCI_PDGFR_beta_signaling_Pathway_(cell_migration)	1.4021177044139903
NCI_PDGFR_beta_signaling_Pathway_(chemotaxis)	1.2543973248117712
NCI_PDGFR_beta_signaling_Pathway_(receptor_recycling)	0.8310031413305174
NCI_PDGFR_beta_signaling_Pathway_(ruffle_organization)	0.8753341706352716
NCI_Plasma_membrane_estrogen_receptor_signaling_Main_Pathway	1.3884817392028665
NCI_Plasma_membrane_estrogen_receptor_signaling_Pathway_(cell_adhesion)	1.544294914996143
NCI_Plasma_membrane_estrogen_receptor_signaling_Pathway_(vasodilation)	1.544294914996143
NCI_Plexin_D1_Signaling_Main_Pathway	1.675280110848595
NCI_Plexin_D1_Signaling_Pathway_(cell_adhesion_mediated_by_integrin)	2.6379922583296347
NCI_PLK1_signaling_events_Main_Pathway	1.3055164397927375
NCI_PLK1_signaling_events_Pathway_(cytokinesis)	1.1067212763657934
NCI_PLK1_signaling_events_Pathway_(Golgi_organization)	1.0569241340239848
NCI_PLK1_signaling_events_Pathway_(metaphase_plate_congression)	1.1757121300527826
NCI_PLK1_signaling_events_Pathway_(microtubule_cytoskeleton_organization)	1.31676056292631
NCI_PLK1_signaling_events_Pathway_(positive_regulation_of_microtubule_depolymerization)	1.2802114807824292
NCI_PLK1_signaling_events_Pathway_(proteasomal_ubiquitin_dependent_protein_catabolic_process)	1.1574119208203812
NCI_PLK1_signaling_events_Pathway_(regulation_of_attachment_of_spindle_microtubules_to_kinetochore)	1.221138873919116
NCI_PLK1_signaling_events_Pathway_(regulation_of_centriole_centriole_cohesion)	1.1254849706797136
NCI_PLK1_signaling_events_Pathway_(regulation_of_mitotic_centrosome_separation)	1.0569241340239848
NCI_PLK1_signaling_events_Pathway_(spindle_assembly)	0.983027954239201
NCI_PLK1_signaling_events_Pathway_(spindle_elongation)	1.0569241340239848
NCI_PLK1_signaling_events_Pathway_(spindle_stabilization)	1.2636863030068628
NCI_Posttranslational_regulation_of_adherens_junction_stability_and_dissassembly_Main_Pathway	1.3371169247297887
NCI_Posttranslational_regulation_of_adherens_junction_stability_and_dissassembly_Pathway_(axonogenesis)	2.1572615897438125
NCI_Presenilin_action_in_Notch_and_Wnt_signaling_Main_Pathway	1.0706301020635485
NCI_Presenilin_action_in_Notch_and_Wnt_signaling_Pathway_(apoptosis)	1.6933252980312297
NCI_Presenilin_action_in_Notch_and_Wnt_signaling_Pathway_(Pathway_degradation_of_CTNNB1)	1.094676320841936
NCI_RAC1_signaling_Main_Pathway	0.9961699654761504
NCI_RAC1_signaling_Pathway_(lamellipodium_assembly)	0.8738025416813616
NCI_Ras_signaling_in_the_CD4_TCR_Main_Pathway	1.3386860054765741
NCI_Reelin_signaling_Main_Pathway	1.2688876899295254
NCI_Regulation_of_Androgen_receptor_activity_Main_Pathway	1.0895028214226956
NCI_Regulation_of_Androgen_receptor_activity_Pathway_(cell_proliferation)	1.021845444640199
NCI_Regulation_of_CDC42_activity_Main_Pathway	1.135347816689016
NCI_Regulation_of_cytoplasmic_and_nuclear_SMAD2_3_signaling_Main_Pathway	1.3257333796088384
NCI_Regulation_of_nuclear_beta_catenin_signaling_and_target_gene_transcription_Main_Pathway	1.2082334529539869
NCI_Regulation_of_nuclear_SMAD2_3_signaling_Main_Pathway	1.1496964987035032
NCI_Regulation_of_nuclear_SMAD2_3_signaling_Pathway_(muscle_cell_differentiation)	1.077696430602169
NCI_Regulation_of_nuclear_SMAD2_3_signaling_Pathway_(Pathway_degradation_of_SMAD3)	1.0714353319876342
NCI_Regulation_of_p38_alpha_and_p38_beta_Main_Pathway	1.0744589007113758
NCI_Regulation_of_p38_alpha_and_p38_beta_Pathway_(positive_regulation_of_innate_immune_response)	1.0744589007113758
NCI_Regulation_of_RAC1_activity_Main_Pathway	1.173258471565503
NCI_Regulation_of_Ras_family_activation_Main_Pathway	1.3235085408378775
NCI_Regulation_of_retinoblastoma_protein_Main_Pathway	1.2499823046237428
NCI_Regulation_of_retinoblastoma_protein_Pathway_(Pathway_rRNA_transcription_via_RB1)	1.229626336329788
NCI_Regulation_of_retinoblastoma_protein_Pathway_(proteasomal_ubiquitin_dependent_protein_catabolic_process)	1.5350731881373003
NCI_Regulation_of_RhoA_activity_Main_Pathway	1.4550952441217981
NCI_Regulation_of_Telomerase_Main_Pathway	0.7856683383297494
NCI_Retinoic_acid_receptors_mediated_signaling_Main_Pathway	1.061322130723113
NCI_Retinoic_acid_receptors_mediated_signaling_Pathway_(proteasomal_ubiquitin_dependent_protein_catabolic_process)	1.0858785802574695
NCI_RhoA_signaling_Main_Pathway	1.3236419411604419
NCI_Role_of_Calcineurin_dependent_NFAT_signaling_in_lymphocytes_Main_Pathway	1.1141761823180247
NCI_RXR_and_RAR_heterodimerization_with_other_nuclear_receptor_Main_Pathway	1.552787737153113
NCI_S1P1_Main_Pathway	1.0888026739326895
NCI_S1P1_Pathway_(receptor_internalization)	1.4974556862271495
NCI_S1P2_Main_Pathway	0.95455557510658
NCI_S1P3_Main_Pathway	1.0846089883735435
NCI_S1P4_Main_Pathway	1.2183852944030897
NCI_SHP2_signaling_Main_Pathway	1.7688148921148301
NCI_Signaling_events_mediated_by_focal_adhesion_kinase_Main_Pathway	1.0870996011337997
NCI_Signaling_events_mediated_by_focal_adhesion_kinase_Pathway_(cell_migration)	1.002449826903514
NCI_Signaling_events_mediated_by_focal_adhesion_kinase_Pathway_(negative_regulation_of_cell_adhesion_involved_in_substrate_bound_cell_migration)	1.0799818993655548
NCI_Signaling_events_mediated_by_HDAC_Class_I_Main_Pathway	0.8188122474620507
NCI_Signaling_events_mediated_by_HDAC_Class_I_Pathway_(histone_deacetylation)	0.6101010287525783
NCI_Signaling_events_mediated_by_HDAC_Class_II_Main_Pathway	0.9656728917849428
NCI_Signaling_events_mediated_by_HDAC_Class_III_Main_Pathway	0.9832528972924467
NCI_Signaling_events_mediated_by_Hepatocyte_Growth_Factor_Receptor_c_Met__Main_Pathway	1.17285250902986
NCI_Signaling_events_mediated_by_Hepatocyte_Growth_Factor_Receptor_c_Met__Pathway_(positive_regulation_of_tyrosine_phosphorylation_of_STAT_protein)	1.5487859024722659
NCI_Signaling_events_mediated_by_PRL_Main_Pathway	1.1540174387122377
NCI_Signaling_events_mediated_by_PTP1B_Main_Pathway	0.9197440217266621
NCI_Signaling_events_mediated_by_Stem_cell_factor_receptor_c_Kit__Main_Pathway	1.034114284032853
NCI_Signaling_events_mediated_by_TCPTP_Main_Pathway	1.6267342159845186
NCI_Signaling_events_mediated_by_TCPTP_Pathway_(G1_S_transition_of_mitotic_cell_cycle)	2.1884517566509394
NCI_Signaling_events_mediated_by_TCPTP_Pathway_(macrophage_differentiation)	2.004790136522697
NCI_Signaling_events_mediated_by_TCPTP_Pathway_(MAPKKK_cascade)	2.1884517566509394
NCI_Signaling_events_mediated_by_TCPTP_Pathway_(positive_regulation_of_S_phase_of_mitotic_cell_cycle)	1.760895056705075
NCI_Signaling_events_mediated_by_TCPTP_Pathway_(regulation_of_gluconeogenesis)	1.8483011734371892
NCI_Signaling_events_mediated_by_the_Hedgehog_family_Main_Pathway	1.5682416228051281
NCI_Signaling_events_mediated_by_the_Hedgehog_family_Pathway_(receptor_mediated_endocytosis)	1.9160649678704749
NCI_Signaling_events_mediated_by_VEGFR1_and_VEGFR2_Main_Pathway	1.2390273301046222
NCI_Signaling_events_mediated_by_VEGFR1_and_VEGFR2_Pathway_(angiogenesis)	1.4814274329257557
NCI_Signaling_events_mediated_by_VEGFR1_and_VEGFR2_Pathway_(cell_proliferation)	1.2354418717819116
NCI_Signaling_events_mediated_by_VEGFR1_and_VEGFR2_Pathway_(focal_adhesion_assembly)	1.9815080468258366
NCI_Signaling_events_mediated_by_VEGFR1_and_VEGFR2_Pathway_(regulation_of_vascular_permeability)	1.5373531312179882
NCI_Signaling_events_regulated_by_Ret_tyrosine_kinase_Main_Pathway	0.9232619887248185
NCI_Signaling_events_regulated_by_Ret_tyrosine_kinase_Pathway_(lamellipodium_assembly)	0.7474854706369622
NCI_Signaling_mediated_by_p38_alpha_and_p38_beta_Main_Pathway	0.8627795093911156
NCI_Signaling_mediated_by_p38_gamma_and_p38_delta_Main_Pathway	1.4978541000317915
NCI_Sphingosine_1_phosphate_S1P_Main_Pathway	1.0758524823443085
NCI_Stabilization_and_expansion_of_the_E_cadherin_adherens_junction_Main_Pathway	1.4919876251139579
NCI_Stabilization_and_expansion_of_the_E_cadherin_adherens_junction_Pathway_(actin_cable_formation)	2.2975473628185537
NCI_Stabilization_and_expansion_of_the_E_cadherin_adherens_junction_Pathway_(adherens_junction_assembly)	1.6221260793517196
NCI_Sumoylation_by_RanBP2_regulates_transcriptional_repression_Main_Pathway	0.875604868800195
NCI_Syndecan_1_mediated_signaling_events_Main_Pathway	1.2830559309294203
NCI_Syndecan_1_mediated_signaling_events_Pathway_(homophilic_cell_adhesion)	1.243894771226781
NCI_Syndecan_1_mediated_signaling_events_Pathway_(positive_regulation_of_cell_migration)	1.243894771226781
NCI_Syndecan_1_mediated_signaling_events_Pathway_(Tumor_Cell_Invasion)	1.243894771226781
NCI_Syndecan_2_mediated_signaling_events_Main_Pathway	1.484600382145569
NCI_Syndecan_3_mediated_signaling_events_Main_Pathway	2.262233606324539
NCI_Syndecan_3_mediated_signaling_events_Pathway_(limb_bud_formation)	1.7969091184718886
NCI_Syndecan_4_mediated_signaling_events_Main_Pathway	1.534640439594036
NCI_Syndecan_4_mediated_signaling_events_Pathway_(cell_migration)	1.5191504884434552
NCI_TCR_signaling_in_naive_CD4_T_cells_Main_Pathway	1.2350523844839243
NCI_TCR_signaling_in_naive_CD4_T_cells_Pathway_(proteasomal_ubiquitin_dependent_protein_catabolic_process)	1.7489795265243888
NCI_TCR_signaling_in_naive_CD8_T_cells_Main_Pathway	1.4826711069864422
NCI_TCR_signaling_in_naive_CD8_T_cells_Pathway_(Pathway_regulation_of_survival_gene_product_expression_via_AKT1)	1.718183789960967
NCI_TGF_beta_receptor_signaling_Main_Pathway	1.2441785730640134
NCI_Thromboxane_A2_receptor_signaling_Main_Pathway	1.1370294859731274
NCI_Thromboxane_A2_receptor_signaling_Pathway_(cAMP_biosynthetic_process)	0.8660545084751732
NCI_Thromboxane_A2_receptor_signaling_Pathway_(chemotaxis)	1.2773433200765871
NCI_Thromboxane_A2_receptor_signaling_Pathway_(JNK_cascade)	0.7938028116445827
NCI_Thromboxane_A2_receptor_signaling_Pathway_(MAPKKK_cascade)	0.9771183513598213
NCI_Thromboxane_A2_receptor_signaling_Pathway_(muscle_contraction)	1.2773433200765871
NCI_Thromboxane_A2_receptor_signaling_Pathway_(platelet_activation)	0.988951201173295
NCI_TNF_receptor_signaling_pathway__Main_Pathway	1.4020768770691205
NCI_TNF_receptor_signaling_pathway__Pathway_(JNK_cascade)	1.634001032106255
NCI_TRAIL_signaling_Main_Pathway	0.8778588915960703
NCI_Trk_receptor_signaling_mediated_by_PI3K_and_PLC_gamma_Main_Pathway	1.3459890642600467
NCI_Trk_receptor_signaling_mediated_by_PI3K_and_PLC_gamma_Pathway_(axonogenesis)	0.9808964763607104
NCI_Trk_receptor_signaling_mediated_by_PI3K_and_PLC_gamma_Pathway_(neuron_apoptosis)	0.9808964763607104
NCI_Trk_receptor_signaling_mediated_by_the_MAPK_Main_Pathway	1.1825909413467994
NCI_Trk_receptor_signaling_mediated_by_the_MAPK_Pathway_(neuron_apoptosis)	1.1825877106008502
NCI_Urokinase_type_plasminogen_activator_uPA_and_uPAR_mediated_signaling_Main_Pathway	1.852662080563961
NCI_Validated_nuclear_estrogen_receptor_alpha_network_Main_Pathway	1.2000441059962754
NCI_Validated_nuclear_estrogen_receptor_beta_network_Main_Pathway	1.1473788755550494
NCI_Validated_targets_of_C_MYC_transcriptional_activation_Main_Pathway	1.219611890826437
NCI_Validated_targets_of_C_MYC_transcriptional_repression_Main_Pathway	1.278822907103672
NCI_Validated_targets_of_C_MYC_transcriptional_repression_Pathway_(cell_cycle_arrest)	1.3584955645658325
NCI_Validated_transcriptional_targets_of_AP1_family_members_Fra1_and_Fra2_Main_Pathway	1.752885036381125
NCI_Validated_transcriptional_targets_of_deltaNp63_isoforms_Main_Pathway	1.2555537074718106
NCI_Validated_transcriptional_targets_of_TAp63_isoforms_Main_Pathway	1.147609974591712
NCI_Validated_transcriptional_targets_of_TAp63_isoforms_Pathway_(Metastasis)	0.8928938705497816
NCI_Validated_transcriptional_targets_of_TAp63_isoforms_Pathway_(Pathway_degradation_of_TP63)	0.862048354793535
NCI_VEGF_and_VEGFR_signaling_network_Main_Pathway	0.8519966693621543
NCI_VEGFR3_signaling_in_lymphatic_endothelium_Main_Pathway	0.6779761692645223
NCI_VEGFR3_signaling_in_lymphatic_endothelium_Pathway_(cell_migration)	1.5594091854250154
NCI_Wnt_signaling_network_Main_Pathway	1.6000242691898303
NCI_Wnt_signaling_network_Pathway_(Wnt_receptor_signaling_pathway_through_beta_catenin)	2.1446154820935805
Neuronal_Development_Induced_by_CDK5	1.109473874840256
Neuronal_Intermediate_Filaments	1.7576694774717367
NGF_Pathway	0.9992611567777857
NGF_Pathway_Actin_Polymerization_Neurite_Outgrowth_and_Differentiation	0.9107211414539057
NGF_Pathway_Apoptosis	0.8988027989665224
NGF_Pathway_Gene_Expression_via_MYC_ELK1_CREB3_NFKB2	0.9930565664491089
NGF_Pathway_Neurite_Outgrowth_and_Differentiation	0.9570058965549533
NGF_Pathway_Neuronal_Survival	0.8425354670358514
nicotine_degradation_IV	1.1079767581487634
Nicotine_Influence_on_Glutamatergic_Neurons	1.0757913966200776
Nitric_Oxide_Pathway_in_Skeletal_Muscle	1.4145890499721354
Non-Junctional_Cell_Adhesion_in_Endothelium	2.536942343877668
noradrenaline_and_adrenaline_degradation	1.0899028880331552
Notch_Signaling_Pathway	1.2366150827273867
Notch_Signaling_Pathway_Gene_Expression_Chromatin_Remodeling_via_RBPJ	1.1226724931004837
Notch_Signaling_Pathway_Transcription_of_Target_Genes_Hairy_E-SpI_via_RBPJ	1.1226724931004837
Outside-in_Signaling_through_Integrins	1.126738649413475
p38_Signaling_Pathway	1.4536877025405193
p38_Signaling_Pathway_Gene_Expression_Cell_Motility_Inflammation_Apoptosis_Osmoregulation_via_MEF2D_TP53_CREB1_ATF2_JUND_ETV1_NFKB2_AP2A1_MAX_FOSL1_CEBPG_ELK1_CDC25C_JUNB_STAT1_SP1_DDIT3_ELK4_CEBPA	0.980281681621538
p53_Signaling_Pathway	1.076962803595016
p53_Signaling_Pathway_Apoptosis	0.8859698994044042
p53_Signaling_Pathway_Breast_Cancer	0.8398294502973006
p53_Signaling_Pathway_Cancer	0.8735661445889941
p53_Signaling_Pathway_Cell_Cycle_Arrest	0.8865525732253761
p53_Signaling_Pathway_Cell_Growth_Accumulation	0.8474658092426266
p53_Signaling_Pathway_DNA_Repair	0.8848618462781798
p53_Signaling_Pathway_Exosome_Mediated_Secretion	0.870377577246503
p53_Signaling_Pathway_Gene_Expression_Anti-Apoptosis_via_TP53	0.8735661445889941
p53_Signaling_Pathway_Gene_Expression_Cell_Cycle_and_Cell_Growth_via_TP53	0.8735661445889941
p53_Signaling_Pathway_Gene_Expression_Cell_Fate_and_Development_via_TP53	0.8735661445889941
p53_Signaling_Pathway_Gene_Expression_Cell_Signaling_via_TP53	0.8735661445889941
p53_Signaling_Pathway_Gene_Expression_DNA_Replication_and_Repair_via_TP53	0.8735661445889941
p53_Signaling_Pathway_Gene_Expression_ECM_and_Adhesion_via_TP53	0.8735661445889941
p53_Signaling_Pathway_Gene_Expression_Infection_and_Immune_Response_via_TP53	0.8735661445889941
p53_Signaling_Pathway_Inhibition_of_Angiogenesis_and_Metastasis	0.9102234362439946
p53_Signaling_Pathway_Normal_Cell_Cycle_Progression	0.8735661445889941
PAK_Pathway	1.4769060660050957
PAK_Pathway_Actin_Organization	1.47926773965414
PAK_Pathway_Cell_Survival	1.47926773965414
PAK_Pathway_Contractility_Stress_Fibres_and_Focal_Adhesion	1.195177986769003
PAK_Pathway_Lamelliopodia_and_Filopodia_Outgrowth	1.5230891440188359
phospholipases	1.3801932588300028
PLAU-mediated_Signaling_Events_During_Cell_Adhesion	1.0192757252508298
PPAR_Pathway	1.3964596216992469
PRL_Pathway	1.025961488896843
PTEN_Pathway	1.3332440991812573
PTEN_Pathway_Adhesion_or_Migration	1.4784395568790454
PTEN_Pathway_Angiogenesis_and_Tumorigenesis	1.3759538069047712
PTEN_Pathway_Apoptosis	0.8850455781670489
PTEN_Pathway_Ca2+_Signaling	1.3759538069047712
PTEN_Pathway_Cell_Cycle	1.2005504659032284
PTEN_Pathway_Cell_Survival	0.9796121921303625
PTEN_Pathway_Differentiation	1.174859458035974
PTEN_Pathway_DNA_Repair	1.1725642512213035
PTEN_Pathway_Genomic_Stability	1.2244140588013401
PTEN_Pathway_Growth	1.2005504659032284
PTEN_Pathway_Migration	1.071446876786754
PTEN_Pathway_Proliferation	1.1130321877411014
PTEN_Pathway_Proliferation_CyclinA2_Geminin_AuroraA_PLK1	1.5584662780177005
PTEN_Pathway_Senescence_Ets2_p16	1.5584662780177005
PTEN_Pathway_Synaptic_Transmission	1.223031007568604
purine_deoxyribonucleosides_salvage	1.1230434458178908
purine_nucleotides_degradation	1.7361920321420412
purine_nucleotides_ide_novoi_biosynthesis	1.1186355428110901
putrescine_degradation_III	1.791399189180682
pyrimidine_deoxyribonucleotide_phosphorylation	0.9497357145038943
pyrimidine_deoxyribonucleotides_biosynthesis_from_CTP	1.4661373971832763
pyrimidine_deoxyribonucleotides_ide_novoi_biosynthesis	1.3218961137721115
Rac1_Signaling	0.9976637171633886
RANK_Signaling_in_Osteoclasts_Pathway	1.2239903671664616
RANK_Signaling_in_Osteoclasts_Pathway_Expression_of_Osteoclastic_Genes_via_JUN_NFAT5_NFKB2_MITF_FOS	1.0549565349018097
RANK_Signaling_in_Osteoclasts_Pathway_Inhibition_of_Death	0.9798833874868955
RANK_Signaling_in_Osteoclasts_Pathway_Resorption	1.2087147160563732
Ras_Pathway	1.3213729434011061
Ras_Pathway_Apoptosis	1.0182266899445862
Ras_Pathway_Cell-Cell_Junctions	1.0988603340906349
Ras_Pathway_Gene_Expression_Cell_Proliferation_Cell_Survival_Differentiation_Development_Cell_Cycle_Control_Cell_Motility_Tumorigenesis_via_ELK4_ATF2_MEF2D_STAT2_CREB3_CCNA1_MYC_ELK1_JUN_CDK4	1.2353664396600372
Ras_Pathway_Golgi_Trafficking_and_Vesicle_Formation	0.8758164802277124
Ras_Pathway_Increased_T-cell_Adhesion	1.7423623214552
Ras_Signaling	1.2248024575358516
reactome_A_tetrasaccharide_linker_sequence_is_required_for_GAG_synthesis_Main_Pathway	1.1687527355033203
reactome_ABC_family_proteins_mediated_transport_Main_Pathway	1.5785994062716249
reactome_ABCA_transporters_in_lipid_homeostasis_Main_Pathway	1.1402191181131662
reactome_Abortive_elongation_of_HIV_1_transcript_in_the_absence_of_Tat_Main_Pathway	0.9891969541169462
reactome_Acetylcholine_Neurotransmitter_Release_Cycle_Main_Pathway	0.9589726563006751
reactome_Acetylcholine_regulates_insulin_secretion_Main_Pathway	0.9389129043128703
reactome_Activated_NOTCH1_Transmits_Signal_to_the_Nucleus_Main_Pathway	1.1744313601505505
reactome_Activated_point_mutants_of_FGFR2_Main_Pathway	1.8116858382279883
reactome_Activation_of_ATR_in_response_to_replication_stress_Main_Pathway	0.9834018858949132
reactome_Activation_of_DNA_fragmentation_factor_Main_Pathway	0.740344471611337
reactome_Activation_of_G_protein_gated_Potassium_channels_Main_Pathway	1.0948482125096977
reactome_Activation_of_gene_expression_by_SREBF_SREBP__Main_Pathway	1.2070925196585776
reactome_Activation_of_IRF3_IRF7_mediated_by_TBK1_IKK_epsilon_Main_Pathway	1.0377645163673577
reactome_Activation_of_Matrix_Metalloproteinases_Main_Pathway	1.4069320343903042
reactome_Activation_of_NF_kappaB_in_B_cells_Main_Pathway	1.0237647913966577
reactome_Activation_of_PPARGC1A_PGC_1alpha_by_phosphorylation_Main_Pathway	0.6459442321651857
reactome_Activation_of_Rac_Main_Pathway	0.9433065177509057
reactome_Activation_of_the_AP_1_family_of_transcription_factors_Main_Pathway	1.0816054696565158
reactome_Activation_of_the_phototransduction_cascade_Main_Pathway	1.64146475477125
reactome_Activation_of_the_pre_replicative_complex_Main_Pathway	0.9354034202908483
reactome_Acyl_chain_remodelling_of_PC_Main_Pathway	1.5141926841008015
reactome_Acyl_chain_remodelling_of_PE_Main_Pathway	1.389213073984559
reactome_Acyl_chain_remodelling_of_PG_Main_Pathway	2.525803363310068
reactome_Acyl_chain_remodelling_of_PS_Main_Pathway	1.5817088892471587
reactome_Adenylate_cyclase_activating_Main_Pathway	2.8337462648968845
reactome_Adenylate_cyclase_inhibitory_Main_Pathway	1.9048504835887548
reactome_Adherens_junctions_interactions_Main_Pathway	2.441234768521229
reactome_ADP_signalling_through_P2Y_purinoceptor_1_Main_Pathway	0.7657669375313111
reactome_ADP_signalling_through_P2Y_purinoceptor_12_Main_Pathway	0.9355971534701802
reactome_Adrenaline_noradrenaline_inhibits_insulin_secretion_Main_Pathway	1.0019422233094888
reactome_AKT_phosphorylates_targets_in_the_cytosol_Main_Pathway	1.1828795303359072
reactome_alpha_linolenic_acid_ALA_metabolism_Main_Pathway	1.002476698553569
reactome_Amino_acid_transport_across_the_plasma_membrane_Main_Pathway	1.323134976154451
reactome_Amyloids_Main_Pathway	1.3681167596063253
reactome_Antigen_activates_B_Cell_Receptor_BCR_leading_to_generation_of_second_messengers_Main_Pathway	1.1635696435074199
reactome_Antigen_Presentation_Folding_assembly_and_peptide_loading_of_class_I_MHC_Main_Pathway	1.0691725549848197
reactome_Antigen_processing_Ubiquitination_Proteasome_degradation_Main_Pathway	1.046121951587152
reactome_APC_C_Cdc20_mediated_degradation_of_Cyclin_B_Main_Pathway	0.8356335043282491
reactome_APC_C_Cdc20_mediated_degradation_of_mitotic_proteins_Main_Pathway	1.0108201767585703
reactome_APC_C_Cdc20_mediated_degradation_of_Securin_Main_Pathway	0.9631525166880038
reactome_APC_C_Cdh1_mediated_degradation_of_Cdc20_and_other_APC_C_Cdh1_targeted_proteins_in_late_mitosis_early_G1_Main_Pathway	0.9840581243088147
reactome_APC_Cdc20_mediated_degradation_of_Nek2A_Main_Pathway	0.9478582240321766
reactome_Apoptotic_cleavage_of_cell_adhesion_proteins_Main_Pathway	0.9852569766263246
reactome_Apoptotic_cleavage_of_cellular_proteins_Main_Pathway	1.4738817832786248
reactome_Association_of_TriC_CCT_with_target_proteins_during_biosynthesis_Main_Pathway	1.1278593177631588
reactome_Asymmetric_localization_of_PCP_proteins_Main_Pathway	1.02883042554435
reactome_Attenuation_phase_Main_Pathway	0.7249757285287862
reactome_Autodegradation_of_Cdh1_by_Cdh1_APC_C_Main_Pathway	0.9532372131045618
reactome_Autodegradation_of_the_E3_ubiquitin_ligase_COP1_Main_Pathway	0.9596878615412322
reactome_Basigin_interactions_Main_Pathway	1.0107863334677865
reactome_Beta_catenin_phosphorylation_cascade_Main_Pathway	1.0198377777333916
reactome_Biosynthesis_of_the_N_glycan_precursor_dolichol_lipid_linked_oligosaccharide_LLO_and_transfer_to_a_nascent_protein_Main_Pathway	0.972991448406181
reactome_Biotin_transport_and_metabolism_Main_Pathway	2.0804731697184633
reactome_Branched_chain_amino_acid_catabolism_Main_Pathway	1.6044622895749296
reactome_Budding_and_maturation_of_HIV_virion_Main_Pathway	1.018529246170668
reactome_Butyrate_Response_Factor_1_BRF1_destabilizes_mRNA_Main_Pathway	1.4218614376465815
reactome_Ca2_Main_Pathway	1.2616704378052574
reactome_CD28_dependent_PI3K_Akt_signaling_Main_Pathway	0.9750408152364172
reactome_CD28_dependent_Vav1_Main_Pathway	0.8285762836380756
reactome_Cdc20_Phospho_APC_C_mediated_degradation_of_Cyclin_A_Main_Pathway	0.9976708501329163
reactome_CDC6_association_with_the_ORC_origin_complex_Main_Pathway	1.1468009310147569
reactome_CDK_mediated_phosphorylation_and_removal_of_Cdc6_Main_Pathway	0.9422895225084654
reactome_CDO_in_myogenesis_Main_Pathway	1.1960178747777808
reactome_CDT1_association_with_the_CDC6_ORC_origin_complex_Main_Pathway	0.9118543989015754
reactome_cGMP_effects_Main_Pathway	1.1377300106697386
reactome_Cholesterol_biosynthesis_Main_Pathway	1.2800789880289418
reactome_Chondroitin_sulfate_biosynthesis_Main_Pathway	2.016538414687726
reactome_Chylomicron_mediated_lipid_transport_Main_Pathway	1.1441669550053235
reactome_Circadian_Clock_Main_Pathway	1.052839190127571
reactome_Citric_acid_cycle_TCA_cycle__Main_Pathway	1.0685025684998244
reactome_Class_A_1_Rhodopsin_like_receptors__Main_Pathway	1.548809550549724
reactome_Class_C_3_Metabotropic_glutamate_pheromone_receptors__Main_Pathway	1.6458220883175105
reactome_Classical_antibody_mediated_complement_activation_Main_Pathway	1.2024668111015897
reactome_Cleavage_of_Growing_Transcript_in_the_Termination_Region_Main_Pathway	0.8516643909230278
reactome_Cobalamin_Cbl_vitamin_B12_transport_and_metabolism_Main_Pathway	1.5253567356286248
reactome_Cohesin_Loading_onto_Chromatin_Main_Pathway	1.2213830640564562
reactome_Collagen_biosynthesis_and_modifying_enzymes_Main_Pathway	1.6339865480762643
reactome_Collagen_degradation_Main_Pathway	1.6684320525039367
reactome_Common_Pathway_Main_Pathway	3.588119748216543
reactome_Condensation_of_Prophase_Chromosomes_Main_Pathway	1.123926983035493
reactome_Constitutive_PI3K_AKT_Signaling_in_Cancer_Main_Pathway	1.1193622319021808
reactome_Constitutive_Signaling_by_NOTCH1_HD_Domain_Mutants_Main_Pathway	1.0702728308463199
reactome_Constitutive_Signaling_by_NOTCH1_HD_PEST_Domain_Mutants_Main_Pathway	1.2774256683383478
reactome_Constitutive_Signaling_by_NOTCH1_PEST_Domain_Mutants_Main_Pathway	1.2774256683383478
reactome_Conversion_from_APC_C_Cdc20_to_APC_C_Cdh1_in_late_anaphase_Main_Pathway	0.9643537153972096
reactome_COPI_Mediated_Transport_Main_Pathway	0.8285442632373354
reactome_CREB_phosphorylation_through_the_activation_of_CaMKII_Main_Pathway	2.1459911946223094
reactome_CREB_phosphorylation_through_the_activation_of_Ras_Main_Pathway	0.8463330416548748
reactome_CRMPs_in_Sema3A_signaling_Main_Pathway	2.055974209324632
reactome_Cross_presentation_of_soluble_exogenous_antigens_endosomes__Main_Pathway	1.0438242279419185
reactome_CS_DS_degradation_Main_Pathway	1.2618601612283946
reactome_CTLA4_inhibitory_signaling_Main_Pathway	0.8931285597481611
reactome_Cyclin_A_B1_associated_events_during_G2_M_transition_Main_Pathway	1.1558165576687762
reactome_Cyclin_A_Cdk2_associated_events_at_S_phase_entry_Main_Pathway	1.3216809475719695
reactome_Cyclin_D_associated_events_in_G1_Main_Pathway	1.2098575803052027
reactome_Cyclin_E_associated_events_during_G1_S_transition_Main_Pathway	1.6796153197693204
reactome_CYP2E1_reactions_Main_Pathway	1.0979194508044385
reactome_Cytosolic_iron_sulfur_cluster_assembly_Main_Pathway	1.2068815220509976
reactome_Cytosolic_sensors_of_pathogen_associated_DNA_Main_Pathway	0.8974515768381447
reactome_Cytosolic_tRNA_aminoacylation_Main_Pathway	1.0008262307748774
reactome_DAP12_interactions_Main_Pathway	1.391921028082922
reactome_DAP12_signaling_Main_Pathway	0.8960824794160408
reactome_DARPP_32_events_Main_Pathway	0.8991930489204872
reactome_DCC_mediated_attractive_signaling_Main_Pathway	0.8019272660413499
reactome_Deadenylation_of_mRNA_Main_Pathway	0.8975967853715145
reactome_degradation_of_AXIN_Main_Pathway	0.9821653277921242
reactome_Degradation_of_beta_catenin_by_the_destruction_complex_Main_Pathway	0.9835276290705489
reactome_degradation_of_DVL_Main_Pathway	0.963541470091368
reactome_Degradation_of_the_extracellular_matrix_Main_Pathway	1.4014291083245687
reactome_Depolymerisation_of_the_Nuclear_Lamina_Main_Pathway	1.1834897857940323
reactome_Deposition_of_new_CENPA_containing_nucleosomes_at_the_centromere_Main_Pathway	1.1539022519892803
reactome_Dermatan_sulfate_biosynthesis_Main_Pathway	1.101417759862383
reactome_Detoxification_of_Reactive_Oxygen_Species_Main_Pathway	1.4116858143469628
reactome_disassembly_of_the_destruction_complex_and_recruitment_of_AXIN_to_the_membrane_Main_Pathway	1.2512685920009048
reactome_Dissolution_of_Fibrin_Clot_Main_Pathway	1.1040439051812019
reactome_DNA_Damage_Telomere_Stress_Induced_Senescence_Main_Pathway	1.1557738014585144
reactome_Dopamine_Neurotransmitter_Release_Cycle_Main_Pathway	0.9022015704378884
reactome_Downregulation_of_SMAD2_3_SMAD4_transcriptional_activity_Main_Pathway	0.9266936545838332
reactome_Downregulation_of_TGF_beta_receptor_signaling_Main_Pathway	0.8848155930272474
reactome_Downstream_signal_transduction_Main_Pathway	0.9188367654010319
reactome_Downstream_TCR_signaling_Main_Pathway	1.0913289062536315
reactome_DSCAM_interactions_Main_Pathway	0.863443686564039
reactome_Dual_incision_reaction_in_GG_NER_Main_Pathway	1.3570472015975983
reactome_Dual_incision_reaction_in_TC_NER_Main_Pathway	1.0818457246846909
reactome_E2F_enabled_inhibition_of_pre_replication_complex_formation_Main_Pathway	0.9094377505890302
reactome_E2F_mediated_regulation_of_DNA_replication_Main_Pathway	1.0498467101294864
reactome_ECM_proteoglycans_Main_Pathway	1.2655698796525074
reactome_Effects_of_PIP2_hydrolysis_Main_Pathway	1.2752470842763781
reactome_EGFR_downregulation_Main_Pathway	0.930081614474379
reactome_Eicosanoids_Main_Pathway	1.524895048777022
reactome_Elastic_fibre_formation_Main_Pathway	2.5319091955603086
reactome_Elongation_arrest_and_recovery_Main_Pathway	1.165716064609514
reactome_Endogenous_sterols_Main_Pathway	1.8517236008066464
reactome_Endosomal_Sorting_Complex_Required_For_Transport_ESCRT__Main_Pathway	0.999686790771022
reactome_Endosomal_Vacuolar_Main_Pathway	1.1010871970832763
reactome_EPH_ephrin_mediated_repulsion_of_cells_Main_Pathway	1.0977614339510502
reactome_EPHA_mediated_growth_cone_collapse_Main_Pathway	1.0817998018259065
reactome_EPHB_mediated_forward_signaling_Main_Pathway	1.114230490564449
reactome_Ephrin_signaling_Main_Pathway	0.9511400204697263
reactome_ER_Phagosome_Main_Pathway	0.9864732956624105
reactome_ERK_MAPK_targets_Main_Pathway	1.1286091739777837
reactome_ERKs_are_inactivated_Main_Pathway	1.2801056250156435
reactome_Establishment_of_Sister_Chromatid_Cohesion_Main_Pathway	1.256192639561423
reactome_Eukaryotic_Translation_Termination_Main_Pathway	0.8383924132253763
reactome_Fanconi_Anemia_Main_Pathway	0.8190466859339386
reactome_Fatty_acids_Main_Pathway	1.3094704761005007
reactome_FCERI_mediated_Ca_2_mobilization_Main_Pathway	1.160216049521356
reactome_FCERI_mediated_MAPK_activation_Main_Pathway	1.0238589466786239
reactome_FCERI_mediated_NF_kB_activation_Main_Pathway	1.010565529623414
reactome_FCGR_activation_Main_Pathway	1.1300637382067622
reactome_FGFR4_ligand_binding_and_activation_Main_Pathway	1.8563038692247256
reactome_Formation_of_a_pool_of_free_40S_subunits_Main_Pathway	0.8428268472377859
reactome_Formation_of_ATP_by_chemiosmotic_coupling_Main_Pathway	0.9612729360119903
reactome_Formation_of_HIV_1_elongation_complex_containing_HIV_1_Tat_Main_Pathway	1.1623580259581183
reactome_Formation_of_HIV_elongation_complex_in_the_absence_of_HIV_Tat_Main_Pathway	1.1861373621360625
reactome_Formation_of_incision_complex_in_GG_NER_Main_Pathway	1.3570472015975983
reactome_Formation_of_RNA_Pol_II_elongation_complex_Main_Pathway	1.1861373621360625
reactome_Formation_of_Senescence_Associated_Heterochromatin_Foci_SAHF__Main_Pathway	0.8330596365593075
reactome_formation_of_the_beta_catenin_TCF_transactivating_complex_Main_Pathway	1.0061898060287702
reactome_Formation_of_the_Early_Elongation_Complex_Main_Pathway	1.0352012589008526
reactome_Formation_of_the_HIV_1_Early_Elongation_Complex_Main_Pathway	1.0352012589008526
reactome_Formation_of_the_ternary_complex_and_subsequently_the_43S_complex_Main_Pathway	0.9609126505570191
reactome_Formation_of_transcription_coupled_NER_TC_NER_repair_complex_Main_Pathway	1.0818457246846909
reactome_Formation_of_tubulin_folding_intermediates_by_CCT_TriC_Main_Pathway	1.10624639171832
reactome_FRS2_mediated_cascade_Main_Pathway	1.7806841578737396
reactome_G_alpha_12_13_signalling_events_Main_Pathway	1.0882038914283512
reactome_G_alpha_i_signalling_events_Main_Pathway	1.4731009484863424
reactome_G_alpha_q_signalling_events_Main_Pathway	1.268340500339787
reactome_G_alpha_s_signalling_events_Main_Pathway	1.417957837975472
reactome_G_alpha_z_signalling_events_Main_Pathway	1.2138530898280724
reactome_G_beta_gamma_signalling_through_PI3Kgamma_Main_Pathway	0.9039665811857392
reactome_G_beta_gamma_signalling_through_PLC_beta_Main_Pathway	1.0292402414325614
reactome_G_protein_activation_Main_Pathway	1.1575338108462196
reactome_G0_and_Early_G1_Main_Pathway	1.1155639934667323
reactome_G1_S_Specific_Transcription_Main_Pathway	1.0498467101294864
reactome_GABA_synthesis_release_reuptake_and_degradation_Main_Pathway	1.247107818008754
reactome_Gap_junction_assembly_Main_Pathway	1.4623177349972507
reactome_Generation_of_second_messenger_molecules_Main_Pathway	1.5113057685683804
reactome_Glucagon_like_Peptide_1_GLP1_regulates_insulin_secretion_Main_Pathway	1.0407364205218022
reactome_Glucagon_signaling_in_metabolic_regulation_Main_Pathway	1.1547119363129335
reactome_Glucagon_type_ligand_receptors_Main_Pathway	1.1209316384971015
reactome_Gluconeogenesis_Main_Pathway	1.0607513945022378
reactome_Glucose_transport_Main_Pathway	1.7672433302866764
reactome_Glucuronidation_Main_Pathway	1.8462702557529802
reactome_Glutamate_Neurotransmitter_Release_Cycle_Main_Pathway	1.0561920608003437
reactome_Glycogen_breakdown_glycogenolysis__Main_Pathway	1.211600784825686
reactome_Glycogen_synthesis_Main_Pathway	1.6123874462573589
reactome_Glycoprotein_hormones_Main_Pathway	1.4061203282574815
reactome_Glycosphingolipid_metabolism_Main_Pathway	1.2480971156492089
reactome_Golgi_Associated_Vesicle_Biogenesis_Main_Pathway	1.2139216891575741
reactome_GPVI_mediated_activation_cascade_Main_Pathway	0.8539128826894773
reactome_GRB2_SOS_provides_linkage_to_MAPK_signaling_for_Integrins_Main_Pathway	1.280119649470847
reactome_Growth_hormone_receptor_signaling_Main_Pathway	1.1578400497318189
reactome_GTP_hydrolysis_and_joining_of_the_60S_ribosomal_subunit_Main_Pathway	0.8522551938800732
reactome_HATs_acetylate_histones_Main_Pathway	1.0024918907541542
reactome_HDACs_deacetylate_histones_Main_Pathway	0.9214214235718086
reactome_HDL_mediated_lipid_transport_Main_Pathway	1.1360141983067606
reactome_HDMs_demethylate_histones_Main_Pathway	1.2261037469453773
reactome_Hedgehog_ligand_biogenesis_Main_Pathway	0.9778293558549269
reactome_Hh_ligand_biogenesis_disease_Main_Pathway	0.9638515183301133
reactome_HIV_elongation_arrest_and_recovery_Main_Pathway	1.165716064609514
reactome_HIV_Transcription_Initiation_Main_Pathway	1.1017659205073318
reactome_Hormone_sensitive_lipase_HSL_mediated_triacylglycerol_hydrolysis_Main_Pathway	0.9262037879229923
reactome_HS_GAG_biosynthesis_Main_Pathway	1.5553415893026492
reactome_HS_GAG_degradation_Main_Pathway	1.0729842094080497
reactome_HSF1_activation_Main_Pathway	0.9599594525868295
reactome_HSF1_dependent_transactivation_Main_Pathway	0.9556592164859363
reactome_Hyaluronan_uptake_and_degradation_Main_Pathway	1.1757821221225986
reactome_Inactivation_of_APC_C_via_direct_inhibition_of_the_APC_C_complex_Main_Pathway	1.0108201767585703
reactome_Inhibition_of_replication_initiation_of_damaged_DNA_by_RB1_E2F1_Main_Pathway	1.0709440192117747
reactome_Inhibition_of_voltage_gated_Ca2_channels_via_Gbeta_gamma_subunits_Main_Pathway	1.0948482125096977
reactome_Initial_triggering_of_complement_Main_Pathway	1.1362520627650337
reactome_Insulin_processing_Main_Pathway	0.7655851924762004
reactome_Insulin_receptor_recycling_Main_Pathway	1.211784764088208
reactome_Integrin_alphaIIb_beta3_signaling_Main_Pathway	1.3329217465569643
reactome_Integrin_cell_surface_interactions_Main_Pathway	1.4670271871888496
reactome_Interaction_With_The_Zona_Pellucida_Main_Pathway	1.7123567050481485
reactome_Interferon_alpha_beta_signaling_Main_Pathway	1.0229049067141187
reactome_Interferon_gamma_signaling_Main_Pathway	1.2930969349197534
reactome_Interleukin_1_signaling_Main_Pathway	0.8679426028670549
reactome_Interleukin_2_signaling_Main_Pathway	1.3999240833211952
reactome_Interleukin_7_signaling_Main_Pathway	1.1210397342732483
reactome_Interleukin_receptor_SHC_signaling_Main_Pathway	3.5144292163660213
reactome_Intrinsic_Pathway_Main_Pathway	1.0936621553438182
reactome_Ion_transport_by_P_type_ATPases_Main_Pathway	1.464492023806486
reactome_IRAK1_recruits_IKK_complex_Main_Pathway	1.0305818258074844
reactome_IRAK1_recruits_IKK_complex_upon_TLR7_8_or_9_stimulation_Main_Pathway	1.0305818258074844
reactome_IRAK2_mediated_activation_of_TAK1_complex_Main_Pathway	0.8364219871960558
reactome_IRAK2_mediated_activation_of_TAK1_complex_upon_TLR7_8_or_9_stimulation_Main_Pathway	0.8364219871960558
reactome_IRF3_mediated_induction_of_type_I_IFN_Main_Pathway	1.148849010774881
reactome_Iron_uptake_and_transport_Main_Pathway	1.5363333736838676
reactome_ISG15_antiviral_mechanism_Main_Pathway	1.0794317798961919
reactome_Keratan_sulfate_biosynthesis_Main_Pathway	1.4202704622055775
reactome_Keratan_sulfate_degradation_Main_Pathway	1.4744012248516518
reactome_Kinesins_Main_Pathway	1.12649460961319
reactome_KSRP_destabilizes_mRNA_Main_Pathway	1.3294533012862
reactome_L13a_mediated_translational_silencing_of_Ceruloplasmin_expression_Main_Pathway	0.8560641289363844
reactome_L1CAM_interactions_Main_Pathway	1.6163744091221677
reactome_Laminin_interactions_Main_Pathway	1.7921206441723714
reactome_Ligand_gated_ion_channel_transport_Main_Pathway	1.9012080479256541
reactome_Loss_of_Nlp_from_mitotic_centrosomes_Main_Pathway	1.172153750130564
reactome_Loss_of_proteins_required_for_interphase_microtubule_organizationA_from_the_centrosome_Main_Pathway	1.172153750130564
reactome_Lysosome_Vesicle_Biogenesis_Main_Pathway	1.2707269981249008
reactome_Meiotic_recombination_Main_Pathway	1.1318774411943433
reactome_Meiotic_synapsis_Main_Pathway	1.1527798936628695
reactome_Membrane_binding_and_targetting_of_GAG_proteins_Main_Pathway	0.749730794843824
reactome_Metabolism_of_Angiotensinogen_to_Angiotensins_Main_Pathway	1.8191893770688456
reactome_MHC_class_II_antigen_presentation_Main_Pathway	1.228233127031321
reactome_MicroRNA_miRNA_biogenesis_Main_Pathway	1.013386401125278
reactome_Miscellaneous_substrates_Main_Pathway	1.4897053071000246
reactome_Mismatch_repair_MMR_directed_by_MSH2_MSH3_MutSbeta__Main_Pathway	1.0672901656677563
reactome_Mismatch_repair_MMR_directed_by_MSH2_MSH6_MutSalpha__Main_Pathway	1.0498758907993877
reactome_Mitochondrial_tRNA_aminoacylation_Main_Pathway	0.9523525892488377
reactome_Mitotic_Prometaphase_Main_Pathway	1.1982102959865042
reactome_Molecules_associated_with_elastic_fibres_Main_Pathway	1.9460106544406957
reactome_mRNA_3_end_processing_Main_Pathway	0.8516643909230278
reactome_mRNA_Capping_Main_Pathway	1.000105067321581
reactome_mRNA_decay_by_3_to_5_exoribonuclease_Main_Pathway	1.2302037589857109
reactome_mRNA_decay_by_5_to_3_exoribonuclease_Main_Pathway	1.1338360538920325
reactome_MyD88_Mal_cascade_initiated_on_plasma_membrane_Main_Pathway	1.1609084540757348
reactome_Na_Cl_dependent_neurotransmitter_transporters_Main_Pathway	1.3456912172597462
reactome_NCAM_signaling_for_neurite_out_growth_Main_Pathway	1.2923810134089546
reactome_NCAM1_interactions_Main_Pathway	1.142535393174969
reactome_Nef_mediated_downregulation_of_MHC_class_I_complex_cell_surface_expression_Main_Pathway	1.4667614332012808
reactome_Negative_regulation_of_FGFR_signaling_Main_Pathway	1.104775982095445
reactome_Negative_regulators_of_RIG_I_MDA5_signaling_Main_Pathway	1.1706407433821435
reactome_NEP_NS2_Interacts_with_the_Cellular_Export_Machinery_Main_Pathway	1.18202892673921
reactome_Nephrin_interactions_Main_Pathway	1.1517347672344047
reactome_NF_kB_is_activated_and_signals_survival_Main_Pathway	0.9706306052107176
reactome_NICD_traffics_to_nucleus_Main_Pathway	1.021310184053303
reactome_NOD1_2_Signaling_Pathway_Main_Pathway	1.0283608040735779
reactome_Nonsense_Mediated_Decay_NMD_enhanced_by_the_Exon_Junction_Complex_EJC__Main_Pathway	0.8147668470424401
reactome_Nonsense_Mediated_Decay_NMD_independent_of_the_Exon_Junction_Complex_EJC__Main_Pathway	0.8456730124125805
reactome_NoRC_negatively_regulates_rRNA_expression_Main_Pathway	1.0995599335413704
reactome_Norepinephrine_Neurotransmitter_Release_Cycle_Main_Pathway	0.8284029222532111
reactome_Notch_HLH_transcription_Main_Pathway	1.021310184053303
reactome_NOTCH1_Intracellular_Domain_Regulates_Transcription_Main_Pathway	1.09555907974676
reactome_NOTCH2_Activation_and_Transmission_of_Signal_to_the_Nucleus_Main_Pathway	1.3460245992094917
reactome_NOTCH2_intracellular_domain_regulates_transcription_Main_Pathway	1.0055367393368404
reactome_NRAGE_signals_death_through_JNK_Main_Pathway	1.3359614184093034
reactome_NRIF_signals_cell_death_from_the_nucleus_Main_Pathway	1.4750098718100428
reactome_Nuclear_import_of_Rev_protein_Main_Pathway	1.2177703808760296
reactome_Nuclear_Pore_Complex_NPC_Disassembly_Main_Pathway	1.2265598591551403
reactome_Nuclear_Receptor_transcription_Main_Pathway	1.520743403493606
reactome_Nuclear_signaling_by_ERBB4_Main_Pathway	1.5408454199942734
reactome_O_glycosylation_of_TSR_domain_containing_proteins_Main_Pathway	1.4474136626846346
reactome_O_linked_glycosylation_of_mucins_Main_Pathway	1.769934030222556
reactome_Olfactory_Signaling_Pathway_Main_Pathway	1.1986337625352936
reactome_Oncogene_Induced_Senescence_Main_Pathway	1.2213668220319909
reactome_Orc1_removal_from_chromatin_Main_Pathway	0.9604218421974743
reactome_Oxidative_Stress_Induced_Senescence_Main_Pathway	1.1784902391443175
reactome_Oxygen_dependent_proline_hydroxylation_of_Hypoxia_inducible_Factor_Alpha_Main_Pathway	0.89702918257501
reactome_p130Cas_linkage_to_MAPK_signaling_for_integrins_Main_Pathway	1.1767915252037848
reactome_P2Y_receptors_Main_Pathway	1.395054769595655
reactome_p38MAPK_events_Main_Pathway	1.4764765013204464
reactome_p75NTR_recruits_signalling_complexes_Main_Pathway	0.8344442291279861
reactome_Packaging_Of_Telomere_Ends_Main_Pathway	1.1519867303148368
reactome_Pausing_and_recovery_of_HIV_elongation_Main_Pathway	1.165716064609514
reactome_Pausing_and_recovery_of_Tat_mediated_HIV_elongation_Main_Pathway	1.1320612917794202
reactome_PCP_CE_Main_Pathway	1.2560936372848308
reactome_PD_1_signaling_Main_Pathway	1.430215107522654
reactome_PECAM1_interactions_Main_Pathway	1.1966024655700689
reactome_Peptide_chain_elongation_Main_Pathway	0.8218901885632397
reactome_Phagosomal_maturation_early_endosomal_stage__Main_Pathway	1.320623900647027
reactome_Phospholipase_C_mediated_cascade_Main_Pathway	1.5821467371350801
reactome_Phosphorylation_of_CD3_and_TCR_zeta_chains_Main_Pathway	1.8486577607757055
reactome_Phosphorylation_of_the_APC_C_Main_Pathway	0.8923347396045311
reactome_PI_3K_cascade_Main_Pathway	1.303600517867867
reactome_PIP3_activates_AKT_signaling_Main_Pathway	0.9221932677951207
reactome_PKA_activation_in_glucagon_signalling_Main_Pathway	1.0333834289825905
reactome_Platelet_sensitization_by_LDL_Main_Pathway	1.001122190226875
reactome_PLC_beta_mediated_events_Main_Pathway	1.49289746681089
reactome_Polo_like_kinase_mediated_events_Main_Pathway	0.9036351738748511
reactome_Polymerase_switching_Main_Pathway	1.1042052591483715
reactome_Polymerase_switching_on_the_C_strand_of_the_telomere_Main_Pathway	1.1042052591483715
reactome_Post_chaperonin_tubulin_folding_Main_Pathway	0.9782595038651325
reactome_PPARA_activates_gene_expression_Main_Pathway	1.236714988367771
reactome_PRC2_methylates_histones_and_DNA_Main_Pathway	1.0158783741715085
reactome_pre_mRNA_splicing_Main_Pathway	0.9740044272092686
reactome_Pre_NOTCH_Processing_in_Golgi_Main_Pathway	1.4911297189540489
reactome_Prefoldin_mediated_transfer_of_substrate_to_CCT_TriC_Main_Pathway	1.5058929195738096
reactome_Presynaptic_function_of_Kainate_receptors_Main_Pathway	1.0679484469019103
reactome_Processing_of_Capped_Intron_Containing_Pre_mRNA_Main_Pathway	0.9781929683688427
reactome_Processing_of_Intronless_Pre_mRNAs_Main_Pathway	0.874075944670131
reactome_Prolactin_receptor_signaling_Main_Pathway	0.9708531698100435
reactome_Prostacyclin_signalling_through_prostacyclin_receptor_Main_Pathway	0.964056693122488
reactome_Purine_catabolism_Main_Pathway	0.9752572871520525
reactome_Pyrimidine_catabolism_Main_Pathway	0.9170767830504972
reactome_Rap1_signalling_Main_Pathway	1.2911867811047382
reactome_Ras_activation_uopn_Ca2_infux_through_NMDA_receptor_Main_Pathway	2.060385909563988
reactome_Receptor_ligand_binding_initiates_the_second_proteolytic_cleavage_of_Notch_receptor_Main_Pathway	0.9722188631793286
reactome_Recruitment_of_mitotic_centrosome_proteins_and_complexes_Main_Pathway	1.1532653442933722
reactome_Recruitment_of_NuMA_to_mitotic_centrosomes_Main_Pathway	1.0662292545666199
reactome_Recycling_of_bile_acids_and_salts_Main_Pathway	1.2926958795720482
reactome_Recycling_pathway_of_L1_Main_Pathway	1.1395019649452849
reactome_Reduction_of_cytosolic_Ca_levels_Main_Pathway	1.8554391593626032
reactome_Regulated_proteolysis_of_p75NTR_Main_Pathway	2.592443301424029
reactome_Regulation_of_actin_dynamics_for_phagocytic_cup_formation_Main_Pathway	1.0005845987650093
reactome_Regulation_of_activated_PAK_2p34_by_proteasome_mediated_degradation_Main_Pathway	0.9471385323850657
reactome_Regulation_of_AMPK_activity_via_LKB1_Main_Pathway	0.7221860489029085
reactome_Regulation_of_APC_C_activators_between_G1_S_and_early_anaphase_Main_Pathway	0.9576196457171179
reactome_Regulation_of_cholesterol_biosynthesis_by_SREBP_SREBF__Main_Pathway	1.4974116790213023
reactome_Regulation_of_Complement_cascade_Main_Pathway	1.0266292566296293
reactome_regulation_of_FZD_by_ubiquitination_Main_Pathway	1.219875866254745
reactome_Regulation_of_Glucokinase_by_Glucokinase_Regulatory_Protein_Main_Pathway	1.3164095699631895
reactome_Regulation_of_HSF1_mediated_heat_shock_response_Main_Pathway	0.8521767527655424
reactome_Regulation_of_IFNA_signaling_Main_Pathway	1.141160346674681
reactome_Regulation_of_IFNG_signaling_Main_Pathway	1.1557463732377051
reactome_Regulation_of_IGF_Activity_by_IGFBP_Main_Pathway	1.8174623879873564
reactome_Regulation_of_innate_immune_responses_to_cytosolic_DNA_Main_Pathway	0.8957713730051708
reactome_Regulation_of_KIT_signaling_Main_Pathway	0.9646405250436116
reactome_Regulation_of_lipid_metabolism_by_Peroxisome_proliferator_activated_receptor_alpha_PPARalpha__Main_Pathway	1.092113318298394
reactome_Regulation_of_ornithine_decarboxylase_ODC__Main_Pathway	0.9655210005191686
reactome_Regulation_of_PLK1_Activity_at_G2_M_Transition_Main_Pathway	1.0574138366415977
reactome_Regulation_of_pyruvate_dehydrogenase_PDH_complex_Main_Pathway	1.2558666959801923
reactome_Regulation_of_Rheb_GTPase_activity_by_AMPK_Main_Pathway	0.8094142546330625
reactome_Regulation_of_signaling_by_CBL_Main_Pathway	0.9262434554804476
reactome_Removal_of_the_Flap_Intermediate_from_the_C_strand_Main_Pathway	1.4845767132310321
reactome_Removal_of_the_Flap_Intermediate_Main_Pathway	1.1957608635084158
reactome_Repair_synthesis_for_gap_filling_by_DNA_polymerase_in_TC_NER_Main_Pathway	1.2028091229487943
reactome_Repair_synthesis_of_patch_27_30_bases_long_by_DNA_polymerase_Main_Pathway	1.2028091229487943
reactome_repression_of_WNT_target_genes_Main_Pathway	0.9060490681543024
reactome_Resolution_of_Sister_Chromatid_Cohesion_Main_Pathway	1.206149956733824
reactome_Respiratory_electron_transport_Main_Pathway	1.0481828249704095
reactome_Retinoid_metabolism_and_transport_Main_Pathway	1.2702808410106992
reactome_Retrograde_neurotrophin_signalling_Main_Pathway	1.5585851067852152
reactome_Rev_mediated_nuclear_export_of_HIV_RNA_Main_Pathway	1.2262037050074246
reactome_Rho_GTPase_cycle_Main_Pathway	1.3954276089463893
reactome_Ribosomal_scanning_and_start_codon_recognition_Main_Pathway	0.9582447010218635
reactome_RIG_I_MDA5_mediated_induction_of_IFN_alpha_beta_pathways_Main_Pathway	1.288913495981832
reactome_RIP_mediated_NFkB_activation_via_ZBP1_Main_Pathway	0.8884914035983598
reactome_RMTs_methylate_histone_arginines_Main_Pathway	0.9696795590646193
reactome_RNA_Pol_II_CTD_phosphorylation_and_interaction_with_CE_Main_Pathway	0.9693985429242649
reactome_RNA_Polymerase_I_Chain_Elongation_Main_Pathway	1.2360806126270876
reactome_RNA_Polymerase_I_Promoter_Escape_Main_Pathway	1.3326890004748448
reactome_RNA_Polymerase_I_Promoter_Opening_Main_Pathway	1.1543966552853921
reactome_RNA_Polymerase_I_Transcription_Initiation_Main_Pathway	1.1271894987640658
reactome_RNA_Polymerase_I_Transcription_Termination_Main_Pathway	1.3422531921008507
reactome_RNA_Polymerase_II_HIV_Promoter_Escape_Main_Pathway	1.1017659205073318
reactome_RNA_Polymerase_II_Pre_transcription_Events_Main_Pathway	1.2142101177533375
reactome_RNA_Polymerase_II_Promoter_Escape_Main_Pathway	1.1017659205073318
reactome_RNA_Polymerase_II_Transcription_Elongation_Main_Pathway	1.1665648647443967
reactome_RNA_Polymerase_II_Transcription_Initiation_And_Promoter_Clearance_Main_Pathway	1.1017659205073318
reactome_RNA_Polymerase_II_Transcription_Initiation_Main_Pathway	1.1017659205073318
reactome_RNA_Polymerase_II_Transcription_Pre_Initiation_And_Promoter_Opening_Main_Pathway	1.1017659205073318
reactome_RNA_Polymerase_III_Abortive_And_Retractive_Initiation_Main_Pathway	0.9589398412118472
reactome_RNA_Polymerase_III_Chain_Elongation_Main_Pathway	0.912048731064385
reactome_RNA_Polymerase_III_Transcription_Initiation_From_Type_1_Promoter_Main_Pathway	1.0159122451235727
reactome_RNA_Polymerase_III_Transcription_Initiation_From_Type_2_Promoter_Main_Pathway	0.9678442413971009
reactome_RNA_Polymerase_III_Transcription_Initiation_From_Type_3_Promoter_Main_Pathway	0.9704202903575573
reactome_RNA_Polymerase_III_Transcription_Termination_Main_Pathway	0.8574479789083341
reactome_Role_of_DCC_in_regulating_apoptosis_Main_Pathway	1.7303893740094083
reactome_Role_of_LAT2_NTAL_LAB_on_calcium_mobilization_Main_Pathway	0.8510641701751908
reactome_Role_of_phospholipids_in_phagocytosis_Main_Pathway	0.9504195614375563
reactome_Role_of_second_messengers_in_netrin_1_signaling_Main_Pathway	1.0078630017508752
reactome_Scavenging_of_heme_from_plasma_Main_Pathway	0.8882468832212758
reactome_SCF_beta_TrCP_mediated_degradation_of_Emi1_Main_Pathway	0.9714755094977252
reactome_SCF_Skp2_mediated_degradation_of_p27_p21_Main_Pathway	1.0709632682016788
reactome_Sema3A_PAK_dependent_Axon_repulsion_Main_Pathway	1.094222785298248
reactome_SEMA3A_Plexin_repulsion_signaling_by_inhibiting_Integrin_adhesion_Main_Pathway	0.9298828169764133
reactome_Sema4D_induced_cell_migration_and_growth_cone_collapse_Main_Pathway	0.9307705765420098
reactome_Senescence_Associated_Secretory_Phenotype_SASP__Main_Pathway	1.1015618595379966
reactome_Separation_of_Sister_Chromatids_Main_Pathway	1.0826218555422538
reactome_Serotonin_Neurotransmitter_Release_Cycle_Main_Pathway	0.9022015704378884
reactome_Serotonin_receptors_Main_Pathway	1.150688563968296
reactome_SHC_mediated_cascade_Main_Pathway	1.952658489916412
reactome_SHC1_events_in_ERBB2_signaling_Main_Pathway	2.006147250429219
reactome_SHC1_events_in_ERBB4_signaling_Main_Pathway	2.414018104591718
reactome_Sialic_acid_metabolism_Main_Pathway	1.1061036325212632
reactome_Signal_attenuation_Main_Pathway	1.0533733271228933
reactome_Signal_transduction_by_L1_Main_Pathway	0.8697410847812387
reactome_Signaling_by_BMP_Main_Pathway	1.3751058633233286
reactome_Signaling_by_constitutively_active_EGFR_Main_Pathway	1.1135479198563414
reactome_Signaling_by_ERBB2_Main_Pathway	0.8922097991158009
reactome_Signaling_by_FGFR_mutants_Main_Pathway	1.7774544017767415
reactome_Signaling_by_FGFR1_fusion_mutants_Main_Pathway	1.2477683594537015
reactome_Signaling_by_Hippo_Main_Pathway	1.4108046368024476
reactome_Signaling_by_NODAL_Main_Pathway	1.316689479016872
reactome_Signaling_by_NOTCH3_Main_Pathway	3.5520267927001283
reactome_Signaling_by_NOTCH4_Main_Pathway	2.376270093426745
reactome_Signaling_by_SCF_KIT_Main_Pathway	1.0179743094128306
reactome_SIRT1_negatively_regulates_rRNA_Expression_Main_Pathway	1.2011711535273102
reactome_SLBP_Dependent_Processing_of_Replication_Dependent_Histone_Pre_mRNAs_Main_Pathway	1.4182783095516198
reactome_SLBP_independent_Processing_of_Histone_Pre_mRNAs_Main_Pathway	1.2861427703789816
reactome_SMAD2_SMAD3_SMAD4_heterotrimer_regulates_transcription_Main_Pathway	1.225605973948182
reactome_Smooth_Muscle_Contraction_Main_Pathway	1.4147911070036125
reactome_snRNP_Assembly_Main_Pathway	1.122665644813377
reactome_Sphingolipid_de_novo_biosynthesis_Main_Pathway	1.2450226394032198
reactome_SRP_dependent_cotranslational_protein_targeting_to_membrane_Main_Pathway	0.9316942065820062
reactome_Striated_Muscle_Contraction_Main_Pathway	1.932206012538373
reactome_Synthesis_of_bile_acids_and_bile_salts_via_24_hydroxycholesterol_Main_Pathway	1.2997313269137503
reactome_Synthesis_of_bile_acids_and_bile_salts_via_27_hydroxycholesterol_Main_Pathway	1.4849705197943521
reactome_Synthesis_of_bile_acids_and_bile_salts_via_7alpha_hydroxycholesterol_Main_Pathway	1.3668771189016413
reactome_Synthesis_of_glycosylphosphatidylinositol_GPI__Main_Pathway	1.0299408463220228
reactome_Synthesis_of_Leukotrienes_LT_and_Eoxins_EX__Main_Pathway	1.5726329151374638
reactome_Synthesis_of_PA_Main_Pathway	1.9671312458307488
reactome_Synthesis_of_PC_Main_Pathway	1.4914431065840905
reactome_Synthesis_of_PIPs_at_the_early_endosome_membrane_Main_Pathway	1.1310490847294215
reactome_Synthesis_of_PIPs_at_the_Golgi_membrane_Main_Pathway	1.168612022258151
reactome_Synthesis_of_PIPs_at_the_plasma_membrane_Main_Pathway	1.0640889245095129
reactome_Synthesis_of_Prostaglandins_PG_and_Thromboxanes_TX__Main_Pathway	1.128419329634158
reactome_Synthesis_of_very_long_chain_fatty_acyl_CoAs_Main_Pathway	0.9711057929467719
reactome_Synthesis_secretion_and_deacylation_of_Ghrelin_Main_Pathway	2.4336611594016433
reactome_Synthesis_secretion_and_inactivation_of_Glucagon_like_Peptide_1_GLP_1__Main_Pathway	1.9294471612592723
reactome_Synthesis_secretion_and_inactivation_of_Glucose_dependent_Insulinotropic_Polypeptide_GIP__Main_Pathway	1.2058534303732888
reactome_TAK1_activates_NFkB_by_phosphorylation_and_activation_of_IKKs_complex_Main_Pathway	0.8555174038205399
reactome_Tat_mediated_elongation_of_the_HIV_1_transcript_Main_Pathway	1.1417391263633834
reactome_Tat_mediated_HIV_elongation_arrest_and_recovery_Main_Pathway	1.1320612917794202
reactome_TCF_dependent_signaling_in_response_to_WNT_Main_Pathway	1.6929761160972812
reactome_Termination_of_O_glycan_biosynthesis_Main_Pathway	1.1560776147105947
reactome_TGF_beta_receptor_signaling_activates_SMADs_Main_Pathway	1.2551796740671715
reactome_TGF_beta_receptor_signaling_in_EMT_epithelial_to_mesenchymal_transition__Main_Pathway	0.8243317507359015
reactome_The_activation_of_arylsulfatases_Main_Pathway	1.2132873636871753
reactome_The_canonical_retinoid_cycle_in_rods_twilight_vision__Main_Pathway	2.8214143256774213
reactome_The_NLRP3_inflammasome_Main_Pathway	1.8199214467474738
reactome_Thrombin_signalling_through_proteinase_activated_receptors_PARs__Main_Pathway	0.8723716168944525
reactome_Thromboxane_signalling_through_TP_receptor_Main_Pathway	0.8155566058348175
reactome_Tie2_Signaling_Main_Pathway	0.9350185638653803
reactome_Toll_Like_Receptor_4_TLR4_Cascade_Main_Pathway	3.716342614701276
reactome_TRAF3_dependent_IRF_activation_Main_Pathway	1.222913347106861
reactome_TRAF6_mediated_NF_kB_activation_Main_Pathway	0.8647529645275472
reactome_Trafficking_and_processing_of_endosomal_TLR_Main_Pathway	1.4018061897817227
reactome_Trafficking_of_AMPA_receptors_Main_Pathway	1.5601842629166462
reactome_Transcription_coupled_NER_TC_NER__Main_Pathway	0.8542855457096914
reactome_Transcription_of_the_HIV_genome_Main_Pathway	1.1017659205073318
reactome_Transcriptional_activation_of_mitochondrial_biogenesis_Main_Pathway	1.107286508043905
reactome_Transcriptional_regulation_of_pluripotent_stem_cells_Main_Pathway	1.089471053763988
reactome_Transcriptional_regulation_of_white_adipocyte_differentiation_Main_Pathway	1.1366545271217987
reactome_Transferrin_endocytosis_and_recycling_Main_Pathway	1.4427944532891805
reactome_Translation_initiation_complex_formation_Main_Pathway	0.9564413709042381
reactome_Translocation_of_GLUT4_to_the_plasma_membrane_Main_Pathway	0.908676353637889
reactome_Translocation_of_ZAP_70_to_Immunological_synapse_Main_Pathway	1.8088037049250574
reactome_Transport_of_glucose_and_other_sugars_bile_salts_and_organic_acids_metal_ions_and_amine_compounds_Main_Pathway	1.6959970260999122
reactome_Transport_of_Mature_mRNA_derived_from_an_Intron_Containing_Transcript_Main_Pathway	1.0307165573323527
reactome_Transport_of_Mature_mRNA_Derived_from_an_Intronless_Transcript_Main_Pathway	1.2482161207513416
reactome_Transport_of_organic_anions_Main_Pathway	1.236314060642191
reactome_Transport_of_Ribonucleoproteins_into_the_Host_Nucleus_Main_Pathway	1.1798435687708695
reactome_Transport_of_the_SLBP_Dependant_Mature_mRNA_Main_Pathway	1.2944219429166792
reactome_Transport_of_the_SLBP_independent_Mature_mRNA_Main_Pathway	1.2478223707344145
reactome_Triglyceride_Biosynthesis_Main_Pathway	1.7242074542112198
reactome_Tristetraprolin_TTP_destabilizes_mRNA_Main_Pathway	1.4589030808684433
reactome_TRP_channels_Main_Pathway	1.4330751292472828
reactome_Tryptophan_catabolism_Main_Pathway	1.5223987550615796
reactome_U12_Dependent_Splicing_Main_Pathway	0.9271167127009444
reactome_Ubiquitin_dependent_degradation_of_Cyclin_D1_Main_Pathway	0.9791825182691716
reactome_Ubiquitin_Mediated_Degradation_of_Phosphorylated_Cdc25A_Main_Pathway	0.9983669962052765
reactome_Unblocking_of_NMDA_receptor_glutamate_binding_and_activation_Main_Pathway	2.4564270715394954
reactome_Unwinding_of_DNA_Main_Pathway	1.0916166045471856
reactome_Vasopressin_regulates_renal_water_homeostasis_via_Aquaporins_Main_Pathway	1.0776209234464547
reactome_VEGFA_VEGFR2_Pathway_Main_Pathway	1.008274215872124
reactome_VEGFR2_mediated_cell_proliferation_Main_Pathway	1.234516834312249
reactome_VEGFR2_mediated_vascular_permeability_Main_Pathway	0.9059852021111402
reactome_Vif_mediated_degradation_of_APOBEC3G_Main_Pathway	0.9714735089036836
reactome_Viral_Messenger_RNA_Synthesis_Main_Pathway	0.88353351301618
reactome_Viral_mRNA_Translation_Main_Pathway	0.8428372699603689
reactome_Voltage_gated_Potassium_channels_Main_Pathway	2.403513816500473
reactome_Vpr_mediated_nuclear_import_of_PICs_Main_Pathway	1.1962856277868084
reactome_Vpu_mediated_degradation_of_CD4_Main_Pathway	0.971527978793686
reactome_WNT_ligand_biogenesis_and_trafficking_Main_Pathway	1.946169327635148
reactome_WNT5A_dependent_internalization_of_FZD2_FZD5_and_ROR2_Main_Pathway	1.0465274693446438
reactome_WNT5A_dependent_internalization_of_FZD4_Main_Pathway	0.9092313844225576
reactome_XAV939_inhibits_tankyrase_stabilizing_AXIN_Main_Pathway	2.6335213611908324
reactome_XBP1_S_activates_chaperone_genes_Main_Pathway	1.3747552522284403
reactome_Xenobiotics_Main_Pathway	1.221698877324194
reactome_Zinc_influx_into_cells_by_the_SLC39_gene_family_Main_Pathway	0.8801710062086736
Regulation_of_Cell_Migration_and_Proliferation_by_Somatostatin_Receptor	1.1578622112841446
Regulation_of_Cell_Migration_by_Platelet-derived_Growth_Factors	1.0132342416095403
Regulation_of_Cytoskeleton_Remodeling_by_Activin_A	1.5480422503482663
Regulation_of_Cytoskeleton_Remodeling_by_Protein_Kinase_A	1.1122060109400858
Regulation_of_Cytoskeleton_Remodeling_by_TGF_and_WNT	1.3541690970803237
Regulation_of_Repulsive_Axonal_Pathfinding	1.227346113605001
retinol_biosynthesis	1.7139565897556766
RhoA_Signaling	1.3988806014441122
Role_of_KITLG_in_Haematopoiesis	1.0778908058667493
Role_of_NTN1_in_Axon_Pathfinding	0.9944948174836865
Role_of_Rho_GTPases_in_of_Actin_Cytoskeleton_Organization	1.2448425305524764
Role_of_Small_GTPases_in_G1-S_Transition	1.2100126424935356
Slit-Robo_Pathway	1.2469020529988686
SMAD_Signaling_Network_Pathway	1.0921090084545548
Smooth_Muscle_Tone_Regulation_by_G-protein_Coupled_Receptors	1.5013336986682908
sphingosine_and_sphingosine-1-phosphate_metabolism	1.2181412971083352
SPP1_Pathway_in_Osteoclasts	1.0692102111477149
STAT3_Pathway	1.6808068945881518
STAT3_Pathway_Growth_Arrest_and_Differentiation	1.8449663156205578
STATs_Pathway_Regulation_by_GH	1.454048712761476
stearate_biosynthesis	0.9323963988550514
superpathway_of_cholesterol_biosynthesis	1.3956901232373429
superpathway_of_D-imyoi-inositol_145-trisphosphate_metabolism	1.5190404060899985
superpathway_of_geranylgeranyldiphosphate_biosynthesis_I_via_mevalonate	1.4707995793856914
superpathway_of_inositol_phosphate_compounds	1.1734601023479212
superpathway_of_melatonin_degradation	0.9760800501060792
superpathway_of_methionine_degradation	1.393999941281004
superpathway_of_purine_nucleotide_salvage	1.22880409996137
superpathway_of_pyrimidine_deoxyribonucleoside_salvage	0.9748704181406372
superpathway_of_pyrimidine_deoxyribonucleotides_ide_novoi_biosynthesis	1.0782168279246491
superpathway_of_pyrimidine_ribonucleotides_ide_novoi_biosynthesis	0.8920765076115117
superpathway_of_steroid_hormone_biosynthesis	1.369023066301538
superpathway_of_tryptophan_utilization	1.12255304368461
Target_drugs_pathway	1.25444474282943
TCA_cycle	0.9613047905770332
terminal_iOi-glycans_residues_modification	1.2276162544718285
TGF-Beta_Pathway	1.3557447044783046
TGF-Beta_Pathway_Epithelial_Mesenchymal_Transdifferentiation	0.8088977466187074
TGF-Beta_Pathway_Post_Transciptional_G1_Arrest	1.0594759194561174
TGF-Beta_Pathway_Transciption_Arrested_Growth_Apoptosis	1.1597907806089374
TGF-Beta_Pathway_Transciption_Cell_Growth_and_Mobility_and_Angiogenesis	1.1597907806089374
TGF-beta_Signaling_in_Epithelial–mesenchymal_transition	1.1792364684569563
the_visual_cycle_I_vertebrates	2.109974527200946
Tight_Junctions	1.770801436821045
TNF_Signaling_Pathway	1.2447175860239001
TNF_Signaling_Pathway_Apoptosis	1.1446506155620744
TNF_Signaling_Pathway_Gene_Expression_and_Cell_Survival_via_FOS_NFKB2_JUN_ELK1_ATF6	1.1155970896344012
TRAF_Pathway	1.330988821463968
TRAF_Pathway_Apoptosis	2.0242746182507982
TRAF_Pathway_Cell_Survival	0.9759225897081524
TRAF_Pathway_Direct_Antimicrobial_Response_and_Cell-Mediated_Immunity_and_Apoptosis_of_Host_Cell	1.2602364002050996
TRAF_Pathway_Gene_Expression_via_FOS_JUN	1.0324975883525507
TRH_Influence_on_Cytoskeleton	1.0435224195138844
TRH_Pathway	1.1649036486479973
triacylglycerol_biosynthesis	1.2317093310421705
triacylglycerol_degradation	1.488899408355338
tRNA_charging	0.9298520951416074
TSPANs_Influence_on_Integrin-based_Cell_Migration_and_Adhesion	1.2427102952304365
TYROBP_Signaling_in_Natural_Killer_Cells	0.9887631448595775
Ubiquitin-Proteasome_Dependent_Proteolysis_Pathway	0.9727930021433262
UTP_and_CTP_ide_novoi_biosynthesis	0.9070985262907443
valine_degradation	1.178276074633972
VEGF_Pathway	1.259397072686898
VEGF_Pathway_Cell_Survival	0.9064974938062732
VEGF_Pathway_Gene_Expression_and_Cell_Proliferation_via_MAPK7	1.1473557152038216
VEGF_Pathway_Prostaglandin_Production	1.1602429393678568
VEGFR2_Signaling	1.0227401765654371
WNT_Pathway	1.1882759620024168
WNT_Pathway_Cell_Fate_Proliferation_Differentiation_Adhesion_and_Survival	1.0405088669434799
WNT_Pathway_Cell_Survival	0.991279571320492
WNT_Pathway_Gene_Expression_via_CREB3	1.040054537462777
WNT_Pathway_NFAT_Pathway	1.2346703279297684
WNT_Pathway_PKC_Pathway	1.0636894691853647
