# Supplementary material for: Profiling of Human Molecular Pathways Affected by Retrotransposons at the Level of Regulation by Transcription Factor Proteins
Source: Front Immunol. 2018 Jan 30;9:30. doi: 10.3389/fimmu.2018.00030 (PMC5797644; doi:10.3389/fimmu.2018.00030)
Supplement: Table S12 — List of studied transcription factors. [file Table_12.xlsx]

## Sheet: Raw TF binding data
name of TF
ADNP
AGO1
ARID1B
ARNT
ATF1
ATF2
ATF3
BACH1
BCLAF1
BCOR
BDP1
BHLHE40
BMI1
BRD4
BRF1
BRF2
C11orf30
CBX1
CBX3
CBX5
CBX8
CCNT2
CDC5L
CEBPB
CEBPG
CEBPZ
CHAMP1
COPS2
CREB3
CREB3L1
CREBBP
CREM
CTCF
CUX1
DDX20
DEAF1
DIDO1
DNMT1
DPF2
E2F1
E2F5
ELF1
ELF4
ELK1
ESRRA
ETS2
ETV1
ETV6
FOS
FOSL1
FOXA1
FOXJ2
FOXK2
FOXM1
FUS
GABPA
GATA1
GATA2
GTF2A2
GTF2B
GTF2E2
GTF3C2
HCFC1
HDAC1
HDAC2
HDAC6
HDAC8
HDGF
HES1
HINFP
HMBOX1
HMGN3
HNRNPL
HNRNPUL1
ID3
IKZF1
ILK
IRF1
IRF2
JUN
JUNB
JUND
KAT2B
KAT8
KDM1A
KDM4B
KLF1
KLF13
KLF16
KMT2B
L3MBTL2
LEF1
MAFG
MAFK
MAX
MBD2
MCM3
MCM5
MCM7
MEF2D
MGA
MIER1
MITF
MLLT1
MNT
MTA2
MYC
MYNN
NBN
NCOA1
NCOR1
NFE2
NFE2L1
NFRKB
NFXL1
NFYA
NFYB
NONO
NR2C1
NR2C2
NR2F1
NR2F6
NR4A1
NRF1
PBX2
PHB2
PHF8
PKNOX1
POLR2A
POLR2AphosphoS2
POLR2H
POLR3A
POLR3G
PRPF4
PTBP1
PTRF
PTTG1
PYGO2
RAD21
RAD51
RB1
RBFOX2
RELA
REST
RFX1
RING1
RNF2
RUNX1
SAP30
SETDB1
SIN3A
SIN3B
SIRT6
SIX5
SMAD2
SMAD5
SMARCA4
SMARCA5
SMARCB1
SMARCE1
SNRNP70
SP1
SREBF1
STAT1
STAT2
SUPT5H
SUZ12
TAF15
TAF7
TAL1
TARDBP
TBL1XR1
TBP
TCF12
TCF7
TCF7L2
TEAD2
TFDP1
THRAP3
TRIM24
TRIM28
TSC22D4
U2AF1
U2AF2
UBTF
USF2
WDR5
WHSC1
XRCC4
YBX1
YBX3
YY1
ZBED1
ZBTB11
ZBTB2
ZBTB33
ZBTB40
ZBTB7A
ZEB2
ZFX
ZHX1
ZKSCAN1
ZKSCAN8
ZMIZ1
ZMYM3
ZNF175
ZNF197
ZNF24
ZNF263
ZNF274
ZNF316
ZNF318
ZNF354B
ZNF407
ZNF507
ZNF512
ZNF584
ZNF589
ZNF639
ZNF644
ZNF740
ZNF766
ZNF83
ZSCAN29
ZZZ3
