# Supplementary material for: Profiling of Human Molecular Pathways Affected by Retrotransposons at the Level of Regulation by Transcription Factor Proteins
Source: Front Immunol. 2018 Jan 30;9:30. doi: 10.3389/fimmu.2018.00030 (PMC5797644; doi:10.3389/fimmu.2018.00030)
Supplement: Table S13 — List of data files corresponding to studied transcription factors. [file Table_13.xlsx]

## Sheet: Raw TF binding data
name of TF	list of ENCODE files with profiles of TF binding
ADNP	ENCFF946EOR.bigWig
AGO1	ENCFF054VBS.bigWig
ARID1B	ENCFF750FNO.bigWig
ARNT	ENCFF437BBR.bigWig ENCFF421DLL.bigWig
ATF1	ENCFF000YFH.bigWig ENCFF829DDT.bigWig ENCFF145VGS.bigWig
ATF2	ENCFF454KQY.bigWig
ATF3	ENCFF175VPS.bigWig ENCFF000YFL.bigWig
BACH1	ENCFF968KJF.bigWig ENCFF183XFF.bigWig
BCLAF1	ENCFF626JTH.bigWig ENCFF136RAF.bigWig
BCOR	ENCFF243LGY.bigWig
BDP1	ENCFF000YGA.bigWig
BHLHE40	ENCFF765OJY.bigWig
BMI1	ENCFF424UYP.bigWig ENCFF424UYP.bigWig
BRD4	ENCFF260JHC.bigWig ENCFF260JHC.bigWig
BRF1	ENCFF000YGO.bigWig
BRF2	ENCFF000YGX.bigWig
C11orf30	ENCFF219HQE.bigWig
CBX1	ENCFF836DWS.bigWig
CBX3	ENCFF000BVE.bigWig ENCFF630YDI.bigWig ENCFF630YDI.bigWig ENCFF000BVE.bigWig
CBX5	ENCFF014XHT.bigWig ENCFF014XHT.bigWig
CBX8	ENCFF206WVX.bigWig ENCFF206WVX.bigWig
CCNT2	ENCFF000YHI.bigWig
CDC5L	ENCFF739MHD.bigWig
CEBPB	ENCFF212NWU.bigWig
CEBPG	ENCFF481CQW.bigWig ENCFF540WMP.bigWig
CEBPZ	ENCFF893YZB.bigWig
CHAMP1	ENCFF087XWL.bigWig
COPS2	ENCFF684JZK.bigWig
CREB3	ENCFF879MML.bigWig ENCFF010MNE.bigWig
CREB3L1	ENCFF010MNE.bigWig
CREBBP	ENCFF000BUW.bigWig
CREM	ENCFF601VRT.bigWig
CTCF	ENCFF000RWI.bigWig ENCFF000BWF.bigWig
CUX1	ENCFF769QZE.bigWig
DDX20	ENCFF038EVN.bigWig ENCFF571WII.bigWig
DEAF1	ENCFF187GTP.bigWig
DIDO1	ENCFF780XYT.bigWig
DNMT1	ENCFF820AVX.bigWig
DPF2	ENCFF950HQL.bigWig
E2F1	ENCFF009LGS.bigWig
E2F5	ENCFF672OUR.bigWig
ELF1	ENCFF963YVX.bigWig ENCFF439ZHX.bigWig
ELF4	ENCFF121DYK.bigWig
ELK1	ENCFF060BLM.bigWig
ESRRA	ENCFF827COK.bigWig
ETS2	ENCFF513JDH.bigWig
ETV1	ENCFF283MZY.bigWig
ETV6	ENCFF884NXM.bigWig ENCFF720YCI.bigWig
FOS	ENCFF000YIF.bigWig ENCFF554DIU.bigWig
FOSL1	ENCFF554DIU.bigWig
FOXA1	ENCFF147BRO.bigWig
FOXJ2	ENCFF658PJX.bigWig
FOXK2	ENCFF688YSP.bigWig ENCFF852WRN.bigWig
FOXM1	ENCFF581TEU.bigWig
FUS	ENCFF380ABG.bigWig
GABPA	ENCFF915JOK.bigWig
GATA1	ENCFF000YNI.bigWig ENCFF226FPS.bigWig
GATA2	ENCFF407RUQ.bigWig ENCFF148KWA.bigWig
GTF2A2	ENCFF741INH.bigWig
GTF2B	ENCFF000YNS.bigWig
GTF2E2	ENCFF974CYT.bigWig
GTF3C2	ENCFF000ZBW.bigWig
HCFC1	ENCFF633TLX.bigWig
HDAC1	ENCFF330MTO.bigWig ENCFF645PUW.bigWig ENCFF330MTO.bigWig ENCFF645PUW.bigWig
HDAC2	ENCFF697WDH.bigWig ENCFF532SIS.bigWig ENCFF532SIS.bigWig ENCFF697WDH.bigWig
HDAC6	ENCFF177KCK.bigWig ENCFF177KCK.bigWig
HDAC8	ENCFF018DCF.bigWig ENCFF156FQS.bigWig
HDGF	ENCFF224ASU.bigWig ENCFF648GCQ.bigWig
HES1	ENCFF071USV.bigWig
HINFP	ENCFF129FNZ.bigWig
HMBOX1	ENCFF874NOB.bigWig
HMGN3	ENCFF000YON.bigWig
HNRNPL	ENCFF174JFC.bigWig
HNRNPUL1	ENCFF195XFH.bigWig
ID3	ENCFF367HWH.bigWig
IKZF1	ENCFF012KOC.bigWig ENCFF715OCK.bigWig
ILK	ENCFF192BQU.bigWig
IRF1	ENCFF456WXA.bigWig ENCFF643JYP.bigWig ENCFF979SUZ.bigWig ENCFF468TKO.bigWig ENCFF992YWK.bigWig
IRF2	ENCFF982NLI.bigWig
JUN	ENCFF506EKM.bigWig ENCFF825SKH.bigWig ENCFF000YJS.bigWig ENCFF288LTO.bigWig ENCFF697HHX.bigWig ENCFF709JGL.bigWig ENCFF511DBK.bigWig
JUNB	ENCFF511DBK.bigWig
JUND	ENCFF709JGL.bigWig
KAT2B	ENCFF000CAO.bigWig ENCFF000CAO.bigWig
KAT8	ENCFF068JOG.bigWig
KDM1A	ENCFF734YKJ.bigWig ENCFF758MEL.bigWig ENCFF734YKJ.bigWig ENCFF758MEL.bigWig
KDM4B	ENCFF628CJE.bigWig
KLF1	ENCFF229SYD.bigWig ENCFF061GJT.bigWig ENCFF161TZI.bigWig
KLF13	ENCFF229SYD.bigWig
KLF16	ENCFF161TZI.bigWig
KMT2B	ENCFF718KML.bigWig ENCFF718KML.bigWig
L3MBTL2	ENCFF127DIL.bigWig
LEF1	ENCFF766KPI.bigWig
MAFG	ENCFF152GXE.bigWig
MAFK	ENCFF964KPV.bigWig
MAX	ENCFF000YTO.bigWig
MBD2	ENCFF371KUO.bigWig
MCM3	ENCFF332WPW.bigWig
MCM5	ENCFF243CWO.bigWig
MCM7	ENCFF817HCH.bigWig ENCFF028PQJ.bigWig
MEF2D	ENCFF311QYP.bigWig
MGA	ENCFF932XMO.bigWig
MIER1	ENCFF332DMO.bigWig
MITF	ENCFF427TQP.bigWig
MLLT1	ENCFF520BTA.bigWig ENCFF024YIP.bigWig
MNT	ENCFF638KYE.bigWig ENCFF205WHE.bigWig
MTA2	ENCFF749MZJ.bigWig ENCFF925QKK.bigWig
MYC	ENCFF112BJR.bigWig ENCFF970TQC.bigWig ENCFF000YKY.bigWig ENCFF827QUC.bigWig ENCFF174LWV.bigWig
MYNN	ENCFF145XHA.bigWig
NBN	ENCFF676AOK.bigWig
NCOA1	ENCFF941LGJ.bigWig
NCOR1	ENCFF415WNK.bigWig ENCFF000BZZ.bigWig ENCFF292YLV.bigWig ENCFF211OZC.bigWig ENCFF211OZC.bigWig ENCFF415WNK.bigWig ENCFF000BZZ.bigWig ENCFF292YLV.bigWig
NFE2	ENCFF167ABJ.bigWig ENCFF557POT.bigWig ENCFF000YUO.bigWig ENCFF670JFE.bigWig
NFE2L1	ENCFF167ABJ.bigWig
NFRKB	ENCFF231QPU.bigWig
NFXL1	ENCFF906FIL.bigWig
NFYA	ENCFF000YUW.bigWig
NFYB	ENCFF000YVC.bigWig
NONO	ENCFF753KMF.bigWig ENCFF277LMC.bigWig
NR2C1	ENCFF883PPB.bigWig ENCFF490IPR.bigWig
NR2C2	ENCFF657ZPH.bigWig ENCFF573HAI.bigWig
NR2F1	ENCFF928QBF.bigWig
NR2F6	ENCFF142EXA.bigWig
NR4A1	ENCFF710QSL.bigWig ENCFF040AXK.bigWig
NRF1	ENCFF027MWG.bigWig ENCFF720BUE.bigWig ENCFF328DWU.bigWig
PBX2	ENCFF840IZZ.bigWig ENCFF021SXQ.bigWig
PHB2	ENCFF776ZKG.bigWig
PHF8	ENCFF427QTV.bigWig ENCFF427QTV.bigWig
PKNOX1	ENCFF258LRW.bigWig
POLR2A	ENCFF354XDX.bigWig ENCFF000YXM.bigWig ENCFF254MXE.bigWig ENCFF000YWY.bigWig ENCFF623NTU.bigWig ENCFF303QSJ.bigWig ENCFF311MKC.bigWig ENCFF000YWS.bigWig ENCFF647MSS.bigWig ENCFF348UKA.bigWig
POLR2AphosphoS2	ENCFF354XDX.bigWig ENCFF000YXM.bigWig
POLR2H	ENCFF062XFS.bigWig
POLR3A	ENCFF000YYP.bigWig
POLR3G	ENCFF000YXS.bigWig
PRPF4	ENCFF472ISV.bigWig
PTBP1	ENCFF913LYD.bigWig
PTRF	ENCFF201WOP.bigWig
PTTG1	ENCFF997ETO.bigWig
PYGO2	ENCFF056OBU.bigWig
RAD21	ENCFF000YXZ.bigWig
RAD51	ENCFF532QDR.bigWig
RB1	ENCFF989VKY.bigWig
RBFOX2	ENCFF600MKI.bigWig
RELA	ENCFF475GOZ.bigWig
REST	ENCFF000CBP.bigWig ENCFF571ECM.bigWig ENCFF000CBP.bigWig ENCFF571ECM.bigWig
RFX1	ENCFF362QFP.bigWig ENCFF156KTG.bigWig
RING1	ENCFF935ISX.bigWig ENCFF935ISX.bigWig
RNF2	ENCFF004PKK.bigWig ENCFF320VKN.bigWig ENCFF847TGB.bigWig ENCFF423RVZ.bigWig ENCFF857HEZ.bigWig ENCFF423RVZ.bigWig ENCFF847TGB.bigWig ENCFF320VKN.bigWig
RUNX1	ENCFF720CPE.bigWig ENCFF962DIA.bigWig
SAP30	ENCFF816KCQ.bigWig ENCFF816KCQ.bigWig
SETDB1	ENCFF417WRG.bigWig ENCFF000CBY.bigWig
SIN3A	ENCFF783JQV.bigWig
SIN3B	ENCFF036PQP.bigWig
SIRT6	ENCFF000YZG.bigWig ENCFF000CCC.bigWig
SIX5	ENCFF925ZXV.bigWig
SMAD2	ENCFF437PDZ.bigWig
SMAD5	ENCFF235RTU.bigWig
SMARCA4	ENCFF000YHC.bigWig ENCFF748JPG.bigWig ENCFF131WXL.bigWig
SMARCA5	ENCFF847GKQ.bigWig
SMARCB1	ENCFF000YQA.bigWig
SMARCE1	ENCFF072YCS.bigWig
SNRNP70	ENCFF989OXX.bigWig
SP1	ENCFF858NSY.bigWig
SREBF1	ENCFF063EPQ.bigWig
STAT1	ENCFF785LIV.bigWig ENCFF122VCZ.bigWig ENCFF283ZLI.bigWig ENCFF985QWF.bigWig
STAT2	ENCFF133YDB.bigWig ENCFF775RTT.bigWig
SUPT5H	ENCFF754ZCQ.bigWig
SUZ12	ENCFF363DWX.bigWig ENCFF363DWX.bigWig
TAF15	ENCFF405IFO.bigWig
TAF7	ENCFF926TKQ.bigWig
TAL1	ENCFF000ZAV.bigWig ENCFF617UEO.bigWig
TARDBP	ENCFF794XXK.bigWig ENCFF853HNW.bigWig ENCFF305FZG.bigWig
TBL1XR1	ENCFF350TPD.bigWig ENCFF563ATS.bigWig
TBP	ENCFF913LYD.bigWig ENCFF000ZBQ.bigWig
TCF12	ENCFF518HBT.bigWig ENCFF471XQM.bigWig
TCF7	ENCFF005PNR.bigWig ENCFF899DYD.bigWig
TCF7L2	ENCFF899DYD.bigWig
TEAD2	ENCFF048PQD.bigWig
TFDP1	ENCFF401QSF.bigWig ENCFF196XZQ.bigWig
THRAP3	ENCFF341OHT.bigWig
TRIM24	ENCFF282HZD.bigWig ENCFF868YDK.bigWig
TRIM28	ENCFF447SUC.bigWig ENCFF910BQM.bigWig
TSC22D4	ENCFF380LKG.bigWig
U2AF1	ENCFF084VEW.bigWig
U2AF2	ENCFF757MVK.bigWig
UBTF	ENCFF000ZCM.bigWig ENCFF000ZCV.bigWig
USF2	ENCFF585WCX.bigWig
WDR5	ENCFF039WCO.bigWig
WHSC1	ENCFF000CAD.bigWig ENCFF000CAD.bigWig
XRCC4	ENCFF000ZDG.bigWig
YBX1	ENCFF430MEW.bigWig
YBX3	ENCFF889PGD.bigWig
YY1	ENCFF445VEZ.bigWig
ZBED1	ENCFF557XQA.bigWig
ZBTB11	ENCFF628WOU.bigWig ENCFF693GNL.bigWig
ZBTB2	ENCFF715FKT.bigWig
ZBTB33	ENCFF563KAU.bigWig
ZBTB40	ENCFF882ZUY.bigWig
ZBTB7A	ENCFF457PSO.bigWig
ZEB2	ENCFF120VOJ.bigWig ENCFF080AFW.bigWig
ZFX	ENCFF962YAA.bigWig
ZHX1	ENCFF963SBX.bigWig
ZKSCAN1	ENCFF181YKE.bigWig
ZKSCAN8	ENCFF029MZM.bigWig
ZMIZ1	ENCFF257YKB.bigWig
ZMYM3	ENCFF711IOY.bigWig
ZNF175	ENCFF042HRF.bigWig
ZNF197	ENCFF496HOU.bigWig
ZNF24	ENCFF965WZE.bigWig ENCFF282CAH.bigWig ENCFF595RNS.bigWig ENCFF350TWP.bigWig
ZNF263	ENCFF318FFG.bigWig
ZNF274	ENCFF296ZAW.bigWig ENCFF792TFG.bigWig
ZNF316	ENCFF617XZE.bigWig
ZNF318	ENCFF609CBO.bigWig ENCFF092NLA.bigWig
ZNF354B	ENCFF136APZ.bigWig
ZNF407	ENCFF972MUU.bigWig
ZNF507	ENCFF441LZN.bigWig
ZNF512	ENCFF870WHI.bigWig
ZNF584	ENCFF819OJE.bigWig
ZNF589	ENCFF784XPD.bigWig
ZNF639	ENCFF312PLO.bigWig
ZNF644	ENCFF908OPJ.bigWig
ZNF740	ENCFF621LZE.bigWig ENCFF623GLE.bigWig
ZNF766	ENCFF059DNT.bigWig
ZNF83	ENCFF433QCW.bigWig
ZSCAN29	ENCFF935GAH.bigWig
ZZZ3	ENCFF716WJE.bigWig
